# Supplementary material for: STAG2 loss in Ewing sarcoma alters enhancer-promoter contacts dependent and independent of EWS::FLI1
Source: EMBO Rep. 2024 Nov 1;25(12):5537–60. doi: 10.1038/s44319-024-00303-6 (PMC11624272; doi:10.1038/s44319-024-00303-6)
Supplement: Supplementary file 1 — Table EV1 [file 44319_2024_303_MOESM1_ESM.xlsx]

## Sheet: Sheet1
Table EV1. Genomic Datasets used
Type of data	Sample Name	Figure	Dataset availability	Source
RNA-Seq	Ewing Sarcoma cell lines±STAG2	Fig. 2A	GSE267223	This study
RNA-Seq	PRC2 KO A673 cells	Fig. EV4	GSE267223	This study
RNA-Seq	A673 cells±EWS-FLI1	Fig. 4C, Dataset EV1C, Dataset EV3	GSE132966	Surdez et al., 2021
RNA-Seq	A673 cells±EWS-FLI1	Fig. 4C, Dataset EV1C, Dataset EV3	https://medical-epigenomics.org/papers/tomazou2015/	Tomazou et al., 2015
RNA-Seq	Ewing Sarcoma patients	Figs.1A-D, 2A, Dataset EV1B	ICGC BOCA-FR	Tirode et al., 2014
Microarray	Ewing Sarcoma patients	Figs. 2B-D, EV2	GSE17618	Savola et al., 2011
Microarray	Ewing Sarcoma patients	Figs. 2B-D, EV2	GSE63157	Volchenboum et al., 2015
ChIP-seq	H3K27me3 in STAG2 WT/KO A673 cells	Figs. 5A, EV4	GSE267223	This study
ChIP-seq	EWS-FLI1, H3K27ac, SMC1, STAG1, STAG2 in STAG2 WT/KO A673 cells	Figs. 3A, EV3	GSE116495	Adane et al., 2021
ChIP-seq	EWS-FLI1, CTCF in STAG2 WT/KO A673 cells	Figs. 3A, EV3	GSE133154	Surdez et al., 2021
ChIP-seq	EWS-FLI1, H3K27ac, p300 in SK-N-MC, A673 and MSC ± EWS-FLI1	Fig. EV3A	GSE61953	Riggi et al, 2014
Hi-C	A673 control and EF KD	Figs. 3B, 3D, 4G, 5A,6D	GSE193824	Sanalkumar et al., 2023
Hi-ChIP	SMC1 in STAG2 WT/KO A673 cells	Fig. 3C	GSE165977	Adane et al., 2021
PCHi-C	STAG2 WT/KO A673 cells	Figs. 4, 5, 6	GSE267223	This study
