# Supplementary material for: STAG2 loss in Ewing sarcoma alters enhancer-promoter contacts dependent and independent of EWS::FLI1
Source: EMBO Rep. 2024 Nov 1;25(12):5537–60. doi: 10.1038/s44319-024-00303-6 (PMC11624272; doi:10.1038/s44319-024-00303-6)
Supplement: Supplementary file 2 — Table EV2 [file 44319_2024_303_MOESM2_ESM.xlsx]

## Sheet: Sheet1
Table EV2. Promoter Capture Hi-C statistics (QC)
	Sample name	Raw pairs	Mapped SE reads	% Mapped SE reads	% Duplicated pairs	Unique valid pairs	% on-target	Enrichment (fold)	Loops
Experiment 2	STAG2 KO#2 R1	59214683	109444228	92.4	50.8	10871964	51.2	200	15712
	STAG2 KO#2 R2	61309284	112949463	92.1	50.4	11200611	52.4	211	17275
	STAG2 KO#1 R1	57941477	107016760	92.3	50	9074410	47.9	176	10172
	STAG2 KO#1 R2	62650477	115661236	92.3	47.9	9963887	49.3	186	13208
	WT R1	70931591	131043851	92.4	46.4	13872945	37.2	113	16365
	WT R2	70504732	130222407	92.4	51	12551519	30.4	83	8311
	Parental R1	51477752	94931707	92.2	53.2	9430861	27.7	73	1898
	Parental R2	71410101	132036655	92.4	49.3	14467801	30.7	84	10866
Experiment 1	STAG2 KO#2 R1	191843407	352042781	91.8	61.4	10098779	85.9	1164	26276
	STAG2 KO#2 R2	163120574	298880780	91.6	59.7	10276558	83.6	975	26264
	STAG2 KO#1 R1	204511328	375533771	91.8	60.2	11478431	80.9	811	30303
	STAG2 KO#1 R2	138248339	253955199	91.8	57.1	9285576	79.4	738	21934
	WT R1	205988121	379131018	92	71.8	18289141	85.2	1101	55495
	WT R2	157155789	288160986	91.7	68.4	12761476	87.4	1333	41169
	Parental R1	216736504	396427783	91.5	72	13417317	81.4	838	37194
	Parental R2	178848732	327613473	91.6	72	11328068	84.8	1074	32390
