# Supplementary material for: STAG2 loss in Ewing sarcoma alters enhancer-promoter contacts dependent and independent of EWS::FLI1
Source: EMBO Rep. 2024 Nov 1;25(12):5537–60. doi: 10.1038/s44319-024-00303-6 (PMC11624272; doi:10.1038/s44319-024-00303-6)
Supplement: Supplementary file 5 — Dataset EV1 [file 44319_2024_303_MOESM5_ESM.xlsx]

## Sheet: A DEGs A673 STAG2 KOvsWT
Dataset EV1A. Differentially expressed genes (DEGs) in A673 cells ±STAG2
gene	baseMean	log2FoldChange	lfcSE	stat	pvalue	padj
A2M	3.46864	-5.12422	1.37547	-3.72542	0.000194991	0.00177844
A2ML1	107.52	1.39809	0.270078	5.1766	2.2596e-07	4.5418e-06
AADACL4	15.4609	-4.33758	0.922554	-4.70171	2.57988e-06	4.07622e-05
AAK1	530.579	0.640658	0.127752	5.01488	5.30672e-07	9.84409e-06
ABAT	212.633	-1.55441	0.434108	-3.5807	0.000342678	0.00283553
ABCA1	18.2327	-2.94741	0.802781	-3.67151	0.000241126	0.0021295
ABCA13	178.658	-3.79044	0.569527	-6.65541	2.82513e-11	1.28909e-09
ABCA4	8.97193	-1.57395	0.619777	-2.53954	0.0111	0.0469017
ABCA5	177.676	1.49091	0.248385	6.00242	1.94393e-09	6.24852e-08
ABCA6	20.3131	-2.2361	0.458474	-4.87727	1.07566e-06	1.8749e-05
ABCA8	69.6176	-2.11555	0.692042	-3.05696	0.00223593	0.0132578
ABCA9	19.9056	-2.8434	0.433406	-6.5606	5.35917e-11	2.33786e-09
ABCC1	1305.14	0.80109	0.0840172	9.53483	1.50137e-21	2.38402e-19
ABCC5	937.293	0.568169	0.114045	4.98198	6.29381e-07	1.14609e-05
ABCD1	127.226	-0.998943	0.189828	-5.26236	1.42215e-07	2.99897e-06
ABCE1	7603.66	0.451739	0.163536	2.76232	0.00573917	0.0283372
ABHD14A	48.5566	-0.780805	0.261088	-2.99058	0.00278449	0.0159244
ABHD15	229.161	-0.820022	0.18475	-4.43854	9.05696e-06	0.000124086
ABHD17C	175.655	1.82319	0.214276	8.50857	1.76088e-17	1.79237e-15
ABHD4	728.746	-0.639281	0.165481	-3.86318	0.000111921	0.00110248
ABHD5	159.194	0.808032	0.234565	3.4448	0.000571475	0.00435017
ABI1	1508.6	0.393305	0.0827764	4.75141	2.02003e-06	3.3e-05
ABI3	81.622	-1.44081	0.30614	-4.70637	2.5217e-06	3.98825e-05
ABL2	907.572	0.419885	0.0991313	4.23565	2.27895e-05	0.000279008
ABLIM1	1934.83	0.553359	0.110604	5.00305	5.64297e-07	1.03829e-05
ABLIM2	60.7544	-2.09862	0.396222	-5.29657	1.17999e-07	2.53889e-06
ABRACL	1390.56	1.32588	0.250162	5.30009	1.15746e-07	2.50059e-06
ABRAXAS2	766.493	0.262457	0.0889528	2.95052	0.00317238	0.0176011
ABTB1	57.8513	-1.49165	0.475107	-3.13961	0.00169175	0.0105821
ACAD9	967.255	-0.253091	0.0839081	-3.01629	0.0025589	0.0148512
ACADM	1026.24	0.333651	0.100827	3.30916	0.000935774	0.00654877
ACADS	84.2736	-1.36177	0.36805	-3.69996	0.000215635	0.00194108
ACBD5	650.89	0.50271	0.104276	4.82096	1.42872e-06	2.41091e-05
ACBD7	69.8403	-2.45637	0.477294	-5.14645	2.65457e-07	5.21681e-06
ACCS	361.372	-0.951457	0.312137	-3.04821	0.00230212	0.0135944
ACE	41.1735	1.22687	0.409661	2.99483	0.00274596	0.0157223
ACER3	779.214	0.336173	0.109372	3.07368	0.00211439	0.0126648
ACP2	1241.62	-0.451818	0.153361	-2.9461	0.00321806	0.0177906
ACRBP	19.0745	-2.81187	0.693828	-4.05269	5.06313e-05	0.000560261
ACSF3	369.623	-0.584069	0.150336	-3.88509	0.000102293	0.00101692
ACSS3	420.017	-2.27285	0.771067	-2.94767	0.00320175	0.0177207
ACTA2	1805.83	-1.08358	0.24134	-4.48982	7.1282e-06	0.000100791
ACTN2	401.52	-0.75054	0.225872	-3.32286	0.000890993	0.00630204
ACTR2	10019.6	0.34563	0.109397	3.15939	0.00158098	0.0100498
ACTR3	8217.75	0.575577	0.122031	4.71664	2.3977e-06	3.82644e-05
ACVR2A	400.723	-0.366368	0.137115	-2.67197	0.00754081	0.0350221
ADAM10	2809.25	-0.285618	0.111023	-2.57261	0.0100934	0.0437783
ADAM22	292.859	0.636879	0.113983	5.58752	2.30342e-08	5.76908e-07
ADAM32	7.69461	1.50793	0.50693	2.97463	0.00293344	0.0166476
ADAM9	3562.11	0.378201	0.132365	2.85726	0.00427317	0.022335
ADAMTS1	589.828	1.12306	0.244185	4.59922	4.24082e-06	6.34684e-05
ADAMTS12	10.9967	-3.02697	0.963305	-3.14227	0.00167643	0.0105148
ADAMTS13	60.2369	-2.01977	0.767929	-2.63016	0.00853457	0.0387091
ADAMTS14	14.0827	-3.22955	0.596385	-5.41521	6.12171e-08	1.40675e-06
ADAMTS15	18.714	-3.0635	0.46267	-6.62134	3.55968e-11	1.57889e-09
ADAMTS16	21.5169	-2.2486	0.729406	-3.08279	0.0020507	0.0123626
ADAMTS4	532.957	0.547135	0.124694	4.38782	1.14492e-05	0.000152136
ADAMTS6	19.7154	-2.20314	0.604609	-3.64391	0.000268531	0.00232878
ADCK1	226.114	-0.600575	0.131788	-4.55714	5.18539e-06	7.60285e-05
ADCY7	397.232	1.52993	0.183801	8.32381	8.51808e-17	7.81615e-15
ADCY9	464.474	-1.30812	0.259515	-5.04064	4.63968e-07	8.70801e-06
ADGRA1	130.479	2.38516	0.387418	6.15656	7.43429e-10	2.59749e-08
ADGRA2	3946.9	-0.95382	0.196109	-4.86372	1.15198e-06	1.99045e-05
ADGRG2	5378.09	-7.92867	0.799038	-9.92276	3.31454e-23	6.26567e-21
ADGRV1	14.5544	-1.1307	0.391942	-2.88487	0.00391579	0.0208724
ADH5	5570.58	0.433112	0.150888	2.87042	0.00409933	0.021649
ADHFE1	29.8949	-1.50862	0.455232	-3.31395	0.000919884	0.00645748
ADM	80.0828	-1.89492	0.34576	-5.48046	4.24227e-08	1.00994e-06
ADNP2	1185.41	0.260353	0.0672932	3.86893	0.000109313	0.00108013
ADORA1	10.1523	-4.93983	0.950528	-5.19693	2.02605e-07	4.11402e-06
ADORA2B	141.333	-2.40915	0.238159	-10.1157	4.70545e-24	9.45796e-22
ADPRH	4.99265	-2.32072	0.798611	-2.90594	0.00366149	0.0198095
ADPRHL1	40.9926	-0.735502	0.270888	-2.71515	0.00662462	0.0316558
ADPRM	132.709	0.603473	0.163353	3.6943	0.000220497	0.00197701
ADRA1A	70.0023	-3.73173	0.640391	-5.82727	5.63403e-09	1.61194e-07
ADRA1D	1535.43	-2.4352	0.364448	-6.68187	2.35904e-11	1.08893e-09
ADRA2C	319.705	-1.30938	0.104788	-12.4956	7.89239e-36	3.13308e-33
ADRB3	1306.01	0.643222	0.245431	2.62078	0.00877284	0.0394405
ADSS2	1632.82	0.546949	0.144444	3.78657	0.000152743	0.00144361
AEBP1	821.376	-0.493602	0.166682	-2.96134	0.003063	0.0171864
AFAP1	1989.82	-0.520395	0.103223	-5.04148	4.61955e-07	8.68092e-06
AFDN	2216.3	-0.650464	0.201526	-3.22769	0.00124795	0.00829476
AFDN-DT	35.7145	-3.05704	0.749453	-4.07903	4.52235e-05	0.000508213
AFF4	3253.81	0.387257	0.0737793	5.24886	1.53045e-07	3.2103e-06
AFM	15.0255	2.89471	0.53461	5.41461	6.14209e-08	1.4094e-06
AGAP1	1310.24	0.693626	0.0899291	7.71304	1.22856e-14	8.94875e-13
AGO3	711.989	0.467239	0.073243	6.37931	1.7789e-10	6.99185e-09
AGTRAP	390.614	-0.579454	0.138483	-4.1843	2.86051e-05	0.000339224
AHCTF1	2672.78	0.647603	0.145698	4.44482	8.79643e-06	0.000121143
AHNAK	6060.77	0.971577	0.267006	3.63878	0.00027393	0.00236528
AHR	494.407	0.953566	0.221582	4.30345	1.68158e-05	0.000214644
AHRR	86.3895	0.860274	0.322409	2.66827	0.00762428	0.0353355
AIDA	3052.54	0.326534	0.0835774	3.90696	9.34642e-05	0.000939767
AIF1L	189.032	-1.76251	0.491069	-3.58913	0.00033178	0.00275541
AIFM2	145.292	-2.05889	0.597783	-3.44421	0.00057274	0.00435563
AK4	626.01	1.5003	0.326691	4.59242	4.38131e-06	6.53862e-05
AK5	5.55462	-3.61008	0.989304	-3.64911	0.000263152	0.00228839
AK7	1005.74	-1.63871	0.479134	-3.42014	0.000625881	0.00469455
AKAP5	139.403	0.730665	0.170504	4.28532	1.82473e-05	0.000230509
AKAP7	2535.22	-0.905369	0.245882	-3.68213	0.000231294	0.0020564
AKIP1	462.137	-0.370546	0.103583	-3.57729	0.000347179	0.00286234
AKIRIN1	2920.06	0.487365	0.108522	4.49094	7.09088e-06	0.000100353
AKIRIN2	1019.68	-0.359543	0.111526	-3.22385	0.0012648	0.00838221
AKR1A1	2194.03	-0.27781	0.0874126	-3.17814	0.00148223	0.00951345
AKR1C1	139.583	-4.18954	0.492936	-8.49916	1.90974e-17	1.91929e-15
AKR1C2	114.983	-4.25617	0.58868	-7.23003	4.82888e-13	2.74831e-11
AKR1C3	3190.89	-2.0328	0.333815	-6.08959	1.13201e-09	3.84084e-08
AKR7A2	728.719	-0.588636	0.106325	-5.53621	3.0909e-08	7.55084e-07
ALCAM	3902.22	1.47565	0.205588	7.1777	7.08929e-13	3.92233e-11
ALDH16A1	497.968	-0.532582	0.147816	-3.60301	0.000314554	0.00263717
ALDH18A1	3333.3	0.328348	0.111186	2.95313	0.00314565	0.0175201
ALDH1A1	21.4056	-3.66232	0.637216	-5.74738	9.06359e-09	2.4644e-07
ALDH1A3	23.7923	-3.93087	0.893413	-4.39984	1.08332e-05	0.000145165
ALDH1L1	152.128	-3.37603	0.916701	-3.6828	0.000230684	0.00205212
ALDH1L1-AS2	20.4472	-3.3883	0.668901	-5.06548	4.07367e-07	7.7561e-06
ALDH2	1314.34	-1.29926	0.411943	-3.15397	0.00161065	0.0101652
ALDH6A1	346.065	-1.6635	0.457562	-3.63557	0.000277371	0.00239103
ALDH7A1	2164.89	-0.643443	0.214232	-3.00349	0.002669	0.0153722
ALKBH7	295.783	-0.823455	0.10407	-7.91249	2.5229e-15	2.00306e-13
ALMS1	1039.07	0.338138	0.130439	2.5923	0.00953362	0.041958
ALPK2	296.394	2.63193	0.32525	8.09201	5.86897e-16	4.90491e-14
ALPL	215.71	-2.33367	0.3514	-6.64107	3.11416e-11	1.39907e-09
ALX4	6341.78	-0.306753	0.113651	-2.69908	0.00695307	0.0327522
AMACR	70.2592	-0.524908	0.188288	-2.78779	0.00530683	0.0265241
AMBRA1	1907.82	-0.358678	0.0880538	-4.07339	4.6333e-05	0.000517749
AMER1	259.76	0.681393	0.17932	3.79987	0.000144773	0.00137738
AMER2	3127.57	1.20525	0.240979	5.00146	5.68972e-07	1.04568e-05
AMMECR1	572.884	0.434469	0.146599	2.96366	0.00304005	0.0171028
AMPD1	18.1015	2.50624	0.6147	4.07717	4.55877e-05	0.00051122
ANAPC11	1081.07	-0.275031	0.097858	-2.81051	0.00494634	0.0251337
ANAPC16	1537.81	-0.58252	0.186761	-3.11907	0.00181422	0.0112137
ANGPT1	215.717	-0.794547	0.173654	-4.57546	4.75173e-06	7.01886e-05
ANGPT2	9.69747	2.40459	0.553106	4.34744	1.37738e-05	0.000179568
ANGPTL2	87.3598	-2.70208	0.343867	-7.85791	3.9059e-15	3.02545e-13
ANK3	396.137	-2.40314	0.477262	-5.03526	4.77211e-07	8.91487e-06
ANKDD1A	23.5102	-1.11763	0.356145	-3.13814	0.00170026	0.0106167
ANKIB1	1313.76	0.270622	0.0675963	4.0035	6.24114e-05	0.000673712
ANKMY1	167.597	-0.44921	0.125673	-3.57443	0.000350995	0.00288331
ANKRD10	613.79	-0.390764	0.136543	-2.86183	0.00421196	0.0220878
ANKRD13C	797.072	0.322401	0.0968607	3.3285	0.000873145	0.00619235
ANKRD17	1993.61	0.499099	0.127582	3.91198	9.15441e-05	0.000924113
ANKRD18DP	16.5159	-1.72006	0.598631	-2.87332	0.00406186	0.0215138
ANKRD20A19P	20.9815	-3.9878	1.31228	-3.03883	0.00237495	0.013945
ANKRD23	80.5299	0.886863	0.157325	5.63715	1.72891e-08	4.42796e-07
ANKRD26P3	88.6386	-2.41518	0.332929	-7.25432	4.0368e-13	2.35136e-11
ANKRD33B	125.289	2.58853	0.162473	15.932	3.79733e-57	5.48162e-54
ANKRD34A	91.6312	1.53552	0.273578	5.61274	1.99148e-08	5.01948e-07
ANKRD36	106.446	0.556185	0.177426	3.13474	0.00172009	0.0107279
ANKRD36C	122.126	0.67977	0.268208	2.53449	0.011261	0.0474308
ANKRD39	258.127	0.770947	0.270623	2.84879	0.00438859	0.022833
ANKRD40	1791.76	0.314906	0.0673251	4.6774	2.90541e-06	4.52305e-05
ANKRD44	375.944	-0.555126	0.199276	-2.78572	0.00534097	0.0266277
ANKRD50	951	0.309624	0.0814294	3.80236	0.000143327	0.00136813
ANKRD63	168.418	0.936511	0.367896	2.54559	0.0109094	0.0463183
ANKRD65	9.6595	-3.08643	1.14616	-2.69284	0.00708463	0.0332437
ANKRD9	905.762	-0.384715	0.151685	-2.53627	0.011204	0.0472531
ANKS1B	6.50755	-4.287	1.00143	-4.28089	1.86151e-05	0.000234223
ANKZF1	584.802	-0.38297	0.129275	-2.96245	0.00305197	0.0171426
ANO8	619.455	0.366134	0.107656	3.40097	0.000671466	0.00495456
ANOS1	6.32084	6.24879	2.11698	2.95175	0.00315979	0.0175582
ANXA1	11790.2	0.739995	0.271539	2.72519	0.00642641	0.0309696
ANXA11	2379.97	0.394202	0.11541	3.41567	0.000636264	0.00475671
ANXA2R	29.156	0.928262	0.234624	3.95638	7.60949e-05	0.00079078
ANXA6	5039.04	0.486035	0.149818	3.24417	0.00117795	0.00791623
AOX1	229.008	-1.84454	0.324452	-5.68509	1.30743e-08	3.4429e-07
AP1AR	857.646	0.435919	0.139516	3.12451	0.00178102	0.0110386
AP1B1	2402.18	-0.417032	0.0701567	-5.94429	2.77664e-09	8.59459e-08
AP1S1	1664.43	0.559387	0.0763206	7.32943	2.31128e-13	1.37456e-11
AP1S2	1289.34	0.529312	0.150187	3.52436	0.000424506	0.0033822
AP3B2	95.386	-0.831727	0.226591	-3.67061	0.000241977	0.00213464
APAF1	887.191	0.445937	0.128102	3.48111	0.000499339	0.00387916
APBB1	1347.42	-1.44192	0.150484	-9.5819	9.5273e-22	1.54371e-19
APBB3	283.107	-0.677442	0.240184	-2.82052	0.00479461	0.0244713
APC	1418.71	0.524849	0.133912	3.91937	8.87806e-05	0.000901949
APH1B	193.234	-0.822397	0.316729	-2.59653	0.00941699	0.0415652
APLNR	3.6924	-2.61433	1.01966	-2.56392	0.0103496	0.0445853
APLP1	462.411	1.22833	0.226358	5.42649	5.74716e-08	1.32837e-06
APLP2	5955.45	-0.227537	0.0720067	-3.15994	0.00157802	0.010035
APMAP	2287	-0.248367	0.0972439	-2.55407	0.0106473	0.0455341
APOBEC3C	284.765	-1.45561	0.270573	-5.37973	7.45968e-08	1.68017e-06
APOC1	8.95597	-1.39487	0.51063	-2.73166	0.00630159	0.0304884
APOD	2.20385	-4.46885	1.55271	-2.8781	0.00400074	0.0212467
APOE	141.223	-1.54975	0.544123	-2.84817	0.00439715	0.0228476
APOH	11.5882	1.86033	0.54797	3.39495	0.000686406	0.00505071
APOL4	46.8728	-1.9696	0.549595	-3.58373	0.000338728	0.00280736
APOL6	172.316	-4.20266	0.518609	-8.10372	5.3303e-16	4.50212e-14
APOLD1	187.327	-1.69242	0.289088	-5.85433	4.78935e-09	1.39798e-07
APPL1	947.842	0.614968	0.139795	4.39906	1.08721e-05	0.000145468
AQP3	5.44141	1.9739	0.661688	2.98313	0.00285318	0.0162502
AR	9.56083	-3.20631	1.16906	-2.74265	0.00609463	0.029677
ARAP1	1350.52	-0.370423	0.131904	-2.80829	0.00498058	0.0252328
ARC	910.469	0.659153	0.163939	4.02072	5.80196e-05	0.000632322
ARFGAP3	993.182	-0.33936	0.110116	-3.08185	0.00205721	0.0123971
ARFGEF1	1266.55	0.236139	0.0858186	2.75161	0.00593029	0.0290729
ARG2	2067.43	1.31546	0.108345	12.1414	6.37324e-34	2.30002e-31
ARHGAP10	212.876	1.03926	0.230137	4.51582	6.30711e-06	9.01446e-05
ARHGAP12	924.27	0.409162	0.0836484	4.89145	1.00094e-06	1.75624e-05
ARHGAP18	648.753	-0.647571	0.153646	-4.21468	2.50131e-05	0.00030227
ARHGAP20	234.636	-3.20033	0.215466	-14.8531	6.64483e-50	7.03421e-47
ARHGAP21	2247.44	0.301549	0.0885706	3.40461	0.000662576	0.0049072
ARHGAP24	63.1984	-0.907045	0.359108	-2.52583	0.0115426	0.0483728
ARHGAP26	453.993	-1.53195	0.275644	-5.55773	2.73311e-08	6.75997e-07
ARHGAP27P1-BPTFP1-KPNA2P3	21.4721	-1.02294	0.348175	-2.938	0.00330334	0.0181501
ARHGAP31	796.624	2.02561	0.102477	19.7665	5.78869e-87	4.59593e-83
ARHGAP4	124.443	-2.9903	0.634561	-4.71239	2.44827e-06	3.8954e-05
ARHGAP6	5.10421	-2.16494	0.835927	-2.58986	0.0096014	0.0421511
ARHGDIB	1394.41	1.09289	0.169569	6.44511	1.15518e-10	4.71543e-09
ARHGEF1	2398.17	0.548382	0.160254	3.42196	0.000621723	0.00466998
ARHGEF10L	185.926	1.14205	0.323423	3.53113	0.000413789	0.00330677
ARHGEF16	269.701	1.6271	0.271553	5.99184	2.07484e-09	6.62906e-08
ARHGEF18	931.919	-0.221043	0.0671926	-3.28969	0.00100298	0.00691246
ARHGEF35	52.4999	0.632114	0.230928	2.73727	0.00619509	0.0300831
ARHGEF37	29.0504	-1.58262	0.620257	-2.55155	0.0107245	0.0457288
ARHGEF6	822.74	-1.55071	0.263217	-5.89138	3.82985e-09	1.14744e-07
ARHGEF7	990.321	-0.399073	0.136296	-2.92799	0.00341159	0.0186225
ARID4A	807.628	0.329429	0.0979276	3.36401	0.000768195	0.0055674
ARID4B	584.84	0.432815	0.102569	4.21973	2.44592e-05	0.000296811
ARID5A	143.931	0.865148	0.22056	3.92251	8.76315e-05	0.000893706
ARID5B	876.103	-0.829219	0.118148	-7.01847	2.24306e-12	1.15642e-10
ARL14EP	2014.78	-0.346269	0.100869	-3.43287	0.00059723	0.00451161
ARL5B	2322.74	0.444961	0.129785	3.42845	0.000607046	0.00457705
ARL6IP4	2186.83	-0.310861	0.0678222	-4.58347	4.5733e-06	6.78686e-05
ARL8A	594.061	0.278951	0.0611182	4.56412	5.01592e-06	7.36797e-05
ARMCX2	165.726	-0.814714	0.281479	-2.89441	0.00379872	0.0203717
ARMCX5	451.348	0.44949	0.163537	2.74856	0.00598572	0.0293175
ARMH4	282.445	-1.4449	0.204364	-7.07022	1.54692e-12	8.24278e-11
ARNTL2	296.421	1.09607	0.183623	5.96911	2.38554e-09	7.56088e-08
ARPC2	4596.33	0.50114	0.170351	2.9418	0.00326308	0.0180024
ARPIN	315.063	-1.19707	0.404947	-2.95612	0.00311538	0.0174126
ARRDC2	290.923	-0.56324	0.185072	-3.04336	0.00233953	0.0137741
ARSD	95.0231	-2.17243	0.763155	-2.84665	0.0044182	0.022927
ARSI	28.839	-1.51893	0.381112	-3.98552	6.73317e-05	0.000714202
ARSJ	84.1229	-3.02107	0.336943	-8.96611	3.07167e-19	3.99796e-17
ARSL	3.37815	-4.47071	1.37047	-3.26218	0.00110557	0.00750552
ARTN	249.109	-0.692688	0.263581	-2.62799	0.00858901	0.0388561
ARX	847.104	-3.62291	0.416728	-8.69369	3.5085e-18	3.95117e-16
ASAP1	6059.76	0.670143	0.126944	5.27907	1.29843e-07	2.76749e-06
ASCC1	684.132	-0.290788	0.109033	-2.66698	0.00765354	0.035442
ASF1A	1858.45	0.462967	0.154884	2.98912	0.00279783	0.0159924
ASF1B	676.072	-0.592527	0.187348	-3.16271	0.0015631	0.00997206
ASIC2	184.405	-1.04382	0.32239	-3.23777	0.00120469	0.00805112
ASL	274.322	-2.03427	0.430712	-4.72304	2.32343e-06	3.72289e-05
ASPH	2127.83	0.753171	0.141052	5.33967	9.31134e-08	2.04785e-06
ASPHD1	27.7774	-1.1842	0.35212	-3.36305	0.000770857	0.00558414
ASPSCR1	466.891	-0.35832	0.0906904	-3.95103	7.78167e-05	0.000807023
ASTN1	27.5778	-4.52407	0.756294	-5.9819	2.20553e-09	7.00699e-08
ASXL1	2813	0.244654	0.0852809	2.8688	0.00412032	0.0217364
ATAD2B	813.662	0.73369	0.151417	4.84549	1.26301e-06	2.16114e-05
ATAD5	385.156	0.357856	0.131562	2.72006	0.00652695	0.0313128
ATF6B	886.151	-0.436683	0.0908851	-4.80478	1.54921e-06	2.59219e-05
ATF7IP2	133.799	0.46969	0.14216	3.30395	0.000953327	0.00663942
ATG13	3597.02	-0.31513	0.119005	-2.64805	0.00809585	0.0370518
ATG4A	130.768	0.700193	0.24262	2.88597	0.00390207	0.0208062
ATL3	1345.56	0.49235	0.118879	4.14162	3.44857e-05	0.000400584
ATP11B	1818.19	0.716663	0.111307	6.4386	1.20584e-10	4.89706e-09
ATP13A3	4102.3	0.489551	0.17952	2.727	0.00639137	0.0308476
ATP13A4	4.43642	2.58314	0.806743	3.20194	0.00136506	0.00891726
ATP2A1	27.6527	-1.11744	0.330577	-3.38028	0.000724131	0.00529396
ATP2C1	2507.41	0.279433	0.0931738	2.99906	0.00270818	0.0155527
ATP5MC2	3695.33	-0.286682	0.0625094	-4.58622	4.51347e-06	6.71486e-05
ATP5PO	3137.52	-0.134095	0.0519496	-2.58126	0.00984415	0.0429792
ATP6AP1	1629.14	-0.632024	0.0923908	-6.84077	7.87661e-12	3.82365e-10
ATP6AP2	1561.91	-0.309304	0.114178	-2.70897	0.00674933	0.0321068
ATP6V0A1	700.207	-0.323936	0.0936867	-3.45766	0.000544895	0.00418597
ATP6V1C2	10.8476	1.31912	0.427421	3.08624	0.00202707	0.0122527
ATP6V1H	684.734	0.437211	0.0976978	4.47514	7.63628e-06	0.000106988
ATP7A	449.773	0.685463	0.163788	4.18507	2.85076e-05	0.000338573
ATP8B1	716.66	-3.67115	0.266876	-13.756	4.68662e-43	3.91678e-40
ATP8B2	881.013	0.339372	0.11817	2.8719	0.00408007	0.0215886
ATP8B3	65.4768	-1.39287	0.391623	-3.55666	0.000375599	0.0030586
ATR	1083.91	0.304214	0.10356	2.93756	0.00330807	0.0181698
ATRAID	1377.74	-0.480657	0.158038	-3.0414	0.00235484	0.0138388
ATRN	1765.58	-0.377949	0.127256	-2.96998	0.0029782	0.0168475
ATRX	2602.86	0.310006	0.120884	2.56448	0.010333	0.0445257
ATXN10	4527.62	-0.218024	0.0425379	-5.1254	2.96903e-07	5.76348e-06
ATXN7L1	533.53	0.343431	0.0833956	4.1181	3.82011e-05	0.000438925
AUTS2	611.663	0.653611	0.116291	5.62047	1.90434e-08	4.8305e-07
AVIL	28.3485	-0.938393	0.328711	-2.85476	0.00430687	0.0224815
AVPI1	49.9424	-0.667832	0.199992	-3.3393	0.0008399	0.00598767
AXL	106.205	-1.64596	0.504192	-3.26455	0.00109637	0.00744942
AZGP1	4.00917	-4.72321	1.08868	-4.33846	1.43485e-05	0.000186143
AZI2	1541.7	0.306423	0.0852279	3.59534	0.00032397	0.00271001
B2M	17439	-0.812753	0.135	-6.0204	1.7399e-09	5.64986e-08
B3GALT6	1269.95	-0.418566	0.11201	-3.73685	0.000186338	0.00171727
B3GNT2	230.066	0.903059	0.16961	5.32433	1.01325e-07	2.21617e-06
B3GNT5	1165.12	0.757153	0.144682	5.23324	1.66567e-07	3.44839e-06
B4GALT5	2076.34	0.250749	0.0695235	3.60667	0.000310147	0.00260849
B4GALT6	198.615	4.73307	0.849723	5.57013	2.54554e-08	6.33551e-07
B4GAT1	1168.87	-0.39369	0.122801	-3.20591	0.00134637	0.00881707
BABAM2	315.581	-0.726739	0.202404	-3.59053	0.000330006	0.00274354
BACE2	185.447	-2.64788	0.945698	-2.79992	0.00511146	0.0257585
BAG2	1963.21	0.802817	0.291435	2.7547	0.00587461	0.0288389
BAIAP2L1	38.5989	1.34475	0.39867	3.37308	0.000743337	0.00541691
BAIAP3	47.4858	-1.24493	0.407043	-3.05847	0.0022247	0.0132142
BAMBI	389.68	-0.653987	0.207768	-3.14767	0.00164575	0.0103628
BARD1	512.679	0.494558	0.12255	4.03556	5.44725e-05	0.000597766
BARX1	127.649	-2.48908	0.67195	-3.70427	0.000212004	0.00191056
BARX2	647.966	-2.11428	0.289469	-7.30397	2.79395e-13	1.64926e-11
BASP1-AS1	58.4588	-0.618716	0.208586	-2.96624	0.00301468	0.0170114
BATF3	91.1601	2.19905	0.28907	7.60731	2.79862e-14	1.91549e-12
BAZ1A	4200.5	0.841206	0.172792	4.86832	1.12548e-06	1.94891e-05
BAZ2A	3564.52	0.33399	0.0996671	3.35106	0.000805027	0.00578156
BBC3	64.1466	-1.21542	0.409189	-2.97032	0.00297485	0.0168345
BBOX1-AS1	9.04926	-1.33584	0.484263	-2.75851	0.00580664	0.0285903
BBX	1279.71	0.687153	0.210998	3.25667	0.00112726	0.00762344
BCAS2	1502.43	0.589988	0.216304	2.72759	0.00637994	0.0308112
BCAT1	8449.54	0.325942	0.113343	2.87571	0.00403124	0.0213801
BCAT2	989.585	-0.777961	0.0782663	-9.93992	2.79042e-23	5.33845e-21
BCKDHA	703.638	-1.07757	0.245057	-4.39721	1.09649e-05	0.000146436
BCKDK	715.204	-0.290185	0.0975233	-2.97555	0.00292468	0.0166038
BCL11A	7.98665	4.69531	1.33886	3.50694	0.000453294	0.00356713
BCL11B	1538.26	0.643664	0.128533	5.00779	5.50591e-07	1.01572e-05
BCL6	582.678	0.984691	0.153022	6.43495	1.23518e-10	4.99068e-09
BDKRB2	13.4652	-2.30378	0.724963	-3.17779	0.001484	0.00951484
BDNF-AS	27.2537	-2.18748	0.792944	-2.75867	0.00580363	0.0285843
BDP1	4760.37	1.11307	0.144727	7.69084	1.46167e-14	1.05022e-12
BEND4	32.7578	-3.02529	0.818871	-3.69446	0.000220354	0.00197701
BEND6	191.291	1.03311	0.205513	5.02697	4.98278e-07	9.26482e-06
BEX1	221.439	-1.45936	0.403351	-3.61808	0.000296799	0.0025189
BEX3	2953.5	-0.424601	0.109337	-3.88341	0.000103004	0.00102289
BGN	3199.6	-1.8224	0.336264	-5.41955	5.97482e-08	1.37499e-06
BHLHE41	47.8002	-1.96869	0.379449	-5.18827	2.12257e-07	4.28264e-06
BICD2	2023.04	0.517019	0.185669	2.78462	0.005359	0.0267092
BIN1	808.911	0.878169	0.150282	5.84349	5.11194e-09	1.47855e-07
BIRC2	1372.2	0.53304	0.147648	3.6102	0.000305956	0.00258282
BIRC6	1904.38	0.35455	0.0685032	5.17567	2.27096e-07	4.55311e-06
BMF	723.307	-1.90017	0.331676	-5.729	1.01023e-08	2.7189e-07
BMI1	176.686	0.58554	0.175845	3.32987	0.000868876	0.00617034
BMP2K	208.325	0.477229	0.0994746	4.7975	1.6066e-06	2.67412e-05
BMP6	139.619	2.12487	0.246848	8.60799	7.43499e-18	7.9235e-16
BMP7	497.781	-5.16405	0.452255	-11.4184	3.38241e-30	1.05312e-27
BMPER	170.013	-1.45023	0.252078	-5.75311	8.76164e-09	2.40287e-07
BMS1P20	424.339	0.34928	0.105712	3.30408	0.00095289	0.00663929
BNC1	126.769	2.27779	0.733593	3.10498	0.00190292	0.0116621
BNC2	18.2237	-1.05112	0.352106	-2.98524	0.0028336	0.0161735
BNIP3L	1842.09	-0.943951	0.209087	-4.51464	6.34244e-06	9.05679e-05
BOC	19.6187	2.46252	0.946656	2.60128	0.00928757	0.0411718
BOLA3	395.745	-0.436547	0.0960335	-4.54578	5.47333e-06	7.98814e-05
BOLA3-AS1	57.7412	-0.831977	0.272966	-3.04791	0.00230436	0.0136025
BORA	446.559	-0.585018	0.214981	-2.72125	0.0065035	0.0312463
BPNT1	674.493	0.31083	0.0814717	3.81518	0.000136081	0.00131198
BRD8	1703.92	-0.330926	0.0835251	-3.962	7.43254e-05	0.000775435
BRINP2	42.27	-7.01221	1.00237	-6.99566	2.64012e-12	1.35234e-10
BRIP1	885.545	0.384956	0.126205	3.05024	0.00228662	0.013523
BRMS1L	537.494	0.455039	0.164897	2.75953	0.00578838	0.0285269
BRSK2	208.131	3.22035	0.483598	6.65915	2.7542e-11	1.26034e-09
BSCL2	64.8548	-1.40181	0.218288	-6.42187	1.34613e-10	5.3842e-09
BSG	12259.3	-0.556753	0.163105	-3.41347	0.000641409	0.00478615
BSN	23.9652	-1.42151	0.343292	-4.14083	3.4605e-05	0.000401676
BTBD11	31.1832	-3.93175	0.515673	-7.6245	2.4498e-14	1.70615e-12
BTBD19	50.7595	0.904303	0.293689	3.07912	0.00207616	0.0124829
BTBD2	2055.34	-0.428291	0.100771	-4.25013	2.1365e-05	0.000265043
BTBD7	1098.16	0.356526	0.131071	2.72009	0.00652647	0.0313128
BTG1	628.964	-0.655473	0.217897	-3.00817	0.00262824	0.0152036
BTG3	817.528	0.632491	0.101308	6.24323	4.28635e-10	1.57919e-08
BTN3A1	187.811	-1.91225	0.495656	-3.85803	0.000114307	0.00112319
BTN3A2	281.915	-1.64262	0.415028	-3.95786	7.56247e-05	0.000786923
BTN3A3	57.5475	-2.31701	0.562536	-4.11886	3.80747e-05	0.000438107
BTRC	760.916	0.302731	0.0944299	3.20588	0.00134652	0.00881707
BVES	17.7851	3.42234	0.867326	3.94585	7.95159e-05	0.000821492
C10orf88	411.155	0.318738	0.111671	2.85425	0.00431384	0.0225105
C11orf1	91.5747	-0.976138	0.250217	-3.90117	9.57305e-05	0.000959662
C11orf24	536.269	0.634203	0.205211	3.0905	0.00199821	0.0121244
C11orf49	1376.43	-0.599159	0.108922	-5.50082	3.78019e-08	9.15024e-07
C11orf95	1096.54	0.403405	0.154506	2.61093	0.00902952	0.0402526
C12orf29	942.132	0.343669	0.127306	2.69955	0.00694333	0.0327258
C12orf45	312.895	0.405689	0.143659	2.82397	0.00474335	0.0242497
C12orf75	868.069	0.556067	0.214945	2.58702	0.00968111	0.0424119
C14orf39	69.8587	2.37656	0.567544	4.18745	2.82112e-05	0.000335951
C14orf93	169.54	-0.737853	0.214674	-3.43709	0.000587994	0.00445669
C16orf46	35.395	-0.589937	0.22519	-2.61973	0.00880003	0.0395374
C16orf74	76.6695	1.74482	0.319333	5.46397	4.65614e-08	1.09859e-06
C16orf87	672.399	0.480393	0.0799126	6.01148	1.83837e-09	5.93324e-08
C16orf95	70.027	-0.774515	0.232282	-3.33437	0.00085493	0.00609037
C17orf107	19.4147	-1.73845	0.691343	-2.51459	0.011917	0.0497189
C17orf58	302.844	-0.434277	0.170062	-2.55364	0.0106602	0.0455613
C18orf21	321.563	0.405638	0.159962	2.53584	0.0112177	0.0472984
C19orf12	636.78	0.480761	0.0838285	5.73505	9.74824e-09	2.64151e-07
C1GALT1	374.898	1.37351	0.219489	6.25776	3.90539e-10	1.45231e-08
C1QL1	168.383	-0.879823	0.278363	-3.1607	0.00157389	0.0100167
C1QTNF3	41.3726	0.736243	0.240806	3.05741	0.00223262	0.0132431
C1QTNF9	4.67298	-2.70426	0.836702	-3.23204	0.00122908	0.00818671
C1S	26.0843	-2.57544	0.426132	-6.04377	1.50555e-09	4.9599e-08
C1orf109	680.919	0.408392	0.103412	3.94916	7.84274e-05	0.000811302
C1orf115	23.593	-3.14975	0.873591	-3.60552	0.000311533	0.00261824
C1orf216	862.196	0.565496	0.175378	3.22444	0.0012622	0.00836845
C1orf226	501.23	-0.962667	0.117617	-8.18477	2.72831e-16	2.36736e-14
C1orf35	484.738	-0.275703	0.0842815	-3.27121	0.00107087	0.00730738
C1orf56	55.223	-1.07151	0.373566	-2.86831	0.00412667	0.0217576
C1orf74	184.775	-0.672861	0.215525	-3.12196	0.00179652	0.0111187
C20orf96	360.671	-0.649093	0.193187	-3.35993	0.000779633	0.00563743
C21orf91	528.267	0.438832	0.12221	3.59082	0.000329644	0.00274197
C22orf15	24.829	1.13242	0.394722	2.8689	0.00411906	0.0217364
C2CD2L	354.509	0.801971	0.168416	4.76186	1.91821e-06	3.14337e-05
C2CD4B	3.78033	2.58956	0.927639	2.79156	0.00524552	0.0262922
C2CD5	783.517	0.526969	0.0891899	5.90839	3.45459e-09	1.04686e-07
C2orf27A	62.3107	0.816174	0.27383	2.98059	0.00287693	0.016362
C2orf49	612.343	0.268902	0.0951253	2.82682	0.00470132	0.0240659
C2orf69	484.477	0.569542	0.165268	3.44617	0.000568593	0.0043303
C3AR1	26.128	2.1032	0.796062	2.64201	0.00824164	0.0375844
C5orf15	1439.11	-0.543069	0.12219	-4.44446	8.8114e-06	0.000121245
C5orf34	362.73	0.357825	0.112127	3.19124	0.00141665	0.00918165
C6	25.3671	-2.40671	0.780084	-3.08519	0.00203421	0.0122877
C6orf141	23.1713	-3.27228	0.72303	-4.52579	6.0169e-06	8.63855e-05
C7	209.937	-5.60795	0.5455	-10.2804	8.63908e-25	1.87918e-22
C7orf50	1788.43	-0.367404	0.0766327	-4.79435	1.632e-06	2.71072e-05
C8orf31	34.4451	-2.3201	0.437046	-5.30859	1.10478e-07	2.40312e-06
C8orf34	2.53119	4.92786	1.56086	3.15715	0.00159322	0.0100853
C8orf82	1130.68	-0.244454	0.0882684	-2.76944	0.00561523	0.027777
C9orf135-DT	10.6601	-2.13411	0.491116	-4.34544	1.38996e-05	0.000180912
C9orf47	13.1364	-1.09483	0.421344	-2.59843	0.00936511	0.0414057
C9orf64	23.2798	-4.38388	1.17748	-3.72309	0.000196797	0.00179388
C9orf72	205.063	0.911141	0.182616	4.98937	6.05751e-07	1.10687e-05
CA11	573.225	-1.62253	0.38379	-4.22765	2.36147e-05	0.000288444
CA13	44.5578	2.74419	0.37284	7.36022	1.83608e-13	1.13167e-11
CA14	72.7605	-1.13443	0.318959	-3.55666	0.000375607	0.0030586
CA8	34.3556	-1.60929	0.431833	-3.72664	0.000194051	0.00177292
CAAP1	415.704	0.427363	0.14588	2.92954	0.00339463	0.0185426
CAB39	2120.36	0.540761	0.10739	5.03549	4.7662e-07	8.91432e-06
CABIN1	1534.31	-0.346481	0.111334	-3.11208	0.00185771	0.011438
CACFD1	192.934	-0.569792	0.168116	-3.38928	0.000700772	0.00513975
CACHD1	1477.73	-0.464289	0.087791	-5.28857	1.23277e-07	2.63816e-06
CACNA1C	86.1931	-6.32889	0.61091	-10.3598	3.7784e-25	8.57102e-23
CACNA1H	2159.32	0.743645	0.201991	3.68157	0.0002318	0.00205973
CACNA2D4	12.7498	-4.55678	1.48352	-3.07161	0.0021291	0.0127328
CACNB3	462.128	0.52652	0.167517	3.14309	0.00167175	0.0105007
CACNG3	27.6307	-5.68823	1.1423	-4.97961	6.37131e-07	1.15888e-05
CACNG4	162.587	0.620081	0.162677	3.81172	0.000138002	0.00132567
CACNG5	79.6485	-3.89003	0.540611	-7.19562	6.21761e-13	3.50104e-11
CACNG8	124.699	2.89458	1.09807	2.63607	0.00838713	0.0381275
CACUL1	1116.29	0.447628	0.118786	3.76836	0.000164324	0.00154032
CADM1	12.8403	-1.82194	0.710184	-2.56545	0.0103041	0.0444738
CADPS2	2109.26	-1.12893	0.103662	-10.8905	1.27976e-27	3.50368e-25
CALCA	2.52966	-4.03768	1.20699	-3.34525	0.00082209	0.00588149
CALCB	119.471	-3.62001	0.300571	-12.0438	2.09127e-33	7.21897e-31
CALHM5	45.6446	-1.94657	0.384192	-5.06667	4.0484e-07	7.71723e-06
CALM1	14090.5	-0.595411	0.108224	-5.50163	3.763e-08	9.12254e-07
CALU	7831.38	-0.393005	0.109375	-3.59319	0.00032665	0.00272563
CAMK1D	1366.24	-0.908634	0.205566	-4.42015	9.86341e-06	0.000133522
CAMK1G	262.626	-1.7362	0.404225	-4.29514	1.74586e-05	0.000221957
CAMK2D	1079.64	-0.685367	0.16503	-4.15298	3.28175e-05	0.00038515
CAMK2N1	7.26588	2.14709	0.632566	3.39425	0.000688171	0.00505901
CAMKK1	360.421	0.559872	0.214838	2.60602	0.00916003	0.0407315
CAMKK2	1677.46	0.277161	0.0729029	3.80179	0.000143655	0.00136921
CAMKV	156.295	1.1525	0.246322	4.67884	2.885e-06	4.50451e-05
CAMSAP2	1959.55	0.633566	0.155936	4.06298	4.845e-05	0.000538374
CAMTA2	342.415	0.470293	0.124176	3.78731	0.000152288	0.00144025
CAP1	6481.45	0.385528	0.153332	2.51434	0.0119255	0.0497414
CAP2	914.725	1.31327	0.170736	7.69181	1.4507e-14	1.04707e-12
CAPG	1348.45	-0.522167	0.0965811	-5.40652	6.42624e-08	1.46469e-06
CAPN3	3.03136	-3.10534	1.14971	-2.70098	0.00691364	0.0326193
CAPN5	104.987	0.963059	0.2778	3.46674	0.000526813	0.00406344
CAPN6	163.795	1.84567	0.645987	2.85713	0.00427491	0.0223367
CAPZA1	6015.38	0.621992	0.223026	2.78888	0.00528913	0.0264523
CARD11	135.477	-1.06999	0.325683	-3.28539	0.00101842	0.00699762
CARD19	164.953	0.814302	0.20769	3.92076	8.82684e-05	0.00089847
CARMIL1	359.883	-0.657669	0.198898	-3.30657	0.000944458	0.00659211
CASK	865.416	0.689311	0.143847	4.79196	1.65156e-06	2.74035e-05
CASP1	16.4241	-4.22866	0.951755	-4.44302	8.87064e-06	0.000121954
CASP10	24.443	-2.56089	0.438918	-5.83455	5.39371e-09	1.54877e-07
CASP4	800.159	0.6855	0.126711	5.40995	6.30411e-08	1.44449e-06
CAST	2193.83	0.481512	0.11612	4.14668	3.37331e-05	0.000394149
CASTOR1	29.0221	-1.27728	0.383639	-3.32938	0.000870399	0.0061784
CAT	1156.94	-0.337228	0.113901	-2.96071	0.00306932	0.0172157
CAV1	46397.9	-0.29589	0.0875798	-3.37852	0.000728766	0.0053205
CAV2	4975.59	-1.37613	0.211155	-6.51717	7.16475e-11	3.04196e-09
CAVIN1	1357.26	1.14882	0.369028	3.11309	0.00185142	0.0114204
CAVIN2	23.6239	0.977536	0.386493	2.52924	0.0114309	0.0479807
CAVIN3	3.5477	-3.34637	1.04804	-3.19297	0.00140815	0.00913029
CBFB	2740.08	0.296683	0.11032	2.6893	0.00716031	0.0334999
CC2D1B	682.203	0.490713	0.187866	2.61203	0.00900056	0.0401592
CCDC126	180.15	0.584371	0.197256	2.96251	0.00305147	0.0171426
CCDC127	503.276	-0.520322	0.161212	-3.22757	0.00124848	0.00829482
CCDC136	91.7205	-2.02612	0.633612	-3.19773	0.00138514	0.00901417
CCDC138	618.634	0.482818	0.192172	2.51243	0.0119904	0.0499204
CCDC159	26.3027	-1.27003	0.329506	-3.85433	0.000116046	0.00113888
CCDC167	256.024	-0.502206	0.13758	-3.65029	0.000261942	0.00228287
CCDC170	19.2198	-3.07011	0.900147	-3.41068	0.000648015	0.00482411
CCDC171	1331.16	0.98599	0.199829	4.93417	8.04919e-07	1.43128e-05
CCDC186	561.539	0.432397	0.122063	3.54242	0.000396476	0.0031909
CCDC22	408.592	-0.469867	0.088726	-5.29571	1.18553e-07	2.54392e-06
CCDC24	61.7559	-0.66478	0.253041	-2.62716	0.00861006	0.038913
CCDC3	121.129	-0.719736	0.278543	-2.58393	0.00976814	0.042706
CCDC30	31.8415	-0.860083	0.322934	-2.66334	0.00773694	0.035776
CCDC40	52.5554	0.572008	0.217908	2.625	0.00866491	0.0390411
CCDC43	389.106	0.328311	0.129822	2.52893	0.0114411	0.0480107
CCDC59	1093.62	0.379205	0.110998	3.41633	0.000634721	0.00474964
CCDC6	1166.23	0.65963	0.12153	5.4277	5.7085e-08	1.32329e-06
CCDC71L	436.842	-0.553658	0.154676	-3.57947	0.000344296	0.00284447
CCDC74B	85.7453	0.925268	0.308875	2.99561	0.00273898	0.0156899
CCDC80	206.071	-1.66886	0.288364	-5.78734	7.15093e-09	2.01329e-07
CCDC88C	783.158	0.5318	0.075461	7.04735	1.82355e-12	9.52504e-11
CCDC97	902.668	-0.312035	0.119462	-2.612	0.00900151	0.0401592
CCDC9B	192.114	0.82812	0.205286	4.03398	5.4839e-05	0.000600544
CCER2	10.5651	-1.37469	0.489523	-2.80823	0.00498144	0.0252328
CCHCR1	754.116	-0.552328	0.125329	-4.40702	1.04803e-05	0.000140793
CCL20	7.5457	2.46587	0.704234	3.50149	0.00046267	0.00362444
CCN3	13.0633	4.20041	1.21521	3.45654	0.00054716	0.00419896
CCND1	34655.2	-0.524743	0.111134	-4.72172	2.33861e-06	3.73965e-05
CCND2	5.75908	2.88873	0.850314	3.39725	0.000680673	0.00501318
CCND3	909.7	1.49821	0.287232	5.21602	1.82813e-07	3.74566e-06
CCNH	838.499	0.354511	0.0810515	4.3739	1.22046e-05	0.000160694
CCNJ	874.043	0.506901	0.150494	3.36825	0.000756478	0.00549753
CCNJL	241.674	-0.623217	0.206021	-3.02502	0.0024862	0.0144981
CCNO	41.7761	1.43431	0.4149	3.457	0.00054622	0.00419411
CCNT1	1326.04	0.24605	0.0906907	2.71307	0.0066664	0.0317981
CCNY	2476.87	-0.256579	0.100569	-2.55128	0.0107329	0.0457523
CCNYL1	376.468	0.661065	0.158719	4.165	3.11346e-05	0.000367028
CCP110	1245.25	0.26812	0.106198	2.52472	0.0115791	0.0484747
CCPG1	288.085	-0.867672	0.326407	-2.65825	0.00785469	0.0362045
CCSAP	510.525	0.488906	0.168687	2.8983	0.0037519	0.0202035
CCSER2	1060.9	0.356156	0.120589	2.95348	0.00314212	0.0175127
CCZ1	444.206	0.277611	0.0858385	3.23412	0.0012202	0.00813758
CD109	330.313	1.22011	0.304753	4.00359	6.23873e-05	0.000673712
CD163L1	68.5153	2.72309	0.633858	4.29606	1.73863e-05	0.000221215
CD1D	15.5219	-3.16756	0.617525	-5.12944	2.90598e-07	5.66184e-06
CD24	96.9984	3.29561	0.749567	4.39669	1.09913e-05	0.000146542
CD2AP	938.974	0.561525	0.164374	3.41613	0.000635172	0.00475077
CD46	3107.06	0.370613	0.108401	3.41889	0.00062876	0.0047117
CD55	2.70306	-3.51753	1.35768	-2.59083	0.0095744	0.0420558
CD63	4232.36	-0.406673	0.0852588	-4.76987	1.84349e-06	3.03345e-05
CD79A	283.591	1.07442	0.23834	4.50794	6.54598e-06	9.31395e-05
CD79B	102.702	4.2504	0.47189	9.00719	2.11402e-19	2.89383e-17
CD81	3417.48	-0.471954	0.173782	-2.71578	0.00661208	0.0316054
CD82	269.12	-1.96445	0.409334	-4.79914	1.59345e-06	2.65503e-05
CD99L2	1207.43	-0.461936	0.150644	-3.06641	0.00216644	0.012923
CDADC1	181.412	-0.672388	0.21152	-3.17883	0.0014787	0.00950235
CDAN1	588.764	-0.627402	0.153619	-4.08414	4.42397e-05	0.000498214
CDC14A	201.589	0.523943	0.153464	3.4141	0.000639921	0.00477729
CDC14B	392.301	1.7205	0.177596	9.68768	3.40159e-22	5.80794e-20
CDC40	1579.8	-0.518057	0.11635	-4.45258	8.48447e-06	0.000117254
CDC42BPG	235.336	-0.598032	0.182623	-3.27467	0.00105784	0.00723095
CDC42SE1	1315.32	0.445622	0.0911546	4.88864	1.01537e-06	1.77504e-05
CDC42SE2	1276.48	0.498977	0.0983164	5.07522	3.87053e-07	7.40483e-06
CDC7	1027.95	0.320017	0.11075	2.88954	0.00385802	0.0205921
CDH10	52.0143	-3.43776	0.731514	-4.69951	2.60782e-06	4.1081e-05
CDH12	432.594	-1.8635	0.215808	-8.63499	5.87334e-18	6.38786e-16
CDH2	1816.54	-0.73798	0.181189	-4.07299	4.6414e-05	0.00051829
CDH23	731.503	-2.1942	0.371642	-5.90409	3.54608e-09	1.0705e-07
CDH24	935.19	-1.35326	0.187663	-7.21112	5.54943e-13	3.14712e-11
CDH3	24.7529	2.42196	0.948796	2.55267	0.01069	0.0456074
CDH4	488.155	-0.802346	0.277372	-2.89267	0.0038198	0.0204572
CDH6	222.579	0.771822	0.296442	2.60362	0.0092244	0.0409489
CDH8	806.545	-0.314777	0.107109	-2.93884	0.00329445	0.0181161
CDHR3	73.8508	-1.45213	0.281766	-5.15366	2.55447e-07	5.03881e-06
CDIP1	496.487	-0.841006	0.159728	-5.26523	1.40011e-07	2.95643e-06
CDK10	1059.29	-0.327303	0.120425	-2.7179	0.00656976	0.0314695
CDK12	1058.44	0.327017	0.129431	2.52657	0.0115184	0.0482968
CDK14	2238.73	-0.753869	0.160365	-4.70096	2.58937e-06	4.08308e-05
CDK17	975.595	0.53681	0.113178	4.74307	2.10504e-06	3.42479e-05
CDK2AP2	325.274	-0.704107	0.198346	-3.5499	0.000385385	0.00311743
CDK5R1	139.317	0.569428	0.133432	4.26755	1.97628e-05	0.000246903
CDK5RAP3	2011.58	-0.747363	0.195041	-3.83183	0.000127196	0.00123532
CDK7	655.338	0.475658	0.123253	3.8592	0.000113759	0.0011185
CDK8	866.022	0.366284	0.106388	3.4429	0.000575513	0.00437461
CDKL5	180.877	-0.992173	0.2229	-4.45119	8.53952e-06	0.000117912
CDKN1C	63.7813	-2.20357	0.567063	-3.88593	0.000101937	0.00101483
CDR2	1131.4	1.01779	0.169713	5.9971	2.00877e-09	6.4309e-08
CDR2L	231.996	0.928575	0.162132	5.72729	1.02046e-08	2.73715e-07
CDS1	139.534	1.33449	0.365657	3.64956	0.000262693	0.00228725
CEACAM21	19.4117	-3.70991	0.486224	-7.63005	2.34656e-14	1.64872e-12
CEACAM5	7.77599	-3.48788	0.702388	-4.96574	6.844e-07	1.23918e-05
CEACAM6	38.1844	-3.82401	0.448032	-8.53514	1.39988e-17	1.44342e-15
CEACAM7	4.52352	-3.26371	0.921367	-3.54225	0.000396724	0.00319128
CEBPB	1774.32	-0.797628	0.236017	-3.37953	0.000726103	0.00530349
CECR2	322.887	-6.59683	0.956948	-6.89361	5.43934e-12	2.6991e-10
CELF5	27.8997	-4.07469	0.804637	-5.06401	4.10532e-07	7.78833e-06
CENPT	888.921	-0.208543	0.0816869	-2.55296	0.0106813	0.0455936
CEP131	658.737	-0.279738	0.107957	-2.59119	0.00956436	0.042035
CEP164	680.416	-0.278563	0.0914412	-3.04636	0.00231629	0.0136578
CEP170	1659.95	0.534831	0.070555	7.58033	3.44669e-14	2.31907e-12
CEP170B	888.601	0.416131	0.158357	2.6278	0.0085939	0.0388671
CEP41	129.937	-4.23355	0.547031	-7.73915	1.00081e-14	7.42613e-13
CEP70	494.711	-1.64266	0.458891	-3.57963	0.000344079	0.00284416
CEP78	1809.69	0.552043	0.205159	2.69081	0.00712795	0.0333977
CEP85L	180.808	0.61626	0.188769	3.26463	0.00109607	0.00744942
CEPT1	568.359	0.47993	0.0977493	4.90981	9.11664e-07	1.60848e-05
CERCAM	359.873	-2.1445	0.395179	-5.42664	5.74232e-08	1.32837e-06
CERKL	19.4702	1.82131	0.487485	3.73615	0.000186861	0.00172109
CERS6	845.148	0.895304	0.115067	7.7807	7.2125e-15	5.45368e-13
CFAP410	246.967	-0.655257	0.15801	-4.14693	3.36959e-05	0.000394109
CFAP46	5.85204	-2.19828	0.642197	-3.42305	0.000619222	0.0046556
CFAP57	13.728	-1.69705	0.423146	-4.01055	6.05773e-05	0.00065704
CFAP69	47.6893	-1.17633	0.372592	-3.15715	0.0015932	0.0100853
CFAP97	1718.06	0.444629	0.106023	4.19369	2.74454e-05	0.00032841
CFDP1	1561.05	-0.351038	0.113301	-3.09828	0.00194649	0.0118741
CGAS	9.32792	-1.80613	0.641519	-2.8154	0.00487168	0.0247904
CGN	128.258	-0.853629	0.162681	-5.24726	1.54376e-07	3.23396e-06
CGNL1	96.1833	-0.55846	0.186743	-2.99053	0.00278494	0.0159244
CH17-340M24.3	22.0974	-1.06296	0.413122	-2.57299	0.0100825	0.0437551
CHCHD5	263.077	-0.453369	0.176334	-2.57108	0.0101382	0.043889
CHD1	2287.53	0.531984	0.111181	4.78483	1.71135e-06	2.82773e-05
CHD2	1729.9	-0.371175	0.140678	-2.63848	0.00832781	0.0379229
CHD7	1828.97	0.424576	0.163302	2.59995	0.0093238	0.0412794
CHEK2	831.034	-0.349349	0.129015	-2.70781	0.00677279	0.0321531
CHIC1	217.179	0.441668	0.132512	3.33304	0.000859022	0.00611678
CHID1	1581.78	-0.737294	0.147989	-4.98209	6.29018e-07	1.14609e-05
CHML	569.426	0.672122	0.200512	3.35203	0.000802221	0.00576923
CHMP2B	1094.75	0.544	0.106183	5.12324	3.00328e-07	5.82285e-06
CHMP4A	780.452	-0.347378	0.0706887	-4.91419	8.91488e-07	1.57755e-05
CHMP5	2140.12	0.411367	0.136867	3.0056	0.00265053	0.0153068
CHN1	993.975	0.595824	0.13658	4.36244	1.28619e-05	0.000168789
CHN2	626.263	-1.33704	0.172852	-7.73516	1.03276e-14	7.62756e-13
CHORDC1	3790.47	0.72117	0.279111	2.58381	0.00977155	0.0427092
CHPF	412.925	-0.834697	0.173612	-4.80783	1.52576e-06	2.56104e-05
CHRM1	11.1952	3.32342	0.726337	4.57559	4.74887e-06	7.01886e-05
CHRM4	7.41459	-1.57111	0.522998	-3.00405	0.00266408	0.015355
CHRNA5	540.817	0.905077	0.176126	5.13879	2.76506e-07	5.41386e-06
CHST1	124.058	-3.41405	0.634117	-5.38395	7.28679e-08	1.64356e-06
CHST10	295.915	-0.405562	0.153874	-2.63567	0.00839706	0.0381617
CHST14	385.003	-0.817672	0.183605	-4.45342	8.45113e-06	0.000116955
CHST15	41.6483	-4.14808	0.412463	-10.0569	8.569e-24	1.70084e-21
CHST3	688.56	0.713865	0.193362	3.69186	0.000222621	0.00199492
CHST7	94.5389	-0.48788	0.190213	-2.56491	0.0103202	0.0444978
CHST8	27.2922	-1.24312	0.419966	-2.96005	0.00307593	0.0172467
CHSY1	1394.78	-0.670321	0.118884	-5.63845	1.71587e-08	4.40166e-07
CHUK	1240.31	0.650437	0.183953	3.53589	0.0004064	0.00325921
CIART	35.2197	-1.60615	0.357531	-4.49234	7.04456e-06	9.99648e-05
CILP2	109.656	-1.31033	0.516605	-2.53643	0.0111989	0.0472444
CIPC	824.071	0.246706	0.0928951	2.65575	0.00791316	0.0363896
CIRBP	4671.05	-0.564627	0.185298	-3.04713	0.00231037	0.013633
CISD1	797.088	0.395039	0.15055	2.62398	0.00869099	0.0391279
CISD3	88.514	-0.704884	0.17268	-4.08202	4.46453e-05	0.000502426
CITED1	46.1019	-1.49456	0.274907	-5.43659	5.43102e-08	1.26636e-06
CITED2	8301.46	-0.559498	0.198701	-2.81578	0.00486595	0.0247728
CLCN4	128.699	1.21299	0.433244	2.79978	0.00511378	0.025762
CLCN5	782.631	0.44527	0.116555	3.82025	0.000133318	0.00128847
CLDN1	5583.03	-0.58008	0.15382	-3.77115	0.000162497	0.00152589
CLDN11	8.50275	-2.1734	0.598712	-3.63012	0.000283285	0.00243257
CLDN14	2.53162	2.45276	0.968518	2.53249	0.0113256	0.0476524
CLDND1	1562.7	0.40961	0.0971044	4.21824	2.46217e-05	0.000298221
CLEC18B	37.9767	-0.831897	0.322989	-2.57562	0.0100061	0.0435189
CLEC4F	20.7633	-2.342	0.903552	-2.59199	0.00954222	0.0419643
CLGN	536.914	-1.28485	0.434749	-2.95538	0.00312285	0.0174482
CLIC2	28.8028	1.51274	0.30784	4.91405	8.92147e-07	1.57755e-05
CLINT1	1433.21	0.322876	0.126043	2.56163	0.0104181	0.0448202
CLIP4	381.428	1.00602	0.171619	5.86194	4.57498e-09	1.34779e-07
CLK4	176.729	0.535142	0.143859	3.71992	0.000199289	0.00181347
CLMP	1592.96	-1.02564	0.129415	-7.92521	2.27753e-15	1.81733e-13
CLOCK	486.814	0.499294	0.140487	3.55403	0.000379379	0.00307959
CLSTN1	3005.28	-0.58915	0.0837544	-7.03426	2.00318e-12	1.0395e-10
CLSTN2	1218.13	-0.562122	0.198729	-2.82859	0.00467539	0.0239795
CLTC	12705	0.414241	0.156221	2.65164	0.00801024	0.0367969
CLU	2578.11	-0.700333	0.24187	-2.89549	0.00378567	0.0203289
CLVS2	3055.65	-3.17173	0.294305	-10.777	4.42091e-27	1.18982e-24
CLYBL	136.411	-1.80262	0.420621	-4.28561	1.8224e-05	0.000230397
CMAS	1155.03	0.270927	0.103782	2.61054	0.00904006	0.0402883
CMKLR1	6.93512	-3.31448	0.71419	-4.64089	3.46906e-06	5.28141e-05
CMPK1	2068.45	0.627325	0.198692	3.15727	0.00159255	0.0100853
CMTM8	18.1024	1.61252	0.622124	2.59196	0.00954298	0.0419643
CNDP2	1935.53	-0.331797	0.0734201	-4.51916	6.20862e-06	8.88969e-05
CNMD	19.4909	-3.85133	0.594818	-6.4748	9.49396e-11	3.94646e-09
CNN3	5261.38	0.433358	0.170233	2.54567	0.0109068	0.0463183
CNNM2	197.482	-0.369975	0.112648	-3.28435	0.00102219	0.00701748
CNNM3	545.918	-0.659096	0.0799679	-8.24201	1.69348e-16	1.50228e-14
CNOT11	1206.75	0.293163	0.0966308	3.03384	0.00241459	0.0141223
CNP	1061.23	-0.226116	0.0882704	-2.56163	0.0104182	0.0448202
CNTN4	141.926	-1.05044	0.188137	-5.58341	2.35852e-08	5.89778e-07
CNTROB	1305.45	-0.240844	0.090513	-2.66087	0.00779383	0.0359553
COA6	662.735	0.460414	0.172103	2.67523	0.00746785	0.0347137
COBLL1	124.805	0.889155	0.295837	3.00556	0.00265091	0.0153068
COCH	3556.18	0.27925	0.0856811	3.25918	0.00111735	0.00757251
COG4	1946.75	-0.390656	0.120094	-3.25292	0.00114224	0.00771485
COG6	868.181	-0.69384	0.19348	-3.5861	0.00033566	0.00278471
COG7	606.21	-0.302999	0.0940719	-3.22093	0.00127776	0.008454
COG8	595.145	-0.219979	0.0741323	-2.96738	0.00300347	0.0169662
COL13A1	102.999	-2.67417	0.449325	-5.95153	2.65644e-09	8.28963e-08
COL16A1	2004.21	-1.46325	0.453205	-3.22867	0.00124366	0.00827316
COL1A1	2146.21	-1.20038	0.337833	-3.55318	0.000380605	0.00308471
COL1A2	11700.6	-2.7054	0.472304	-5.72809	1.01566e-08	2.72889e-07
COL26A1	104.223	-2.85104	0.762433	-3.7394	0.000184461	0.00170195
COL2A1	36.3585	-3.27849	0.46653	-7.02739	2.10432e-12	1.08842e-10
COL4A1	3350.03	-0.448575	0.161436	-2.77866	0.00545839	0.0271534
COL4A2	6717.64	-0.740089	0.141419	-5.23329	1.66518e-07	3.44839e-06
COL4A4	2.69218	2.58735	1.00581	2.5724	0.0100996	0.0437933
COL5A1	2728.57	-1.29239	0.189423	-6.82274	8.93213e-12	4.27209e-10
COL5A2	5838.9	-0.903535	0.284167	-3.17959	0.00147483	0.00948467
COL6A1	1970.64	-2.04009	0.361639	-5.64123	1.68836e-08	4.3381e-07
COL6A2	1466.26	-1.65787	0.366191	-4.52733	5.97338e-06	8.59161e-05
COL6A3	63.5247	-3.27672	0.291157	-11.2541	2.21054e-29	6.62285e-27
COL7A1	360.208	-1.70976	0.218011	-7.84253	4.41566e-15	3.4037e-13
COLCA1	10.2641	-3.31858	1.04106	-3.18769	0.00143412	0.00926837
COLCA2	41.2444	-3.71461	1.0805	-3.43786	0.000586341	0.0044484
COLEC11	5.16571	-2.02689	0.774401	-2.61737	0.00886104	0.039747
COLEC12	156.599	-3.93892	0.330514	-11.9175	9.59013e-33	3.24003e-30
COLGALT2	911.862	-0.60355	0.193381	-3.12105	0.0018021	0.0111475
COMMD3	629.748	0.341521	0.0846763	4.03325	5.50108e-05	0.00060201
COMMD6	402.442	-0.436729	0.16471	-2.6515	0.00801342	0.0367973
COMT	1407.09	-0.725723	0.203358	-3.5687	0.00035876	0.00294102
COPG1	3333.62	-0.242876	0.0664199	-3.65667	0.000255513	0.00223913
COPS2	3280.05	0.385397	0.142465	2.70521	0.00682612	0.0323365
COPZ1	3289.46	-0.209147	0.0759249	-2.75466	0.00587531	0.0288389
COQ10A	234.89	-0.675639	0.15709	-4.30098	1.70045e-05	0.00021688
COQ10B	368.338	0.701605	0.116861	6.00375	1.92811e-09	6.21024e-08
COQ5	868.512	-0.438608	0.146209	-2.99987	0.00270099	0.015517
COQ6	347.812	-0.299689	0.114568	-2.61582	0.00890136	0.0398759
COQ7	384.877	-0.495228	0.154671	-3.20182	0.00136561	0.00891726
COQ8A	326.76	-0.691008	0.247501	-2.79194	0.00523925	0.0262774
CORO1A	129.841	1.1586	0.187933	6.16496	7.0502e-10	2.49412e-08
CORO2A	67.448	-1.5047	0.201112	-7.48187	7.327e-14	4.78788e-12
CORO2B	105.54	-1.57414	0.548842	-2.86811	0.00412928	0.021762
CORO6	281.31	-2.31951	0.478617	-4.84627	1.25803e-06	2.15493e-05
COTL1	753.509	0.870929	0.18659	4.66762	3.04711e-06	4.70672e-05
COX19	589.317	-0.439657	0.173413	-2.53532	0.0112345	0.0473442
COX5B	1605.02	-0.350444	0.0611175	-5.73394	9.81229e-09	2.65433e-07
COX8A	2747.49	-0.423421	0.108057	-3.91848	8.91076e-05	0.000904693
CPB2-AS1	93.7227	-2.21307	0.308263	-7.17918	7.01285e-13	3.8936e-11
CPEB3	50.4079	0.791538	0.218372	3.62473	0.000289269	0.00246819
CPLX1	68.3355	-2.0134	0.34814	-5.78332	7.32387e-09	2.05107e-07
CPLX2	3.04325	-2.68018	1.00449	-2.66819	0.00762611	0.0353355
CPM	6.37903	-2.69168	0.755028	-3.565	0.000363851	0.00297661
CPNE1	3935.68	-0.276981	0.0857131	-3.23149	0.00123148	0.00819899
CPNE2	706.315	-1.01049	0.134172	-7.53133	5.0225e-14	3.35093e-12
CPNE3	1593.31	0.551847	0.129324	4.26715	1.97986e-05	0.000247155
CPOX	917.566	0.442828	0.150829	2.93595	0.00332523	0.0182388
CPPED1	51.5833	-4.37913	0.701486	-6.24265	4.30224e-10	1.58137e-08
CPT1A	214.495	-0.83764	0.298714	-2.80415	0.00504496	0.0254962
CPVL	1817.84	-0.760821	0.166407	-4.57204	4.82998e-06	7.12782e-05
CPXM1	146.938	-3.04445	0.991217	-3.07142	0.00213041	0.0127328
CRABP1	345.818	-2.35524	0.405298	-5.81115	6.20461e-09	1.75934e-07
CRACR2B	39.2376	-0.926194	0.288397	-3.21153	0.00132031	0.00868481
CRB2	14.1426	-1.70303	0.403478	-4.22088	2.43355e-05	0.000296179
CREB3L1	519.891	-2.48846	0.475494	-5.23341	1.66415e-07	3.44839e-06
CREB3L4	205.719	-0.798331	0.224609	-3.55432	0.000378959	0.003078
CREB5	327.416	1.78665	0.24475	7.29989	2.88004e-13	1.69378e-11
CREBL2	705.681	0.28862	0.0816539	3.53468	0.00040827	0.00326857
CREG1	188.823	-0.977049	0.316716	-3.08494	0.00203596	0.0122877
CRELD1	286.85	-0.678136	0.214335	-3.16391	0.00155664	0.00993487
CREM	952.45	0.490758	0.132297	3.70952	0.000207654	0.00187883
CRIM1	1543.96	0.688434	0.248008	2.77585	0.00550575	0.0273462
CRIP1	208.8	-1.45619	0.17446	-8.34685	7.01074e-17	6.4723e-15
CRISPLD1	161.785	-1.04113	0.334459	-3.11288	0.0018527	0.0114204
CRISPLD2	6.29607	-2.48144	0.675782	-3.67195	0.000240704	0.00212814
CRLF1	5167.1	-0.38937	0.124551	-3.1262	0.00177084	0.010984
CRMP1	3124.19	0.676357	0.137647	4.91371	8.93693e-07	1.57853e-05
CRTAP	3644.47	-0.235744	0.0822536	-2.86606	0.00415616	0.0218746
CRTC1	344.997	-0.880938	0.224036	-3.93213	8.41966e-05	0.000864227
CRY1	1232.58	0.781501	0.222936	3.5055	0.000455748	0.00358128
CRYAB	24.8475	4.04509	0.798625	5.06507	4.08251e-07	7.76042e-06
CRYBG3	214.448	-4.6494	1.0446	-4.45088	8.55195e-06	0.000117981
CSGALNACT2	927.749	0.470144	0.0827026	5.68476	1.30996e-08	3.44386e-07
CSMD3	224.863	2.50262	0.265658	9.42049	4.48997e-21	6.92196e-19
CSNK2A2	831.191	0.23384	0.0838321	2.78939	0.00528079	0.0264242
CSPG5	503.76	-2.23052	0.213476	-10.4486	1.48698e-25	3.52414e-23
CSPP1	591.836	0.410507	0.112678	3.64318	0.00026929	0.00233409
CSRNP1	248.825	0.641638	0.2475	2.59248	0.00952878	0.0419483
CSRNP3	1005.07	-0.710795	0.20714	-3.43148	0.000600295	0.00453046
CSRP1	11288.6	0.771606	0.299968	2.5723	0.0101026	0.0437946
CST3	656.179	-0.643941	0.20422	-3.15317	0.00161509	0.0101829
CSTA	25.3338	-1.88188	0.636861	-2.95493	0.00312738	0.0174674
CTBP1-DT	233.168	-0.516777	0.169516	-3.04854	0.00229954	0.0135874
CTBP2	2252.69	0.482612	0.120973	3.98943	6.62332e-05	0.000703489
CTDSP2	4755.71	-0.332324	0.0804953	-4.12849	3.65152e-05	0.000421997
CTDSPL	492.552	-0.517578	0.205123	-2.52326	0.0116272	0.0486506
CTIF	783.691	0.761507	0.101331	7.51503	5.68977e-14	3.76449e-12
CTNNA1	9412.73	0.25155	0.0968563	2.59715	0.00940018	0.0415088
CTNNAL1	3466.41	0.455509	0.167964	2.71194	0.00668915	0.0318779
CTNNBIP1	591.824	-0.5873	0.216433	-2.71354	0.00665688	0.0317622
CTNND2	20.8713	3.70613	1.05453	3.51449	0.000440596	0.00349113
CTR9	2513.67	-0.467041	0.170227	-2.74363	0.00607638	0.0296153
CTSB	2911.56	-0.55819	0.148708	-3.7536	0.00017431	0.00162339
CTSC	1753.55	0.837026	0.20658	4.05183	5.08183e-05	0.000561939
CTSF	93.4787	-1.58664	0.595892	-2.66263	0.00775331	0.0358308
CTSS	24.064	-1.6655	0.433248	-3.84421	0.00012094	0.00118033
CTTNBP2	766.162	-0.631817	0.115384	-5.47577	4.35614e-08	1.03395e-06
CTTNBP2NL	771.352	0.74294	0.150165	4.9475	7.51715e-07	1.3442e-05
CUL2	1809.2	0.324958	0.100038	3.24835	0.00116077	0.00782671
CUL4A	2542.81	-0.373212	0.113611	-3.285	0.00101983	0.00700431
CUX2	94.0864	1.70884	0.432576	3.95037	7.80307e-05	0.000808251
CWC15	903.26	-0.19821	0.067291	-2.94556	0.00322366	0.0178109
CXADR	591.743	1.12886	0.219158	5.15091	2.59222e-07	5.10694e-06
CXCL12	3.43393	-4.49306	1.30169	-3.45172	0.000557033	0.00426477
CXCL14	4.48433	-5.49188	1.33399	-4.11689	3.84027e-05	0.000440924
CXCL16	64.6614	-3.39563	0.838086	-4.05165	5.08578e-05	0.000561984
CXCL8	26.1033	1.27959	0.390944	3.27308	0.00106384	0.00726882
CXXC5	1118.33	-1.03968	0.250715	-4.14687	3.37049e-05	0.000394109
CYB5A	466.764	0.40283	0.15494	2.59991	0.00932484	0.0412794
CYB5D2	302.87	-0.793489	0.276077	-2.87415	0.00405112	0.021464
CYB5R3	3179.86	-0.361133	0.0774133	-4.665	3.08617e-06	4.76242e-05
CYB5RL	201.426	-0.490219	0.122628	-3.9976	6.39887e-05	0.000686075
CYBA	160.12	-1.52037	0.456688	-3.32912	0.000871209	0.00618138
CYFIP2	321.294	1.45288	0.511654	2.83958	0.00451731	0.0233042
CYGB	35.2861	-2.41573	0.683036	-3.53675	0.000405081	0.00325027
CYHR1	1050.8	-0.492004	0.100895	-4.87638	1.08052e-06	1.88132e-05
CYP1A1	18.3964	2.3004	0.45012	5.11064	3.21067e-07	6.20222e-06
CYP1B1	329.655	1.20273	0.177079	6.79204	1.10556e-11	5.17853e-10
CYP24A1	10.6959	2.54621	0.557056	4.57084	4.85763e-06	7.16196e-05
CYP26B1	188.833	-2.78878	0.475285	-5.86758	4.42195e-09	1.30756e-07
CYP2J2	39.2005	1.23665	0.282372	4.37952	1.18942e-05	0.000157128
CYP2S1	7.34667	-2.02972	0.74244	-2.73385	0.00625986	0.030342
CYP2U1	89.8734	1.16049	0.421105	2.75582	0.00585452	0.0287814
CYP4F22	1746.93	-0.749024	0.233174	-3.2123	0.00131677	0.00866514
CYP4F35P	5.50663	-1.9049	0.669733	-2.84426	0.00445145	0.0230544
CYSLTR1	4.49107	-3.29255	1.23054	-2.67569	0.00745764	0.0346764
CYSTM1	535.112	0.734923	0.132478	5.54749	2.89803e-08	7.12351e-07
CYTH1	568.586	0.231203	0.0854358	2.70615	0.00680673	0.0322832
CYTOR	241.444	1.06652	0.370889	2.87557	0.00403295	0.021382
CYYR1	2368.22	-0.77116	0.166269	-4.63804	3.51734e-06	5.32937e-05
CZIB	649.7	-0.574553	0.164321	-3.49653	0.00047135	0.00368517
D2HGDH	536.711	-0.921443	0.222371	-4.14372	3.41715e-05	0.000398637
DAB1	2563.46	-1.55719	0.269558	-5.77684	7.61155e-09	2.11671e-07
DACT2	241.493	-6.19661	0.467441	-13.2565	4.14002e-40	2.26687e-37
DAPK1	9422.37	-0.556191	0.119897	-4.63891	3.50253e-06	5.31718e-05
DAPK2	158.992	-1.73962	0.33335	-5.2186	1.80279e-07	3.7033e-06
DAW1	35.2584	-2.61065	0.433046	-6.02857	1.65416e-09	5.40461e-08
DBF4	1561.24	0.390402	0.1474	2.64858	0.00808304	0.0370313
DBNDD1	717.491	0.5842	0.113954	5.12665	2.94943e-07	5.73243e-06
DBP	184.164	-1.10204	0.365493	-3.01522	0.00256795	0.0148928
DBR1	729.948	0.32726	0.118775	2.7553	0.00586385	0.0288183
DBX2	4.73669	2.52725	0.85785	2.94602	0.00321886	0.0177906
DCAF1	685.662	0.306789	0.116799	2.62663	0.00862339	0.0389229
DCAF11	1187.02	-0.784924	0.184982	-4.24326	2.20299e-05	0.000270962
DCAF12L2	8.6734	3.23626	1.19291	2.71291	0.00666955	0.0318012
DCAKD	272.676	-0.888174	0.285661	-3.10918	0.00187606	0.0115331
DCBLD2	748.659	0.39321	0.109866	3.57901	0.000344899	0.00284797
DCC	2680.08	-0.730455	0.215322	-3.39238	0.000692884	0.00509131
DCDC2	1631.21	-3.36688	0.40016	-8.41383	3.96824e-17	3.7507e-15
DCHS2	28.0649	2.15148	0.538108	3.99823	6.38167e-05	0.000685156
DCLK3	9.89007	1.49851	0.500178	2.99596	0.00273581	0.0156774
DCLRE1C	330.534	0.386526	0.112064	3.44917	0.000562319	0.0042887
DCN	33.3385	-4.38448	0.664503	-6.59814	4.16343e-11	1.83133e-09
DCP1B	175.427	-0.726588	0.249988	-2.9065	0.00365499	0.019781
DCPS	662.86	-0.345916	0.130638	-2.64789	0.00809948	0.0370518
DCUN1D2	547.223	-0.462963	0.179699	-2.57633	0.00998563	0.0434416
DCUN1D5	2018.02	0.432155	0.131683	3.28179	0.00103149	0.00707215
DCXR	897.137	-0.726216	0.171705	-4.22943	2.3428e-05	0.000286605
DDAH1	1806.89	-1.08196	0.266267	-4.06345	4.83534e-05	0.000537786
DDHD1	618.089	0.646684	0.165126	3.9163	8.99176e-05	0.000911168
DDI2	1287.9	0.561731	0.17068	3.29115	0.000997801	0.00687976
DDIAS	1143.38	0.863086	0.216485	3.98681	6.69683e-05	0.000710821
DDIT4L	13.6219	-1.83044	0.620149	-2.95161	0.00316118	0.0175582
DDN-AS1	26.557	-1.05977	0.332267	-3.18951	0.00142514	0.00922158
DDOST	4846.51	-0.396718	0.107941	-3.67533	0.000237538	0.00210366
DDR1	1249.25	0.653689	0.173326	3.77144	0.00016231	0.00152504
DDX10	1476.51	0.2598	0.0801959	3.23957	0.0011971	0.00802056
DDX3X	16263.1	0.429059	0.150809	2.84505	0.0044404	0.0230271
DDX52	778.119	0.422428	0.164062	2.5748	0.0100298	0.04361
DDX58	267.998	0.939237	0.160153	5.86464	4.50109e-09	1.32849e-07
DDX60	115.525	-3.48739	1.07274	-3.25093	0.00115027	0.00776251
DDX60L	198.039	-1.80083	0.284483	-6.33017	2.44884e-10	9.3474e-09
DEAF1	1133.53	-0.400147	0.134152	-2.9828	0.00285627	0.016262
DEGS1	1938.22	0.51977	0.181465	2.86429	0.0041794	0.0219566
DENND11	851.613	0.259688	0.0999494	2.59819	0.00937162	0.0414057
DENND1A	443.953	0.577289	0.101578	5.68322	1.3218e-08	3.46351e-07
DENND2B	629.822	-0.770814	0.255664	-3.01495	0.00257022	0.0149005
DENND2C	418.52	3.25943	0.351816	9.26459	1.95829e-20	2.90614e-18
DENND3	690.182	1.05663	0.16777	6.29807	3.01379e-10	1.13943e-08
DENND4A	553.983	0.589448	0.133418	4.41807	9.95881e-06	0.000134575
DENND4C	567.654	0.552912	0.171711	3.22001	0.00128187	0.00846706
DENND5B	147.435	1.61403	0.491921	3.28107	0.00103414	0.0070872
DENND6A	589.184	0.289136	0.0948044	3.04981	0.00228986	0.0135371
DEPDC1B	912.075	0.504395	0.159524	3.16188	0.00156752	0.00998823
DEPDC7	357.853	0.405935	0.144239	2.81432	0.004888	0.0248612
DESI1	1148.62	0.349994	0.12551	2.78856	0.00529426	0.0264697
DET1	193.773	-0.517741	0.190385	-2.71945	0.0065391	0.0313604
DGCR2	1640.46	-0.514248	0.0608643	-8.44908	2.93597e-17	2.86014e-15
DGCR6L	456.275	-0.361008	0.114893	-3.14214	0.0016772	0.0105148
DGKE	287.75	0.328502	0.126708	2.59259	0.00952556	0.0419483
DGKH	353.306	0.564796	0.150372	3.75599	0.000172658	0.00160989
DGKK	129.911	-6.05163	0.429125	-14.1022	3.67924e-45	3.2457e-42
DGLUCY	79.053	-2.9063	0.702458	-4.13733	3.51374e-05	0.00040726
DHRS12	38.3249	-1.28035	0.459458	-2.78665	0.00532554	0.0265925
DHRS4	121.267	-0.777547	0.181421	-4.28586	1.8203e-05	0.000230315
DHTKD1	1333.1	-0.544732	0.167822	-3.24589	0.00117086	0.00788467
DHX29	1529.15	0.479419	0.127657	3.75551	0.000172987	0.00161201
DHX36	2783.15	0.274785	0.0861228	3.19062	0.00141967	0.00919746
DHX57	1099.65	0.198969	0.0679218	2.92939	0.00339631	0.0185454
DHX58	20.9	-2.31929	0.629742	-3.68293	0.000230571	0.00205212
DIAPH1	4048.77	0.623414	0.175654	3.5491	0.000386551	0.00312527
DIAPH3	1739.02	-0.603387	0.16599	-3.63509	0.000277884	0.00239291
DIMT1	1440.47	0.694442	0.192529	3.60695	0.000309816	0.00260709
DIP2B	2316	-0.533241	0.0769236	-6.93209	4.14678e-12	2.07065e-10
DIPK2A	1890.69	1.47422	0.145018	10.1658	2.81917e-24	5.73919e-22
DIRC3	90.0824	1.96443	0.515931	3.80755	0.000140353	0.00134581
DIS3L	374.18	-1.27489	0.280842	-4.53954	5.63768e-06	8.17541e-05
DIS3L2	614.832	-0.201407	0.0642084	-3.13678	0.00170817	0.0106578
DISC1FP1	13.9872	1.51339	0.458985	3.29726	0.000976347	0.00676363
DISP1	64.5243	-1.85943	0.468286	-3.97072	7.16553e-05	0.000751033
DIXDC1	810.244	0.50764	0.114327	4.44023	8.98633e-06	0.000123331
DKFZP586I1420	28.7265	-1.7393	0.452398	-3.84463	0.000120734	0.00117905
DKK1	27.1662	-2.05477	0.50461	-4.07199	4.66122e-05	0.000520138
DKK2	2471.23	-2.83045	0.438935	-6.44845	1.13003e-10	4.63025e-09
DKK3	51.431	-2.34366	0.406573	-5.76442	8.19374e-09	2.25491e-07
DLC1	2382.66	-0.609148	0.154533	-3.94185	8.08555e-05	0.000832623
DLEU1	285.855	-0.361719	0.134317	-2.69302	0.00708071	0.0332422
DLG2	2229.26	-0.654999	0.240886	-2.71912	0.00654556	0.0313819
DLG3	861.546	0.397008	0.114502	3.46727	0.000525772	0.0040587
DLG5	2025.16	-0.426119	0.145325	-2.93217	0.00336599	0.0184115
DLGAP1	1760.83	-1.39729	0.311974	-4.47887	7.50379e-06	0.000105445
DLGAP1-AS4	3.07719	-4.33289	1.13294	-3.82446	0.000131056	0.00126893
DLGAP1-AS5	27.7896	0.850373	0.336074	2.53031	0.0113961	0.0478729
DLST	3672.1	-0.232713	0.0635061	-3.66442	0.0002479	0.00218325
DLX2	565.38	-1.00074	0.287243	-3.48395	0.000494077	0.00384016
DLX3	11.0645	6.07033	0.985264	6.16112	7.22316e-10	2.54316e-08
DLX4	22.1721	1.15999	0.427399	2.71406	0.00664644	0.0317219
DLX5	846.608	-1.53976	0.241515	-6.37542	1.82464e-10	7.15394e-09
DLX6	280.495	-2.37608	0.417546	-5.69059	1.26603e-08	3.34498e-07
DLX6-AS1	15.4786	-1.29218	0.437346	-2.95459	0.0031309	0.0174748
DMBX1	22.9184	-1.9143	0.616786	-3.10367	0.00191136	0.0117003
DMC1	9.95389	-1.67296	0.596524	-2.80452	0.00503917	0.0254831
DMD	199.957	-1.24422	0.151264	-8.22549	1.94386e-16	1.71481e-14
DNA2	1129.75	0.389648	0.148924	2.61642	0.00888561	0.0398235
DNAH9	54.4197	-3.16342	0.361683	-8.74637	2.20328e-18	2.59155e-16
DNAJA2	2346.05	0.374595	0.124417	3.01079	0.00260569	0.0150896
DNAJA4	31.2214	-2.82498	0.542611	-5.20627	1.92674e-07	3.92742e-06
DNAJB5	221.238	1.07217	0.230563	4.6502	3.31615e-06	5.07294e-05
DNAJC1	640	0.75289	0.121368	6.20335	5.52749e-10	1.99027e-08
DNAJC10	3327.91	-0.338652	0.111962	-3.0247	0.00248876	0.0145077
DNAJC12	2178.22	0.512353	0.0956053	5.35905	8.36615e-08	1.85539e-06
DNAJC13	2186.51	0.249214	0.0848756	2.93623	0.00332232	0.0182354
DNAJC14	1107.18	-0.173267	0.0654611	-2.64688	0.00812392	0.0371009
DNAJC21	1321.8	0.163574	0.0606523	2.69691	0.00699857	0.0329372
DNAJC25	239.837	0.380797	0.139907	2.72179	0.00649297	0.0312052
DNAJC4	126.835	-0.951294	0.249473	-3.81322	0.000137169	0.00131926
DNAJC6	131.135	4.31128	0.489937	8.79966	1.37234e-18	1.66346e-16
DNAL4	594.403	-0.805639	0.147338	-5.46795	4.55263e-08	1.07897e-06
DNALI1	107.316	-1.52359	0.437207	-3.48483	0.000492443	0.00382934
DNER	329.217	1.65039	0.270147	6.10921	1.00124e-09	3.42645e-08
DNM1	221.8	-1.09774	0.280282	-3.91654	8.9829e-05	0.000910852
DNM1L	3934.31	0.258703	0.0601126	4.30364	1.68018e-05	0.000214644
DNM2	3176.2	-0.326217	0.0694736	-4.69555	2.65891e-06	4.18027e-05
DOC2B	38.993	3.43458	0.915158	3.753	0.000174733	0.00162637
DOCK10	114.935	2.12716	0.516505	4.11836	3.81575e-05	0.000438742
DOCK11	174.681	1.33541	0.375257	3.55865	0.000372766	0.0030402
DOCK3	52.2391	4.05332	0.542633	7.46973	8.03588e-14	5.18839e-12
DOCK4	536.09	1.11219	0.18141	6.13081	8.74326e-10	3.03012e-08
DOCK6	533.075	-1.69331	0.623068	-2.71769	0.00657386	0.0314796
DOK5	35.6073	-5.34185	0.632907	-8.44017	3.16864e-17	3.06798e-15
DPF1	144.912	0.650188	0.204017	3.18693	0.00143793	0.00928642
DPF3	260.41	0.544026	0.192172	2.83093	0.00464129	0.0238431
DPH3	1019.78	0.391402	0.151794	2.5785	0.00992296	0.0432282
DPP4	12.9899	2.19838	0.504305	4.35923	1.30522e-05	0.000170721
DPP7	1087.06	-0.764467	0.213014	-3.58882	0.00033218	0.00275728
DPY19L1	1592.62	0.507953	0.0963187	5.27367	1.33724e-07	2.83499e-06
DPY19L1P2	8.91454	1.06021	0.419371	2.5281	0.0114683	0.0480995
DPY19L2P2	60.1634	0.820436	0.30631	2.67845	0.00739641	0.034432
DPY19L2P4	14.1407	1.21916	0.354793	3.43625	0.00058983	0.00446421
DPY19L3	1790.32	0.408387	0.122874	3.32363	0.000888527	0.0062874
DPYSL2	6186.28	-0.156588	0.0421456	-3.7154	0.000202882	0.0018388
DPYSL4	533.457	1.3327	0.125536	10.6161	2.509e-26	6.32388e-24
DPYSL5	4284.1	0.895491	0.22927	3.90584	9.38986e-05	0.000943084
DRAM1	400.024	-0.729078	0.166057	-4.39053	1.13077e-05	0.000150633
DRAXIN	238.323	-3.54182	0.771679	-4.58976	4.43759e-06	6.61017e-05
DRD1	19.8336	-3.18465	0.623246	-5.10977	3.22549e-07	6.22328e-06
DRD2	15.8818	-6.14793	1.0875	-5.65325	1.57446e-08	4.07181e-07
DRD4	12.7865	-1.20425	0.387569	-3.10719	0.00188877	0.0115932
DROSHA	2692.69	0.342265	0.120443	2.84172	0.00448715	0.0231938
DSCC1	664.989	0.526482	0.197333	2.66798	0.00763081	0.035347
DSEL	1508.52	-0.606733	0.216004	-2.8089	0.0049711	0.0252192
DSP	13.0676	2.88508	0.805932	3.57981	0.000343844	0.00284369
DST	1557.31	0.348745	0.119362	2.92173	0.00348088	0.0189486
DSTN	4712.85	0.5912	0.16444	3.59524	0.000324095	0.00271001
DSTNP2	89.2995	-0.792111	0.199998	-3.9606	7.47626e-05	0.000779185
DTNBP1	667.757	1.19574	0.0919056	13.0105	1.06612e-38	4.9791e-36
DTWD2	529.232	0.514677	0.174455	2.9502	0.00317566	0.0176131
DTX3L	160.551	-2.25444	0.346658	-6.50336	7.85431e-11	3.29944e-09
DTX4	79.106	2.27558	0.400548	5.68116	1.33785e-08	3.49953e-07
DUOX2	28.0971	-3.05942	0.626072	-4.88669	1.02547e-06	1.78939e-05
DUSP1	187.282	0.934888	0.202676	4.61273	3.97423e-06	5.99304e-05
DUSP14	344.618	0.620048	0.158152	3.92058	8.83352e-05	0.000898574
DUSP16	566.08	0.902043	0.25019	3.60543	0.000311636	0.00261824
DUSP3	892.241	0.764888	0.196187	3.89878	9.66795e-05	0.000967953
DUSP6	3504.49	-0.416591	0.151916	-2.74224	0.00610217	0.0296994
DUSP7	559.37	0.932123	0.265622	3.5092	0.000449451	0.00354714
DUSP8	68.497	1.4801	0.248892	5.94675	2.73513e-09	8.48263e-08
DUXAP8	8.14743	2.93697	0.939157	3.12724	0.00176456	0.0109537
DUXAP9	24.3181	2.485	0.78428	3.16851	0.00153222	0.00980266
DVL2	1428.64	-0.32125	0.0887615	-3.61925	0.000295462	0.00251293
DYNC1LI1	2591.86	0.350686	0.113545	3.08853	0.00201152	0.0121851
DYNC1LI2	3742.6	0.363288	0.0820549	4.42738	9.53861e-06	0.000129789
DYNLT3	1245.9	-0.54952	0.145048	-3.78853	0.000151542	0.00143576
DYRK2	990.366	0.517342	0.107988	4.79074	1.66166e-06	2.74849e-05
DYRK3	563.949	0.787823	0.122498	6.43129	1.26524e-10	5.09918e-09
DZIP3	681.641	-0.794207	0.264341	-3.00448	0.00266032	0.01535
E2F5	1176.41	0.696728	0.119206	5.84475	5.07341e-09	1.47277e-07
E2F7	569.004	0.665019	0.247088	2.69143	0.0071147	0.0333454
EAF1	993.168	0.31357	0.0806971	3.88577	0.000102007	0.00101489
EBF1	21.0418	-2.21856	0.774433	-2.86475	0.00417339	0.0219362
ECD	1055.41	0.182128	0.0698815	2.60625	0.00915403	0.0407162
ECE1	1329.48	-0.424937	0.126596	-3.35664	0.000788962	0.00569192
ECH1	1152.08	-0.964541	0.262058	-3.68063	0.000232654	0.00206567
ECHDC2	72.2878	-1.87823	0.652724	-2.87753	0.00400804	0.0212641
ECHS1	2095.76	-0.346297	0.0700602	-4.94285	7.69891e-07	1.37515e-05
ECI1	844.191	-1.1961	0.206715	-5.78622	7.19884e-09	2.02319e-07
ECSIT	986.258	-0.371432	0.0830225	-4.47387	7.68168e-06	0.000107469
EDF1	2155.63	-0.26679	0.0863669	-3.08904	0.00200807	0.0121749
EDIL3	1113.14	3.52449	0.48694	7.23804	4.55217e-13	2.60953e-11
EDNRA	674.315	-1.2023	0.20556	-5.84889	4.94851e-09	1.43915e-07
EEA1	2109.5	0.80993	0.184202	4.39697	1.09772e-05	0.000146476
EEF1AKMT1	133.983	-0.613984	0.152106	-4.03655	5.42419e-05	0.000595648
EEFSEC	513.177	-0.276627	0.0951193	-2.90821	0.00363504	0.0196798
EFCAB1	3.20333	-4.39183	1.32774	-3.30775	0.000940502	0.00657317
EFEMP2	476.343	-0.573136	0.18891	-3.03391	0.00241404	0.0141223
EFHC1	448.078	-0.543354	0.125782	-4.31981	1.56165e-05	0.000201239
EFL1	716.021	0.231621	0.0906537	2.55501	0.0106186	0.0454235
EFNA1	48.3846	1.2913	0.384816	3.35564	0.000791825	0.00570999
EFNA2	11.3341	-1.46929	0.55047	-2.66915	0.00760428	0.035255
EFNA5	195.723	2.88327	0.21643	13.322	1.72527e-40	1.05368e-37
EFNB1	2460.47	-1.10638	0.182618	-6.05844	1.37448e-09	4.57554e-08
EFNB2	25.1685	1.80739	0.479978	3.76556	0.000166179	0.00155495
EFNB3	533.319	-0.525252	0.177269	-2.96302	0.0030464	0.0171235
EFR3B	44.5255	2.88896	0.459596	6.28586	3.2605e-10	1.22977e-08
EGFL7	1234.12	-0.910045	0.14967	-6.08033	1.19936e-09	4.02635e-08
EGFLAM	777.827	-0.292996	0.103774	-2.82339	0.00475184	0.0242853
EGFR	9.16085	-2.968	0.725473	-4.09113	4.29284e-05	0.000484822
EGR2	163.04	-1.73139	0.238801	-7.25036	4.1565e-13	2.4088e-11
EGR3	35.4901	-2.06327	0.610501	-3.37963	0.000725835	0.00530349
EGR4	21.9326	-3.69339	0.523633	-7.05339	1.74608e-12	9.19539e-11
EHBP1L1	1192.42	-0.531731	0.166973	-3.18454	0.00144983	0.00934709
EHD2	302.486	-2.6361	0.400906	-6.57536	4.85367e-11	2.12905e-09
EHD3	245.061	-2.06026	0.271614	-7.58527	3.31803e-14	2.25158e-12
EHD4	1176.85	-0.841769	0.312647	-2.69239	0.00709412	0.0332784
EIF1AX	6816.75	0.349642	0.106013	3.29812	0.000973351	0.00674928
EIF2S3	5133.6	0.469066	0.173018	2.71108	0.00670652	0.0319414
EIF3J-DT	150.982	-0.688594	0.219495	-3.13718	0.00170583	0.0106474
EIF4E3	118.906	1.51512	0.285084	5.31465	1.06861e-07	2.33082e-06
EIF5A2	335.634	1.09074	0.345395	3.15796	0.00158879	0.0100793
ELAVL3	149.902	-1.51814	0.416123	-3.6483	0.000263986	0.00229438
ELF2	841.401	-0.296056	0.0938857	-3.15337	0.00161398	0.0101821
ELK4	744.265	0.502957	0.154356	3.25843	0.0011203	0.00758603
ELL2	265.907	0.965151	0.208368	4.63195	3.62235e-06	5.48324e-05
ELMO2	922.851	0.270411	0.100146	2.70016	0.00693061	0.0326755
ELOVL4	391.048	0.629212	0.181255	3.47141	0.000517725	0.004004
ELP3	1177.04	-0.264627	0.0567772	-4.6608	3.14985e-06	4.84187e-05
ELP4	1227.83	-0.389532	0.121248	-3.21268	0.00131504	0.00865732
EMC10	2068.61	-0.452927	0.111246	-4.07139	4.67342e-05	0.000521132
EMC9	319.801	-0.37404	0.105808	-3.53508	0.000407647	0.00326704
EMILIN1	1873.78	-2.31102	0.313996	-7.36003	1.83872e-13	1.13167e-11
EMILIN2	1052.78	1.9637	0.272901	7.19565	6.21661e-13	3.50104e-11
EMP1	390.058	-3.73218	0.233133	-16.0088	1.10876e-57	1.95623e-54
EMSLR	209.678	0.569	0.136856	4.15766	3.21518e-05	0.000377897
EMSY	851.953	0.317213	0.110113	2.8808	0.00396669	0.02108
EN2	3.2038	2.89218	1.14546	2.5249	0.0115731	0.0484625
ENAH	5505.17	0.293915	0.115299	2.54915	0.0107986	0.0459829
ENG	1334.71	1.04544	0.207799	5.03103	4.8785e-07	9.09222e-06
ENKD1	125.886	-0.993798	0.296366	-3.35328	0.000798592	0.00575095
ENO2	2172.67	-0.84015	0.272025	-3.08851	0.00201166	0.0121851
ENO3	79.1976	-1.59591	0.392045	-4.07073	4.68658e-05	0.000522233
ENOSF1	365.729	-0.771701	0.231638	-3.33149	0.000863814	0.00614255
ENOX1	197.886	-1.29058	0.390299	-3.30663	0.00094425	0.00659211
ENOX2	388.544	-0.241886	0.0729768	-3.31457	0.000917858	0.00645048
ENPP1	1002.88	-1.34668	0.260476	-5.17008	2.33991e-07	4.66191e-06
ENPP3	19.3835	-2.29065	0.541784	-4.22797	2.35806e-05	0.00028825
EOGT	60.6768	0.778256	0.183064	4.25129	2.12544e-05	0.000263877
EPB41L1	270.396	1.16367	0.391353	2.97347	0.00294458	0.0166929
EPB41L2	7036.87	-0.922242	0.247312	-3.72906	0.000192194	0.00175899
EPB41L5	1150.71	0.316309	0.121365	2.60626	0.00915368	0.0407162
EPC1	1975.49	-0.743006	0.183086	-4.05824	4.94445e-05	0.000548178
EPDR1	465.196	2.05954	0.228633	9.00809	2.0967e-19	2.89383e-17
EPG5	500.09	0.252966	0.0968505	2.61192	0.00900351	0.0401592
EPHA5	76.2194	1.32544	0.284876	4.65268	3.2765e-06	5.02196e-05
EPHA7	517.451	1.58778	0.225563	7.03922	1.93315e-12	1.00644e-10
EPHB2	224.657	-3.10957	0.593796	-5.23676	1.63419e-07	3.39652e-06
EPHX4	20.699	1.23673	0.435421	2.84031	0.0045069	0.0232581
EPM2A	192.944	-0.755574	0.231603	-3.26236	0.00110487	0.00750394
EPPK1	105.83	1.50119	0.374963	4.00357	6.23933e-05	0.000673712
EPS8	431.822	-0.520808	0.206808	-2.51832	0.0117917	0.049274
EPS8L1	121.693	1.02913	0.194329	5.29583	1.18474e-07	2.54392e-06
EPS8L2	16.0175	-2.02093	0.719438	-2.80904	0.00496888	0.025216
ERAP1	1262.72	-0.981069	0.135488	-7.24099	4.45436e-13	2.56271e-11
ERAP2	17.2146	-1.6194	0.357028	-4.53578	5.73917e-06	8.27723e-05
ERCC4	486.724	0.301684	0.0870323	3.46634	0.000527589	0.00406344
ERCC6	176.51	0.519706	0.16623	3.12643	0.00176941	0.0109795
EREG	7.38607	4.25753	1.54944	2.74778	0.00599994	0.0293351
ERGIC1	936.527	-0.42042	0.107538	-3.90949	9.24905e-05	0.000932372
ERGIC3	3269.58	-0.417198	0.115971	-3.59743	0.000321374	0.00269151
ERI1	1065.01	0.493477	0.125088	3.94504	7.97852e-05	0.000823203
ERI3	1529.05	-0.233128	0.0588628	-3.96053	7.47829e-05	0.000779185
ERLIN1	2243.93	-0.535853	0.113212	-4.73319	2.21013e-06	3.57284e-05
ERLIN2	1678.42	0.319873	0.0779508	4.10353	4.06895e-05	0.000463493
ERMAP	81.2223	-1.23057	0.213085	-5.77501	7.695e-09	2.12873e-07
ERO1A	1604.16	0.342385	0.108496	3.15574	0.0016009	0.0101197
ERP29	2539.23	-0.293059	0.103656	-2.82721	0.00469551	0.0240439
ESPNL	26.2589	-1.74316	0.478595	-3.64225	0.000270266	0.00233872
ESRRB	14.6067	-4.21296	0.633536	-6.64992	2.93255e-11	1.33046e-09
ETF1	6489.19	0.426512	0.135577	3.14591	0.00165569	0.0104163
ETFBKMT	34.6817	-0.987885	0.375894	-2.6281	0.0085864	0.0388561
ETFRF1	251.869	0.458289	0.155927	2.93912	0.00329148	0.01811
ETHE1	127.461	-2.46947	0.485075	-5.09091	3.56358e-07	6.85061e-06
ETNK2	212.11	-0.714809	0.275469	-2.59488	0.00946236	0.0417369
ETNPPL	10.8873	-2.66874	0.585883	-4.55507	5.23692e-06	7.67131e-05
ETS1	317.206	3.99273	0.83196	4.79918	1.59315e-06	2.65503e-05
ETS2	919.337	1.17511	0.112667	10.4299	1.81004e-25	4.16545e-23
ETV1	1468.19	0.400675	0.159473	2.51249	0.0119883	0.0499204
ETV3	1077.03	-0.510248	0.118944	-4.28982	1.78821e-05	0.000226796
ETV4	496.059	1.14059	0.38057	2.99706	0.002726	0.0156324
EVA1A	87.5959	1.61491	0.481878	3.35129	0.000804356	0.00577935
EVX2	12.7436	3.03501	0.661978	4.58476	4.54511e-06	6.75134e-05
EWSAT1	146.744	1.12802	0.29721	3.79536	0.00014743	0.00140014
EXO1	833.444	0.512507	0.192189	2.66669	0.00766032	0.0354527
EXOC3L1	37.7324	0.981008	0.338549	2.89769	0.00375926	0.0202282
EXOC4	2023.36	-0.440319	0.172308	-2.55542	0.0106061	0.0454069
EXOC5	3797.11	0.458165	0.141389	3.24046	0.00119338	0.00800243
EXOG	151.349	0.609703	0.141289	4.3153	1.59384e-05	0.000204928
EXOSC3	871.218	0.584889	0.226128	2.58654	0.00969458	0.0424546
EXOSC4	1161.95	0.714009	0.258712	2.75986	0.00578259	0.0285072
EXOSC7	787.736	-0.444232	0.164846	-2.69483	0.00704243	0.0330848
EXOSC9	1522.61	0.450113	0.176976	2.54336	0.0109791	0.0465504
EXT1	2449.01	0.529213	0.157782	3.35409	0.000796279	0.00573689
EXT2	5015.73	-0.672139	0.119991	-5.60159	2.12398e-08	5.3365e-07
EZH2	3164.1	0.326513	0.095394	3.42278	0.000619832	0.00465798
F2RL2	676.491	-1.55301	0.500119	-3.10528	0.001901	0.011655
FABP5	2184.57	0.843906	0.242666	3.47764	0.000505845	0.00392202
FADS1	13347.8	-0.571336	0.202273	-2.82458	0.00473431	0.0242113
FADS2	15883.9	-0.765356	0.245155	-3.12192	0.00179674	0.0111187
FADS3	326.458	-0.824696	0.281871	-2.92579	0.00343579	0.0187416
FAH	72.4753	-1.78505	0.594629	-3.00196	0.00268245	0.0154384
FAM102A	476.347	-0.815156	0.218799	-3.72558	0.000194864	0.00177831
FAM102B	669.067	0.731041	0.204348	3.57743	0.000346986	0.00286223
FAM110A	160.846	0.703279	0.171018	4.11231	3.91724e-05	0.000447818
FAM110C	42.0283	-5.60085	0.854908	-6.55141	5.69976e-11	2.47285e-09
FAM111B	925.736	0.952598	0.346907	2.74597	0.0060332	0.0294523
FAM122A	248.041	0.403154	0.159451	2.52838	0.0114589	0.0480731
FAM126B	332.579	0.52531	0.150723	3.48526	0.00049166	0.00382512
FAM13C	324.611	-1.06594	0.247066	-4.31438	1.60053e-05	0.000205621
FAM151B	52.5036	0.609399	0.198394	3.07166	0.0021287	0.0127328
FAM155A	56.4535	1.57509	0.618845	2.5452	0.0109214	0.0463568
FAM160A2	448.914	-0.371096	0.143883	-2.57914	0.00990454	0.0431835
FAM161B	109.297	-1.06672	0.36067	-2.9576	0.00310041	0.0173571
FAM167A	96.692	-2.54015	0.660924	-3.84334	0.000121372	0.00118383
FAM168A	1688.35	-0.638045	0.178643	-3.57163	0.000354769	0.0029113
FAM177A1	754.519	0.299797	0.0811053	3.69639	0.000218686	0.00196632
FAM184B	44.8766	2.23022	0.409876	5.44121	5.29188e-08	1.23573e-06
FAM199X	908.583	0.57772	0.106923	5.40317	6.54749e-08	1.48738e-06
FAM201B	23.9562	0.938195	0.31833	2.94724	0.00320625	0.0177332
FAM20C	645.494	-0.925146	0.143621	-6.44156	1.18248e-10	4.81451e-09
FAM214B	280.095	0.820903	0.283189	2.89878	0.00374614	0.0201849
FAM217B	1032.04	0.432073	0.149471	2.89068	0.00384415	0.0205595
FAM221A	150.243	0.680444	0.237322	2.86717	0.00414154	0.0218194
FAM234A	1327.83	-0.564767	0.157272	-3.59102	0.00032939	0.00274129
FAM241A	402.79	2.25026	0.211883	10.6203	2.39915e-26	6.14454e-24
FAM241B	57.3764	1.27158	0.337793	3.76436	0.000166977	0.00156058
FAM3A	478.155	-0.406924	0.138827	-2.93115	0.00337706	0.0184657
FAM3C	1404.15	0.468492	0.147336	3.17976	0.00147397	0.00948467
FAM49A	3632.85	-2.02392	0.542728	-3.72916	0.000192116	0.00175899
FAM50B	45.8254	-5.39393	1.38996	-3.88064	0.00010418	0.00103263
FAM53B	876.328	0.350306	0.138345	2.53212	0.0113376	0.0476773
FAM78A	77.3233	-2.45731	0.346997	-7.08165	1.42448e-12	7.61596e-11
FAM83G	472.246	0.993473	0.256158	3.87836	0.000105164	0.00104173
FAM86B1	55.7154	-0.965263	0.241054	-4.00434	6.21904e-05	0.000672699
FAM86B2	12.3269	-1.2788	0.406783	-3.14369	0.0016683	0.0104873
FAM89A	271.777	0.9319	0.1568	5.94323	2.79453e-09	8.63315e-08
FAM89B	1015.64	0.647357	0.204992	3.15796	0.00158877	0.0100793
FAM91A1	2708.94	0.318291	0.111905	2.84429	0.00445111	0.0230544
FAM98A	1305.8	0.725649	0.240522	3.01697	0.00255315	0.0148341
FANCF	623.826	-0.443658	0.144806	-3.06382	0.00218533	0.0130259
FANCM	444.849	0.46247	0.150654	3.06975	0.00214239	0.0127987
FARP1	4488.3	-0.621431	0.161436	-3.84938	0.000118416	0.00115926
FAS-AS1	29.2983	0.834994	0.307382	2.71647	0.00659827	0.0315713
FASTKD3	350.89	0.429365	0.104132	4.12327	3.73536e-05	0.000430746
FAT3	90.9638	-0.633268	0.246775	-2.56618	0.0102826	0.044412
FAT4	2213.09	0.852343	0.128509	6.63256	3.29906e-11	1.47151e-09
FBF1	454.665	-0.560154	0.139539	-4.01432	5.96175e-05	0.000647073
FBLIM1	1351	0.85306	0.215995	3.94944	7.8335e-05	0.000810875
FBLN1	3176.4	-0.65995	0.236036	-2.79597	0.00517437	0.0260012
FBLN2	13.992	-4.98484	0.872983	-5.71013	1.12892e-08	3.00773e-07
FBLN5	532.736	-4.39687	0.32913	-13.3591	1.04892e-40	6.66231e-38
FBLN7	42.1893	-4.48758	0.529793	-8.47043	2.44492e-17	2.41135e-15
FBN1	1338.18	-2.27858	0.171096	-13.3176	1.82999e-40	1.07624e-37
FBXL21P	6.15902	-5.95266	1.36279	-4.36799	1.25393e-05	0.000164965
FBXL3	792.216	-0.340825	0.122788	-2.77571	0.00550805	0.0273491
FBXL8	64.8578	-0.729607	0.231091	-3.15722	0.00159279	0.0100853
FBXO21	1480.96	0.199711	0.0771985	2.58698	0.00968216	0.0424119
FBXO28	1274.2	0.452439	0.12861	3.51792	0.00043494	0.00344975
FBXO32	31.5113	-2.75747	0.476906	-5.78199	7.38216e-09	2.06376e-07
FBXO33	442.951	0.562326	0.167005	3.36711	0.000759599	0.00551769
FBXO34	698.1	0.373765	0.0892788	4.18649	2.83304e-05	0.00033672
FBXO45	1317.39	0.426386	0.128647	3.31438	0.00091848	0.00645048
FBXW4	440.331	-0.761506	0.239004	-3.18616	0.00144173	0.00930616
FCGBP	142.006	-1.74643	0.609419	-2.86573	0.00416055	0.0218905
FCGRT	5200.64	0.697377	0.163726	4.25942	2.04962e-05	0.000255663
FCHO2	143.222	1.79118	0.424503	4.21948	2.44866e-05	0.000296811
FCHSD1	40.2704	-2.30267	0.629028	-3.66067	0.000251552	0.00221138
FDX1	2264.48	-0.488445	0.0747384	-6.5354	6.34402e-11	2.72261e-09
FDXR	351.821	-1.2428	0.231141	-5.37682	7.58129e-08	1.70033e-06
FEM1C	549.398	0.321515	0.107616	2.98762	0.00281163	0.0160596
FERMT1	23.0971	-2.46533	0.701614	-3.51379	0.000441756	0.00349857
FERMT2	1698.98	0.512582	0.134395	3.81401	0.000136731	0.00131745
FERMT3	846.696	1.59024	0.222654	7.14219	9.18544e-13	5.06443e-11
FEV	86.2315	2.89084	0.584247	4.94797	7.49903e-07	1.34247e-05
FEZ2	1730.65	0.451931	0.130044	3.47522	0.00051043	0.00394986
FEZF1	1576.87	0.897689	0.167109	5.37187	7.7925e-08	1.74278e-06
FEZF1-AS1	2952.91	0.833569	0.148456	5.61492	1.96657e-08	4.96458e-07
FGD1	855.587	-0.407346	0.0871081	-4.67633	2.92057e-06	4.54219e-05
FGD6	534.163	0.677535	0.10586	6.40029	1.55084e-10	6.14111e-09
FGF1	30.9668	-2.91368	0.512892	-5.68089	1.33995e-08	3.49953e-07
FGF14	152.942	-0.876963	0.338822	-2.58827	0.009646	0.0423118
FGF14-AS2	69.0243	-0.973023	0.276638	-3.51731	0.000435941	0.00345597
FGF2	418.449	-0.90551	0.294297	-3.07686	0.00209197	0.0125542
FGFBP2	19.4893	-2.3316	0.406885	-5.73036	1.0022e-08	2.70186e-07
FGFR1	2909.56	-0.335683	0.130894	-2.56455	0.0103311	0.0445257
FGFR2	2.68263	-4.12871	1.22981	-3.35719	0.000787383	0.0056857
FGFRL1	1142.49	0.648382	0.121032	5.35713	8.45546e-08	1.87258e-06
FH	1373.29	0.411254	0.103617	3.96898	7.21813e-05	0.000755051
FHDC1	19.3497	-2.81138	0.637283	-4.41152	1.02648e-05	0.000138249
FHL1	492.713	0.919256	0.161025	5.7088	1.13778e-08	3.02626e-07
FHL2	166.252	1.25779	0.275799	4.56054	5.10229e-06	7.48791e-05
FIBIN	14.2351	-3.80416	1.14158	-3.33235	0.000861144	0.00612639
FIBP	890.364	-0.323588	0.10633	-3.04325	0.00234036	0.0137741
FIGN	2.77862	3.48958	1.20728	2.89046	0.00384679	0.0205605
FILIP1L	107.121	1.4434	0.284124	5.08018	3.77074e-07	7.22262e-06
FIRRE	28.1795	-2.15312	0.683955	-3.14804	0.00164368	0.0103572
FKBP10	1415.19	-1.09359	0.273199	-4.00291	6.25688e-05	0.000674495
FKBP11	262.454	-0.68259	0.176455	-3.86835	0.000109572	0.00108135
FKBP14	1577.52	0.530481	0.128357	4.13285	3.58292e-05	0.000414673
FKBP5	1147.78	-0.704717	0.175475	-4.01606	5.91797e-05	0.000643641
FKBP8	5020.26	-0.370341	0.142879	-2.59198	0.00954241	0.0419643
FKBP9	1050.31	-1.50387	0.348029	-4.32111	1.55246e-05	0.000200256
FKRP	485.611	-0.482747	0.156474	-3.08515	0.00203446	0.0122877
FLJ20021	54.6939	-1.22387	0.297962	-4.10747	4.00015e-05	0.00045631
FLJ32255	27.8883	-1.239	0.44802	-2.76551	0.00568347	0.0280883
FLNB	3030.03	-0.970799	0.166328	-5.83666	5.32571e-09	1.53201e-07
FLNC	1673.64	0.598931	0.194418	3.08063	0.0020656	0.0124288
FLOT1	2200.43	-0.26223	0.0989974	-2.64885	0.00807656	0.0370123
FLOT2	1791.46	-0.377902	0.142514	-2.65168	0.00800935	0.0367969
FLRT2	3205.65	1.38182	0.135017	10.2344	1.39052e-24	2.94401e-22
FLRT3	20.5175	6.48609	0.992688	6.53387	6.40928e-11	2.73583e-09
FLT1	384.598	-1.24926	0.388355	-3.2168	0.00129629	0.00854806
FLT3	9.18714	-2.65828	0.864515	-3.07488	0.00210587	0.012628
FMC1	64.5349	-0.825893	0.225619	-3.66057	0.000251651	0.00221138
FMNL1	30.8422	1.69914	0.610516	2.78312	0.00538395	0.0268168
FMNL3	845.469	-0.355437	0.136222	-2.60925	0.00907417	0.0404176
FMO4	20.7648	-0.976547	0.315217	-3.09801	0.00194822	0.0118801
FN1	70246.9	-2.43203	0.343313	-7.084	1.40053e-12	7.51316e-11
FN3K	69.1082	-1.47562	0.543218	-2.71643	0.00659897	0.0315713
FN3KRP	840.264	-0.268646	0.0614189	-4.374	1.2199e-05	0.000160694
FNDC10	54.4218	-1.31165	0.371305	-3.53255	0.000411579	0.00329242
FNDC11	9.13192	-1.98934	0.734397	-2.7088	0.00675264	0.032113
FNIP1	487.084	0.448788	0.137225	3.27045	0.00107378	0.00732096
FOLH1	12.4016	-2.42542	0.945169	-2.56612	0.0102842	0.044412
FOS	294.017	-1.58863	0.584438	-2.71821	0.00656359	0.0314496
FOXA1	203.551	1.53738	0.424966	3.61765	0.000297286	0.00252169
FOXD2	11.618	1.73549	0.552277	3.14243	0.00167552	0.0105148
FOXD2-AS1	46.2366	1.08027	0.413452	2.61279	0.0089806	0.0401335
FOXN2	560.271	0.772437	0.130481	5.91993	3.22087e-09	9.81653e-08
FOXO3B	252.524	0.481793	0.124578	3.86741	0.000109996	0.00108419
FOXO6	170.905	1.08627	0.361594	3.00411	0.00266358	0.015355
FOXP2	239.501	6.20781	0.511617	12.1337	7.00076e-34	2.47033e-31
FOXRED1	1061.35	-0.343899	0.11533	-2.98187	0.00286495	0.0163055
FREM1	317.686	-0.721137	0.230914	-3.12297	0.00179034	0.0110877
FREM2	413.027	-0.912163	0.278533	-3.27489	0.00105704	0.0072286
FRG2C	3.68108	3.09725	0.849905	3.64423	0.00026819	0.0023271
FRMD3	124.385	0.883964	0.345395	2.55928	0.0104889	0.045063
FRMD5	114.972	2.19209	0.322631	6.79442	1.08749e-11	5.10896e-10
FRY	8.92404	2.9715	0.966971	3.073	0.00211918	0.0126887
FRYL	1025.08	0.345543	0.119308	2.89621	0.00377698	0.0203029
FRZB	23.1309	-2.72324	0.541578	-5.02833	4.94761e-07	9.2102e-06
FSTL4	12.3107	-5.22842	0.992425	-5.26833	1.3767e-07	2.91086e-06
FUCA2	419.735	-5.58308	1.0457	-5.33907	9.34256e-08	2.05187e-06
FURIN	2175.57	0.531541	0.173578	3.06226	0.00219669	0.013069
FUT10	344.639	0.509189	0.135956	3.74525	0.000180213	0.00167052
FUT4	298.216	0.334013	0.0819562	4.07551	4.59129e-05	0.000513778
FUZ	801.42	-0.442065	0.151507	-2.91779	0.00352521	0.0191682
FXYD5	325.365	1.36148	0.202605	6.7199	1.81854e-11	8.41884e-10
FXYD6	35.7784	-4.1035	0.692037	-5.92959	3.03698e-09	9.3277e-08
FYCO1	430.394	0.272794	0.0953864	2.85989	0.00423794	0.0222093
FZD1	3212.81	-0.395599	0.130552	-3.0302	0.00244389	0.0142828
FZD3	861.458	0.549726	0.117647	4.67269	2.97286e-06	4.60996e-05
FZD4	3187.87	-0.840605	0.132069	-6.3649	1.95423e-10	7.56858e-09
FZD8	1658.71	0.950746	0.163633	5.81023	6.23869e-09	1.76585e-07
G0S2	21.078	-3.44517	0.770874	-4.46918	7.852e-06	0.000109382
G3BP2	2565.92	0.294172	0.113113	2.60069	0.00930374	0.041232
G6PC3	726.644	-0.57553	0.108795	-5.29006	1.22278e-07	2.62032e-06
GAA	262.164	-2.06579	0.737672	-2.80042	0.00510362	0.0257435
GAB1	508.049	-1.61573	0.244249	-6.61511	3.71266e-11	1.64216e-09
GAB2	995.34	-1.05366	0.162337	-6.49056	8.55174e-11	3.5735e-09
GABARAPL1	1392.57	0.747048	0.160589	4.65193	3.28849e-06	5.03548e-05
GABRA2	22.9947	2.10571	0.38544	5.46315	4.67763e-08	1.10202e-06
GABRA4	59.693	-5.62847	0.588583	-9.56276	1.1466e-21	1.83907e-19
GABRB1	32.1232	-4.26771	0.601525	-7.09482	1.29524e-12	6.98309e-11
GAD1	15.3068	2.00022	0.502284	3.98225	6.82649e-05	0.000722171
GAL3ST1	9.80809	-1.94505	0.759877	-2.55969	0.0104766	0.0450224
GAL3ST2	16.7348	-2.52799	0.594431	-4.25278	2.11132e-05	0.00026233
GALC	335.523	1.13318	0.434745	2.60654	0.00914608	0.0407037
GALK2	378.701	0.49249	0.155803	3.16098	0.0015724	0.0100153
GALM	264.208	-0.827701	0.301199	-2.74802	0.00599568	0.0293351
GALNT14	205.36	1.64585	0.348052	4.72875	2.2591e-06	3.63815e-05
GALNT3	38.3563	1.85892	0.503969	3.68857	0.000225522	0.00201523
GAN	134.379	0.706501	0.230647	3.06312	0.0021904	0.0130463
GANAB	13798.8	-0.624073	0.098347	-6.34562	2.21533e-10	8.5175e-09
GAP43	665.776	-2.74718	0.620024	-4.43076	9.39011e-06	0.000128098
GAPVD1	1588.19	0.36081	0.0869379	4.15021	3.32169e-05	0.000389262
GAREM1	114.319	-2.34639	0.471763	-4.97367	6.56985e-07	1.19226e-05
GAS1	1578.08	-1.28813	0.173085	-7.44219	9.90298e-14	6.3407e-12
GAS5	2426.96	-0.460085	0.178444	-2.57831	0.0099284	0.04324
GAS7	37.2038	-3.1132	0.525437	-5.92498	3.12337e-09	9.53769e-08
GASK1B	299.394	0.968126	0.250251	3.86862	0.000109453	0.00108085
GATA2	437.35	1.8811	0.478741	3.92927	8.52028e-05	0.000872298
GATA2-AS1	108.896	2.22559	0.50298	4.42481	9.65264e-06	0.000131228
GATA3	58.5338	2.51921	0.483667	5.20855	1.90317e-07	3.88937e-06
GBP2	33.831	1.94581	0.625465	3.11098	0.00186466	0.0114719
GBP3	27.8491	1.5586	0.498953	3.12373	0.00178572	0.0110634
GCA	10.5533	-2.30614	0.579943	-3.97649	6.99395e-05	0.000735477
GCFC2	808.212	0.362932	0.117588	3.08646	0.00202555	0.0122482
GCH1	193.583	0.932453	0.122371	7.6199	2.53873e-14	1.7524e-12
GCLC	893.57	0.677585	0.153312	4.41966	9.88552e-06	0.000133707
GCLM	1068.14	0.710873	0.241761	2.9404	0.00327787	0.0180538
GCN1	4365.17	-0.313454	0.106195	-2.95167	0.00316064	0.0175582
GCNT2	9.41849	1.81074	0.649941	2.78601	0.00533609	0.0266117
GCNT4	133.854	-1.24199	0.278354	-4.46191	8.1232e-06	0.000112851
GDAP2	375.995	0.516764	0.186197	2.77536	0.00551413	0.0273707
GDF11	1443.54	0.339523	0.130676	2.59821	0.00937098	0.0414057
GDF15	366.307	-5.8264	1.20528	-4.83405	1.3378e-06	2.27198e-05
GDF6	6659.31	-0.9189	0.20247	-4.53846	5.66672e-06	8.20935e-05
GDNF	400.139	-1.27651	0.466685	-2.73527	0.00623296	0.0302208
GDNF-AS1	27.7988	-0.869198	0.327801	-2.65161	0.00801101	0.0367969
GDPD1	85.156	1.50716	0.43165	3.49163	0.000480083	0.0037479
GEMIN5	1078.64	0.594935	0.205097	2.90075	0.00372271	0.0200859
GFER	426.099	-0.519649	0.14097	-3.68625	0.000227586	0.00203139
GFM2	1293.58	0.316037	0.0977077	3.23452	0.00121847	0.00812946
GFRA3	9.20208	-2.80839	0.745907	-3.76507	0.000166505	0.00155709
GGCX	992.218	-0.349127	0.0990691	-3.52407	0.000424967	0.00338418
GGH	1728.37	-0.226125	0.0618945	-3.65339	0.0002588	0.00226169
GGT1	16.8963	-1.50436	0.426261	-3.5292	0.00041682	0.00332765
GID8	1543.83	-0.266376	0.0602562	-4.42072	9.83708e-06	0.000133279
GIMAP2	7.45343	-1.94102	0.645548	-3.00678	0.00264028	0.0152621
GIP	4.69676	-4.35154	1.06314	-4.09309	4.2567e-05	0.000482096
GIT2	844.972	0.289811	0.101088	2.86691	0.00414495	0.0218301
GJA3	30.4713	1.90647	0.457004	4.17166	3.02385e-05	0.000356994
GJC1	716.094	0.278505	0.102321	2.72188	0.00649112	0.0312052
GK	237.448	0.446229	0.166664	2.67742	0.00741906	0.0345273
GLB1	986.963	-0.517911	0.123768	-4.18453	2.85752e-05	0.000339123
GLE1	1852.09	-0.175	0.0658687	-2.6568	0.00788853	0.0363078
GLG1	16851.3	-0.899238	0.160045	-5.61867	1.92437e-08	4.87353e-07
GLIDR	54.1638	-0.983783	0.278104	-3.53747	0.000403977	0.00324469
GLIPR1	161.677	1.521	0.34262	4.43932	9.02422e-06	0.000123744
GLIPR2	233.714	1.41681	0.183724	7.71162	1.2423e-14	9.00753e-13
GLRB	211.699	0.595984	0.20886	2.8535	0.00432401	0.0225414
GLRX	559.749	0.689527	0.158623	4.34695	1.38041e-05	0.000179815
GLRX3	3418.38	0.616087	0.20512	3.00355	0.00266848	0.0153722
GLTP	524.841	0.739482	0.117691	6.28323	3.31616e-10	1.24781e-08
GLUL	4256.44	0.246341	0.0722439	3.40985	0.000649997	0.00482981
GMDS	268.634	1.03601	0.163118	6.35128	2.13534e-10	8.24988e-09
GMFB	3224.38	0.48808	0.174052	2.80422	0.00504385	0.0254962
GMIP	268.382	0.805408	0.140012	5.7524	8.79839e-09	2.40454e-07
GMNC	18.3926	-2.30203	0.632562	-3.63921	0.000273472	0.00236388
GMPPA	521.999	-0.508554	0.144524	-3.51883	0.000433451	0.00343967
GMPS	4385.49	0.339529	0.0765431	4.43579	9.17342e-06	0.000125465
GNAI1	857.544	-0.808961	0.103539	-7.81314	5.57821e-15	4.27905e-13
GNAQ	2872.39	0.456162	0.10156	4.49156	7.07024e-06	0.000100156
GNB1L	190.061	-0.494696	0.185774	-2.66289	0.00774734	0.0358137
GNE	1043.05	0.321863	0.125634	2.56191	0.0104098	0.0448202
GNG11	846.788	0.790964	0.227346	3.47912	0.000503054	0.0039042
GNG12	2964.4	1.00868	0.147534	6.83691	8.09182e-12	3.90547e-10
GNG2	401.599	-1.09933	0.415144	-2.64808	0.0080951	0.0370518
GNG4	128.371	-0.649767	0.250467	-2.59422	0.00948054	0.0417822
GNGT2	38.0083	-1.35039	0.279304	-4.83483	1.3326e-06	2.26557e-05
GNPDA2	588.471	0.592105	0.171589	3.45072	0.000559095	0.00427437
GNPNAT1	1771.98	0.322342	0.108463	2.97191	0.00295956	0.0167643
GNPTAB	814.026	0.464677	0.10948	4.24438	2.19195e-05	0.000270174
GNPTG	306.057	-0.556788	0.178714	-3.11552	0.0018362	0.0113363
GOLGA2	1849.27	-0.370795	0.0943127	-3.93155	8.43996e-05	0.00086575
GOLGA5	907.956	-0.28124	0.110393	-2.54763	0.0108457	0.0461095
GOLIM4	943.029	0.36076	0.13747	2.62429	0.00868298	0.039103
GOLPH3	2093.47	0.242467	0.0860703	2.81708	0.00484628	0.0246806
GOT1	1802.39	-0.502121	0.198166	-2.53384	0.0112821	0.047507
GPAA1	2563.36	-0.395191	0.135681	-2.91265	0.00358382	0.0194555
GPATCH11	593.604	0.44033	0.145974	3.0165	0.00255713	0.0148463
GPC1	771.278	-1.04695	0.190721	-5.48942	4.03252e-08	9.6872e-07
GPC4	856.636	-2.57526	0.758686	-3.39437	0.000687866	0.00505901
GPHN	583.144	0.701033	0.152064	4.61013	4.02419e-06	6.05688e-05
GPR107	2859.86	-0.555698	0.120366	-4.61672	3.89855e-06	5.88452e-05
GPR137B	288.636	1.90498	0.299022	6.37072	1.88148e-10	7.32255e-09
GPR137C	58.4412	0.994355	0.27812	3.57527	0.000349865	0.00287701
GPR143	18.7484	-1.75708	0.597467	-2.94089	0.00327275	0.0180319
GPR153	421.618	-0.891208	0.34101	-2.61344	0.00896366	0.0400906
GPR156	37.7999	1.23203	0.361118	3.41172	0.00064555	0.00480801
GPR157	47.8206	2.19393	0.3587	6.11633	9.57536e-10	3.30537e-08
GPR160	113.826	-1.23779	0.279027	-4.43609	9.1609e-06	0.000125402
GPR162	270.038	-0.837239	0.218048	-3.83971	0.000123181	0.00119999
GPR173	194.189	-1.02496	0.332319	-3.08428	0.00204043	0.0123054
GPR174	337.26	-7.90726	0.439431	-17.9943	2.15844e-72	1.14246e-68
GPR176	140.076	0.680053	0.207787	3.27284	0.00106473	0.00727179
GPR27	209.977	2.26493	0.611159	3.70596	0.000210591	0.00189999
GPR35	20.564	-1.4469	0.414713	-3.48891	0.000484998	0.00378442
GPR39	57.8171	1.34738	0.31922	4.22086	2.43371e-05	0.000296179
GPRC5B	84.5623	-3.26068	0.696403	-4.68217	2.83849e-06	4.43625e-05
GPRC5C	66.0624	-5.38856	1.52776	-3.5271	0.000420145	0.00334914
GPSM3	72.5496	1.33407	0.304973	4.37438	1.21778e-05	0.000160607
GPT2	1607.58	-0.652794	0.199589	-3.2707	0.00107283	0.00731763
GPX3	2.57564	-2.84845	1.08034	-2.63663	0.00837349	0.0380929
GPX4	3392	-0.462912	0.0810163	-5.71381	1.10474e-08	2.94828e-07
GPX7	390.494	-0.919439	0.295355	-3.11299	0.00185201	0.0114204
GRIA2	110.186	4.29163	0.478508	8.96877	2.99838e-19	3.93481e-17
GRINA	2163.94	-0.537893	0.189244	-2.84233	0.00447858	0.0231646
GRIPAP1	827.381	-0.401288	0.148578	-2.70086	0.00691603	0.0326193
GRK2	1931.82	-0.343284	0.108368	-3.16777	0.00153612	0.00981967
GRK4	50.958	-1.05729	0.314879	-3.35776	0.000785762	0.00567658
GRN	722.79	-0.415708	0.134161	-3.09857	0.00194458	0.0118716
GRP	2392.51	-4.85836	0.588587	-8.25426	1.52842e-16	1.37897e-14
GRTP1	86.5298	-1.30962	0.377824	-3.46621	0.000527842	0.00406344
GSC	26.3498	-2.432	0.373903	-6.50437	7.80211e-11	3.2862e-09
GSDMD	332.364	-2.74994	0.450681	-6.10174	1.04923e-09	3.57525e-08
GSG1	16.404	3.14913	0.655809	4.8019	1.57167e-06	2.627e-05
GSKIP	524.655	0.353718	0.130877	2.70268	0.00687831	0.0324965
GSN	874.723	-0.893654	0.283198	-3.15558	0.00160182	0.0101215
GSPT1	5674.91	0.337205	0.12551	2.68668	0.00721651	0.033733
GSTK1	500.971	-0.682445	0.196302	-3.47651	0.000507988	0.00393672
GSTM4	4239.3	1.40725	0.313196	4.4932	7.01603e-06	9.9649e-05
GSTZ1	250.229	-0.922379	0.270771	-3.40649	0.000658046	0.0048782
GTF2B	576.063	0.373167	0.123746	3.01558	0.00256492	0.0148807
GTF2E2	1245.01	0.245066	0.0760985	3.22039	0.00128018	0.00845941
GTF3A	2559.73	0.367915	0.142943	2.57385	0.0100574	0.0436849
GTPBP1	1526.79	-0.361122	0.107798	-3.35	0.000808116	0.00580112
GUCY1A2	83.5064	-2.14603	0.41479	-5.17378	2.29409e-07	4.58211e-06
GUSB	1305.58	-0.583059	0.0964965	-6.04228	1.51952e-09	4.99553e-08
GUSBP15	218.714	0.687758	0.174605	3.93894	8.1842e-05	0.00084169
GYG1	413.911	0.991634	0.174468	5.68376	1.31767e-08	3.4584e-07
GYPE	21.6874	1.01653	0.387622	2.62249	0.00872896	0.0392766
H1-0	1617.16	-1.81771	0.600445	-3.02727	0.00246775	0.0144117
H1-10	3747.3	-0.572942	0.223379	-2.56489	0.0103209	0.0444978
H1-2	110.241	-0.721485	0.277179	-2.60296	0.00924229	0.0410168
H2AC6	75.1176	-1.08782	0.29137	-3.73348	0.00018885	0.00173639
H2AW	64.5717	-0.958906	0.218457	-4.38945	1.13636e-05	0.000151124
H2AZ2	3002.88	-0.335335	0.0748534	-4.47989	7.46826e-06	0.000105039
H2BC21	77.9095	-0.922946	0.253396	-3.64231	0.000270207	0.00233872
H2BC5	71.5769	-1.26734	0.280077	-4.52496	6.04062e-06	8.66477e-05
H3-2	34.4715	-2.86859	0.616141	-4.65573	3.22833e-06	4.9577e-05
HAAO	6.85674	-4.36405	0.985335	-4.429	9.46713e-06	0.000128927
HACD1	241.165	-0.9933	0.11235	-8.84115	9.47376e-19	1.18452e-16
HAND2-AS1	51.7613	-0.962555	0.379269	-2.53792	0.0111513	0.0470685
HAP1	87.4767	1.60552	0.370019	4.33901	1.43124e-05	0.000185827
HAPLN1	114.63	3.96798	0.241951	16.3999	1.9157e-60	4.34563e-57
HAUS1	1378.18	0.299869	0.110937	2.70306	0.00687035	0.0324824
HAUS4	1151.82	-0.480221	0.156532	-3.06789	0.00215578	0.0128725
HBEGF	269.954	0.617391	0.219107	2.81776	0.00483593	0.0246358
HCAR1	18.5483	-5.07728	0.853008	-5.95221	2.64541e-09	8.28531e-08
HCAR2	10.1174	-4.18402	0.865782	-4.83264	1.34732e-06	2.28292e-05
HCCS	711.991	0.583897	0.180983	3.22625	0.00125425	0.00831924
HCG11	134.191	-1.68247	0.450719	-3.73286	0.000189316	0.00173867
HCN2	261.961	-1.22527	0.175965	-6.96312	3.32812e-12	1.6671e-10
HDAC10	368.174	-0.408323	0.159574	-2.55884	0.0105022	0.0450956
HDAC11	67.7218	-2.67554	0.647575	-4.13164	3.60189e-05	0.000416565
HDAC5	597.762	-0.603156	0.167675	-3.59716	0.000321706	0.00269287
HDAC6	1058.77	-0.757417	0.265163	-2.85642	0.00428453	0.0223723
HDAC8	384.404	0.229161	0.0900093	2.54597	0.0108973	0.0463042
HDHD5	1417.03	-0.303872	0.0731431	-4.1545	3.26006e-05	0.000382889
HECTD2	565.246	0.550129	0.181371	3.03317	0.00242002	0.0141486
HECW1	6.67699	-2.6097	0.748753	-3.4854	0.00049141	0.00382505
HECW2	36.7465	0.939792	0.294893	3.1869	0.00143808	0.00928642
HELZ	776.525	0.307795	0.109871	2.80142	0.00508777	0.0256798
HELZ2	431.557	-1.16994	0.285844	-4.09293	4.2596e-05	0.000482096
HENMT1	37.8785	-2.72347	0.700355	-3.8887	0.000100782	0.00100459
HERC3	34.3809	1.6973	0.366894	4.62613	3.7256e-06	5.63418e-05
HERPUD2	498.115	-0.576016	0.216798	-2.65693	0.00788567	0.0363052
HES1	1605.86	-0.879983	0.153688	-5.72578	1.02961e-08	2.75702e-07
HEXA	957.993	-0.792802	0.156528	-5.06492	4.08572e-07	7.76042e-06
HEXD	311.588	-0.939317	0.267385	-3.51298	0.000443108	0.00350753
HEXIM2	51.4179	-0.528751	0.19156	-2.76024	0.00577598	0.0284835
HHEX	148.74	-0.61226	0.212661	-2.87904	0.00398885	0.0211907
HHIPL1	28.3983	-2.88121	1.04353	-2.76103	0.00576194	0.0284319
HIBCH	1025.35	0.416154	0.125902	3.30539	0.000948434	0.00661405
HIC1	11.5944	-2.09845	0.561162	-3.73948	0.000184403	0.00170195
HIF1A	4004.06	0.316859	0.0859156	3.68803	0.000225997	0.00201834
HIGD1A	1491.64	0.535666	0.150937	3.54894	0.000386781	0.00312554
HINT2	429.938	-0.940858	0.220247	-4.27183	1.93879e-05	0.000242792
HIP1R	685.996	0.500524	0.198114	2.52644	0.0115224	0.048301
HIPK2	676.906	0.56236	0.18249	3.0816	0.00205892	0.0124028
HIPK3	2346.17	0.250846	0.0895832	2.80015	0.00510789	0.0257567
HIRIP3	867.718	-0.572374	0.144849	-3.95152	7.76555e-05	0.000805942
HIVEP1	355.414	0.546093	0.0986851	5.53369	3.1356e-08	7.64827e-07
HIVEP2	39.3817	-2.04417	0.351343	-5.81817	5.9496e-09	1.69612e-07
HIVEP3	333.073	0.897514	0.198356	4.52475	6.04657e-06	8.66548e-05
HLA-A	1669.71	-0.948517	0.238823	-3.97162	7.13849e-05	0.000748693
HLA-C	805.882	-2.07674	0.362882	-5.72292	1.0471e-08	2.79914e-07
HLF	95.1226	-2.13216	0.38809	-5.49397	3.92993e-08	9.4694e-07
HMBOX1	191.682	0.779341	0.1501	5.19216	2.0787e-07	4.19944e-06
HMCN1	8015.55	-0.981833	0.282842	-3.47131	0.00051793	0.004004
HMGCL	333.707	-1.27731	0.404586	-3.15709	0.00159355	0.0100853
HMGN2	13784.9	-0.455593	0.0981179	-4.64332	3.42859e-06	5.22983e-05
HMGN4	1306.86	0.326781	0.118924	2.74782	0.00599929	0.0293351
HMGXB4	1587.91	0.213996	0.0851258	2.51388	0.011941	0.0497929
HMOX2	1015.98	0.470269	0.123165	3.8182	0.000134426	0.0012976
HNF4G	25.8443	1.39522	0.456212	3.05827	0.00222617	0.0132147
HNRNPUL1	8110.48	-0.185601	0.0628767	-2.95182	0.00315903	0.0175582
HNRNPUL2	2118.17	-0.500375	0.062044	-8.06484	7.33306e-16	6.09643e-14
HOMER3	610.06	0.511528	0.197161	2.59447	0.00947357	0.0417747
HOOK1	18914.1	0.394207	0.127126	3.10093	0.00192915	0.0117955
HOXB-AS1	48.2625	-0.862051	0.327821	-2.62964	0.00854746	0.0387443
HOXB3	381.813	-0.368237	0.0968462	-3.80228	0.000143369	0.00136813
HOXB8	83.6646	-2.00343	0.680585	-2.94368	0.0032433	0.017907
HOXC12	158.534	0.912785	0.232762	3.92154	8.79847e-05	0.000896493
HOXC13	219.573	0.574018	0.141616	4.05334	5.04922e-05	0.000559111
HOXC8	331.784	0.700831	0.271784	2.57863	0.00991917	0.0432282
HOXD-AS2	59.5007	-0.695458	0.221395	-3.14125	0.00168227	0.0105334
HOXD13	1715.82	1.05102	0.0948586	11.0799	1.57044e-28	4.45303e-26
HOXD9	1483.01	-0.487909	0.168919	-2.88842	0.00387186	0.020659
HPCAL1	245.115	0.551221	0.209699	2.62862	0.00857311	0.0388225
HPS1	530.445	-0.320937	0.0925385	-3.46815	0.000524064	0.00404748
HPSE	53.2131	1.30939	0.200381	6.5345	6.38222e-11	2.73162e-09
HPX	14.593	-1.67798	0.415892	-4.03466	5.46805e-05	0.000599221
HS3ST3B1	3.36418	-2.4025	0.906133	-2.65138	0.00801631	0.0367999
HS3ST4	1032.26	-0.566147	0.157084	-3.6041	0.000313233	0.00262888
HS6ST2	71.7088	-2.29356	0.786445	-2.91636	0.00354142	0.0192451
HSBP1L1	39.0759	1.49874	0.475073	3.15475	0.00160637	0.0101462
HSD17B14	50.776	-2.58079	0.640856	-4.0271	5.647e-05	0.00061628
HSF4	108.014	-1.06613	0.287494	-3.70837	0.000208599	0.00188523
HSPA2	278.617	-1.54098	0.206297	-7.4697	8.03793e-14	5.18839e-12
HSPA4L	356.356	1.7301	0.319949	5.40742	6.39387e-08	1.46084e-06
HSPB8	15.9728	3.06221	1.19687	2.55851	0.0105121	0.0451105
HSPBAP1	115.277	0.539188	0.143029	3.76978	0.000163388	0.00153245
HTR1F	238.304	-6.34762	0.355039	-17.8786	1.72991e-71	6.86732e-68
HTRA1	5.06371	-3.88743	0.956458	-4.0644	4.81556e-05	0.000536229
HTRA3	12.6343	-2.52509	0.53174	-4.74873	2.04694e-06	3.3371e-05
HUS1	476.517	0.540944	0.173368	3.12021	0.0018072	0.0111747
HYOU1	7046.69	-0.425183	0.135945	-3.1276	0.00176239	0.0109444
ICAM1	46.1627	-1.26029	0.345567	-3.64701	0.000265311	0.00230463
ID4	1026.85	-0.802952	0.201766	-3.97961	6.9027e-05	0.000727326
IDH3A	1430.6	0.337219	0.128392	2.62648	0.00862729	0.0389295
IDNK	34.597	-2.05105	0.541218	-3.78969	0.000150837	0.00142994
IDS	2024.15	0.686914	0.213936	3.21084	0.00132348	0.00869846
IER5	1030.81	-0.661435	0.183371	-3.60708	0.000309659	0.00260709
IFFO2	669.278	0.509332	0.136634	3.7277	0.000193234	0.00176647
IFI6	116.377	-1.67431	0.501408	-3.33922	0.000840136	0.00598767
IFIH1	12.7644	-4.54602	1.06326	-4.27554	1.90673e-05	0.000238966
IFIT2	31.0024	-1.46765	0.467411	-3.13996	0.0016897	0.0105758
IFIT3	90.8039	-0.616529	0.170071	-3.62512	0.000288827	0.00246575
IFITM1	310.699	-1.99864	0.342012	-5.84376	5.10364e-09	1.47855e-07
IFITM2	96.7955	-1.90814	0.516441	-3.69478	0.000220076	0.00197658
IFITM3	831.511	-1.87508	0.203961	-9.19332	3.80887e-20	5.49827e-18
IFNGR1	554.538	0.444564	0.10106	4.39902	1.08741e-05	0.000145468
IFRD1	2165.99	0.239968	0.0873753	2.74641	0.00602517	0.029438
IFT122	779.162	-0.475763	0.0958964	-4.96122	7.00532e-07	1.2655e-05
IFT140	686.554	-0.736714	0.248507	-2.96457	0.0030311	0.0170737
IFT172	734.656	-0.55868	0.175636	-3.1809	0.00146817	0.0094538
IFT27	166.888	-0.915658	0.296003	-3.09341	0.00197873	0.01202
IGF1R	1071.62	0.531607	0.147244	3.61038	0.000305743	0.00258282
IGF2BP2	2243.12	0.490252	0.0617167	7.94358	1.96427e-15	1.58328e-13
IGFBP2	12108.2	-0.984914	0.155375	-6.33893	2.31369e-10	8.85278e-09
IGFBP6	60.0036	1.51954	0.268148	5.66679	1.45495e-08	3.79362e-07
IGFL4	77.5311	0.608107	0.177208	3.43161	0.000600019	0.00453046
IGFLR1	64.5143	-0.741463	0.230197	-3.22099	0.00127748	0.008454
IGFN1	75.2103	-3.26908	0.435497	-7.50656	6.07004e-14	3.99943e-12
IGSF10	686.07	-5.04462	0.16253	-31.038	1.65444e-211	2.62708e-207
IGSF21	34.8826	-2.46301	0.683292	-3.60462	0.000312608	0.00262502
IGSF9	246.699	0.661137	0.200259	3.3014	0.000962026	0.0066795
IGSF9B	67.1413	-1.90423	0.630009	-3.02255	0.00250656	0.0145847
IKZF1	34.6661	-5.72786	0.637556	-8.98409	2.60883e-19	3.48114e-17
IKZF2	734.077	-0.926105	0.196987	-4.70134	2.58463e-06	4.07966e-05
IL17RC	156.156	-1.76797	0.420851	-4.20094	2.65813e-05	0.000319036
IL1RAP	6768.96	0.527369	0.116469	4.52796	5.95548e-06	8.57362e-05
IL1RAPL2	4.61622	4.26734	1.32064	3.23127	0.00123241	0.0082018
IL27RA	213.661	1.22309	0.307197	3.98145	6.84965e-05	0.000724138
IL4R	451.092	-2.91576	0.297084	-9.81458	9.74405e-23	1.73849e-20
IL6ST	1341.29	0.762552	0.101379	7.5218	5.40266e-14	3.58949e-12
IL7R	63.322	1.63942	0.498852	3.28638	0.00101483	0.00697901
ILVBL	1639.19	-0.406219	0.0728112	-5.57907	2.41811e-08	6.0373e-07
INA	492.926	0.934921	0.343293	2.72339	0.0064615	0.0311088
INAFM1	164.658	-0.481975	0.1699	-2.83682	0.00455652	0.023476
ING5	1211.19	-0.436865	0.106417	-4.10523	4.0391e-05	0.000460423
INHBA	43.4383	-5.16413	0.517211	-9.98457	1.78067e-23	3.44819e-21
INHBE	103.908	-1.99394	0.736158	-2.70858	0.0067572	0.0321152
INKA1	119.755	0.370443	0.144065	2.57137	0.0101297	0.0438642
INPP5A	708.849	0.451042	0.106837	4.22176	2.42401e-05	0.000295629
INPP5D	76.3854	-3.18411	0.586182	-5.43195	5.57412e-08	1.29782e-06
INPP5F	918.68	0.294995	0.0881293	3.3473	0.000816027	0.00585035
INPPL1	1508.07	-0.763429	0.218243	-3.49806	0.000468652	0.00366587
INSC	3.73443	-4.00642	1.09682	-3.65277	0.000259426	0.00226591
INSYN2B	387.771	0.900361	0.341972	2.63285	0.00846719	0.0384254
INTS11	1876.21	-0.258766	0.087211	-2.96713	0.00300595	0.0169742
INTS6	1727.5	-0.48871	0.192066	-2.54449	0.0109439	0.0464274
INTS6L	400.085	0.415677	0.156905	2.64923	0.00806764	0.0369821
INTS7	1334.69	0.360879	0.124021	2.90982	0.00361634	0.0195919
INTS9	416.198	0.348631	0.127039	2.74428	0.00606443	0.0295753
INTU	346.799	0.313775	0.118392	2.6503	0.00804197	0.0368964
IPMK	401.384	0.451385	0.155369	2.90526	0.00366953	0.0198327
IPO5	19202.2	-0.833775	0.158095	-5.2739	1.33553e-07	2.83499e-06
IPO5P1	127.88	0.826948	0.241397	3.42567	0.000613277	0.00461527
IPPK	437.168	0.718758	0.261579	2.74776	0.0060004	0.0293351
IQCD	34.4517	-1.00287	0.39287	-2.55266	0.0106903	0.0456074
IQGAP2	840.19	-2.01877	0.585057	-3.45056	0.000559423	0.00427482
IRAIN	8.63089	1.94043	0.559814	3.46621	0.000527845	0.00406344
IRF1	55.1859	-1.34507	0.316947	-4.24383	2.19734e-05	0.000270477
IRF2	275.866	-1.19434	0.196224	-6.08661	1.15323e-09	3.8797e-08
IRF2BP2	791.08	-0.462442	0.0936852	-4.93613	7.96879e-07	1.41997e-05
IRF2BPL	1424.22	-0.584758	0.13248	-4.41394	1.01504e-05	0.000136824
IRF7	108.964	-1.02938	0.198888	-5.17568	2.27083e-07	4.55311e-06
IRS1	1215.02	-0.392703	0.096311	-4.07745	4.55327e-05	0.000510964
IRS2	5169.55	-0.653087	0.193459	-3.37583	0.000735924	0.00536535
IRX3	475.041	-1.41714	0.260391	-5.44235	5.25822e-08	1.23149e-06
IRX4	2.34471	4.8177	1.7634	2.73205	0.00629412	0.0304615
ISLR	22.1027	-2.31994	0.813522	-2.85172	0.00434829	0.0226456
ISOC2	477.856	-0.887715	0.120061	-7.39385	1.42633e-13	8.95207e-12
ISYNA1	2374.4	-1.31603	0.206627	-6.36912	1.9012e-10	7.3812e-09
ITCH	1876.85	0.225942	0.0867717	2.60387	0.00921785	0.0409313
ITGA1	320.764	-1.74571	0.338305	-5.16016	2.46745e-07	4.88537e-06
ITGA2	45.4513	2.73363	0.616625	4.43322	9.2835e-06	0.000126861
ITGA3	116.99	2.26151	0.361569	6.25471	3.98268e-10	1.47759e-08
ITGA4	357.279	1.6611	0.444035	3.74092	0.000183348	0.00169562
ITGA6	296.58	1.8715	0.303533	6.16572	7.01611e-10	2.49237e-08
ITGA7	306.118	-1.0372	0.246305	-4.21105	2.54192e-05	0.000306944
ITGA8	11.317	-6.24245	1.13502	-5.49988	3.80045e-08	9.18529e-07
ITGAM	19.1094	2.31575	0.601551	3.84963	0.000118297	0.00115881
ITGB1BP1	1523.04	0.386721	0.141297	2.73693	0.00620146	0.0301048
ITGB2	77.35	-2.01994	0.404574	-4.99277	5.95209e-07	1.09012e-05
ITGB2-AS1	225.842	-0.765256	0.29968	-2.55358	0.0106622	0.0455613
ITGB5	3238.44	-0.390252	0.0806221	-4.84051	1.29507e-06	2.20885e-05
ITGB6	3.11293	-4.96873	1.76877	-2.80914	0.00496737	0.025216
ITGB8	49.5688	1.3146	0.424928	3.09369	0.00197684	0.0120131
ITM2A	10623.2	-1.6758	0.127431	-13.1506	1.68803e-39	8.37633e-37
ITM2C	7556.63	-0.966398	0.248047	-3.89603	9.77804e-05	0.000978076
ITPR1	209.009	0.747022	0.199629	3.74206	0.00018252	0.00168993
ITPR2	1032.26	-1.18648	0.214165	-5.54003	3.02416e-08	7.41058e-07
ITPR3	2319.97	0.736088	0.121257	6.0705	1.27515e-09	4.27174e-08
ITPRIP	982.647	0.335343	0.101617	3.30006	0.000966647	0.00670865
ITPRIPL2	563.197	-1.76735	0.224553	-7.87051	3.53212e-15	2.74934e-13
ITSN2	743.097	0.660064	0.131652	5.01371	5.33898e-07	9.89237e-06
IVD	1055.56	-0.41989	0.0911129	-4.60846	4.05666e-06	6.09997e-05
JAG1	1003.18	-0.545274	0.157996	-3.4512	0.0005581	0.0042704
JAG2	914.313	1.24565	0.215652	5.77621	7.64031e-09	2.12099e-07
JAK1	9396.01	-0.531881	0.0891131	-5.9686	2.39292e-09	7.56916e-08
JAK2	404.824	0.894176	0.173796	5.14499	2.6754e-07	5.25125e-06
JAKMIP2	3415.86	-0.966559	0.326178	-2.96329	0.00304374	0.0171146
JAKMIP3	95.592	1.06707	0.334113	3.19374	0.00140441	0.00911349
JAM3	354.471	-1.33585	0.468352	-2.85222	0.00434144	0.0226174
JARID2	1216.47	0.243829	0.085318	2.85788	0.00426483	0.0222987
JCAD	3000.19	0.730646	0.225078	3.2462	0.00116958	0.00787937
JHY	101.771	0.947962	0.249331	3.80203	0.000143517	0.00136871
JUN	796.402	1.10382	0.162184	6.80599	1.00356e-11	4.77112e-10
JUND	2039.72	-0.300456	0.116482	-2.57942	0.00989658	0.0431725
KAAG1	6.20522	-4.76942	1.01308	-4.70782	2.50384e-06	3.96798e-05
KALRN	721.276	0.865261	0.138577	6.24392	4.2675e-10	1.5759e-08
KANK1	789.746	0.951583	0.203409	4.67819	2.89424e-06	4.5145e-05
KANK2	1982.07	-1.13781	0.13028	-8.73358	2.46739e-18	2.88086e-16
KANK4	7.30607	-2.13376	0.749932	-2.84526	0.00443745	0.0230194
KANSL3	2254.48	0.287181	0.0544299	5.27617	1.31908e-07	2.80774e-06
KAT6B	844.39	-0.568446	0.144607	-3.93097	8.4603e-05	0.000867277
KATNAL2	289.15	-1.08762	0.339957	-3.1993	0.00137764	0.00897639
KBTBD7	445.936	-0.430203	0.151795	-2.83411	0.00459538	0.0236455
KBTBD8	63.941	0.885623	0.18748	4.72382	2.31456e-06	3.71242e-05
KCND1	110.424	1.56774	0.369746	4.24004	2.23481e-05	0.000274451
KCNE3	2672.32	-1.24357	0.25718	-4.83539	1.32883e-06	2.26157e-05
KCNE4	1906.96	-0.810883	0.151478	-5.35314	8.64431e-08	1.90908e-06
KCNF1	8.4965	-2.67823	0.812969	-3.29438	0.000986402	0.00681892
KCNH2	157.803	1.4188	0.477416	2.97183	0.00296033	0.0167643
KCNH5	387.86	-2.44192	0.33943	-7.19419	6.28325e-13	3.5255e-11
KCNJ11	22.3077	1.52396	0.492718	3.09297	0.00198162	0.0120329
KCNJ12	237.621	2.94557	0.476771	6.17817	6.48487e-10	2.32445e-08
KCNJ4	53.4973	1.84807	0.707579	2.61182	0.00900624	0.0401601
KCNK3	4.68899	-2.73073	0.9085	-3.00576	0.00264918	0.0153068
KCNMA1	21.4548	1.35714	0.321581	4.2202	2.44082e-05	0.000296767
KCNQ2	27.6364	-2.6558	0.760202	-3.49354	0.000476655	0.00372481
KCNQ4	60.1913	1.68284	0.460461	3.6547	0.000257486	0.00225392
KCNQ5	749.211	0.574034	0.194482	2.9516	0.00316134	0.0175582
KCNS3	251.431	-3.04631	0.214915	-14.1745	1.31811e-45	1.23119e-42
KCNV1	34.5463	-0.741041	0.247649	-2.9923	0.0027688	0.0158435
KCTD12	173.491	4.02093	0.393126	10.2281	1.48411e-24	3.10081e-22
KCTD15	207.833	1.51732	0.330854	4.58609	4.51632e-06	6.71486e-05
KCTD2	754.507	-0.318067	0.0826667	-3.84758	0.000119291	0.00116639
KCTD20	4071.3	0.362069	0.0949463	3.81341	0.00013706	0.00131902
KDELR1	2940.4	-0.2594	0.0631013	-4.11085	3.94212e-05	0.000450337
KDELR2	5362.25	-0.129956	0.0496816	-2.61578	0.00890233	0.0398759
KDM1A	7434.15	0.22141	0.054672	4.04978	5.12665e-05	0.000565311
KDM2B	1369.56	0.299631	0.117822	2.5431	0.0109875	0.0465504
KDM4B	1040.19	-0.312332	0.105453	-2.96181	0.00305838	0.0171665
KDM4C	183.771	0.876414	0.216839	4.04177	5.30483e-05	0.000582944
KDM4D	98.1032	-0.529248	0.159473	-3.31873	0.000904267	0.00637888
KDM5A	1521.83	0.376173	0.114002	3.29971	0.000967852	0.00671408
KDM5B	1571.44	0.6181	0.224364	2.7549	0.0058711	0.0288389
KDM7A	461.016	1.11057	0.286134	3.8813	0.0001039	0.0010305
KDM7A-DT	64.9601	0.932966	0.312738	2.98322	0.00285232	0.0162502
KDR	6.55486	-2.50719	0.800378	-3.1325	0.00173322	0.0107886
KDSR	6302.81	0.696643	0.101843	6.84038	7.89821e-12	3.82365e-10
KHDRBS3	208.009	3.98521	0.301196	13.2313	5.78717e-40	2.96434e-37
KIAA0319	129.802	1.68095	0.546745	3.07447	0.0021088	0.0126409
KIAA0556	449.165	-0.347481	0.133858	-2.59589	0.0094346	0.041626
KIAA0895	319.177	0.38028	0.132856	2.86234	0.00420527	0.02206
KIAA0930	2176.7	0.551117	0.215834	2.55344	0.0106666	0.0455677
KIAA1191	1604.9	0.413292	0.0754038	5.48105	4.22798e-08	1.00805e-06
KIAA1217	1514.88	-1.44826	0.167763	-8.63278	5.98782e-18	6.46807e-16
KIAA1549L	699.239	2.33259	0.334372	6.97604	3.03614e-12	1.53384e-10
KIAA1586	572.358	0.575541	0.146491	3.92884	8.5357e-05	0.000873314
KIAA1614	9.56552	-1.62324	0.516581	-3.14227	0.00167642	0.0105148
KIAA1671	563.325	1.11006	0.130017	8.53781	1.36786e-17	1.41963e-15
KIAA1841	313.918	0.508891	0.119536	4.25723	2.06977e-05	0.000257771
KIF14	2269.99	0.389539	0.15451	2.52112	0.011698	0.048921
KIF16B	122.28	1.72216	0.521302	3.30357	0.000954627	0.00664556
KIF1B	3320.55	0.418054	0.10967	3.81194	0.00013788	0.0013253
KIF21B	123.037	1.31196	0.337245	3.89022	0.000100154	0.000998963
KIF22	2853.79	-0.380831	0.0699418	-5.44497	5.1813e-08	1.21887e-06
KIF26A	591.421	-0.978223	0.256778	-3.8096	0.000139189	0.00133627
KIF3B	1418.53	0.433653	0.166904	2.59821	0.00937112	0.0414057
KIFAP3	513.188	0.671746	0.211618	3.17434	0.00150178	0.00961949
KIT	428.171	1.85641	0.263219	7.05271	1.75465e-12	9.19539e-11
KLC4	478.51	-0.721396	0.275901	-2.61469	0.00893078	0.0399825
KLF13	701.826	0.46347	0.180272	2.57095	0.0101421	0.0438937
KLF15	461.19	-1.93005	0.224894	-8.58203	9.32103e-18	9.86724e-16
KLF6	2421.7	0.410685	0.142409	2.88385	0.00392849	0.020912
KLHDC2	847.114	-0.283178	0.104087	-2.72059	0.00651652	0.0312994
KLHL13	1208.34	0.525229	0.189553	2.77089	0.0055904	0.027666
KLHL23	48.9127	0.544323	0.190716	2.85409	0.00431597	0.0225105
KLHL29	928.328	0.998244	0.164005	6.08667	1.15286e-09	3.8797e-08
KLRC2	5.3671	4.50065	1.1377	3.95592	7.62394e-05	0.000791763
KMO	49.5719	-0.939295	0.338149	-2.77775	0.00547363	0.0272122
KMT2A	2108.83	0.348064	0.0961877	3.61859	0.000296209	0.00251631
KMT2C	940.158	0.443925	0.0974806	4.55399	5.26383e-06	7.70363e-05
KPNA1	2191.67	0.246387	0.0770986	3.19573	0.00139476	0.00906939
KPNA4	3158.12	0.351527	0.100487	3.49824	0.00046834	0.00366524
KRAS	1080.57	0.453272	0.120363	3.76587	0.000165972	0.00155443
KRBOX1	58.2055	1.25141	0.437715	2.85895	0.00425046	0.0222602
KRT17P1	3.25478	-4.41755	1.21769	-3.6278	0.000285849	0.00244518
KRT17P2	4.78759	-2.75033	1.04221	-2.63893	0.0083167	0.0378832
KRT34	30.585	8.03855	1.91316	4.20172	2.64892e-05	0.000318327
KRT40	4.02158	-3.10522	1.04779	-2.96361	0.00304057	0.0171028
KRT8	354.166	-1.39103	0.182509	-7.6217	2.50364e-14	1.73604e-12
KRT80	79.494	2.60991	1.03696	2.51688	0.0118398	0.0494356
KRTCAP2	608.617	-0.297061	0.0880897	-3.37226	0.000745545	0.00542802
KSR1	987.776	0.613534	0.153537	3.99601	6.44195e-05	0.000688833
KYAT3	870.856	0.333501	0.131814	2.53009	0.0114035	0.0478909
L1CAM	34.5279	-1.80475	0.494346	-3.65078	0.000261449	0.00227981
LAMA3	152.48	-1.88444	0.229365	-8.2159	2.10572e-16	1.84734e-14
LAMA4	33.2464	-3.64863	0.514283	-7.09459	1.29732e-12	6.98309e-11
LAMC3	15.4533	-2.13342	0.495269	-4.30759	1.65043e-05	0.0002114
LAMP1	3082.48	-0.858138	0.192934	-4.44784	8.67385e-06	0.000119559
LAMTOR2	453.171	-0.399651	0.140337	-2.8478	0.00440223	0.0228665
LAMTOR4	579.574	-0.416308	0.0826926	-5.03441	4.79326e-07	8.94384e-06
LANCL3	137.763	-0.860203	0.293898	-2.92688	0.00342381	0.0186827
LAPTM4B	4043.55	-0.371699	0.142945	-2.60029	0.00931452	0.0412567
LARGE2	342.324	-0.94307	0.263225	-3.58275	0.000339993	0.00281478
LARP4	2465.94	0.48111	0.155132	3.1013	0.00192676	0.0117855
LARS2	576.723	-0.33272	0.0966442	-3.44273	0.000575881	0.00437532
LASP1	4085.8	0.650031	0.247473	2.62668	0.00862229	0.0389229
LBH	5097.8	1.10419	0.240202	4.59692	4.28774e-06	6.41102e-05
LDB2	912.347	0.350255	0.0856856	4.08768	4.35703e-05	0.000491722
LDHD	13.4412	-2.92984	0.976475	-3.00042	0.00269608	0.0154944
LEPROT	912.179	0.598387	0.133293	4.48927	7.14667e-06	0.000100873
LETM2	79.4722	0.627437	0.17688	3.54726	0.000389267	0.00314403
LGALS3	183.219	-2.0958	0.241054	-8.69431	3.48932e-18	3.95117e-16
LGALS3BP	3768.29	-1.37377	0.256557	-5.35465	8.57212e-08	1.89578e-06
LGALSL	202.2	1.03252	0.250976	4.11404	3.88795e-05	0.000445431
LGMN	1035.84	-0.497683	0.0878864	-5.6628	1.48922e-08	3.87027e-07
LGR5	298.495	-1.79744	0.398619	-4.50917	6.5082e-06	9.26849e-05
LHFPL6	1593.87	-0.877053	0.167607	-5.23281	1.66956e-07	3.45195e-06
LHX4	12.1461	3.19924	0.943265	3.39166	0.000694693	0.00510224
LIF	8.4441	-1.74581	0.531687	-3.28354	0.00102512	0.00703451
LIFR	1682.25	-1.01461	0.137318	-7.38878	1.48178e-13	9.26343e-12
LIFR-AS1	49.5218	-1.55935	0.382486	-4.07688	4.56446e-05	0.000511497
LIG1	2664.69	-0.565971	0.0802451	-7.05303	1.75065e-12	9.19539e-11
LIMCH1	252.853	-0.491257	0.169726	-2.89441	0.00379876	0.0203717
LIME1	121.044	-0.465728	0.178243	-2.61289	0.008978	0.0401335
LIN28B	2191.1	0.898364	0.241713	3.71666	0.000201871	0.00183277
LIN54	394.98	0.32733	0.114507	2.85859	0.00425525	0.022278
LINC00092	2.65735	-4.11321	1.34335	-3.06191	0.00219927	0.0130795
LINC00174	45.2467	-0.928587	0.326002	-2.84841	0.00439385	0.022838
LINC00342	40.2573	0.753124	0.281589	2.67455	0.00748307	0.0347742
LINC00421	9.75158	-2.60401	0.651895	-3.99453	6.48227e-05	0.000691747
LINC00449	3.50769	-3.32768	0.994675	-3.3455	0.000821347	0.00588015
LINC00463	38.8106	1.13555	0.313123	3.62653	0.000287251	0.00245361
LINC00504	191.992	0.542359	0.176009	3.08142	0.00206014	0.0124054
LINC00626	4.11361	-3.15856	1.22748	-2.57321	0.010076	0.043751
LINC00659	92.2492	1.8494	0.392182	4.71568	2.40908e-06	3.83689e-05
LINC00674	733.117	-0.677931	0.24218	-2.79929	0.00512159	0.0257768
LINC00839	179.077	0.707171	0.225728	3.13284	0.00173121	0.0107803
LINC00847	29.0039	-0.981805	0.387738	-2.53213	0.0113372	0.0476773
LINC00960	34.5866	5.3596	0.614019	8.72872	2.57576e-18	2.98544e-16
LINC00997	84.6101	0.516122	0.201441	2.56216	0.0104024	0.0448007
LINC00999	31.2465	-1.23259	0.351529	-3.50636	0.000454287	0.00357287
LINC01085	11.3075	1.94669	0.49353	3.94442	7.99947e-05	0.000824828
LINC01094	5.0052	2.29928	0.868351	2.64787	0.00810005	0.0370518
LINC01115	14.0621	1.21868	0.381254	3.19651	0.001391	0.00904859
LINC01116	404.789	0.373078	0.127861	2.91785	0.00352455	0.0191682
LINC01152	52.526	-3.44961	0.641369	-5.37852	7.51016e-08	1.68732e-06
LINC01235	3.16221	3.19146	1.17013	2.72744	0.00638282	0.0308157
LINC01278	93.4749	1.99015	0.285296	6.97574	3.04275e-12	1.53384e-10
LINC01317	8.16156	2.75487	1.02838	2.67885	0.00738755	0.0344009
LINC01341	3.80733	-3.01865	1.02823	-2.93576	0.00332732	0.018244
LINC01550	80.414	-2.32115	0.293635	-7.90489	2.6816e-15	2.11846e-13
LINC01569	26.1989	-1.34592	0.479686	-2.80583	0.00501865	0.0253874
LINC01578	1193.75	-0.831028	0.182921	-4.54309	5.54357e-06	8.06841e-05
LINC01625	5.85584	-3.07173	1.05954	-2.89912	0.00374213	0.0201701
LINC01788	9.07797	2.08923	0.498544	4.19066	2.78149e-05	0.000332085
LINC01907	7.45735	3.31561	0.780919	4.24578	2.17836e-05	0.000268975
LINC01963	234.49	-0.767963	0.244325	-3.1432	0.00167111	0.0105007
LINC02037	24.5402	-1.25784	0.460253	-2.73294	0.00627725	0.030417
LINC02233	314.755	2.92875	0.214685	13.6421	2.25097e-42	1.70205e-39
LINC02378	21.293	-2.69344	0.650583	-4.14005	3.47233e-05	0.000402754
LINC02476	2.706	5.02458	1.87312	2.68247	0.00730805	0.0340806
LINC02535	41.392	1.20302	0.475402	2.53054	0.0113886	0.0478666
LINC02691	25.1337	1.26318	0.39409	3.2053	0.0013492	0.00883097
LINC02693	852.384	0.370496	0.134393	2.75681	0.00583676	0.0287208
LINC02732	1594.72	1.09289	0.215602	5.06903	3.99847e-07	7.63122e-06
LINC02870	38.863	-1.27818	0.294157	-4.34524	1.39125e-05	0.000180931
LINGO1	2010.3	-1.08851	0.160077	-6.7999	1.04691e-11	4.9329e-10
LINGO2	372.026	-1.23992	0.411434	-3.01366	0.00258116	0.014953
LIPG	80.7038	-2.23843	0.493325	-4.53745	5.69398e-06	8.22699e-05
LIPI	3078.32	0.348983	0.13214	2.64101	0.00826602	0.037674
LIPT2	170.333	-0.683164	0.247626	-2.75885	0.00580046	0.0285776
LLGL2	269.76	0.362304	0.107418	3.37285	0.000743958	0.00541895
LMAN2	1138.51	-0.461188	0.117823	-3.91424	9.06896e-05	0.000918406
LMAN2L	750.806	-0.451575	0.105175	-4.29354	1.75849e-05	0.000223384
LMCD1-AS1	13.643	1.06715	0.417107	2.55845	0.0105141	0.0451105
LMF1-AS1	93.8545	2.00849	0.661045	3.03836	0.00237872	0.0139533
LMNTD2	25.0701	-1.25666	0.460694	-2.72776	0.00637653	0.030804
LMO2	559.058	-3.67675	0.499118	-7.36649	1.75185e-13	1.08663e-11
LMO3	245.662	-2.13427	0.789661	-2.70277	0.00687636	0.0324965
LNCOC1	70.5457	-1.88094	0.632488	-2.97388	0.00294057	0.0166792
LNCOG	11.8467	2.15258	0.692665	3.10767	0.00188568	0.0115787
LNP1	109.218	-1.07434	0.315057	-3.40998	0.000649684	0.00482981
LNPK	1265.17	0.439462	0.130719	3.36189	0.000774099	0.00560507
LNX2	343.938	0.688465	0.126776	5.43055	5.61792e-08	1.30611e-06
LOC100129034	955.845	0.436963	0.135997	3.21305	0.00131335	0.00864981
LOC100129534	60.1718	-1.30606	0.317892	-4.10851	3.98219e-05	0.000454589
LOC100294145	605.608	0.518843	0.103667	5.00491	5.58888e-07	1.02953e-05
LOC100310756	19.8791	-2.53497	0.439379	-5.76943	7.95388e-09	2.1927e-07
LOC100419583	1239.35	-0.825627	0.174573	-4.7294	2.25185e-06	3.63385e-05
LOC100505501	7.65127	1.75493	0.597012	2.93953	0.0032871	0.0180984
LOC100505797	16.7519	2.25934	0.540198	4.18243	2.88412e-05	0.000341513
LOC100506282	15.9509	1.0946	0.413045	2.65007	0.00804752	0.0369046
LOC100506474	46.3714	2.00586	0.453542	4.42266	9.74917e-06	0.000132427
LOC100506688	72.9052	-0.69162	0.249563	-2.77133	0.00558282	0.0276425
LOC100506691	8.23064	-1.47589	0.473515	-3.11688	0.00182773	0.0112884
LOC100506725	11.377	-3.62249	0.635959	-5.69611	1.22575e-08	3.24935e-07
LOC100506730	60.5108	-0.599458	0.209857	-2.85651	0.00428323	0.0223723
LOC100507351	60.6273	2.98632	0.354683	8.4197	3.77442e-17	3.58887e-15
LOC100507373	49.6139	-1.34508	0.353589	-3.80407	0.000142341	0.00136076
LOC100507377	6.97261	3.19321	1.14423	2.79069	0.0052595	0.0263413
LOC100507437	54.769	-0.711601	0.173016	-4.11293	3.90673e-05	0.000446937
LOC100996437	3.27958	2.0764	0.802119	2.58864	0.00963555	0.0422777
LOC101927021	99.5347	-0.694069	0.213943	-3.24418	0.00117791	0.00791623
LOC101927359	19.518	-1.62206	0.501299	-3.23571	0.00121342	0.00810393
LOC101928764	113.89	-4.72638	0.385633	-12.2561	1.55743e-34	5.75127e-32
LOC101929188	34.7428	-1.14034	0.332672	-3.42782	0.00060844	0.00458539
LOC101929415	9.86533	-2.29571	0.5439	-4.22082	2.43412e-05	0.000296179
LOC101929705	26.1679	-1.34203	0.452643	-2.96488	0.00302797	0.0170621
LOC101930085	132.93	-0.932519	0.232947	-4.00313	6.25092e-05	0.00067431
LOC101930370	84.1328	-0.734791	0.240549	-3.05464	0.00225334	0.013356
LOC105370401	108.104	-2.78311	0.436784	-6.37183	1.86791e-10	7.30189e-09
LOC105371267	46.1411	-1.84238	0.372262	-4.94914	7.45426e-07	1.33898e-05
LOC105374338	58.0566	3.13647	0.513223	6.11131	9.8819e-10	3.39987e-08
LOC107984035	155.34	0.530065	0.12317	4.30351	1.68111e-05	0.000214644
LOC107984132	3.72507	-3.43661	1.12881	-3.04446	0.00233096	0.0137341
LOC107985911	309.259	0.736799	0.123461	5.96785	2.40395e-09	7.5827e-08
LOC107986163	26.4178	1.22343	0.38402	3.18584	0.00144333	0.00931273
LOC107986845	2.38934	-4.5829	1.26863	-3.61246	0.000303303	0.00256998
LOC108783654	121.567	-0.41191	0.140582	-2.93004	0.00338923	0.0185195
LOC171391	32.3564	-0.872752	0.337728	-2.58419	0.00976093	0.0426863
LOC285097	42.0983	-1.21467	0.369353	-3.28866	0.00100666	0.0069318
LOC286178	114.021	-4.29959	1.08033	-3.9799	6.89451e-05	0.000727065
LOC374443	42.1814	-0.779428	0.303864	-2.56505	0.0103159	0.0444978
LOC392232	8.23941	4.71199	0.916563	5.14094	2.73368e-07	5.35902e-06
LOC642366	72.656	-0.711311	0.245203	-2.90091	0.00372083	0.0200826
LOC643542	14.7093	1.72304	0.564108	3.05446	0.00225467	0.0133589
LOC653513	54.0347	-2.49246	0.338319	-7.3672	1.74245e-13	1.08503e-11
LOC729732	113.258	-0.825139	0.28985	-2.84678	0.0044164	0.0229251
LOC730101	236.295	-0.671843	0.24359	-2.75809	0.005814	0.0286177
LOC90246	28.8422	2.33118	0.494797	4.71139	2.4603e-06	3.91063e-05
LONRF1	3193.44	-0.931237	0.176522	-5.27547	1.32415e-07	2.81476e-06
LONRF2	31.388	-2.7359	0.779573	-3.50949	0.000448968	0.00354509
LOXHD1	384.913	1.17219	0.245742	4.77001	1.84214e-06	3.03345e-05
LOXL2	375.223	-1.26069	0.332554	-3.79093	0.000150085	0.00142451
LPAR1	663.001	-0.721258	0.181983	-3.96333	7.3913e-05	0.000772148
LPAR4	104.499	-3.14149	0.270277	-11.6232	3.14019e-31	1.01761e-28
LPCAT2	314.733	0.900401	0.31936	2.81939	0.00481155	0.0245346
LPGAT1	1220.14	0.528597	0.138376	3.82	0.000133453	0.00128899
LPIN1	1773.42	0.61482	0.189831	3.23878	0.0012004	0.00803253
LPIN3	56.6587	-0.978888	0.376535	-2.59973	0.00932979	0.0412898
LPL	8.11704	-3.56097	0.699333	-5.09196	3.54385e-07	6.82095e-06
LPP	1040.09	0.642603	0.123706	5.19461	2.05147e-07	4.16032e-06
LRATD2	10411	-0.435911	0.12299	-3.54427	0.000393706	0.00317021
LRCH3	1142.01	-0.521788	0.155444	-3.35676	0.000788616	0.00569192
LRFN3	258.412	0.390994	0.146895	2.66172	0.00777436	0.0358968
LRIG1	970.623	-0.642205	0.153502	-4.18369	2.86815e-05	0.000339875
LRIG2	394.786	0.408665	0.159751	2.55814	0.0105234	0.0451257
LRIG3	387.696	0.31175	0.106224	2.93483	0.00333728	0.0182923
LRIT3	5.14434	1.48523	0.580997	2.55635	0.0105777	0.0453221
LRP12	463.009	1.12263	0.267313	4.19969	2.67285e-05	0.000320319
LRP5L	103.037	0.927784	0.149183	6.21909	5.00054e-10	1.81702e-08
LRPAP1	2400.96	-0.463534	0.140586	-3.29715	0.000976699	0.00676363
LRRC10B	150.008	-0.853885	0.312505	-2.73239	0.00628768	0.0304456
LRRC2	25.9284	1.78563	0.398938	4.47596	7.60672e-06	0.000106702
LRRC24	144.816	-0.84905	0.290497	-2.92275	0.00346955	0.0188933
LRRC3	132.912	-0.809565	0.298093	-2.71581	0.00661134	0.0316054
LRRC37A11P	7.64151	2.49435	0.66771	3.73569	0.000187204	0.00172325
LRRC38	12.5961	-4.83496	0.812541	-5.95042	2.67457e-09	8.31105e-08
LRRC4	489.102	1.91119	0.26032	7.34171	2.10885e-13	1.27325e-11
LRRC40	1633.92	0.308477	0.110072	2.8025	0.00507079	0.0256104
LRRC42	620.917	0.520543	0.154896	3.36059	0.000777761	0.00562902
LRRC4B	522.044	2.38283	0.261291	9.11946	7.5502e-20	1.06097e-17
LRRC56	103.67	-0.764133	0.270266	-2.82734	0.00469365	0.0240421
LRRC6	10.7901	-1.46573	0.505078	-2.90199	0.00370804	0.0200272
LRRC75B	36.5597	-4.05615	0.880537	-4.60645	4.09611e-06	6.14764e-05
LRRC8B	869.175	0.812671	0.110614	7.3469	2.02864e-13	1.23849e-11
LRRFIP1	2395.66	0.369063	0.0731022	5.04859	4.45085e-07	8.40369e-06
LRRK2	76.1137	1.59499	0.296937	5.37148	7.80927e-08	1.74407e-06
LRTOMT	88.1493	-0.957087	0.191394	-5.00061	5.7149e-07	1.04789e-05
LSP1P5	3.40043	2.15967	0.830959	2.59901	0.00934918	0.0413525
LTBP1	70.2083	-3.09999	0.714894	-4.33629	1.44907e-05	0.000187682
LTBP3	1266.67	-0.774348	0.194009	-3.9913	6.57111e-05	0.000700286
LTBR	133.252	-4.20549	0.612439	-6.86679	6.56615e-12	3.21802e-10
LTK	297.646	1.64447	0.264046	6.22797	4.72506e-10	1.72085e-08
LTN1	1408.42	0.320398	0.111633	2.87011	0.00410334	0.0216612
LUM	33.5165	-3.91949	0.668735	-5.86105	4.59939e-09	1.35248e-07
LURAP1L	17.1633	-2.11182	0.592989	-3.56131	0.000369006	0.00301257
LY6K	70.1823	2.35578	0.626367	3.76102	0.000169222	0.00158063
LY96	180.654	1.27223	0.232298	5.47669	4.3335e-08	1.03011e-06
LYN	867.415	-0.982989	0.300952	-3.26627	0.00108975	0.00742031
LYNX1	8.50243	-2.17916	0.824697	-2.64238	0.00823258	0.0375539
LYPD1	356.937	2.06702	0.367487	5.62475	1.85782e-08	4.72005e-07
LYPD3	6.95426	-1.81132	0.640225	-2.82918	0.0046667	0.0239427
LYPD6	6.35141	-2.15594	0.672176	-3.20741	0.00133935	0.00878998
LYPD6B	5.42187	-2.94927	1.09063	-2.70418	0.00684732	0.0324079
LYPLA2	1115.72	0.814022	0.262821	3.09725	0.00195326	0.0118971
LYRM1	446.104	0.437234	0.117093	3.73406	0.000188415	0.0017334
LYSMD2	71.8289	0.937484	0.244464	3.83485	0.000125641	0.00122246
MAATS1	3.63927	-2.91252	0.910439	-3.19902	0.00137894	0.00897773
MAB21L3	165.655	2.47424	0.348415	7.10142	1.23478e-12	6.69181e-11
MACO1	732.655	0.492857	0.107681	4.57703	4.71631e-06	6.97953e-05
MACROH2A2	7286.1	-0.335224	0.101164	-3.31368	0.000920753	0.00646073
MAD1L1	813.724	-0.401456	0.119102	-3.3707	0.000749783	0.00545637
MAD2L2	1293.41	-0.696731	0.230798	-3.01879	0.00253788	0.0147562
MAFB	1487.53	0.703136	0.188603	3.72813	0.000192909	0.00176452
MAFF	166.373	0.887691	0.310298	2.86077	0.00422619	0.0221551
MAGED1	6661.9	-0.522407	0.122017	-4.28143	1.85693e-05	0.000233831
MAGEF1	1546.36	0.545865	0.126166	4.32657	1.51449e-05	0.000195676
MAGI1	673.356	-0.759972	0.179059	-4.24426	2.19318e-05	0.000270174
MAGI3	168.267	2.32885	0.273004	8.53046	1.45772e-17	1.49337e-15
MAGOH	863.256	0.223773	0.0757821	2.95285	0.00314857	0.0175302
MAK16	1096.59	0.593265	0.149444	3.96982	7.19282e-05	0.000752899
MAMDC4	217.915	-0.535836	0.128769	-4.16121	3.16562e-05	0.000372623
MAML2	151.313	-2.53226	0.435412	-5.81577	6.03567e-09	1.71757e-07
MAML3	103.973	-0.859118	0.269065	-3.19297	0.00140815	0.00913029
MAMSTR	58.5869	-0.741769	0.20213	-3.66976	0.000242774	0.00213929
MAN1A2	1179.5	0.745544	0.158877	4.69258	2.69783e-06	4.23308e-05
MAN1B1	1119.75	-0.563672	0.10395	-5.42255	5.87562e-08	1.35412e-06
MAN2A1	4979.58	-1.31777	0.18874	-6.98193	2.91159e-12	1.4771e-10
MAN2B1	1444.15	-0.438304	0.084394	-5.19354	2.06335e-07	4.17376e-06
MAN2B2	534.246	-0.662776	0.141862	-4.67197	2.98319e-06	4.62147e-05
MANEA	889.22	0.534145	0.156294	3.41757	0.000631828	0.00473022
MANSC1	117.977	-1.59256	0.319512	-4.98436	6.21678e-07	1.13467e-05
MAP1A	4756.66	1.46913	0.423808	3.46651	0.000527264	0.00406344
MAP1B	3560.24	0.661081	0.17792	3.71561	0.000202718	0.00183836
MAP1LC3B	2233.78	0.358527	0.0802225	4.46916	7.85284e-06	0.000109382
MAP2K4	1195.75	0.270416	0.0748647	3.61206	0.000303776	0.00257125
MAP3K1	203.166	1.29273	0.120495	10.7285	7.48403e-27	1.94818e-24
MAP3K14	61.872	0.84015	0.28054	2.99476	0.00274663	0.0157223
MAP3K2	994.733	0.478221	0.112543	4.24921	2.14523e-05	0.000265711
MAP3K21	49.4959	3.32693	0.443798	7.4965	6.55463e-14	4.30086e-12
MAP3K3	584.537	-0.402161	0.12429	-3.23566	0.00121362	0.00810393
MAP3K8	82.6333	0.696162	0.210511	3.30701	0.000942989	0.00658765
MAP3K9	146.024	-0.542837	0.192114	-2.8256	0.0047192	0.0241496
MAP4K2	1088.1	0.881558	0.126557	6.96568	3.26816e-12	1.64225e-10
MAP4K3	918.214	0.205841	0.0777989	2.64581	0.00814965	0.0371863
MAP4K4	7038.03	0.377435	0.0911012	4.14304	3.42736e-05	0.000398996
MAP7D1	4249.98	0.542001	0.207127	2.61675	0.00887703	0.0398075
MAP7D2	690.951	4.39819	0.444787	9.8883	4.67892e-23	8.55582e-21
MAP7D3	629.367	0.344005	0.0968188	3.55307	0.000380756	0.00308471
MAP9	683.736	0.557801	0.144221	3.86768	0.000109874	0.00108366
MAPK10	77.4649	-2.06916	0.546249	-3.78795	0.000151897	0.00143741
MAPK12	376.205	-0.972696	0.225813	-4.30754	1.65084e-05	0.0002114
MAPK13	56.7348	-1.91848	0.599561	-3.19981	0.00137519	0.00896782
MAPK6	2810.35	0.608524	0.163677	3.71783	0.000200943	0.00182585
MAPK7	515.107	-0.477953	0.140084	-3.4119	0.00064512	0.00480801
MAPK8	956.322	0.381637	0.0786159	4.85445	1.20723e-06	2.07812e-05
MAPRE1	5902.95	0.372801	0.115331	3.23244	0.00122739	0.00818211
MAPRE2	726.806	1.11338	0.176198	6.31891	2.6341e-10	1.00064e-08
MAPRE3	177.309	1.03036	0.225461	4.57003	4.87647e-06	7.18307e-05
MAPT	273.353	-1.17487	0.385396	-3.04847	0.00230008	0.0135874
MARCHF4	830.314	3.26666	0.945848	3.45368	0.000552983	0.0042358
MARCHF5	2290.48	0.505215	0.0858439	5.88528	3.97389e-09	1.18612e-07
MARCHF6	2883.65	0.239657	0.0722345	3.31777	0.000907399	0.00639253
MARS2	350.515	0.506471	0.111817	4.52948	5.91294e-06	8.52011e-05
MAST1	332.99	0.827482	0.270104	3.06357	0.00218715	0.0130318
MASTL	1476.93	0.48925	0.181884	2.6899	0.00714742	0.0334646
MATK	132.901	-3.23783	0.630697	-5.13373	2.8406e-07	5.55491e-06
MATN2	29.9135	-1.50041	0.42621	-3.52036	0.000430962	0.00342333
MATN3	66.2456	-1.73253	0.523089	-3.31211	0.000925939	0.00649138
MATN4	11.2192	-1.76762	0.55338	-3.19423	0.00140205	0.00910188
MAVS	1632	-0.287878	0.108632	-2.65003	0.00804841	0.0369046
MB21D2	231.94	0.521669	0.168831	3.08989	0.00200234	0.0121448
MBD2	1273.31	0.577946	0.12626	4.57741	4.70771e-06	6.9733e-05
MBNL1	2299.28	0.706031	0.212786	3.31804	0.000906526	0.00639198
MBNL3	1009.09	0.65449	0.150036	4.36223	1.28745e-05	0.000168814
MBOAT2	1754.21	-0.387077	0.108224	-3.57664	0.000348042	0.00286647
MBTPS1	2786.67	-0.236641	0.0919415	-2.57383	0.0100581	0.0436849
MCAM	1030.75	1.15322	0.313395	3.67977	0.00023344	0.00207084
MCCC2	1579.7	-0.32113	0.101705	-3.15746	0.00159151	0.0100853
MCEMP1	36.3882	1.20314	0.419087	2.87086	0.00409357	0.0216456
MCIDAS	14.6052	1.19244	0.434266	2.74588	0.00603483	0.0294523
MCOLN2	39.5929	1.44734	0.405554	3.56879	0.000358629	0.00294102
MCRIP2	276.685	-0.333825	0.11244	-2.96892	0.00298844	0.0168933
MCTP1	243.987	1.83135	0.340125	5.38435	7.27058e-08	1.64224e-06
MCU	794.959	0.521828	0.0944627	5.52417	3.31053e-08	8.05022e-07
MCUR1	1549.72	0.493969	0.123786	3.9905	6.59332e-05	0.000701863
MDGA1	32.2711	-3.20975	0.403272	-7.95927	1.73059e-15	1.42383e-13
MDK	5293.72	-1.2664	0.348125	-3.63778	0.000275	0.00237322
ME2	2301.04	0.458613	0.0995365	4.60749	4.07561e-06	6.12266e-05
ME3	18.967	-2.87385	0.899348	-3.19548	0.00139598	0.00906987
MED11	182.427	-0.412421	0.146569	-2.81384	0.0048954	0.0248908
MED13	1907.62	0.264848	0.0805739	3.28702	0.00101255	0.00696631
MED16	1657.54	-0.450495	0.107594	-4.18698	2.82694e-05	0.000336248
MED23	1241.82	-0.479344	0.13042	-3.67538	0.000237494	0.00210366
MED4	946.754	-0.376967	0.139314	-2.70587	0.0068125	0.0322934
MEGF10	10.9144	-3.77453	0.72671	-5.19401	2.05816e-07	4.16856e-06
MEGF8	1750.35	-0.757008	0.182599	-4.14574	3.38711e-05	0.000395471
MEIS1-AS2	8.71075	-1.68961	0.58856	-2.87075	0.00409494	0.0216456
MEIS1-AS3	39.3077	-1.54446	0.527985	-2.9252	0.00344236	0.018771
MEIS3	178.481	-1.70458	0.617079	-2.76234	0.00573881	0.0283372
MEIS3P1	5.83429	-2.59732	0.710057	-3.6579	0.000254288	0.00223208
[truncated: 1,816 more rows]

## Sheet: B DEGs EWS patients
Dataset EV1B. Differentially expressed genes (DEGs) in patients with and without STAG2 mutations (Tirode et al 2014)
Ensmembl	baseMean	log2FoldChange	lfcSE	stat	pvalue	padj	gene
ENSG00000000005	265.346	4.06561	0.779523	5.21551	1.83317e-07	6.53817e-05	TNMD
ENSG00000001626	58.4142	-2.26772	0.682162	-3.32431	0.000886361	0.0238736	CFTR
ENSG00000004838	332.481	-1.5533	0.41457	-3.74678	0.000179119	0.00834071	ZMYND10
ENSG00000005189	535.758	-0.605314	0.181052	-3.34331	0.000827866	0.0228852	AC004381.6
ENSG00000005486	12353	-1.14034	0.369668	-3.08477	0.00203712	0.0399163	RHBDD2
ENSG00000005700	6442.02	0.532359	0.167632	3.17576	0.00149442	0.0330177	IBTK
ENSG00000006016	294.686	2.06482	0.574478	3.59425	0.00032533	0.012221	CRLF1
ENSG00000006047	533.96	1.33053	0.409476	3.24935	0.00115669	0.0284528	YBX2
ENSG00000006062	1523.26	-1.19153	0.369714	-3.22284	0.00126926	0.0301142	MAP3K14
ENSG00000006116	1698.51	-2.55596	0.796481	-3.20907	0.00133166	0.0309876	CACNG3
ENSG00000006118	2991.19	1.07645	0.347695	3.09598	0.00196166	0.039161	TMEM132A
ENSG00000006282	5364.89	-1.20734	0.258312	-4.67396	2.95444e-06	0.000497394	SPATA20
ENSG00000007174	1742.02	-2.33063	0.419838	-5.55125	2.83639e-08	1.76858e-05	DNAH9
ENSG00000007392	13534.4	0.695714	0.175166	3.97175	7.13472e-05	0.00454048	LUC7L
ENSG00000008083	6419.54	0.782559	0.251434	3.11238	0.00185584	0.0378349	JARID2
ENSG00000008118	6742.12	-1.25759	0.395013	-3.18366	0.00145424	0.0326111	CAMK1G
ENSG00000008441	21265.2	-1.09407	0.303962	-3.59937	0.000318994	0.0120625	NFIX
ENSG00000010030	160.361	-1.69237	0.529014	-3.19911	0.00137854	0.031567	ETV7
ENSG00000010282	43.2916	3.08428	0.810083	3.80736	0.000140459	0.00712818	HHATL
ENSG00000010292	4970.38	0.706272	0.231479	3.05112	0.00227989	0.0430554	NCAPD2
ENSG00000010932	84.7681	1.41696	0.398725	3.55372	0.000379825	0.0135171	FMO1
ENSG00000012504	108.426	-2.66795	0.861757	-3.09594	0.00196191	0.039161	NR1H4
ENSG00000013374	4617.68	-0.65067	0.160735	-4.0481	5.16358e-05	0.00375761	NUB1
ENSG00000015592	13143.2	-5.02938	0.818948	-6.14127	8.18642e-10	9.89493e-07	STMN4
ENSG00000015676	7227.82	-0.302838	0.0966098	-3.13465	0.00172058	0.0359582	NUDCD3
ENSG00000016402	20.2065	4.05666	0.837968	4.84107	1.29141e-06	0.000285129	IL20RA
ENSG00000018625	330.123	2.36123	0.742888	3.17845	0.00148066	0.0328703	ATP1A2
ENSG00000021574	3287.9	0.667301	0.196201	3.4011	0.000671143	0.0198251	SPAST
ENSG00000025423	216.129	2.39574	0.576888	4.15287	3.28325e-05	0.00283177	HSD17B6
ENSG00000025434	2751.51	-1.21018	0.288174	-4.19949	2.67522e-05	0.00249503	NR1H3
ENSG00000026025	128890	-1.66894	0.415319	-4.01846	5.85801e-05	0.00403067	VIM
ENSG00000030304	18.2068	2.28606	0.581551	3.93097	8.4605e-05	0.00509451	MUSK
ENSG00000034053	710.394	2.97141	0.656425	4.52665	5.99255e-06	0.000865908	APBA2
ENSG00000034063	1483.42	1.12109	0.322605	3.47511	0.00051065	0.0165076	UHRF1
ENSG00000034239	175.275	-3.54044	0.87385	-4.05155	5.08803e-05	0.00373814	EFCAB1
ENSG00000034533	787.212	-0.715509	0.233862	-3.05953	0.00221682	0.0422982	ASTE1
ENSG00000035664	3002.21	-1.47131	0.466977	-3.15071	0.00162873	0.0347549	DAPK2
ENSG00000038945	935.454	1.56658	0.447939	3.49731	0.000469969	0.0155487	MSR1
ENSG00000043591	6525.24	-1.0902	0.28912	-3.77077	0.000162742	0.00787285	ADRB1
ENSG00000047579	1519.95	0.972772	0.301838	3.22283	0.00126929	0.0301142	DTNBP1
ENSG00000047597	37.944	3.14186	0.794526	3.95438	7.67326e-05	0.00477094	XK
ENSG00000047662	92.2552	1.16826	0.287123	4.06885	4.72449e-05	0.003566	FAM184B
ENSG00000047849	24915.9	-0.533983	0.162658	-3.28287	0.00102758	0.0264065	MAP4
ENSG00000048828	7495.67	-0.478463	0.154721	-3.09243	0.00198525	0.0393366	FAM120A
ENSG00000051341	679.818	0.923846	0.29798	3.10036	0.00193287	0.03882	POLQ
ENSG00000053371	2870.49	-0.699371	0.226067	-3.09365	0.00197709	0.0392467	AKR7A2
ENSG00000054356	755.395	-2.36836	0.700965	-3.37871	0.000728262	0.0210289	PTPRN
ENSG00000055483	8463.2	-0.7912	0.222069	-3.56287	0.000366829	0.0131847	USP36
ENSG00000056972	1018.75	-1.19262	0.361439	-3.29964	0.000968101	0.0254213	TRAF3IP2
ENSG00000057468	226.412	1.29332	0.424085	3.04968	0.00229088	0.0431781	MSH4
ENSG00000059573	3404.52	0.45756	0.14183	3.22611	0.00125485	0.0299687	ALDH18A1
ENSG00000059588	4659.3	1.14292	0.348619	3.27843	0.00104387	0.0266564	TARBP1
ENSG00000059915	4207.66	-1.06898	0.331515	-3.22453	0.00126181	0.0300245	PSD
ENSG00000060237	7482.2	0.663346	0.217189	3.05423	0.00225636	0.042811	WNK1
ENSG00000060642	1539.48	-0.526078	0.173117	-3.03886	0.00237472	0.0441937	PIGV
ENSG00000060982	598.416	1.71695	0.491777	3.49133	0.000480628	0.0157092	BCAT1
ENSG00000061492	14.0215	-2.51295	0.680751	-3.69144	0.000222984	0.00963672	WNT8A
ENSG00000063015	57.9119	-2.07782	0.619382	-3.35467	0.000794601	0.0222132	SEZ6
ENSG00000063322	4246.1	-0.653097	0.15962	-4.09158	4.28443e-05	0.00332773	MED29
ENSG00000064195	2985.07	-2.79617	0.726217	-3.85032	0.000117964	0.00638091	DLX3
ENSG00000065320	1028.79	-2.12863	0.677717	-3.14088	0.00168443	0.0354079	NTN1
ENSG00000065600	798.342	1.27114	0.238009	5.34074	9.25666e-08	4.05992e-05	TMEM206
ENSG00000065675	62.729	3.37769	0.517896	6.52195	6.93985e-11	1.40775e-07	PRKCQ
ENSG00000065911	2706.84	1.14054	0.321798	3.54428	0.000393693	0.0138112	MTHFD2
ENSG00000066117	7695.82	0.597252	0.164991	3.61991	0.000294702	0.0114549	SMARCD1
ENSG00000066230	731.136	-1.55574	0.512386	-3.03627	0.00239525	0.0444483	SLC9A3
ENSG00000067066	2681.4	-1.33177	0.31134	-4.27753	1.88975e-05	0.00197214	SP100
ENSG00000068079	1639.8	-1.43569	0.309205	-4.64316	3.43119e-06	0.0005513	IFI35
ENSG00000068354	2436.21	-0.668139	0.171564	-3.89441	9.84393e-05	0.0056648	TBC1D25
ENSG00000068781	143.122	-4.05198	0.98022	-4.13374	3.56906e-05	0.00294841	STON1-GTF2A1L
ENSG00000068976	271.577	2.39643	0.596573	4.01699	5.89455e-05	0.00403615	PYGM
ENSG00000069966	2241.57	-1.06109	0.233973	-4.53509	5.75777e-06	0.000838001	GNB5
ENSG00000070404	3648.19	-1.33767	0.424094	-3.15417	0.00160953	0.0343903	FSTL3
ENSG00000070731	572.193	-2.15499	0.648885	-3.32107	0.000896726	0.0239738	ST6GALNAC2
ENSG00000070808	61.9123	3.09341	0.754709	4.09881	4.15279e-05	0.00326351	CAMK2A
ENSG00000070985	20.7965	-1.70717	0.505601	-3.37651	0.000734106	0.0211412	TRPM5
ENSG00000072071	8516.42	-0.907332	0.267001	-3.39823	0.000678225	0.0199388	LPHN1
ENSG00000072134	1952.49	-0.521192	0.153452	-3.39645	0.000682672	0.0200152	EPN2
ENSG00000072954	4489.46	-1.37123	0.380071	-3.60784	0.000308756	0.0118873	TMEM38A
ENSG00000073067	161.866	2.27816	0.74783	3.04636	0.00231627	0.0435052	CYP2W1
ENSG00000074317	92.7879	-3.35391	0.58967	-5.68777	1.28707e-08	9.92393e-06	SNCB
ENSG00000074696	7115.19	0.579834	0.153353	3.78104	0.000156176	0.00766845	PTPLAD1
ENSG00000074803	115.519	-1.81897	0.590312	-3.08137	0.00206047	0.0401409	SLC12A1
ENSG00000075035	530.539	-2.95532	0.939364	-3.14609	0.0016547	0.0349539	WSCD2
ENSG00000075914	6048.6	-0.962324	0.295337	-3.25839	0.00112044	0.027866	EXOSC7
ENSG00000076344	272.816	2.82264	0.549404	5.13764	2.78208e-07	8.76652e-05	RGS11
ENSG00000076864	6046.09	-1.6872	0.446637	-3.77755	0.000158376	0.00774133	RAP1GAP
ENSG00000077009	45.7506	3.20652	0.915093	3.50404	0.000458257	0.0153271	NMRK2
ENSG00000077063	1398.35	-2.57541	0.6457	-3.98855	6.64775e-05	0.00435878	CTTNBP2
ENSG00000077152	1289.69	1.08682	0.311284	3.49141	0.000480473	0.0157092	UBE2T
ENSG00000077264	2095.55	-2.14795	0.532365	-4.03473	5.46641e-05	0.00387857	PAK3
ENSG00000077585	1747.45	1.5407	0.393013	3.92022	8.8469e-05	0.00523014	GPR137B
ENSG00000078269	1767.4	-1.34018	0.370222	-3.61992	0.000294691	0.0114549	SYNJ2
ENSG00000078487	628.139	-1.02737	0.247788	-4.14617	3.38086e-05	0.00285011	ZCWPW1
ENSG00000078902	2488.46	-0.49563	0.119394	-4.1512	3.30735e-05	0.00283977	TOLLIP
ENSG00000079134	5925.09	0.391485	0.0956071	4.09473	4.22666e-05	0.00330556	THOC1
ENSG00000079257	1913.74	-1.77141	0.563495	-3.14361	0.0016688	0.0351477	LXN
ENSG00000079263	131.513	1.51142	0.393241	3.8435	0.000121292	0.00649504	SP140
ENSG00000079337	1417.09	1.68756	0.475603	3.54825	0.000387799	0.0136809	RAPGEF3
ENSG00000079393	45.6211	3.47031	1.07343	3.2329	0.00122539	0.0294384	DUSP13
ENSG00000079689	16.6864	-3.03175	0.835648	-3.62803	0.000285597	0.0111684	SCGN
ENSG00000080031	230.758	-3.08215	0.760548	-4.05254	5.06638e-05	0.00373714	PTPRH
ENSG00000080166	219.095	-1.71161	0.535295	-3.1975	0.00138624	0.0316262	DCT
ENSG00000080293	61.4803	2.21099	0.553006	3.99813	6.38451e-05	0.00423754	SCTR
ENSG00000080493	118.687	2.26191	0.684825	3.3029	0.000956892	0.0251677	SLC4A4
ENSG00000080854	130.05	2.79748	0.64551	4.33375	1.46591e-05	0.00163496	IGSF9B
ENSG00000081052	175.572	3.39391	0.394167	8.61033	7.28485e-18	1.14413e-13	COL4A4
ENSG00000081189	1296.28	1.66592	0.506746	3.28748	0.00101089	0.0260805	MEF2C
ENSG00000081248	135.069	4.73219	1.20364	3.93155	8.43989e-05	0.00509154	CACNA1S
ENSG00000081479	16.1285	4.48761	0.943861	4.75452	1.98916e-06	0.000379875	LRP2
ENSG00000081923	5007.04	-1.53746	0.459227	-3.34793	0.000814176	0.0226628	ATP8B1
ENSG00000082684	1196.13	2.05647	0.647461	3.1762	0.00149217	0.0330043	SEMA5B
ENSG00000083223	3984.61	-0.681895	0.205609	-3.31646	0.000911659	0.024273	ZCCHC6
ENSG00000083544	9562.2	-0.8305	0.198426	-4.18545	2.84606e-05	0.00258745	TDRD3
ENSG00000083642	9270.92	0.848595	0.266605	3.18297	0.00145774	0.0326292	PDS5B
ENSG00000083782	17.7091	2.82341	0.827958	3.41009	0.000649414	0.019498	EPYC
ENSG00000083812	1157.89	-0.459053	0.131569	-3.48908	0.00048469	0.0158101	ZNF324
ENSG00000084628	55.2746	2.1488	0.554732	3.87359	0.000107245	0.00597041	NKAIN1
ENSG00000084652	8102.96	-0.367638	0.0960574	-3.82727	0.000129572	0.00673532	TXLNA
ENSG00000084674	6.37922	4.07814	0.874183	4.66509	3.0848e-06	0.000510818	APOB
ENSG00000085552	553.07	2.58972	0.541504	4.78246	1.73163e-06	0.000344783	IGSF9
ENSG00000085999	883.73	0.948588	0.256093	3.70408	0.000212162	0.00928025	RAD54L
ENSG00000086102	5024.56	-0.411138	0.129349	-3.17851	0.00148032	0.0328703	NFX1
ENSG00000086570	200.461	-2.46558	0.715006	-3.44833	0.00056406	0.017603	FAT2
ENSG00000086598	13437.9	0.506256	0.1644	3.07942	0.00207404	0.0402143	TMED2
ENSG00000086967	657.375	4.12011	0.997917	4.12871	3.64808e-05	0.00299752	MYBPC2
ENSG00000088053	55.0781	1.35865	0.438359	3.09941	0.00193908	0.038847	GP6
ENSG00000088256	6098.93	-0.757968	0.158487	-4.78253	1.73101e-06	0.000344783	GNA11
ENSG00000088280	3807.8	-1.22767	0.319107	-3.8472	0.000119477	0.00643074	ASAP3
ENSG00000088538	1078.62	-2.42608	0.633533	-3.82944	0.000128435	0.00672334	DOCK3
ENSG00000089006	8571.37	0.642021	0.178786	3.59101	0.000329397	0.0123309	SNX5
ENSG00000089091	781.772	1.67142	0.311001	5.37432	7.68739e-08	3.72391e-05	DZANK1
ENSG00000089094	2780.98	0.509894	0.132718	3.84193	0.000122072	0.00649504	KDM2B
ENSG00000089199	2885.81	-2.7836	0.795117	-3.50087	0.000463742	0.0153763	CHGB
ENSG00000089486	3384.47	-0.654602	0.216434	-3.02448	0.00249061	0.0454897	CDIP1
ENSG00000089723	376.404	0.95513	0.275016	3.473	0.000514678	0.0165554	OTUB2
ENSG00000090013	2333.64	-1.35854	0.414231	-3.27967	0.0010393	0.0266232	BLVRB
ENSG00000090861	9054.04	-0.402891	0.131328	-3.06783	0.00215617	0.0414296	AARS
ENSG00000090932	137.287	2.34879	0.650663	3.60985	0.000306379	0.0118238	DLL3
ENSG00000091181	54.905	-2.58816	0.717794	-3.60571	0.000311295	0.0119003	IL5RA
ENSG00000091513	275.145	-1.58291	0.448784	-3.52711	0.000420127	0.0144445	TF
ENSG00000091592	12871.4	-1.07499	0.275253	-3.90547	9.4041e-05	0.00544063	NLRP1
ENSG00000092010	10713.3	-0.775417	0.222977	-3.47756	0.000505991	0.0164225	PSME1
ENSG00000092054	2162.73	4.5654	1.30384	3.50151	0.000462635	0.0153763	MYH7
ENSG00000092445	1328.84	-1.07428	0.354313	-3.03202	0.00242922	0.0448018	TYRO3
ENSG00000092820	21178.1	-1.53562	0.331514	-4.63216	3.61867e-06	0.000570133	EZR
ENSG00000092847	3953.48	-0.335408	0.112569	-2.97958	0.00288641	0.0495982	AGO1
ENSG00000095321	3175.13	-0.665376	0.176058	-3.7793	0.000157269	0.00771045	CRAT
ENSG00000099364	1916.29	0.777467	0.203152	3.82703	0.000129701	0.00673532	FBXL19
ENSG00000099715	1002.68	-4.74472	0.942477	-5.0343	4.79587e-07	0.000135383	PCDH11Y
ENSG00000099822	447.994	-1.74973	0.514876	-3.39835	0.000677938	0.0199388	HCN2
ENSG00000099968	4401.25	-0.682657	0.178312	-3.82845	0.000128955	0.00673532	BCL2L13
ENSG00000099977	20.6733	-0.983419	0.317544	-3.09695	0.00195523	0.0390757	DDT
ENSG00000099992	865.776	-1.05223	0.228145	-4.61213	3.98565e-06	0.000618939	TBC1D10A
ENSG00000099994	418.066	2.64103	0.5454	4.84236	1.28306e-06	0.000285129	SUSD2
ENSG00000100078	14.7911	2.89289	0.864533	3.3462	0.000819286	0.0227271	PLA2G3
ENSG00000100146	59.7572	2.34076	0.681331	3.43557	0.00059131	0.0181738	SOX10
ENSG00000100246	5765.83	-1.0974	0.305123	-3.59659	0.000322417	0.0121451	DNAL4
ENSG00000100249	25.2988	-1.92896	0.542763	-3.55397	0.000379465	0.0135171	C22orf31
ENSG00000100345	40139.3	-0.881201	0.271808	-3.242	0.00118695	0.0288999	MYH9
ENSG00000100362	13.4337	3.59607	0.864496	4.15973	3.18629e-05	0.00278745	PVALB
ENSG00000100417	1389.21	-0.78518	0.188934	-4.15585	3.24087e-05	0.00281999	PMM1
ENSG00000100592	2472.66	-1.13869	0.35849	-3.17635	0.00149143	0.0330043	DAAM1
ENSG00000100628	64.5926	2.06603	0.567538	3.64034	0.000272277	0.0108297	ASB2
ENSG00000100749	5459.6	-1.14424	0.237088	-4.82623	1.39143e-06	0.000301069	VRK1
ENSG00000100767	6068.83	-2.48827	0.635979	-3.91251	9.13436e-05	0.00535135	PAPLN
ENSG00000100897	4571.64	-0.499397	0.102083	-4.89207	9.978e-07	0.000239155	DCAF11
ENSG00000101003	1250.41	0.962339	0.29174	3.29862	0.000971611	0.0254309	GINS1
ENSG00000101004	3617.18	1.01509	0.270881	3.74735	0.000178716	0.00834071	NINL
ENSG00000101049	352.901	-1.1551	0.355722	-3.2472	0.00116548	0.0284841	SGK2
ENSG00000101098	57.7245	2.43498	0.630115	3.86435	0.000111385	0.00613769	RIMS4
ENSG00000101188	2216.69	-2.3533	0.507946	-4.63298	3.60448e-06	0.000570133	NTSR1
ENSG00000101203	217.974	6.04577	0.800406	7.55338	4.24101e-14	2.75293e-10	COL20A1
ENSG00000101306	103.638	2.02738	0.49593	4.08803	4.35044e-05	0.00336988	MYLK2
ENSG00000101327	102.237	-2.64323	0.868278	-3.04423	0.00233278	0.0436888	PDYN
ENSG00000101353	423.786	-1.47212	0.286512	-5.1381	2.77537e-07	8.76652e-05	MROH8
ENSG00000101463	1498.94	-3.12453	0.646153	-4.83559	1.3275e-06	0.000291117	SYNDIG1
ENSG00000101470	712.845	3.46233	0.835625	4.1434	3.42194e-05	0.00286983	TNNC2
ENSG00000101577	8652.22	-0.830597	0.2744	-3.02696	0.00247026	0.0452198	LPIN2
ENSG00000101670	100.292	2.70171	0.718385	3.76081	0.000169366	0.00806004	LIPG
ENSG00000101825	3760.81	2.04073	0.627675	3.25125	0.00114899	0.0283371	MXRA5
ENSG00000101972	8695.37	-1.29441	0.234481	-5.52034	3.38342e-08	1.9863e-05	STAG2
ENSG00000102119	5162.35	-0.542559	0.171251	-3.16821	0.00153381	0.0333879	EMD
ENSG00000102145	28.5898	-1.33656	0.411582	-3.24738	0.00116472	0.0284841	GATA1
ENSG00000102239	15.6876	1.79334	0.497312	3.60607	0.000310864	0.0118979	BRS3
ENSG00000102265	65834.9	-2.24501	0.566048	-3.9661	7.30568e-05	0.00462997	TIMP1
ENSG00000102271	38.8255	1.96925	0.625397	3.1488	0.00163944	0.0348465	KLHL4
ENSG00000102316	22356.2	-0.525851	0.175808	-2.99105	0.00278018	0.048696	MAGED2
ENSG00000102683	70.183	2.36779	0.719451	3.29111	0.000997929	0.025911	SGCG
ENSG00000102871	1541.64	-0.884771	0.267148	-3.31191	0.000926597	0.0245901	TRADD
ENSG00000102910	6317.65	-0.673144	0.211688	-3.17988	0.00147336	0.0328204	LONP2
ENSG00000103043	2803.8	-0.360509	0.0966241	-3.73105	0.000190685	0.00870445	VAC14
ENSG00000103051	7402.94	-0.735875	0.190983	-3.85309	0.000116636	0.00631977	COG4
ENSG00000103056	639.732	-1.09969	0.364871	-3.01391	0.00257905	0.0464774	SMPD3
ENSG00000103202	12837.9	1.06073	0.287758	3.68618	0.000227646	0.00978608	NME4
ENSG00000103222	5002.1	0.903766	0.262962	3.43688	0.000588463	0.0181035	ABCC1
ENSG00000103241	34.7024	2.5794	0.774427	3.33072	0.000866229	0.0235661	FOXF1
ENSG00000103264	2890.66	-0.748348	0.126864	-5.8988	3.66156e-09	3.96429e-06	FBXO31
ENSG00000103404	4466.49	-1.06111	0.289271	-3.66821	0.000244252	0.0101895	USP31
ENSG00000103528	881.048	-2.36521	0.549317	-4.30572	1.66441e-05	0.00180626	SYT17
ENSG00000103534	117.134	-2.13315	0.649672	-3.28343	0.00102553	0.0263955	TMC5
ENSG00000103888	470.645	1.56104	0.435483	3.58461	0.000337585	0.0125076	KIAA1199
ENSG00000104228	7621.04	-1.44793	0.370617	-3.90681	9.35232e-05	0.00543003	TRIM35
ENSG00000104325	6409.4	-0.847454	0.257082	-3.29644	0.000979202	0.025568	DECR1
ENSG00000104419	24611.5	-1.96496	0.628304	-3.12741	0.00176353	0.0365184	NDRG1
ENSG00000104518	7997.42	-1.08351	0.358167	-3.02515	0.00248512	0.0454151	GSDMD
ENSG00000104687	6465.52	-1.01933	0.32837	-3.10422	0.00190785	0.0385561	GSR
ENSG00000104714	1577.36	-0.61162	0.203309	-3.00833	0.00262689	0.0470521	ERICH1
ENSG00000104853	7774.61	-0.415272	0.136344	-3.04578	0.00232077	0.0435393	CLPTM1
ENSG00000104879	1255.14	4.23319	1.17329	3.60796	0.000308609	0.0118873	CKM
ENSG00000104883	399.731	-1.23463	0.398104	-3.10128	0.00192684	0.0387842	PEX11G
ENSG00000104976	1948.71	-0.62873	0.171007	-3.67662	0.000236344	0.010001	SNAPC2
ENSG00000105048	1829.85	3.45512	0.980434	3.52407	0.00042497	0.0145565	TNNT1
ENSG00000105220	17976.1	-0.932118	0.232549	-4.00827	6.11653e-05	0.00410642	GPI
ENSG00000105227	2510.73	-1.10523	0.359969	-3.07033	0.0021382	0.0411366	PRX
ENSG00000105245	4333.53	-1.09726	0.308519	-3.55654	0.000375772	0.0134318	NUMBL
ENSG00000105251	52.758	2.29809	0.688697	3.33686	0.000847304	0.0232068	SHD
ENSG00000105289	31.5216	1.52915	0.459701	3.3264	0.000879744	0.0237533	TJP3
ENSG00000105357	142.397	3.63464	0.910502	3.99191	6.55443e-05	0.00432379	MYH14
ENSG00000105402	5715.2	-0.701439	0.210176	-3.33739	0.000845683	0.0232016	NAPA
ENSG00000105499	2103.05	-1.19188	0.317025	-3.75958	0.000170197	0.0080759	PLA2G4C
ENSG00000105514	2114.65	-1.55654	0.381256	-4.08265	4.45243e-05	0.00340821	RAB3D
ENSG00000105518	2874.31	-1.34923	0.440428	-3.06346	0.00218796	0.0418705	TMEM205
ENSG00000105519	3781.89	-1.58001	0.414064	-3.81585	0.000135714	0.00692567	CAPS
ENSG00000105520	6543.9	-1.26582	0.237975	-5.31912	1.04268e-07	4.45278e-05	DKFZP761J1410
ENSG00000105523	14.8722	3.64334	0.572468	6.36426	1.96233e-10	3.35207e-07	FAM83E
ENSG00000105610	24.6733	-2.27523	0.572597	-3.97353	7.0815e-05	0.00454048	KLF1
ENSG00000105612	3173.32	-0.879316	0.255034	-3.44784	0.000565091	0.0176183	DNASE2
ENSG00000105655	13692.5	-1.12398	0.329888	-3.40715	0.000656446	0.0196184	ISYNA1
ENSG00000105722	13095.1	-0.901118	0.252763	-3.56507	0.000363766	0.0131182	ERF
ENSG00000105889	246.373	-1.57261	0.421613	-3.72998	0.000191493	0.00871929	STEAP1B
ENSG00000105953	5993	-0.436421	0.1401	-3.11506	0.00183905	0.0375692	OGDH
ENSG00000105982	144.843	-1.21537	0.283214	-4.29136	1.77578e-05	0.00188349	RNF32
ENSG00000106013	138.447	-1.52486	0.449655	-3.39117	0.000695947	0.0202398	ANKRD7
ENSG00000106078	1275.07	-2.03653	0.626854	-3.24881	0.00115889	0.0284528	COBL
ENSG00000106258	1194.66	-1.8837	0.605864	-3.10912	0.00187647	0.0380881	CYP3A5
ENSG00000106328	14.9445	-1.8082	0.559147	-3.23386	0.00122131	0.0293863	FSCN3
ENSG00000106384	28.168	-3.53648	1.0434	-3.38939	0.000700479	0.020317	MOGAT3
ENSG00000106536	35.5607	3.31162	0.989385	3.34715	0.000816464	0.0226834	POU6F2
ENSG00000106665	5536.47	-0.710767	0.199106	-3.56979	0.000357269	0.0129499	CLIP2
ENSG00000106688	3138.72	-1.58705	0.399559	-3.97199	7.12736e-05	0.00454048	SLC1A1
ENSG00000106804	2526.18	-1.21192	0.339511	-3.56962	0.000357503	0.0129499	C5
ENSG00000106993	10910.3	-1.55253	0.376921	-4.11896	3.8058e-05	0.00307164	CDC37L1
ENSG00000107147	226.483	-2.54322	0.769804	-3.30373	0.000954092	0.0251348	KCNT1
ENSG00000107175	2109.24	-0.527702	0.177117	-2.97939	0.00288821	0.0495982	CREB3
ENSG00000107242	283.867	-2.14774	0.713845	-3.00869	0.0026238	0.0470487	PIP5K1B
ENSG00000107331	6882.62	-0.622259	0.204156	-3.04796	0.00230398	0.0433245	ABCA2
ENSG00000107518	1339.26	-2.26937	0.725071	-3.12986	0.00174888	0.036293	ATRNL1
ENSG00000107554	2575.1	-1.36574	0.452419	-3.01874	0.00253827	0.0460234	DNMBP
ENSG00000107623	3952.24	-4.14173	0.771601	-5.3677	7.97459e-08	3.75106e-05	GDF10
ENSG00000107669	3009.06	-0.677674	0.210148	-3.22475	0.00126081	0.0300245	ATE1
ENSG00000107902	1206.34	-1.06903	0.343186	-3.11502	0.00183934	0.0375692	LHPP
ENSG00000108309	540.572	-1.82594	0.553677	-3.29784	0.000974311	0.0254607	RUNDC3A
ENSG00000108468	6186.52	0.520798	0.162812	3.19877	0.00138013	0.031567	CBX1
ENSG00000108759	32.0541	-2.95536	0.616998	-4.78991	1.66855e-06	0.000340593	KRT32
ENSG00000108823	146.138	2.76738	0.736075	3.75965	0.000170154	0.0080759	SGCA
ENSG00000108840	9133.86	-0.539655	0.153453	-3.51674	0.000436885	0.0148321	HDAC5
ENSG00000108878	63.253	4.93434	1.16489	4.23587	2.27669e-05	0.00224187	CACNG1
ENSG00000108924	2299.69	-2.51804	0.67037	-3.7562	0.000172515	0.00813831	HLF
ENSG00000109061	531.892	4.73292	1.51411	3.12587	0.0017728	0.0366018	MYH1
ENSG00000109063	1690.28	3.70909	0.437838	8.47138	2.42506e-17	1.96769e-13	MYH3
ENSG00000109133	3824.17	0.656017	0.216598	3.02872	0.00245589	0.0450417	TMEM33
ENSG00000109339	1446.5	-1.11179	0.316929	-3.50799	0.000451498	0.0151853	MAPK10
ENSG00000109685	7857.25	0.767938	0.25036	3.06734	0.00215975	0.0414529	WHSC1
ENSG00000109906	1189.88	-1.62233	0.446248	-3.63549	0.000277452	0.010955	ZBTB16
ENSG00000109943	61.4016	2.15804	0.568776	3.79418	0.00014813	0.00735294	CRTAM
ENSG00000109991	22.2341	3.92999	0.625919	6.27875	3.41312e-10	5.29627e-07	P2RX3
ENSG00000110315	29059.1	-1.16127	0.266493	-4.35761	1.31493e-05	0.00152429	RNF141
ENSG00000110375	13.9091	-1.43003	0.427903	-3.34196	0.000831885	0.0229275	UPK2
ENSG00000110514	9440.74	-0.587586	0.184343	-3.18747	0.00143524	0.0323263	MADD
ENSG00000110697	1609.33	-0.809364	0.244653	-3.30821	0.000938953	0.0248165	PITPNM1
ENSG00000110786	482.422	3.29904	0.70066	4.70847	2.49587e-06	0.00043787	PTPN5
ENSG00000110844	1656.87	0.614222	0.195138	3.14763	0.00164601	0.0348714	PRPF40B
ENSG00000110911	3224.86	0.714881	0.239726	2.98207	0.00286306	0.0493783	SLC11A2
ENSG00000111046	89.3366	4.31263	1.00143	4.30648	1.65871e-05	0.00180626	MYF6
ENSG00000111181	23.1435	1.18436	0.394263	3.00398	0.00266473	0.0474678	SLC6A12
ENSG00000111241	5.38326	4.5761	1.17952	3.87961	0.000104623	0.00588502	FGF6
ENSG00000111245	1844.62	4.27353	1.4111	3.02851	0.00245765	0.0450417	MYL2
ENSG00000111247	955.442	1.02987	0.32563	3.16268	0.00156322	0.0339144	RAD51AP1
ENSG00000111252	11500.1	-1.3221	0.362988	-3.64228	0.000270234	0.0108111	SH2B3
ENSG00000111254	57.2571	-2.20025	0.473415	-4.6476	3.35811e-06	0.000542243	AKAP3
ENSG00000111319	44.7499	-1.63279	0.508755	-3.20938	0.00133021	0.0309876	SCNN1A
ENSG00000111364	3147.08	0.747173	0.200425	3.72795	0.000193046	0.00875071	DDX55
ENSG00000111602	2888.37	0.897701	0.254027	3.53388	0.000409504	0.0141996	TIMELESS
ENSG00000111716	24937.6	0.7736	0.258213	2.99598	0.00273568	0.0482068	LDHB
ENSG00000111731	5444.48	0.725584	0.205903	3.5239	0.00042524	0.0145565	C2CD5
ENSG00000111816	1915.65	-1.89469	0.6116	-3.09792	0.00194884	0.0389961	FRK
ENSG00000111981	190.984	2.1231	0.637425	3.33075	0.000866127	0.0235661	ULBP1
ENSG00000112183	134.05	2.8259	0.879078	3.21461	0.0013062	0.0306315	RBM24
ENSG00000112232	4.23061	3.11694	1.04359	2.98675	0.00281963	0.049041	KHDRBS2
ENSG00000112319	1116.16	-3.46354	1.00327	-3.45224	0.000555945	0.0174525	EYA4
ENSG00000112576	4949.35	-1.21892	0.256437	-4.75328	2.00144e-06	0.000379875	CCND3
ENSG00000112782	63.7383	2.18501	0.6558	3.33182	0.000862793	0.0235318	CLIC5
ENSG00000113231	930.322	-1.52795	0.448173	-3.40928	0.000651347	0.019538	PDE8B
ENSG00000113296	11215.6	2.7868	0.780008	3.57279	0.000353205	0.012871	THBS4
ENSG00000113356	216.056	1.03537	0.34774	2.97743	0.00290678	0.0498375	POLR3G
ENSG00000113448	3200.07	-1.94872	0.387092	-5.03426	4.79697e-07	0.000135383	PDE4D
ENSG00000113552	3440.33	0.652454	0.205303	3.17801	0.00148289	0.0328972	GNPDA1
ENSG00000113580	4234.5	-0.738988	0.239999	-3.07912	0.0020761	0.0402143	NR3C1
ENSG00000113763	5724.31	-2.32315	0.572302	-4.05931	4.92182e-05	0.00367224	UNC5A
ENSG00000114631	2526.42	1.42426	0.36172	3.93746	8.23479e-05	0.00501442	PODXL2
ENSG00000114646	8035.05	-1.44904	0.458932	-3.15741	0.00159175	0.0343078	CSPG5
ENSG00000114670	1775.89	-1.26214	0.367922	-3.43045	0.00060258	0.0184503	NEK11
ENSG00000114698	6727.2	-2.01234	0.587161	-3.42723	0.000609763	0.0186001	PLSCR4
ENSG00000114770	8084.3	0.819472	0.200286	4.09151	4.28578e-05	0.00332773	ABCC5
ENSG00000114854	993.235	4.1451	0.834329	4.96819	6.75819e-07	0.00017979	TNNC1
ENSG00000114999	10700.7	-0.921043	0.279008	-3.30113	0.000962962	0.0253068	TTL
ENSG00000115163	612.025	1.0366	0.346834	2.98875	0.00280125	0.0488803	CENPA
ENSG00000115221	181.804	4.95423	0.872962	5.6752	1.3853e-08	1.01108e-05	ITGB6
ENSG00000115318	244.672	1.57679	0.411898	3.82811	0.000129132	0.00673532	LOXL3
ENSG00000115561	4492.63	-0.449079	0.150679	-2.98038	0.00287894	0.0495592	CHMP3
ENSG00000115592	30.3711	3.81376	0.918435	4.15245	3.2893e-05	0.00283177	PRKAG3
ENSG00000115598	235.499	-2.24864	0.641909	-3.50305	0.000459969	0.015343	IL1RL2
ENSG00000115616	9.30315	1.50816	0.421963	3.57416	0.00035135	0.0128301	SLC9A2
ENSG00000116183	42.3059	1.91985	0.612955	3.13213	0.00173545	0.0361527	PAPPA2
ENSG00000116525	684.601	-0.714128	0.222349	-3.21175	0.00131928	0.0308047	TRIM62
ENSG00000116675	360.621	2.05004	0.519848	3.94354	8.02868e-05	0.00491658	DNAJC6
ENSG00000116717	3438.63	-1.75546	0.560504	-3.13193	0.00173659	0.0361532	GADD45A
ENSG00000116745	8.05065	1.86576	0.611036	3.05344	0.00226237	0.0428398	RPE65
ENSG00000116990	107.368	3.08991	0.607674	5.08481	3.67992e-07	0.000108798	MYCL
ENSG00000117013	158.357	2.01667	0.433531	4.65173	3.29159e-06	0.000539214	KCNQ4
ENSG00000117122	1080.21	1.67809	0.512367	3.27518	0.00105594	0.0267833	MFAP2
ENSG00000117139	8453.5	0.764065	0.24744	3.08788	0.00201593	0.0396539	KDM5B
ENSG00000117298	5582.64	-0.932364	0.255933	-3.64301	0.000269472	0.0108059	ECE1
ENSG00000117305	2907.98	-1.05984	0.234987	-4.5102	6.47675e-06	0.000926033	HMGCL
ENSG00000117477	228.723	1.64394	0.459457	3.57801	0.000346223	0.0127259	CCDC181
ENSG00000117682	2093.17	-0.345866	0.0897353	-3.85429	0.000116064	0.00629927	DHDDS
ENSG00000117724	5421.03	1.24812	0.39034	3.19751	0.0013862	0.0316262	CENPF
ENSG00000117868	7746.56	-0.813237	0.235657	-3.45094	0.000558639	0.0175011	ESYT2
ENSG00000117899	2965	0.627507	0.151825	4.13309	3.57922e-05	0.00294841	MESDC2
ENSG00000118046	5613.91	-0.426322	0.141057	-3.02234	0.00250831	0.0457102	STK11
ENSG00000118194	352.637	4.69205	0.752703	6.2336	4.55823e-10	6.43225e-07	TNNT2
ENSG00000118276	149.517	2.79055	0.691506	4.03547	5.44927e-05	0.00387857	B4GALT6
ENSG00000118298	73.3352	-1.27591	0.398871	-3.19881	0.00137996	0.031567	CA14
ENSG00000118420	1101.53	1.73921	0.278947	6.2349	4.52077e-10	6.43225e-07	UBE3D
ENSG00000118491	35.8556	1.54291	0.479001	3.22109	0.00127703	0.0302534	ZC2HC1B
ENSG00000118564	9092.37	-0.506832	0.166893	-3.03686	0.00239054	0.0443865	FBXL5
ENSG00000118729	491.239	3.39025	0.818167	4.14372	3.41721e-05	0.00286983	CASQ2
ENSG00000119283	3502.96	-2.98902	0.811634	-3.68272	0.000230759	0.00984481	TRIM67
ENSG00000119514	314.973	2.05068	0.422026	4.85914	1.179e-06	0.000269476	GALNT12
ENSG00000119699	3935.26	1.13724	0.304749	3.73173	0.000190172	0.00870445	TGFB3
ENSG00000119715	5043.52	-3.16236	0.57698	-5.48088	4.23207e-08	2.36821e-05	ESRRB
ENSG00000119772	5766.08	0.916245	0.269176	3.40389	0.000664339	0.0196732	DNMT3A
ENSG00000119866	32.2395	2.22462	0.706891	3.14705	0.00164925	0.0348717	BCL11A
ENSG00000119888	255.244	2.8136	0.69628	4.0409	5.3247e-05	0.00383772	EPCAM
ENSG00000119917	3364.61	-1.46039	0.442672	-3.29904	0.000970168	0.0254309	IFIT3
ENSG00000119950	7365.82	-0.851183	0.235318	-3.61716	0.000297857	0.0115637	MXI1
ENSG00000120029	2329.38	-0.358708	0.105241	-3.40846	0.000653307	0.0195631	C10orf76
ENSG00000120057	18.0573	3.82668	0.723518	5.28899	1.22996e-07	4.98811e-05	SFRP5
ENSG00000120647	1378.52	0.696447	0.194003	3.58988	0.000330827	0.0123702	CCDC77
ENSG00000120669	180.453	1.40858	0.378899	3.71755	0.000201165	0.00893998	SOHLH2
ENSG00000120729	268.206	3.01857	0.670661	4.50089	6.767e-06	0.000942617	MYOT
ENSG00000120802	8754.17	0.8687	0.261673	3.3198	0.000900828	0.0240438	TMPO
ENSG00000120925	3072.67	-0.650332	0.19315	-3.36698	0.000759951	0.0216379	RNF170
ENSG00000121152	955.39	1.11314	0.347445	3.20378	0.00135638	0.0312883	NCAPH
ENSG00000121211	432.209	0.958371	0.302087	3.1725	0.00151133	0.0331511	MND1
ENSG00000121671	3489.05	-0.989599	0.315929	-3.13234	0.00173416	0.0361527	CRY2
ENSG00000121691	7309.07	-1.10173	0.31942	-3.44916	0.000562334	0.017566	CAT
ENSG00000121743	574.692	-4.05649	0.907941	-4.46779	7.90325e-06	0.00106878	GJA3
ENSG00000122012	282.592	-3.92903	1.09638	-3.58363	0.000338852	0.0125298	SV2C
ENSG00000122359	8445.27	-0.862471	0.255851	-3.37099	0.000748989	0.0214575	ANXA11
ENSG00000122367	536.523	2.32096	0.589695	3.93587	8.28967e-05	0.00503777	LDB3
ENSG00000122548	142.949	-2.85629	0.858096	-3.32864	0.000872704	0.0236183	KIAA0087
ENSG00000122733	249.21	-2.24488	0.572558	-3.9208	8.82567e-05	0.00522712	KIAA1045
ENSG00000122735	95.6977	-2.47024	0.663253	-3.72443	0.000195755	0.00878757	DNAI1
ENSG00000122877	12092.2	-2.90506	0.547349	-5.30751	1.11131e-07	4.68426e-05	EGR2
ENSG00000122971	1758.34	-1.27623	0.411749	-3.09952	0.00193832	0.038847	ACADS
ENSG00000123219	694.052	0.936949	0.301566	3.10695	0.00189031	0.038321	CENPK
ENSG00000123240	4433.99	-0.746306	0.206381	-3.61615	0.000299012	0.0115947	OPTN
ENSG00000123338	9407.85	2.62336	0.698831	3.75392	0.000174089	0.00820061	NCKAP1L
ENSG00000123352	3441.62	0.611694	0.183356	3.3361	0.000849614	0.0232309	SPATS2
ENSG00000123360	2252.05	2.13608	0.504315	4.2356	2.27945e-05	0.00224187	PDE1B
ENSG00000123453	2383.07	-1.38614	0.267999	-5.17218	2.31377e-07	7.82249e-05	SARDH
ENSG00000123454	677.728	-1.88419	0.458113	-4.11293	3.90666e-05	0.00312302	DBH
ENSG00000123485	1886.52	0.997747	0.323693	3.08239	0.00205347	0.0400525	HJURP
ENSG00000124006	20357.3	-1.57004	0.38095	-4.12138	3.76611e-05	0.0030482	OBSL1
ENSG00000124181	13321.6	0.523528	0.164497	3.18261	0.00145954	0.0326471	PLCG1
ENSG00000124253	934.909	-3.61506	0.869703	-4.15666	3.22937e-05	0.00281753	PCK1
ENSG00000124343	16238.4	-1.78857	0.424745	-4.21093	2.54318e-05	0.00242769	XG
ENSG00000124466	225.39	-1.92995	0.374807	-5.14919	2.61609e-07	8.40672e-05	LYPD3
ENSG00000124588	2738.8	-1.13543	0.333896	-3.40054	0.000672523	0.0198251	NQO2
ENSG00000124701	121.98	3.60582	0.930288	3.87603	0.000106176	0.00593125	APOBEC2
ENSG00000124762	11957.7	-2.43755	0.652559	-3.73537	0.000187437	0.00860459	CDKN1A
ENSG00000124900	4.241	6.49223	1.45613	4.45856	8.25129e-06	0.00110016	TRIM51
ENSG00000124920	1084.69	1.44841	0.465599	3.11086	0.00186545	0.0379355	MYRF
ENSG00000125148	2957.75	-2.09196	0.650367	-3.21658	0.0012973	0.0305033	MT2A
ENSG00000125170	3590.39	-1.00606	0.276332	-3.64075	0.00027185	0.0108297	DOK4
ENSG00000125457	1152.74	-0.63461	0.211317	-3.00312	0.0026723	0.0475766	MIF4GD
ENSG00000125459	1336.09	0.656687	0.167947	3.91009	9.22624e-05	0.00537606	MSTO1
ENSG00000125522	4.76759	-4.02292	1.32631	-3.03316	0.00242004	0.0447549	NPBWR2
ENSG00000125648	5748.98	-0.809656	0.141046	-5.74038	9.44662e-09	7.86152e-06	SLC25A23
ENSG00000125814	2109.49	0.48834	0.149261	3.27171	0.001069	0.0269068	NAPB
ENSG00000125848	103.923	3.41365	0.888214	3.84328	0.000121401	0.00649504	FLRT3
ENSG00000125895	138.47	1.61564	0.440166	3.67052	0.000242056	0.010137	TMEM74B
ENSG00000126001	4393.86	0.485504	0.159682	3.04044	0.00236236	0.0440387	CEP250
ENSG00000126247	24561.6	-0.744221	0.244432	-3.04469	0.00232919	0.0436467	CAPNS1
ENSG00000126351	8212.85	-0.966369	0.248322	-3.8916	9.9587e-05	0.00571059	THRA
ENSG00000126561	1333.26	-1.37985	0.44941	-3.07035	0.00213806	0.0411366	STAT5A
ENSG00000126733	725.77	-3.87678	1.02429	-3.78486	0.000153794	0.00759745	DACH2
ENSG00000126883	4596.11	-0.280148	0.0873873	-3.20582	0.0013468	0.0311357	NUP214
ENSG00000126903	1204.82	-0.725135	0.224234	-3.23383	0.00122141	0.0293863	SLC10A3
ENSG00000127125	3306.99	-0.408764	0.137093	-2.98165	0.00286703	0.049417	PPCS
ENSG00000127129	129.961	-2.77828	0.775547	-3.58235	0.000340517	0.0125732	EDN2
ENSG00000127324	28320.1	-4.08026	0.476249	-8.5675	1.05755e-17	1.14413e-13	TSPAN8
ENSG00000127586	3709.91	0.824497	0.264934	3.11208	0.00185772	0.0378495	CHTF18
ENSG00000127588	7.13561	1.86453	0.585224	3.18602	0.00144246	0.0323988	GNG13
ENSG00000127743	13.8772	2.21226	0.571799	3.86895	0.000109304	0.00604819	IL17B
ENSG00000127824	2173.14	-1.89969	0.44841	-4.23651	2.27024e-05	0.00224187	TUBA4A
ENSG00000127952	1600.21	-1.27744	0.283776	-4.50157	6.74536e-06	0.000942617	STYXL1
ENSG00000127955	2038.68	-1.90664	0.599267	-3.18163	0.00146449	0.0326924	GNAI1
ENSG00000128268	342.101	2.00088	0.538867	3.71312	0.000204718	0.00902762	MGAT3
ENSG00000128285	202.664	-3.72229	0.839824	-4.43223	9.32629e-06	0.00119171	MCHR1
ENSG00000128394	694.627	-0.947507	0.25727	-3.68293	0.000230565	0.00984481	APOBEC3F
ENSG00000128482	502.323	-2.73964	0.696146	-3.93545	8.30418e-05	0.00503777	RNF112
ENSG00000129214	33.6798	-1.45875	0.420709	-3.46737	0.000525571	0.0167893	SHBG
ENSG00000129455	4.5436	4.07296	1.16584	3.49358	0.000476587	0.015656	KLK8
ENSG00000129514	57.4422	2.85047	0.720167	3.95808	7.55555e-05	0.00471583	FOXA1
ENSG00000129625	8454.48	-0.776067	0.195867	-3.96222	7.42567e-05	0.00465266	REEP5
ENSG00000129673	9.18845	-1.06673	0.347242	-3.07199	0.00212636	0.0409817	AANAT
ENSG00000129911	2393.6	-0.676846	0.192833	-3.51002	0.00044808	0.0151313	KLF16
ENSG00000129990	298.769	-2.23378	0.592269	-3.77156	0.00016223	0.00787046	SYT5
ENSG00000130038	226.106	1.39716	0.360274	3.87807	0.00010529	0.00591228	EFCAB4B
ENSG00000130164	7194.84	-1.84566	0.555575	-3.32207	0.000893531	0.0239679	LDLR
ENSG00000130167	55.3341	-3.24564	0.646553	-5.01992	5.16933e-07	0.000143398	TSPAN16
ENSG00000130173	23.6427	-1.299	0.352735	-3.68264	0.000230832	0.00984481	C19orf80
ENSG00000130203	28540.7	-2.23641	0.629866	-3.55061	0.000384338	0.0136329	APOE
ENSG00000130299	2217.08	0.442538	0.141164	3.13493	0.00171898	0.0359479	GTPBP3
ENSG00000130363	3277.61	-1.17301	0.29889	-3.92454	8.68949e-05	0.00517497	RSPH3
ENSG00000130402	19289.6	-0.80768	0.246752	-3.27324	0.00106321	0.0268242	ACTN4
ENSG00000130528	309.457	2.19631	0.581999	3.77374	0.000160818	0.00782533	HRC
ENSG00000130558	21968.8	-1.43528	0.439367	-3.26671	0.00108806	0.0272275	OLFM1
ENSG00000130595	2016.77	4.46892	0.913984	4.88949	1.01096e-06	0.000239502	TNNT3
ENSG00000130598	488.426	4.19888	1.01804	4.12447	3.71583e-05	0.00303018	TNNI2
ENSG00000130600	9859.31	1.93853	0.591793	3.27569	0.00105403	0.0267833	H19
ENSG00000130638	10743.1	-0.375238	0.0975221	-3.84773	0.000119219	0.00642754	ATXN10
ENSG00000130643	303.938	-2.05616	0.541358	-3.79816	0.000145775	0.00729587	CALY
ENSG00000130707	4415.22	-2.05447	0.586852	-3.50083	0.000463808	0.0153763	ASS1
ENSG00000130787	10492.6	-1.11866	0.359576	-3.11105	0.00186424	0.0379346	HIP1R
ENSG00000130813	1916.12	-0.99423	0.251805	-3.94841	7.86716e-05	0.00485362	C19orf66
ENSG00000130827	9918.69	-0.725625	0.193537	-3.74929	0.000177335	0.00830533	PLXNA3
ENSG00000130829	141.214	2.70566	0.745312	3.63024	0.000283156	0.011126	DUSP9
ENSG00000130997	856.456	-0.709696	0.235282	-3.01637	0.00255824	0.0462564	POLN
ENSG00000131100	6473.83	-0.512293	0.144217	-3.55224	0.000381967	0.0135784	ATP6V1E1
ENSG00000131203	254.844	4.3938	0.844878	5.20051	1.98738e-07	6.93576e-05	IDO1
ENSG00000131408	4407.11	-0.574485	0.191311	-3.00288	0.00267441	0.0475856	NR1H2
ENSG00000131669	2770.81	-1.24664	0.317956	-3.9208	8.82558e-05	0.00522712	NINJ1
ENSG00000131730	122.391	2.57761	0.545589	4.72446	2.30731e-06	0.000411461	CKMT2
ENSG00000131746	107.193	-3.15812	0.789395	-4.00069	6.31583e-05	0.00420917	TNS4
ENSG00000131885	78.6593	-2.77275	0.830542	-3.33848	0.000842377	0.0231304	KRT17P1
ENSG00000131943	2613.46	-0.470241	0.149775	-3.13965	0.0016915	0.0355105	C19orf12
ENSG00000132109	1256.2	-0.803389	0.186219	-4.31423	1.60164e-05	0.00176068	TRIM21
ENSG00000132141	369.444	-1.38597	0.345843	-4.00751	6.13634e-05	0.00410642	CCT6B
ENSG00000132300	7524.17	0.42922	0.143184	2.99768	0.00272039	0.0480375	PTCD3
ENSG00000132341	18997.5	0.610765	0.164096	3.722	0.000197648	0.00882372	RAN
ENSG00000132429	37.4758	3.14068	1.04653	3.00104	0.00269058	0.0476928	POPDC3
ENSG00000132471	7488.01	-0.581062	0.155071	-3.74706	0.00017892	0.00834071	WBP2
ENSG00000132475	85527.8	-1.40396	0.455671	-3.08108	0.00206253	0.0401568	H3F3B
ENSG00000132613	1960.91	-1.1227	0.246524	-4.55413	5.2604e-06	0.000783172	MTSS1L
ENSG00000132622	775.595	1.71061	0.511092	3.34697	0.000817009	0.0226834	HSPA12B
ENSG00000132881	217.668	-0.589841	0.1371	-4.30226	1.69066e-05	0.00182299	RSG1
ENSG00000132964	985.76	0.697156	0.140634	4.95723	7.15061e-07	0.000186624	CDK8
ENSG00000133020	256.381	7.15366	1.26677	5.64717	1.63108e-08	1.12635e-05	MYH8
ENSG00000133055	687.174	6.57335	1.36595	4.81231	1.49198e-06	0.000312411	MYBPH
ENSG00000133101	973.873	-2.37587	0.652346	-3.64205	0.000270477	0.0108111	CCNA1
ENSG00000133107	330.824	-3.42272	0.79737	-4.29251	1.76664e-05	0.00187994	TRPC4
ENSG00000133110	21322.2	2.29132	0.642544	3.56602	0.000362443	0.013085	POSTN
ENSG00000133195	1301.99	-0.764526	0.227727	-3.35721	0.000787329	0.0221243	SLC39A11
ENSG00000133321	1094.93	-1.53225	0.440764	-3.47635	0.000508294	0.0164478	RARRES3
ENSG00000133454	153.391	3.47124	1.0194	3.40518	0.000661193	0.0196732	MYO18B
ENSG00000133805	3263.52	-1.83975	0.511163	-3.59915	0.000319254	0.0120625	AMPD3
ENSG00000133872	26704.7	-0.780637	0.222588	-3.50709	0.000453043	0.0152058	TMEM66
ENSG00000133943	8018.64	-0.763531	0.212318	-3.59617	0.000322937	0.0121451	C14orf159
ENSG00000134042	91.1941	2.11215	0.603318	3.50088	0.000463718	0.0153763	MRO
ENSG00000134202	8176.04	-2.42461	0.380455	-6.37292	1.85458e-10	3.34401e-07	GSTM3
ENSG00000134207	545.661	-3.52225	0.966089	-3.64589	0.000266472	0.0107303	SYT6
ENSG00000134242	4625.7	-2.69031	0.718163	-3.7461	0.000179602	0.00835125	PTPN22
ENSG00000134323	902.076	2.0964	0.551855	3.79883	0.000145383	0.00729587	MYCN
ENSG00000134376	75.5748	-1.30281	0.425431	-3.06233	0.00219621	0.0420037	CRB1
ENSG00000134398	44.5389	2.67771	0.591591	4.52629	6.00287e-06	0.000865908	ERN2
ENSG00000134574	4887.21	-0.928318	0.276157	-3.36156	0.000775047	0.021912	DDB2
ENSG00000134962	353.589	-3.11305	0.961142	-3.23891	0.00119989	0.0291277	KLB
ENSG00000134986	5611.94	0.96633	0.305742	3.1606	0.00157443	0.0340481	NREP
ENSG00000135070	4754.61	-0.55524	0.169949	-3.2671	0.00108654	0.0272275	ISCA1
ENSG00000135119	322.98	1.88074	0.490138	3.83716	0.000124465	0.00658674	RNFT2
ENSG00000135144	1222.16	2.16936	0.487549	4.44953	8.60566e-06	0.00112502	DTX1
ENSG00000135148	2931.87	0.731299	0.222057	3.2933	0.000990184	0.0257718	TRAFD1
ENSG00000135253	215.923	2.52925	0.490218	5.15945	2.47677e-07	8.03861e-05	KCP
ENSG00000135324	382.827	-2.78004	0.779922	-3.56452	0.000364528	0.0131311	MRAP2
ENSG00000135363	12134.8	-1.6424	0.333914	-4.91862	8.71543e-07	0.000221707	LMO2
ENSG00000135406	1292.86	-3.94696	0.855306	-4.61468	3.9371e-06	0.000614338	PRPH
ENSG00000135451	2683.68	1.22925	0.375733	3.27159	0.00106944	0.0269068	TROAP
ENSG00000135476	1597.38	1.25053	0.327762	3.81536	0.000135987	0.0069287	ESPL1
ENSG00000135486	131375	0.474402	0.145159	3.26815	0.00108251	0.0271725	HNRNPA1
ENSG00000135519	1261.02	-1.29167	0.407155	-3.17243	0.00151172	0.0331511	KCNH3
ENSG00000135596	3014.77	1.56666	0.382479	4.09608	4.20211e-05	0.0032943	MICAL1
ENSG00000135625	813.511	-2.75573	0.721341	-3.82028	0.000133298	0.00684683	EGR4
ENSG00000135722	614.924	-0.882898	0.2909	-3.03506	0.0024049	0.0445566	FBXL8
ENSG00000135747	238.42	1.165	0.298163	3.90726	9.33479e-05	0.00542957	ZNF670
ENSG00000135835	656.804	-1.77556	0.442765	-4.01016	6.06779e-05	0.00410284	KIAA1614
ENSG00000135902	136.051	3.49427	0.823617	4.24259	2.20953e-05	0.00219305	CHRND
ENSG00000136010	1164.27	1.58927	0.440576	3.60725	0.000309464	0.0118948	ALDH1L2
ENSG00000136014	138.413	1.76851	0.587219	3.01166	0.0025982	0.0467046	USP44
ENSG00000136026	8162.96	1.18474	0.318862	3.71553	0.000202778	0.00898399	CKAP4
ENSG00000136352	5.59018	3.4408	0.963812	3.56999	0.000356996	0.0129499	NKX2-1
ENSG00000136383	836.068	1.49994	0.349269	4.2945	1.75087e-05	0.00186928	ALPK3
ENSG00000136404	224.153	1.04633	0.303114	3.45195	0.000556547	0.0174525	TM6SF1
ENSG00000136449	1291.83	-1.10193	0.363853	-3.02849	0.00245775	0.0450417	MYCBPAP
ENSG00000136535	51.4123	-3.39013	1.12481	-3.01395	0.00257873	0.0464774	TBR1
ENSG00000136717	3210.16	1.33455	0.299105	4.46181	8.12694e-06	0.00109447	BIN1
ENSG00000136895	2784.1	-0.838787	0.262377	-3.19688	0.00138924	0.0316415	GARNL3
ENSG00000137094	2493.24	-1.07881	0.350632	-3.07675	0.00209271	0.0404291	DNAJB5
ENSG00000137098	302.873	-1.03242	0.329742	-3.131	0.00174211	0.0362215	SPAG8
ENSG00000137106	6809.38	-0.654497	0.190615	-3.4336	0.000595618	0.0182716	GRHPR
ENSG00000137275	2728.12	-0.641544	0.179841	-3.56728	0.000360707	0.0130369	RIPK1
ENSG00000137309	7042.08	1.82917	0.538655	3.39581	0.000684268	0.0200439	HMGA1
ENSG00000137338	938.592	0.467829	0.14817	3.15738	0.00159192	0.0343078	PGBD1
ENSG00000137343	5777.37	0.900014	0.18552	4.85129	1.22659e-06	0.000278392	ATAT1
ENSG00000137460	122.046	1.89275	0.553061	3.42231	0.00062091	0.0187988	FHDC1
ENSG00000137691	299.204	-1.11621	0.344717	-3.23804	0.00120353	0.0291941	C11orf70
ENSG00000137747	47.4685	1.72743	0.579241	2.98223	0.00286161	0.0493783	TMPRSS13
ENSG00000137872	3927.09	-3.19516	0.699377	-4.56858	4.9105e-06	0.000734448	SEMA6D
ENSG00000137976	51.6709	-1.96567	0.464311	-4.23352	2.30057e-05	0.00225581	DNASE2B
ENSG00000138029	10876.1	-0.358434	0.106653	-3.36076	0.00077728	0.0219451	HADHB
ENSG00000138039	37.2418	-2.56021	0.830045	-3.08442	0.00203948	0.0399163	LHCGR
ENSG00000138092	842.471	0.74567	0.211122	3.53194	0.00041252	0.0142737	CENPO
ENSG00000138136	1.54002	3.60575	1.15117	3.13226	0.00173464	0.0361527	LBX1
ENSG00000138166	3741.69	-2.84247	0.85388	-3.32888	0.000871957	0.0236183	DUSP5
ENSG00000138293	10737.4	-0.787632	0.183381	-4.29506	1.74645e-05	0.00186928	NCOA4
ENSG00000138303	1952.96	-0.444267	0.148451	-2.99269	0.00276535	0.0485147	ASCC1
ENSG00000138356	1087.14	-3.70515	0.898056	-4.12575	3.69531e-05	0.00302291	AOX1
ENSG00000138435	389.207	4.85632	1.10806	4.38273	1.17202e-05	0.00141409	CHRNA1
ENSG00000138604	18018.4	-1.10845	0.319145	-3.47319	0.00051431	0.0165554	GLCE
ENSG00000138615	1461.76	2.73945	0.702282	3.90078	9.58836e-05	0.00553737	CILP
ENSG00000138668	24580.4	0.42281	0.123783	3.41574	0.000636087	0.0191688	HNRNPD
ENSG00000138685	523.845	-2.4354	0.704234	-3.45823	0.000543744	0.0171838	FGF2
ENSG00000138785	871.277	0.350035	0.113128	3.09416	0.00197369	0.0392467	INTS12
ENSG00000138794	1410.46	1.0513	0.240824	4.36543	1.26872e-05	0.00149737	CASP6
ENSG00000138867	4580.2	-0.530899	0.166123	-3.19582	0.00139436	0.0316914	GUCD1
ENSG00000138944	2968.26	-2.96768	0.698748	-4.24713	2.16524e-05	0.00217328	KIAA1644
ENSG00000139131	1249.01	0.782446	0.153891	5.08443	3.68737e-07	0.000108798	YARS2
ENSG00000139146	3834.38	1.22315	0.37304	3.27887	0.00104224	0.0266563	FAM60A
ENSG00000139155	1199.76	-5.0012	1.0194	-4.90601	9.29459e-07	0.000230279	SLCO1C1
ENSG00000139174	139.224	1.89048	0.512618	3.6879	0.000226112	0.009733	PRICKLE1
ENSG00000139190	5117.53	-1.27667	0.377229	-3.38434	0.000713498	0.0206695	VAMP1
ENSG00000139219	91.184	2.18438	0.630602	3.46395	0.000532299	0.0169708	COL2A1
ENSG00000139324	1327.53	0.75898	0.241499	3.14279	0.00167346	0.0352002	TMTC3
ENSG00000139330	12.6484	5.30174	0.940538	5.63692	1.73116e-08	1.17055e-05	KERA
ENSG00000139372	2510.74	0.673779	0.207226	3.25142	0.00114832	0.0283371	TDG
ENSG00000139437	1986.97	0.472497	0.133486	3.53967	0.000400623	0.0139813	TCHP
ENSG00000139546	3688.4	0.831686	0.266452	3.12133	0.00180034	0.0369353	TARBP2
ENSG00000139734	3808.77	-2.19153	0.44156	-4.96316	6.93546e-07	0.000183006	DIAPH3
ENSG00000139874	3338.98	-3.69334	0.994068	-3.71538	0.000202898	0.00898399	SSTR1
ENSG00000139973	4.18478	3.39359	0.958096	3.54202	0.000397078	0.0138874	SYT16
ENSG00000140279	1781.99	1.10206	0.33409	3.29868	0.000971403	0.0254309	DUOX2
ENSG00000140284	37.4134	-2.79243	0.903436	-3.0909	0.00199551	0.0394442	SLC27A2
ENSG00000140297	16.3477	1.05298	0.286114	3.6803	0.000232961	0.00990954	GCNT3
ENSG00000140350	13832.5	0.521481	0.150662	3.46126	0.00053765	0.0170911	ANP32A
ENSG00000140451	695.278	1.46684	0.352154	4.16533	3.10905e-05	0.0027435	PIF1
ENSG00000140464	4803.37	-0.67542	0.197672	-3.41687	0.00063346	0.0191074	PML
ENSG00000140534	1297.9	1.11813	0.257748	4.33807	1.43741e-05	0.00161427	TICRR
ENSG00000140798	7.33497	3.4639	1.13979	3.03907	0.00237306	0.0441882	ABCC12
ENSG00000140876	99.7117	-1.72213	0.35096	-4.90691	9.25213e-07	0.000230279	NUDT7
ENSG00000140986	73.4375	1.63665	0.529341	3.09186	0.00198906	0.0393641	RPL3L
ENSG00000141002	11694.7	-0.896176	0.168348	-5.32336	1.01866e-07	4.40824e-05	TCF25
ENSG00000141028	22.6677	0.785584	0.262005	2.99836	0.00271438	0.0479575	CDRT15P1
ENSG00000141161	104.847	4.35543	0.947101	4.59869	4.25148e-06	0.000657076	UNC45B
ENSG00000141391	561.648	1.22669	0.382672	3.20559	0.00134785	0.0311357	SLMO1
ENSG00000141560	2997.83	-0.509911	0.149799	-3.40396	0.000664166	0.0196732	FN3KRP
ENSG00000141574	3919.13	-1.47337	0.419791	-3.50977	0.000448496	0.0151313	SECTM1
ENSG00000141639	373.577	2.45066	0.763886	3.20815	0.0013359	0.0310412	MAPK4
ENSG00000141642	519.217	-0.577811	0.177825	-3.24932	0.0011568	0.0284528	ELAC1
ENSG00000141753	29267.5	-1.47118	0.448502	-3.28021	0.0010373	0.0266139	IGFBP4
ENSG00000141905	9551.55	-0.699246	0.187068	-3.73793	0.000185544	0.00853403	NFIC
ENSG00000142082	2664.92	-0.648345	0.202676	-3.19892	0.00137943	0.031567	SIRT3
ENSG00000142178	10556.1	-2.23381	0.668975	-3.33915	0.00084035	0.0230943	SIK1
ENSG00000142449	1703.23	2.99108	0.922281	3.24314	0.00118221	0.0288278	FBN3
ENSG00000142634	3419.19	-0.999749	0.253197	-3.9485	7.86414e-05	0.00485362	EFHD2
ENSG00000142661	180.709	3.25418	0.846889	3.84251	0.000121782	0.00649504	MYOM3
ENSG00000142677	152.946	-2.0937	0.639666	-3.27312	0.00106368	0.0268242	IL22RA1
ENSG00000143147	552.621	1.02966	0.338587	3.04106	0.00235746	0.044024	GPR161
ENSG00000143167	15.3985	2.63337	0.548426	4.80168	1.57342e-06	0.000325268	GPA33
ENSG00000143228	1373.22	1.1328	0.341044	3.32157	0.000895124	0.0239704	NUF2
ENSG00000143278	2.31964	3.03982	0.837732	3.62864	0.000284923	0.0111684	F13B
ENSG00000143318	237.916	3.63281	0.882234	4.11773	3.82617e-05	0.00307164	CASQ1
ENSG00000143416	5726.12	-1.55332	0.453636	-3.42415	0.000616736	0.0187073	SELENBP1
ENSG00000143499	1196.36	1.37914	0.272226	5.06618	4.05885e-07	0.00011762	SMYD2
ENSG00000143512	20.1344	1.06721	0.347143	3.07428	0.00211011	0.040713	HHIPL2
ENSG00000143590	737.246	1.3265	0.417654	3.17608	0.0014928	0.0330043	EFNA3
ENSG00000143621	13382	0.568215	0.16495	3.44477	0.000571536	0.0177506	ILF2
ENSG00000143632	2798.5	3.74578	1.08826	3.442	0.00057742	0.0178446	ACTA1
ENSG00000143643	2213.7	0.599382	0.167578	3.57673	0.000347919	0.0127594	TTC13
ENSG00000143674	61.2172	3.07068	0.701091	4.37986	1.18756e-05	0.00142753	MLK4
ENSG00000143819	5637.7	-1.11152	0.255911	-4.34339	1.403e-05	0.00159216	EPHX1
ENSG00000143870	6752.35	1.11604	0.372858	2.99321	0.0027606	0.0485086	PDIA6
ENSG00000143921	3.70178	1.70045	0.466223	3.6473	0.000265011	0.0107113	ABCG8
ENSG00000144031	139.594	1.38161	0.449013	3.077	0.00209098	0.0404199	ANKRD53
ENSG00000144045	21.2692	2.62236	0.52157	5.02782	4.96088e-07	0.000138802	DQX1
ENSG00000144227	454.637	-4.9889	0.933838	-5.34236	9.17431e-08	4.05992e-05	NXPH2
ENSG00000144285	927.053	3.8304	1.15262	3.32321	0.000889871	0.0239087	SCN1A
ENSG00000144395	358.546	1.23808	0.259375	4.77333	1.81208e-06	0.000356442	CCDC150
ENSG00000144567	8376.87	-0.452119	0.140701	-3.21333	0.00131205	0.0306801	FAM134A
ENSG00000144619	971.057	-2.31324	0.573347	-4.03462	5.4691e-05	0.00387857	CNTN4
ENSG00000144655	9460.84	-2.37543	0.746205	-3.18335	0.0014558	0.0326111	CSRNP1
ENSG00000144711	3242.18	-0.744421	0.204027	-3.64865	0.000263624	0.0106685	IQSEC1
ENSG00000144810	2269.09	2.20907	0.689094	3.20575	0.00134709	0.0311357	COL8A1
ENSG00000144820	116.955	-2.81829	0.896145	-3.1449	0.00166143	0.035038	GPR128
ENSG00000144837	42.2057	2.33345	0.517557	4.50858	6.52644e-06	0.000929045	PLA1A
ENSG00000144868	81.4387	1.84207	0.583639	3.15618	0.00159851	0.0343351	TMEM108
ENSG00000145022	2537.11	-0.690582	0.20445	-3.37776	0.000730789	0.0210831	TCTA
ENSG00000145242	1493.2	-4.72725	0.881691	-5.36157	8.25006e-08	3.8252e-05	EPHA5
ENSG00000145248	31.7963	1.09233	0.359508	3.03839	0.00237842	0.0442373	SLC10A4
ENSG00000145335	51.4873	2.33058	0.54772	4.25505	2.08999e-05	0.00210661	SNCA
ENSG00000145423	4699.49	3.40446	0.854687	3.98328	6.79702e-05	0.00443871	SFRP2
ENSG00000145428	450.93	2.7876	0.861134	3.23713	0.00120738	0.0292438	RNF175
ENSG00000145536	259.956	2.23405	0.688933	3.24276	0.00118377	0.0288442	ADAMTS16
ENSG00000145920	87.4292	-2.62715	0.841543	-3.12182	0.00179736	0.0368976	CPLX2
ENSG00000146038	5363.64	-1.3538	0.416735	-3.24858	0.00115982	0.0284528	DCDC2
ENSG00000146205	179.598	2.12934	0.66817	3.18682	0.00143848	0.0323767	ANO7
ENSG00000146242	2646.7	1.84647	0.520222	3.5494	0.000386115	0.013666	TPBG
ENSG00000146267	76.3114	2.94274	0.600505	4.90043	9.56265e-07	0.000235125	FAXC
ENSG00000146276	730.817	-4.09908	0.913021	-4.48958	7.13652e-06	0.000981453	GABRR1
ENSG00000146352	14839.9	-2.54959	0.610028	-4.17946	2.92201e-05	0.00263436	CLVS2
ENSG00000146376	4135.48	-1.30468	0.338286	-3.85673	0.000114915	0.00626837	ARHGAP18
ENSG00000146453	172.266	-3.55934	0.894314	-3.97997	6.89237e-05	0.00448294	PNLDC1
ENSG00000146701	13088.1	-0.539961	0.167897	-3.21602	0.0012998	0.0305257	MDH2
ENSG00000146809	4.64557	3.02021	0.999927	3.02043	0.00252418	0.0458866	ASB15
ENSG00000146963	3659.03	-0.37533	0.114894	-3.26674	0.00108792	0.0272275	C7orf55-LUC7L2
ENSG00000147027	19202.7	-1.92869	0.436395	-4.41959	9.88897e-06	0.00124402	TMEM47
ENSG00000147206	515.825	-3.71756	0.942142	-3.94586	7.95154e-05	0.00488779	NXF3
ENSG00000147481	1674.55	-2.759	0.751993	-3.66892	0.000243576	0.0101875	SNTG1
ENSG00000147573	38.85	3.46025	0.86371	4.00626	6.16872e-05	0.00411959	TRIM55
ENSG00000147576	332.999	-1.34303	0.338893	-3.963	7.40136e-05	0.00464639	ADHFE1
ENSG00000147883	192.745	1.60694	0.3687	4.3584	1.31017e-05	0.00152429	CDKN2B
ENSG00000148225	523.057	-0.654153	0.189954	-3.44375	0.000573712	0.0177506	WDR31
ENSG00000148331	2453.73	-0.586725	0.139436	-4.20785	2.57806e-05	0.0024466	ASB6
ENSG00000148672	7639.39	-0.422769	0.13335	-3.17037	0.00152245	0.0332969	GLUD1
ENSG00000148677	974.778	3.54623	1.1743	3.01987	0.00252883	0.0459036	ANKRD1
ENSG00000148803	1635.27	-1.33007	0.362571	-3.66843	0.000244049	0.0101895	FUOM
ENSG00000149091	6867.97	-0.663298	0.207387	-3.19836	0.0013821	0.0315898	DGKZ
ENSG00000149489	233.089	-0.975389	0.317908	-3.06814	0.00215393	0.0414147	ROM1
ENSG00000149499	3746.69	-1.0856	0.32473	-3.34309	0.000828508	0.0228852	EML3
ENSG00000149571	1139.17	3.51871	0.746397	4.71426	2.42588e-06	0.00042813	KIRREL3
ENSG00000149577	4991.95	-0.697386	0.166894	-4.17862	2.93279e-05	0.00263675	SIDT2
ENSG00000149596	210.201	1.93797	0.576707	3.36042	0.000778247	0.0219451	JPH2
ENSG00000149781	3273.25	-1.17169	0.341383	-3.4322	0.000598711	0.0183492	FERMT3
ENSG00000150347	8354.36	-1.51045	0.438581	-3.44395	0.000573275	0.0177506	ARID5B
ENSG00000150456	609.73	-0.580921	0.171348	-3.39029	0.000698187	0.0202712	N6AMT2
ENSG00000150457	2608.57	-1.48313	0.46516	-3.18843	0.00143049	0.0322416	LATS2
ENSG00000150459	13464.5	-0.76239	0.196214	-3.88551	0.000102116	0.00582475	SAP18
ENSG00000150510	1638.03	-1.93645	0.493526	-3.9237	8.71988e-05	0.00518338	FAM124A
ENSG00000150593	7776.13	-0.696039	0.231812	-3.0026	0.00267686	0.0475856	PDCD4
ENSG00000150667	38.618	1.29992	0.396563	3.27798	0.00104554	0.0266664	FSIP1
ENSG00000150672	20371.3	-1.86666	0.319804	-5.83688	5.31878e-09	5.14902e-06	DLG2
ENSG00000150764	5286.99	-1.1878	0.371604	-3.1964	0.00139154	0.0316495	DIXDC1
ENSG00000150967	1482.38	-1.05625	0.330544	-3.1955	0.00139588	0.0317039	ABCB9
ENSG00000151065	2793.85	-0.502278	0.167884	-2.99182	0.00277321	0.0486263	DCP1B
ENSG00000151233	1766.67	1.07741	0.282997	3.80714	0.000140582	0.00712818	GXYLT1
ENSG00000151276	5652.36	-1.58399	0.341749	-4.63496	3.57003e-06	0.000568559	MAGI1
ENSG00000151287	641.979	0.592739	0.180002	3.29296	0.000991386	0.0257824	TEX30
ENSG00000151468	2620.61	-1.16615	0.360497	-3.23485	0.00121707	0.0293471	CCDC3
ENSG00000151502	6685.03	-0.349993	0.113641	-3.07981	0.0020713	0.040207	VPS26B
ENSG00000151615	1938.27	-3.50023	0.712755	-4.91085	9.06819e-07	0.000228153	POU4F2
ENSG00000151655	38.5818	1.31789	0.351302	3.75144	0.000175821	0.00827021	ITIH2
ENSG00000151962	4.30403	4.0367	0.946435	4.26517	1.99751e-05	0.00205813	RBM46
ENSG00000152128	42.8708	2.47038	0.419668	5.88651	3.94437e-09	4.12963e-06	TMEM163
ENSG00000152348	1354.65	-0.719505	0.235602	-3.0539	0.00225884	0.042823	ATG10
ENSG00000152382	1360.03	0.46218	0.146194	3.16142	0.00157004	0.0340168	TADA1
ENSG00000152465	995.337	-1.30265	0.316942	-4.11005	3.95579e-05	0.00314828	NMT2
ENSG00000152503	1159.07	-3.02168	0.71209	-4.24339	2.20164e-05	0.00219305	TRIM36
ENSG00000152595	117.763	-8.02866	1.98728	-4.04002	5.34462e-05	0.00383772	MEPE
ENSG00000152763	618.037	-0.862727	0.248565	-3.47084	0.000518836	0.0166397	WDR78
ENSG00000152931	16.9365	2.88425	0.90987	3.16996	0.00152459	0.0333096	PART1
ENSG00000152954	61.0911	-2.25088	0.530475	-4.24313	2.20421e-05	0.00219305	NRSN1
ENSG00000153012	207.631	1.1674	0.319189	3.6574	0.00025479	0.0104281	LGI2
ENSG00000153029	3029.74	-0.889567	0.18421	-4.82909	1.37156e-06	0.00029876	MR1
ENSG00000153048	8893.79	-0.987415	0.244746	-4.03444	5.47321e-05	0.00387857	CARHSP1
ENSG00000153060	25.8531	1.22056	0.391445	3.11809	0.00182024	0.0372496	TEKT5
ENSG00000153157	353.678	1.30021	0.349225	3.72314	0.000196759	0.00880827	SYCP2L
ENSG00000153363	169.027	-1.06959	0.347226	-3.0804	0.00206724	0.0401952	LINC00467
ENSG00000153666	34.5685	-2.38095	0.697317	-3.41444	0.000639133	0.0192249	GOLGA8I
ENSG00000153790	608.134	-0.642331	0.201766	-3.18354	0.00145484	0.0326111	C7orf31
ENSG00000153815	9128.67	-1.19479	0.331235	-3.60706	0.000309683	0.0118948	CMIP
ENSG00000154174	9273.95	-0.750692	0.228938	-3.27902	0.00104169	0.0266563	TOMM70A
ENSG00000154274	11.8292	2.09184	0.655699	3.19025	0.0014215	0.0320613	C4orf19
ENSG00000154447	1043.62	-1.56331	0.47038	-3.32349	0.000888976	0.0239044	SH3RF1
ENSG00000154553	1071.39	2.91832	0.802535	3.63638	0.000276496	0.010955	PDLIM3
ENSG00000154639	180.864	3.16116	0.742754	4.256	2.08114e-05	0.00210423	CXADR
ENSG00000155011	36271.1	-2.14927	0.569986	-3.77074	0.000162764	0.00787285	DKK2
ENSG00000155066	306.137	0.771178	0.232198	3.3212	0.000896299	0.0239738	PROM2
ENSG00000155367	48.7538	1.73546	0.394321	4.40113	1.07688e-05	0.00133574	PPM1J
ENSG00000155465	430.359	0.960746	0.311922	3.08008	0.00206945	0.0401952	SLC7A7
ENSG00000155657	4647.81	2.31712	0.613356	3.77777	0.000158239	0.00774133	TTN
ENSG00000155719	26.1441	1.86414	0.418144	4.45814	8.26737e-06	0.00110016	OTOA
ENSG00000155875	10.888	-2.11263	0.691721	-3.05416	0.00225689	0.042811	FAM154A
ENSG00000156253	2278.32	-0.813456	0.20281	-4.01094	6.0478e-05	0.00410284	RWDD2B
ENSG00000156885	131.218	4.32353	0.982422	4.40089	1.07808e-05	0.00133574	COX6A2
ENSG00000156966	124.374	1.25462	0.406781	3.08426	0.0020406	0.0399163	B3GNT7
ENSG00000157005	364.045	-4.56633	1.01414	-4.50264	6.71152e-06	0.000942617	SST
ENSG00000157093	4.41202	2.97221	0.851636	3.48999	0.000483031	0.0157719	LYZL4
ENSG00000157326	1224.59	-1.11069	0.371891	-2.98659	0.00282104	0.049041	DHRS4
ENSG00000157502	41.5194	3.51314	0.766681	4.58227	4.59945e-06	0.000694325	MUM1L1
ENSG00000157693	1789.15	0.644471	0.147543	4.36803	1.2537e-05	0.00148937	C9orf91
ENSG00000157833	820.189	1.15458	0.358867	3.2173	0.00129402	0.030456	GAREML
ENSG00000157856	73.2373	-2.6293	0.665983	-3.94799	7.881e-05	0.00485362	DRC1
ENSG00000157873	3952.45	-1.22381	0.303551	-4.03163	5.53902e-05	0.00390056	TNFRSF14
ENSG00000157954	7587.08	-0.458063	0.130328	-3.51469	0.000440264	0.014909	WIPI2
ENSG00000158006	1010.27	-0.522271	0.127075	-4.10994	3.95766e-05	0.00314828	PAFAH2
ENSG00000158022	60.979	3.91495	1.07534	3.64064	0.000271957	0.0108297	TRIM63
ENSG00000158050	2240.71	-3.33361	0.749903	-4.44538	8.77349e-06	0.00113901	DUSP2
ENSG00000158109	3013.12	-0.82031	0.199006	-4.12204	3.75529e-05	0.00304704	TPRG1L
ENSG00000158122	1180.59	-0.761253	0.234163	-3.25095	0.00115019	0.0283452	AAED1
ENSG00000158195	12801.3	-0.539303	0.152231	-3.54266	0.000396111	0.0138686	WASF2
ENSG00000158292	5406.82	-1.01553	0.321873	-3.15507	0.00160458	0.0343525	GPR153
ENSG00000158373	2743.98	-1.25844	0.410351	-3.06673	0.00216413	0.0415124	HIST1H2BD
ENSG00000158486	78.9832	1.89686	0.631898	3.00184	0.00268351	0.0476717	DNAH3
ENSG00000158717	2071.2	-0.528921	0.163422	-3.23654	0.00120988	0.0292621	RNF166
ENSG00000158792	1141.42	-1.3095	0.297612	-4.40002	1.08239e-05	0.00133574	SPATA2L
ENSG00000158816	87.9006	-4.50291	0.971554	-4.63475	3.57364e-06	0.000568559	VWA5B1
ENSG00000158850	3466.19	0.603596	0.171756	3.51426	0.000440987	0.014909	B4GALT3
ENSG00000159166	32.3919	2.72964	0.706318	3.86461	0.000111267	0.00613769	LAD1
ENSG00000159173	1579.74	5.49924	1.25832	4.3703	1.24074e-05	0.0014805	TNNI1
ENSG00000159202	12142.9	-0.332047	0.105546	-3.14598	0.00165529	0.0349539	UBE2Z
ENSG00000159212	128.151	2.11726	0.672746	3.1472	0.00164845	0.0348717	CLIC6
ENSG00000159251	2496.87	4.88229	1.25961	3.87604	0.000106168	0.00593125	ACTC1
ENSG00000159516	15.2944	7.68715	1.10729	6.94232	3.85721e-12	1.56487e-08	SPRR2G
ENSG00000159714	1175.93	-0.769844	0.249797	-3.08188	0.00205696	0.0400965	ZDHHC1
ENSG00000159761	669.73	-1.16845	0.366001	-3.19247	0.00141063	0.0319271	C16orf86
ENSG00000159784	343.268	-1.29001	0.431923	-2.98666	0.00282044	0.049041	FAM131B
ENSG00000159917	572.371	-0.714478	0.227015	-3.14728	0.00164799	0.0348717	ZNF235
ENSG00000160117	374.649	1.46744	0.284154	5.16424	2.41423e-07	7.9909e-05	ANKLE1
ENSG00000160188	148.081	-1.49137	0.454904	-3.27842	0.00104388	0.0266564	RSPH1
ENSG00000160216	12191.1	-0.831561	0.223162	-3.72626	0.000194339	0.00877015	AGPAT3
ENSG00000160408	2951.95	-0.54515	0.171697	-3.17507	0.00149802	0.0330523	ST6GALNAC6
ENSG00000160445	4069.99	-0.777701	0.123875	-6.27812	3.42684e-10	5.29627e-07	ZER1
ENSG00000160584	4456.48	-0.799243	0.218843	-3.65213	0.000260071	0.0105643	SIK3
ENSG00000160703	1307.15	-0.93678	0.26202	-3.57522	0.00034993	0.0128187	NLRX1
ENSG00000160767	3613.93	1.06947	0.250146	4.27539	1.908e-05	0.00198481	FAM189B
ENSG00000160789	32917.6	-1.40488	0.409114	-3.43397	0.000594812	0.0182642	LMNA
ENSG00000160932	18856.2	-1.4504	0.387805	-3.74003	0.000184	0.00848282	LY6E
ENSG00000161011	6206.32	-0.877387	0.263978	-3.32371	0.000888294	0.0239044	SQSTM1
ENSG00000161103	15.1387	-4.25251	0.892445	-4.76501	1.88844e-06	0.000367013	AC008132.13
ENSG00000161798	3.58274	3.57323	0.87631	4.07758	4.55065e-05	0.00345084	AQP5
ENSG00000161896	34.1578	4.56472	1.12741	4.04885	5.147e-05	0.00375395	IP6K3
ENSG00000162236	4130.26	-0.857465	0.265376	-3.23113	0.00123303	0.0295781	STX5
ENSG00000162341	1565.81	0.503798	0.168644	2.98735	0.00281411	0.0490183	TPCN2
ENSG00000162409	151.418	3.5041	0.70701	4.95623	7.18759e-07	0.000186624	PRKAA2
ENSG00000162434	124980	-1.44232	0.27611	-5.2237	1.75379e-07	6.32456e-05	JAK1
ENSG00000162438	38.5096	-1.85059	0.496765	-3.72528	0.000195096	0.00877015	CTRC
ENSG00000162510	55.8157	-1.52217	0.435838	-3.49251	0.000478506	0.0157031	MATN1
ENSG00000162542	1898.05	-0.947997	0.27637	-3.43017	0.000603196	0.0184518	TMCO4
ENSG00000162543	434.497	-2.08119	0.439903	-4.73102	2.23393e-06	0.000402802	UBXN10
ENSG00000162614	668.102	1.57436	0.510469	3.08414	0.0020414	0.0399163	NEXN
ENSG00000162722	49.8622	3.07116	0.881175	3.4853	0.000491585	0.0160029	TRIM58
ENSG00000162738	3259.33	1.09327	0.299248	3.65338	0.000258806	0.0105261	VANGL2
ENSG00000162891	45.0154	-3.72517	0.872326	-4.27038	1.95137e-05	0.00202344	IL20
ENSG00000162894	335.918	-1.3903	0.453208	-3.06768	0.00215726	0.0414296	FAIM3
ENSG00000162989	724.402	-2.84047	0.911659	-3.11571	0.001835	0.0375278	KCNJ3
ENSG00000163001	4727.33	-0.676689	0.202779	-3.33707	0.000846662	0.0232068	CCDC104
ENSG00000163141	90.2478	1.081	0.324848	3.3277	0.000875665	0.0236641	BNIPL
ENSG00000163331	1081.97	-3.83952	0.925684	-4.14776	3.35739e-05	0.00284877	DAPL1
ENSG00000163380	113.79	3.45213	0.721962	4.7816	1.73905e-06	0.000344783	LMOD3
ENSG00000163463	570.594	0.760013	0.249014	3.05209	0.00227251	0.0429816	KRTCAP2
ENSG00000163492	53.7888	2.53504	0.836279	3.03134	0.00243474	0.0448497	CCDC141
ENSG00000163599	109.487	-2.19295	0.676118	-3.24345	0.00118093	0.0288182	CTLA4
ENSG00000163631	341.142	-1.7124	0.540082	-3.17062	0.00152114	0.0332906	ALB
ENSG00000163659	5854.35	-1.10758	0.312864	-3.54014	0.000399918	0.0139717	TIPARP
ENSG00000163687	662.54	-3.8848	0.883201	-4.39855	1.08978e-05	0.00133977	DNASE1L3
ENSG00000163701	2466.27	-2.281	0.514082	-4.43704	9.12055e-06	0.00117386	IL17RE
ENSG00000163812	30903	-1.31451	0.316989	-4.14687	3.3705e-05	0.00284877	ZDHHC3
ENSG00000163827	1182.55	-1.44266	0.428514	-3.36667	0.000760821	0.0216417	LRRC2
ENSG00000163833	18.5956	4.52201	1.12343	4.0252	5.69268e-05	0.00395731	FBXO40
ENSG00000163840	2423.29	-0.626289	0.187317	-3.34347	0.000827387	0.0228852	DTX3L
ENSG00000163914	8.69534	-2.31514	0.561163	-4.12561	3.6976e-05	0.00302291	RHO
ENSG00000163935	1145.69	-1.39798	0.453479	-3.0828	0.00205065	0.0400216	SFMBT1
ENSG00000164104	11190.3	0.790625	0.263473	3.00078	0.00269285	0.0477014	HMGB2
ENSG00000164106	106.703	1.32856	0.379287	3.50277	0.000460441	0.015343	SCRG1
ENSG00000164107	498.846	3.19423	0.834933	3.82573	0.000130387	0.00676013	HAND2
ENSG00000164197	132.668	1.44281	0.449767	3.2079	0.00133706	0.0310412	RNF180
ENSG00000164284	1625.74	0.61086	0.177583	3.43986	0.000582005	0.0179218	GRPEL2
ENSG00000164294	2380.49	0.608138	0.19271	3.15571	0.0016011	0.0343351	GPX8
ENSG00000164362	158.691	1.98842	0.619102	3.21178	0.00131916	0.0308047	TERT
ENSG00000164434	7543.32	-6.38794	1.3489	-4.73565	2.18351e-06	0.000398135	FABP7
ENSG00000164483	129.947	2.08761	0.609288	3.4263	0.000611859	0.018629	SAMD3
ENSG00000164520	7.03926	1.63344	0.543483	3.0055	0.00265148	0.0473879	RAET1E
ENSG00000164543	2279.37	-1.50317	0.470149	-3.19722	0.00138759	0.0316262	STK17A
ENSG00000164620	90.2927	1.36827	0.400425	3.41703	0.000633072	0.0191074	RELL2
ENSG00000164691	5749.24	-2.78099	0.582965	-4.77042	1.83838e-06	0.000359437	TAGAP
ENSG00000164879	1803.4	3.87759	1.02085	3.79838	0.000145643	0.00729587	CA3
ENSG00000164972	84.9177	-2.16684	0.508703	-4.25953	2.04853e-05	0.00209079	C9orf24
ENSG00000165084	5.50321	2.41041	0.777311	3.10096	0.00192895	0.0387842	C8orf34
ENSG00000165409	48.2605	-2.35013	0.7484	-3.1402	0.00168831	0.0354666	TSHR
ENSG00000165462	5.46994	3.03788	0.842968	3.6038	0.000313601	0.0119603	PHOX2A
ENSG00000165490	1263.53	1.31788	0.277449	4.75001	2.03411e-06	0.000383832	C11orf82
ENSG00000165695	186.146	-1.4126	0.246876	-5.72188	1.05349e-08	8.3395e-06	AK8
ENSG00000165698	1064.86	-0.840889	0.224687	-3.74249	0.000182206	0.00844077	C9orf9
ENSG00000165794	248.39	-2.76538	0.772389	-3.5803	0.000343205	0.0126437	SLC39A2
ENSG00000165887	134.539	3.38432	0.805722	4.20035	2.665e-05	0.00249269	ANKRD2
ENSG00000165923	360.058	-1.07788	0.265358	-4.06199	4.8656e-05	0.00365551	AGBL2
ENSG00000165959	5406.3	-1.18329	0.361413	-3.27407	0.00106012	0.0268178	CLMN
ENSG00000166035	219.086	-2.89481	0.654896	-4.42026	9.85827e-06	0.00124402	LIPC
ENSG00000166105	309.23	2.27945	0.735315	3.09996	0.00193546	0.0388409	GLB1L3
ENSG00000166289	1819.92	-3.45055	0.619696	-5.56813	2.57482e-08	1.67137e-05	PLEKHF1
ENSG00000166317	252.814	2.49473	0.58522	4.26289	2.018e-05	0.00206613	SYNPO2L
ENSG00000166398	5407.1	-1.40111	0.306554	-4.57051	4.86546e-06	0.00073108	KIAA0355
ENSG00000166501	41024.6	-1.12288	0.323006	-3.47635	0.000508291	0.0164478	PRKCB
ENSG00000166800	42.0996	2.13245	0.665774	3.20297	0.0013602	0.0313293	LDHAL6A
ENSG00000166803	626.764	1.08349	0.329393	3.28937	0.00100413	0.0259475	KIAA0101
ENSG00000166851	2572.79	0.981736	0.312097	3.14561	0.00165742	0.0349761	PLK1
ENSG00000166862	184.995	-3.76788	1.10546	-3.40843	0.00065339	0.0195631	CACNG2
ENSG00000166888	32147.8	-0.5383	0.163194	-3.29853	0.00097193	0.0254309	STAT6
ENSG00000166897	500.776	-3.01362	0.931129	-3.23653	0.00120994	0.0292621	ELFN2
ENSG00000166925	6190.65	-0.63707	0.204825	-3.11032	0.00186883	0.0379804	TSC22D4
ENSG00000166965	3944.72	0.549666	0.132508	4.14818	3.35131e-05	0.00284877	RCCD1
ENSG00000166986	6440.35	0.88816	0.211185	4.20561	2.60383e-05	0.00246385	MARS
ENSG00000167281	380.065	-3.67368	0.711616	-5.16244	2.43745e-07	7.9909e-05	RBFOX3
ENSG00000167306	77.4329	1.21533	0.387818	3.13377	0.00172574	0.0360429	MYO5B
ENSG00000167565	2007.8	-0.696348	0.196747	-3.53931	0.000401173	0.0139855	SERTAD3
ENSG00000167633	2.06172	3.40083	0.929249	3.65976	0.000252456	0.0103931	KIR3DL1
ENSG00000167658	289640	-0.394267	0.128977	-3.05688	0.00223653	0.0425741	EEF2
ENSG00000167670	2142.95	0.5978	0.189846	3.14887	0.00163902	0.0348465	CHAF1A
ENSG00000167701	714.472	-1.2129	0.382118	-3.17415	0.00150274	0.0330899	GPT
ENSG00000167711	401.27	-1.24597	0.340342	-3.66094	0.000251296	0.0103888	SERPINF2
ENSG00000167740	2331.04	-0.936454	0.230276	-4.06666	4.76912e-05	0.00359134	CYB5D2
ENSG00000167769	18.266	-1.7278	0.474174	-3.6438	0.000268641	0.0107909	ACER1
ENSG00000167772	1339.69	-1.72284	0.576997	-2.98587	0.00282775	0.0490789	ANGPTL4
ENSG00000167800	4.14594	1.46174	0.489018	2.98913	0.00279772	0.0488803	TBX10
ENSG00000167881	7345.83	-0.462734	0.111015	-4.1682	3.07018e-05	0.00272861	SRP68
ENSG00000167889	584.927	-2.42515	0.632975	-3.83135	0.00012744	0.00669286	MGAT5B
ENSG00000167969	1381.49	-1.10458	0.356011	-3.10266	0.00191791	0.0386632	ECI1
ENSG00000167995	477.064	1.04544	0.266958	3.91614	8.99763e-05	0.00529035	BEST1
ENSG00000168038	507.298	-0.706331	0.233321	-3.02729	0.00246757	0.0451961	ULK4
ENSG00000168118	1562.38	0.690752	0.187606	3.68193	0.000231478	0.00985939	RAB4A
ENSG00000168333	27.307	2.56294	0.779787	3.28672	0.00101363	0.0261306	C8orf22
ENSG00000168389	196.961	2.29199	0.574349	3.99059	6.59087e-05	0.00433023	MFSD2A
ENSG00000168427	84.235	1.87344	0.530782	3.52959	0.000416206	0.0143553	KLHL30
ENSG00000168447	845.608	-2.8933	0.75704	-3.82185	0.000132453	0.00683448	SCNN1B
ENSG00000168481	16.8572	3.43833	0.642325	5.35294	8.65342e-08	3.90077e-05	LGI3
ENSG00000168490	387.983	-1.19303	0.385982	-3.09089	0.00199555	0.0394442	PHYHIP
ENSG00000168509	61.2605	3.9506	0.844771	4.67653	2.91768e-06	0.000497394	HFE2
ENSG00000168528	392.724	3.7259	0.570441	6.53162	6.50634e-11	1.40775e-07	SERINC2
ENSG00000168658	25.0792	-1.80484	0.604185	-2.98723	0.0028152	0.0490183	VWA3B
ENSG00000168710	9311.72	-0.696397	0.21808	-3.1933	0.00140656	0.0318793	AHCYL1
ENSG00000168734	3532.04	-0.867971	0.273483	-3.17376	0.00150476	0.0330899	PKIG
ENSG00000168874	1678.42	-1.88439	0.60351	-3.12238	0.00179396	0.0368511	ATOH8
ENSG00000168917	2195.68	-1.0866	0.360365	-3.01527	0.00256748	0.0463244	SLC35G2
ENSG00000169031	44.5874	1.63799	0.402276	4.0718	4.66509e-05	0.00352938	COL4A3
ENSG00000169087	1051.52	0.730778	0.229007	3.19107	0.00141745	0.0320368	HSPBAP1
ENSG00000169136	3938.95	0.940698	0.315658	2.98012	0.0028814	0.0495595	ATF5
ENSG00000169258	1554.96	-1.81501	0.436871	-4.15457	3.25905e-05	0.00282823	GPRIN1
ENSG00000169271	79.2568	4.38049	1.08131	4.05109	5.09789e-05	0.00373814	HSPB3
ENSG00000169393	531.382	-3.47514	0.866525	-4.01044	6.06059e-05	0.00410284	ELSPBP1
ENSG00000169446	2668.77	-0.428498	0.131586	-3.25641	0.00112831	0.0279973	MMGT1
ENSG00000169715	597.063	-2.08259	0.661283	-3.14932	0.00163651	0.0348465	MT1E
ENSG00000169758	98.7653	0.982058	0.281214	3.49221	0.000479046	0.0157032	C15orf27
ENSG00000170075	5.87833	1.67987	0.533665	3.1478	0.00164504	0.0348714	GPR37L1
ENSG00000170231	34.8511	2.33931	0.735979	3.17849	0.00148042	0.0328703	FABP6
ENSG00000170271	4942.98	-1.62427	0.347596	-4.67286	2.97031e-06	0.000497394	FAXDC2
ENSG00000170290	729.754	4.65166	1.32545	3.50949	0.000448961	0.0151313	SLN
ENSG00000170370	52.5314	2.55144	0.694108	3.67586	0.000237051	0.010009	EMX2
ENSG00000170373	30.8499	5.84771	1.47509	3.96431	7.36094e-05	0.00462997	CST1
ENSG00000170379	246.981	-1.44686	0.477488	-3.03016	0.00244428	0.0449216	FAM115C
ENSG00000170396	129.81	-3.40637	0.962616	-3.53866	0.000402169	0.0140051	ZNF804A
ENSG00000170425	260.701	-1.60867	0.488911	-3.29031	0.00100076	0.02592	ADORA2B
ENSG00000170485	2204.82	-2.08164	0.492587	-4.22593	2.37956e-05	0.00230065	NPAS2
ENSG00000170498	7.28175	2.63324	0.656586	4.0105	6.059e-05	0.00410284	KISS1
ENSG00000170608	3.27617	2.53641	0.681605	3.72124	0.000198249	0.00883843	FOXA3
ENSG00000170681	208.378	3.13538	0.585236	5.35746	8.43987e-08	3.85809e-05	MURC
ENSG00000170745	219.602	1.88681	0.535689	3.52221	0.000427961	0.014597	KCNS3
ENSG00000170807	266.322	4.15093	1.30798	3.17355	0.00150585	0.0330899	LMOD2
ENSG00000170892	3668.45	-0.587144	0.174573	-3.36331	0.00077013	0.0217919	TSEN34
ENSG00000170923	4.00903	5.14242	1.05008	4.89715	9.72366e-07	0.000236089	OR7G2
ENSG00000171163	7399.17	1.21475	0.329775	3.68357	0.000229986	0.00984481	ZNF692
ENSG00000171180	5.76009	4.05523	1.05949	3.82753	0.000129433	0.00673532	OR2M4
ENSG00000171208	488.264	1.54006	0.493055	3.12351	0.00178705	0.0368023	NETO2
ENSG00000171346	58.5233	-3.2229	1.02027	-3.15888	0.00158376	0.0342228	KRT15
ENSG00000171403	23.711	-2.98549	0.892897	-3.3436	0.000826986	0.0228852	KRT9
ENSG00000171408	881.688	-2.57889	0.450549	-5.72388	1.04119e-08	8.3395e-06	PDE7B
ENSG00000171443	642.24	-0.994636	0.327481	-3.03723	0.00238763	0.0443577	ZNF524
ENSG00000171444	1387.33	-1.42652	0.453176	-3.14782	0.00164492	0.0348714	MCC
ENSG00000171517	173.878	-3.63988	0.976143	-3.72884	0.000192366	0.00873209	LPAR3
ENSG00000171551	331.128	-2.33748	0.721279	-3.24074	0.00119221	0.0290062	ECEL1
ENSG00000171658	88.7108	-1.77921	0.516242	-3.44647	0.000567956	0.0176736	RP11-443P15.2
ENSG00000171724	334.945	-3.27268	0.950944	-3.44151	0.000578472	0.0178446	VAT1L
ENSG00000171840	69.8439	1.69762	0.537837	3.15638	0.0015974	0.0343351	NINJ2
ENSG00000172000	14.8311	3.58934	0.805554	4.45575	8.3602e-06	0.00110382	ZNF556
ENSG00000172296	1512.25	-2.98702	0.546477	-5.46596	4.60403e-08	2.44965e-05	SPTLC3
ENSG00000172399	151.571	3.78377	1.21311	3.11906	0.00181427	0.0371741	MYOZ2
ENSG00000172403	1099.61	2.85288	0.761143	3.74815	0.000178146	0.00833127	SYNPO2
ENSG00000172531	6606.43	-0.640807	0.180632	-3.54758	0.000388787	0.013686	PPP1CA
ENSG00000172660	10145.7	0.473476	0.141591	3.34397	0.000825893	0.0228852	TAF15
ENSG00000172680	3.06639	5.26138	1.03258	5.09535	3.48098e-07	0.000106584	MOS
ENSG00000172731	1135.21	0.759244	0.201243	3.77277	0.000161447	0.00784422	LRRC20
ENSG00000172752	7.71427	4.47578	1.10248	4.05973	4.91292e-05	0.00367224	COL6A5
ENSG00000172771	298.802	-1.169	0.365713	-3.19649	0.00139109	0.0316495	EFCAB12
ENSG00000172818	7.68122	2.45012	0.645114	3.79796	0.00014589	0.00729587	OVOL1
ENSG00000172831	4145.32	-0.816527	0.187911	-4.34528	1.39099e-05	0.00158407	CES2
ENSG00000172967	133.839	-4.86005	1.32993	-3.65437	0.000257812	0.0105072	XKR3
ENSG00000173110	1041.41	2.61428	0.720495	3.62845	0.000285123	0.0111684	HSPA6
ENSG00000173141	4925.81	-0.843578	0.262877	-3.20902	0.00133189	0.0309876	MRP63
ENSG00000173210	330.117	1.66768	0.553657	3.01212	0.00259429	0.0467002	ABLIM3
ENSG00000173281	6371.1	-1.61048	0.43261	-3.72269	0.000197109	0.00881181	PPP1R3B
ENSG00000173391	118.627	2.9468	0.829023	3.55455	0.000378625	0.013504	OLR1
ENSG00000173559	4826.73	-1.31364	0.405961	-3.23588	0.00121267	0.0292626	NABP1
ENSG00000173641	575.345	3.27787	0.803347	4.08027	4.49829e-05	0.00342715	HSPB7
ENSG00000173673	2.778	-2.98675	1.00158	-2.98205	0.00286326	0.0493783	HES3
ENSG00000173698	39432.6	-2.35712	0.574075	-4.10594	4.0267e-05	0.00319537	GPR64
ENSG00000173762	2421.6	-3.24541	0.849532	-3.82023	0.000133325	0.00684683	CD7
ENSG00000173991	1073.98	3.29465	0.683821	4.818	1.45006e-06	0.000307602	TCAP
ENSG00000174032	2836.91	0.791816	0.226754	3.49197	0.000479477	0.0157032	SLC25A30
ENSG00000174080	8783.38	-0.950901	0.230683	-4.12212	3.75408e-05	0.00304704	CTSF
ENSG00000174238	6960.13	-0.627972	0.199028	-3.15519	0.00160392	0.0343525	PITPNA
ENSG00000174282	9355.59	-0.677215	0.17244	-3.92724	8.5926e-05	0.00515493	ZBTB4
ENSG00000174326	3702.8	-1.34647	0.424244	-3.1738	0.00150455	0.0330899	SLC16A11
ENSG00000174358	1.95471	3.97332	1.16096	3.42244	0.000620613	0.0187988	SLC6A19
ENSG00000174371	1199.71	1.64664	0.372227	4.42375	9.70019e-06	0.00123382	EXO1
ENSG00000174374	849.857	-0.589272	0.132598	-4.44405	8.82802e-06	0.00114152	WBSCR16
ENSG00000174403	29.9951	4.37022	0.824569	5.3	1.15801e-07	4.81852e-05	C20orf166-AS1
ENSG00000174680	28.8857	1.54942	0.417836	3.70819	0.000208743	0.00914301	GRIK1-AS1
ENSG00000174791	1007.15	-1.66668	0.420942	-3.9594	7.51381e-05	0.00469881	RIN1
ENSG00000174799	1465.75	0.863578	0.269375	3.20585	0.00134662	0.0311357	CEP135
ENSG00000174837	65.3118	2.1533	0.601949	3.57721	0.000347285	0.0127505	EMR1
ENSG00000174842	1008.12	0.372906	0.12163	3.0659	0.00217013	0.0415784	GLMN
ENSG00000174898	52.1812	4.45772	0.766413	5.81634	6.01486e-09	5.42273e-06	CATSPERD
ENSG00000174938	7077.58	-1.46124	0.327956	-4.45559	8.36636e-06	0.00110382	SEZ6L2
ENSG00000174939	2387.57	-2.89725	0.536385	-5.40144	6.61089e-08	3.30097e-05	ASPHD1
ENSG00000175084	3081.99	4.23176	1.13557	3.72654	0.000194125	0.00877015	DES
ENSG00000175115	8054.19	-0.575539	0.172888	-3.32898	0.000871649	0.0236183	PACS1
ENSG00000175287	1842.56	-1.52098	0.362385	-4.19714	2.70303e-05	0.00249942	PHYHD1
ENSG00000175302	318.186	-3.88357	1.08286	-3.5864	0.000335276	0.0124505	ANKRD30BP1
ENSG00000175318	34.9933	-0.888083	0.287676	-3.0871	0.0020212	0.0397227	GRAMD2
ENSG00000175322	553.325	0.870047	0.245203	3.54827	0.000387776	0.0136809	ZNF519
ENSG00000175426	1144.63	-3.61946	0.872203	-4.14979	3.32785e-05	0.00284877	PCSK1
ENSG00000175470	3816.36	-0.736523	0.170709	-4.31449	1.59975e-05	0.00176068	PPP2R2D
ENSG00000175505	487.336	-1.55294	0.450052	-3.45057	0.000559408	0.0175083	CLCF1
ENSG00000175591	13.7868	2.19416	0.735029	2.98513	0.00283457	0.0491288	P2RY2
ENSG00000175611	302.027	-0.951797	0.260032	-3.66031	0.00025191	0.0103888	LINC00476
ENSG00000175745	237.219	1.79602	0.592905	3.02918	0.00245217	0.0450156	NR2F1
ENSG00000175766	6.36197	-5.20086	0.989712	-5.25493	1.48081e-07	5.52428e-05	EIF4E1B
ENSG00000175866	2513.91	-1.04033	0.249766	-4.16521	3.11069e-05	0.0027435	BAIAP2
ENSG00000175893	32507.7	-2.33843	0.421484	-5.54809	2.88805e-08	1.76858e-05	ZDHHC21
ENSG00000175920	50.0199	2.63775	0.520582	5.06694	4.04271e-07	0.00011762	DOK7
ENSG00000176194	21.0187	-3.30578	0.921736	-3.58647	0.000335179	0.0124505	CIDEA
ENSG00000176209	2826.23	-0.938021	0.277757	-3.37713	0.000732469	0.0211128	SMIM19
ENSG00000176444	7287.59	0.530174	0.172195	3.07891	0.00207758	0.0402143	CLK2
ENSG00000176472	599.037	-0.725685	0.222191	-3.26604	0.00109064	0.02725	ZNF575
ENSG00000176531	1708.32	-1.21353	0.275406	-4.40633	1.05138e-05	0.00131751	PHLDB3
ENSG00000176659	36.3609	3.31927	0.562714	5.89868	3.6643e-09	3.96429e-06	C20orf197
ENSG00000176749	890.98	1.10967	0.368019	3.01525	0.00256771	0.0463244	CDK5R1
ENSG00000176928	767.577	-3.252	0.825816	-3.93793	8.21878e-05	0.00501407	GCNT4
ENSG00000177030	5373.41	-0.835804	0.227937	-3.66682	0.000245588	0.010219	DEAF1
ENSG00000177138	2.45255	2.71012	0.770586	3.51696	0.000436514	0.0148321	FAM9B
ENSG00000177233	1.72911	3.3386	1.10585	3.01903	0.00253585	0.0460054	OR2M1P
ENSG00000177359	283.03	3.61972	0.674276	5.3683	7.94806e-08	3.75106e-05	RP11-551L14.1
ENSG00000177409	2843.79	-1.41158	0.406608	-3.4716	0.000517361	0.0166252	SAMD9L
ENSG00000177462	8.89905	3.67465	1.1431	3.21464	0.00130606	0.0306315	OR2T8
ENSG00000177504	3.30834	2.05286	0.676564	3.03425	0.00241136	0.0446241	VCX2
ENSG00000177511	81.6934	-5.18416	1.28791	-4.02525	5.6914e-05	0.00395731	ST8SIA3
ENSG00000177602	150.774	1.19475	0.355856	3.35739	0.000786831	0.0221243	GSG2
ENSG00000177640	212.658	-0.968118	0.270503	-3.57896	0.000344967	0.0126941	CASC2
ENSG00000177688	14.663	1.57468	0.518312	3.03809	0.00238079	0.044256	SUMO4
ENSG00000177752	22.0628	2.27902	0.518619	4.39441	1.11076e-05	0.00136041	YIPF7
ENSG00000177791	906.25	1.36441	0.455538	2.99516	0.00274298	0.0482359	MYOZ1
ENSG00000177854	799.32	-0.88649	0.250742	-3.53546	0.000407066	0.0141453	TMEM187
ENSG00000177910	220.555	-3.17761	0.682937	-4.65285	3.27373e-06	0.000539214	SPATA31C2
ENSG00000178209	41597	-1.60921	0.305806	-5.26218	1.42354e-07	5.37237e-05	PLEC
ENSG00000178217	96.5454	-2.38676	0.634954	-3.75894	0.000170632	0.00807722	SH2D4B
ENSG00000178248	50.7572	-2.94999	0.768151	-3.84038	0.000122842	0.00652532	AP000345.1
ENSG00000178409	521.609	0.87528	0.205541	4.25842	2.05873e-05	0.00209461	BEND3
ENSG00000178425	1986.18	-1.54748	0.394226	-3.92537	8.65977e-05	0.00517497	NT5DC1
ENSG00000178445	170.635	2.38076	0.745415	3.19387	0.00140379	0.0318389	GLDC
ENSG00000178467	4329.37	-1.08051	0.20522	-5.26516	1.40071e-07	5.34839e-05	P4HTM
ENSG00000178685	6847.81	-1.84313	0.349324	-5.27627	1.31837e-07	5.15531e-05	PARP10
ENSG00000178719	16947.3	-0.791756	0.249466	-3.1738	0.00150457	0.0330899	GRINA
ENSG00000178809	35.2112	-1.26611	0.392547	-3.22537	0.0012581	0.0300146	TRIM73
ENSG00000178814	5164.14	-0.733011	0.242404	-3.02392	0.00249522	0.0455471	OPLAH
ENSG00000178997	4.7721	1.75967	0.425146	4.13899	3.48846e-05	0.00291057	EXD1
ENSG00000179058	39.1834	-1.95853	0.468881	-4.17702	2.95347e-05	0.00264071	C9orf50
ENSG00000179082	136.528	-2.00107	0.436464	-4.58472	4.54589e-06	0.000692683	C9orf106
ENSG00000179094	15537	-1.88845	0.545077	-3.46456	0.000531104	0.0169494	PER1
ENSG00000179097	172.608	-2.69553	0.8558	-3.14971	0.0016343	0.0348279	HTR1F
ENSG00000179165	10.7649	-1.29483	0.424239	-3.05213	0.00227226	0.0429816	PXT1
ENSG00000179168	113.967	-0.999053	0.306587	-3.25863	0.0011195	0.0278639	GGN
ENSG00000179304	1395.78	-1.00631	0.292212	-3.44377	0.000573662	0.0177506	FAM156B
ENSG00000179520	21046.7	-3.58735	0.885001	-4.0535	5.04574e-05	0.0037304	SLC17A8
ENSG00000179528	55.8293	3.18831	0.731929	4.35603	1.3244e-05	0.00152429	LBX2
ENSG00000179542	46.8629	2.7329	0.75846	3.60322	0.000314297	0.0119728	SLITRK4
ENSG00000179546	5.63223	1.45026	0.485017	2.99011	0.00278873	0.048793	HTR1D
ENSG00000179588	764.268	-0.894845	0.249302	-3.58941	0.000331431	0.0123785	ZFPM1
ENSG00000179604	2364.68	-1.41781	0.427465	-3.3168	0.000910557	0.0242636	CDC42EP4
ENSG00000179627	318.137	-1.2886	0.333079	-3.86877	0.000109388	0.00604819	ZBTB42
ENSG00000179859	979.455	-0.767623	0.233086	-3.29331	0.00099016	0.0257718	AC025335.1
ENSG00000180155	523.108	-1.51349	0.41319	-3.66294	0.000249339	0.0103618	LYNX1
ENSG00000180209	1149.96	4.93591	1.042	4.73695	2.1696e-06	0.000397834	MYLPF
ENSG00000180251	1.668	3.66365	0.941655	3.89064	9.99783e-05	0.00572292	SLC9A4
ENSG00000180340	986.934	1.65717	0.483413	3.42807	0.000607896	0.0185606	FZD2
ENSG00000180440	4252.66	-5.10726	0.777788	-6.56639	5.15502e-11	1.19508e-07	SERTM1
ENSG00000180573	9821.86	-1.63258	0.434377	-3.75845	0.000170971	0.00807722	HIST1H2AC
ENSG00000180596	349.38	-2.16144	0.665627	-3.24722	0.00116539	0.0284841	HIST1H2BC
ENSG00000180636	23.5323	-2.46555	0.816136	-3.021	0.0025194	0.0458622	OR4E1
ENSG00000180712	24.3829	-1.13209	0.305051	-3.71116	0.000206314	0.0090494	RP11-290F5.2
ENSG00000180914	378.813	0.805456	0.253801	3.17358	0.00150572	0.0330899	OXTR
ENSG00000180929	188.66	-1.28222	0.427476	-2.99951	0.00270417	0.0478552	GPR62
ENSG00000180999	5.50428	3.71948	0.604355	6.15446	7.53344e-10	9.78021e-07	C1orf105
ENSG00000181004	720.552	-0.792732	0.233827	-3.39026	0.000698276	0.0202712	BBS12
ENSG00000181016	127.645	0.847187	0.260395	3.25347	0.00114006	0.0282025	LSMEM1
ENSG00000181097	97.2085	-1.33992	0.443538	-3.02099	0.00251948	0.0458622	RP11-429J17.2
ENSG00000181408	164.07	-2.60185	0.743506	-3.49944	0.000466238	0.015441	UTS2R
ENSG00000181418	160.954	2.70723	0.628852	4.30504	1.66958e-05	0.00180626	DDN
ENSG00000181450	1225.92	0.868137	0.256528	3.38418	0.000713906	0.0206695	ZNF678
ENSG00000181513	2380.34	-0.881912	0.248665	-3.54659	0.000390255	0.0137228	ACBD4
ENSG00000181523	2852.8	-1.00713	0.215507	-4.67332	2.96363e-06	0.000497394	SGSH
ENSG00000181626	7.64282	3.0217	0.963632	3.13574	0.0017142	0.0358711	ANKRD62
ENSG00000181638	1359.01	-0.810539	0.228473	-3.54763	0.000388717	0.013686	ZFP41
ENSG00000181652	382.216	1.12502	0.36807	3.05654	0.00223908	0.0425976	ATG9B
ENSG00000181690	502.75	2.80716	0.655672	4.28134	1.85768e-05	0.00194847	PLAG1
ENSG00000181915	5081.33	-1.15573	0.285705	-4.0452	5.22784e-05	0.00378738	ADO
ENSG00000182010	593.215	1.51402	0.402383	3.76263	0.000168139	0.00802518	RTKN2
ENSG00000182054	3428.79	0.747206	0.218075	3.42637	0.000611702	0.018629	IDH2
ENSG00000182177	12.7366	2.85153	0.834091	3.41872	0.000629155	0.0190306	ASB18
ENSG00000182185	490.722	-0.444045	0.148088	-2.99852	0.00271294	0.0479575	RAD51B
ENSG00000182263	86.1865	2.62615	0.707517	3.71179	0.000205801	0.0090494	FIGN
ENSG00000182308	76.239	0.839704	0.265915	3.15779	0.00158968	0.0343078	DCAF4L1
ENSG00000182329	27.1319	-1.05607	0.315304	-3.34935	0.00081	0.0225854	AC079354.1
ENSG00000182389	351.977	1.90976	0.566978	3.36832	0.000756273	0.021607	CACNB4
ENSG00000182450	9.24135	3.19751	0.692106	4.61997	3.83792e-06	0.000601756	KCNK4
ENSG00000182473	7859.73	-0.727203	0.167622	-4.33835	1.43553e-05	0.00161427	EXOC7
ENSG00000182511	2102.34	-1.24865	0.34304	-3.63996	0.000272684	0.0108326	FES
ENSG00000182533	40.5375	3.25162	0.722633	4.49969	6.80537e-06	0.00094391	CAV3
ENSG00000182534	11046.9	-1.23311	0.317563	-3.88306	0.000103151	0.00584268	MXRA7
ENSG00000182583	14.8689	2.1979	0.67345	3.26365	0.00109987	0.0274385	VCX
ENSG00000182648	131.125	-1.50669	0.353978	-4.25646	2.07688e-05	0.00210423	LINC01006
ENSG00000182676	94.0423	4.10663	0.918904	4.46905	7.85661e-06	0.00106692	PPP1R27
ENSG00000182747	4.07071	1.81487	0.566337	3.20458	0.00135258	0.0312228	SLC35D3
ENSG00000182759	1681.89	-3.576	0.859298	-4.16153	3.16116e-05	0.00277294	MAFA
ENSG00000182809	14625.9	-1.47386	0.471491	-3.12596	0.00177228	0.0366018	CRIP2
ENSG00000182836	1817.38	-3.26082	0.956792	-3.40808	0.000654228	0.0195702	PLCXD3
ENSG00000182963	2090.98	1.27156	0.340718	3.732	0.000189963	0.00870445	GJC1
ENSG00000183049	4714.17	-0.901512	0.25945	-3.47471	0.000511406	0.0165156	CAMK1D
ENSG00000183091	2591.72	2.88708	0.682453	4.23044	2.33235e-05	0.00227121	NEB
ENSG00000183117	168.98	2.37521	0.737608	3.22015	0.00128122	0.0303105	CSMD1
ENSG00000183154	135.128	-1.02485	0.282698	-3.62525	0.000288681	0.0112613	RP11-863K10.7
ENSG00000183155	960.968	0.585065	0.194691	3.00509	0.00265501	0.047412	RABIF
ENSG00000183255	46992.2	-1.70548	0.323549	-5.27117	1.35555e-07	5.23758e-05	PTTG1IP
ENSG00000183304	4.43825	6.35325	1.53573	4.13695	3.51952e-05	0.00292486	FAM9A
ENSG00000183346	149.496	-3.33686	0.865178	-3.85685	0.000114857	0.00626837	C10orf107
ENSG00000183379	133.85	-3.53966	0.873797	-4.05089	5.10228e-05	0.00373814	SYNDIG1L
ENSG00000183401	1777.25	-1.18056	0.374941	-3.14867	0.00164017	0.0348465	CCDC159
ENSG00000183558	42.347	-2.22116	0.663324	-3.34854	0.000812399	0.0226328	HIST2H2AA3
ENSG00000183570	1202.09	-2.87631	0.643319	-4.47105	7.7837e-06	0.00106146	PCBP3
ENSG00000183742	23.4043	2.85107	0.736441	3.87142	0.000108204	0.00601348	MACC1
ENSG00000183762	2913.72	-0.995251	0.30363	-3.27784	0.00104606	0.0266664	KREMEN1
ENSG00000183844	15.1025	2.05611	0.581722	3.53453	0.000408496	0.0141798	FAM3B
ENSG00000183929	665.933	1.32435	0.394232	3.3593	0.000781395	0.0219956	DUSP5P1
ENSG00000184058	827.435	3.11353	0.788134	3.95051	7.79838e-05	0.00483023	TBX1
ENSG00000184083	2387.2	-0.745806	0.204734	-3.64281	0.000269682	0.0108059	FAM120C
ENSG00000184185	128.108	1.77349	0.568683	3.11858	0.00181723	0.0372113	KCNJ12
ENSG00000184313	150.52	-2.19013	0.59717	-3.66751	0.000244926	0.0102045	MROH7
ENSG00000184344	2.78865	2.67446	0.896173	2.98432	0.00284213	0.0491578	GDF3
ENSG00000184368	274.082	2.37159	0.638828	3.71241	0.000205295	0.00904079	MAP7D2
ENSG00000184481	2773.88	-0.806394	0.230743	-3.49477	0.000474468	0.0156338	FOXO4
ENSG00000184492	20.1191	1.96593	0.466464	4.21454	2.50288e-05	0.00239775	FOXD4L1
ENSG00000184575	9177.6	0.977707	0.262126	3.72991	0.000191547	0.00871929	XPOT
ENSG00000184588	5780.09	-1.71716	0.573727	-2.993	0.00276252	0.0485086	PDE4B
ENSG00000184599	14.5908	2.19216	0.455182	4.81601	1.46457e-06	0.000308662	FAM19A3
ENSG00000184678	5965.98	-2.05601	0.484144	-4.24669	2.16953e-05	0.00217328	HIST2H2BE
ENSG00000184697	13.6411	2.26198	0.703904	3.21347	0.0013114	0.0306801	CLDN6
ENSG00000184898	1971.22	-1.07517	0.288166	-3.73109	0.000190652	0.00870445	RBM43
ENSG00000184903	913.08	-1.16998	0.322484	-3.62801	0.000285611	0.0111684	IMMP2L
ENSG00000184992	1508.7	0.626086	0.202708	3.08862	0.00201089	0.0396015	BRI3BP
ENSG00000185105	48.3678	1.791	0.466068	3.84279	0.000121643	0.00649504	MYADML2
ENSG00000185220	439.362	0.782831	0.242483	3.2284	0.00124485	0.0297955	PGBD2
ENSG00000185252	2433.92	0.568242	0.181628	3.12861	0.00175637	0.0364247	ZNF74
ENSG00000185267	245.875	-1.6726	0.417233	-4.00879	6.10295e-05	0.00410642	CDNF
ENSG00000185338	439.377	-2.39601	0.512624	-4.67401	2.9537e-06	0.000497394	SOCS1
ENSG00000185345	451.799	-0.909002	0.303483	-2.99523	0.00274234	0.0482359	PARK2
ENSG00000185482	1434.26	1.58477	0.394048	4.02178	5.77596e-05	0.00399711	STAC3
ENSG00000185507	1458.12	-1.05485	0.347993	-3.03123	0.00243557	0.0448497	IRF7
ENSG00000185559	97.8443	-2.83602	0.878552	-3.22806	0.00124633	0.0298089	DLK1
ENSG00000185621	5402.68	-0.983743	0.305379	-3.22139	0.00127573	0.0302447	LMLN
ENSG00000185664	128.027	1.26337	0.418557	3.0184	0.0025411	0.0460491	PMEL
ENSG00000185668	10342.1	-1.09672	0.361631	-3.03269	0.00242382	0.0447992	POU3F1
ENSG00000185742	1108.2	-3.02058	0.993473	-3.04042	0.00236247	0.0440387	C11orf87
ENSG00000185800	2457.5	-0.613219	0.179399	-3.41819	0.000630381	0.01905	DMWD
ENSG00000185818	403.992	3.13016	0.683071	4.58247	4.59509e-06	0.000694325	NAT8L
ENSG00000185885	5021.12	-1.82853	0.456263	-4.00762	6.13349e-05	0.00410642	IFITM1
ENSG00000185909	2637.91	-0.980955	0.296277	-3.31094	0.000929841	0.0246358	KLHDC8B
ENSG00000185962	6.29319	7.16474	1.64379	4.35867	1.30855e-05	0.00152429	LCE3A
ENSG00000185963	3921.85	-0.459574	0.151575	-3.03199	0.00242948	0.0448018	BICD2
ENSG00000185972	17.2808	1.76772	0.524927	3.36754	0.00075841	0.0216379	CCIN
ENSG00000186049	4.80734	-3.4054	1.1175	-3.04735	0.00230871	0.0433883	KRT73
ENSG00000186056	214.99	-1.5884	0.326217	-4.86916	1.12071e-06	0.000261682	MATN1-AS1
ENSG00000186185	1506.12	1.28481	0.335942	3.82449	0.000131041	0.00678322	KIF18B
ENSG00000186648	606.935	1.12362	0.376019	2.9882	0.0028063	0.0489279	LRRC16B
ENSG00000186831	13.8273	-2.92365	0.722077	-4.04894	5.14502e-05	0.00375395	KRT17P2
ENSG00000186862	76.7002	-1.1698	0.29162	-4.01139	6.0361e-05	0.00410284	PDZD7
ENSG00000186867	7351.74	-2.24537	0.591463	-3.7963	0.000146874	0.00733376	QRFPR
ENSG00000186918	6959.55	-1.2671	0.349315	-3.62737	0.000286326	0.0111829	ZNF395
ENSG00000186973	346.294	-3.86142	1.02093	-3.78227	0.000155403	0.00764206	FAM183A
ENSG00000186976	226.201	-1.19042	0.31271	-3.80679	0.00014078	0.00712818	EFCAB6
ENSG00000187017	206.126	-2.53518	0.630987	-4.01781	5.87417e-05	0.0040307	ESPN
ENSG00000187091	1038.78	-0.718128	0.194127	-3.69927	0.000216222	0.00943241	PLCD1
ENSG00000187156	8.94563	3.10894	0.839595	3.70291	0.000213144	0.00931062	LINC00221
ENSG00000187185	274.897	-2.96842	0.810674	-3.66167	0.000250577	0.0103734	CTD-2600O9.1
ENSG00000187186	34.0028	-0.816447	0.243246	-3.35647	0.000789436	0.022126	RP11-195F19.5
ENSG00000187288	26.1691	-2.5691	0.860664	-2.98502	0.00283559	0.0491288	CIDEC
ENSG00000187486	54.5007	2.53312	0.528313	4.79473	1.62896e-06	0.000334618	KCNJ11
ENSG00000187583	95.0756	-1.74648	0.496569	-3.51709	0.00043631	0.0148321	PLEKHN1
ENSG00000187616	20.2682	4.82726	1.23002	3.92453	8.68979e-05	0.00517497	TMEM8C
ENSG00000187650	1081.75	-1.47116	0.314341	-4.68016	2.86657e-06	0.000494881	VMAC
ENSG00000187686	6.70708	1.70268	0.457055	3.72533	0.00019506	0.00877015	KRT18P59
ENSG00000187690	7.61858	1.45254	0.474871	3.05881	0.00222219	0.0423757	CXorf67
ENSG00000187837	2226.59	-2.14826	0.618394	-3.47394	0.000512877	0.0165467	HIST1H1C
ENSG00000187867	372.94	2.22751	0.681481	3.26862	0.00108072	0.0271484	PALM3
ENSG00000187889	6.98855	2.58503	0.638923	4.04591	5.21205e-05	0.00378439	C1orf168
ENSG00000187908	71.873	5.21346	0.963942	5.40848	6.35634e-08	3.27462e-05	DMBT1
ENSG00000187944	778.562	-2.26403	0.686402	-3.2984	0.000972385	0.0254309	C2orf66
ENSG00000187980	50.9038	-1.87898	0.628683	-2.98875	0.00280117	0.0488803	PLA2G2C
ENSG00000187997	3.46039	3.50369	0.885631	3.95615	7.61684e-05	0.00474496	C17orf99
ENSG00000188000	62.5411	-2.98295	0.730077	-4.08581	4.39242e-05	0.0033782	OR7D2
ENSG00000188011	672.65	-1.99602	0.471732	-4.23125	2.32394e-05	0.00227121	CXXC11
ENSG00000188013	70.454	-2.59006	0.670548	-3.8626	0.000112188	0.00616105	MEIS3P2
ENSG00000188039	1241.53	-2.1675	0.545582	-3.97282	7.10268e-05	0.00454048	NWD1
ENSG00000188089	26.2597	2.74582	0.834624	3.28989	0.00100227	0.02592	PLA2G4E
ENSG00000188112	189.732	1.22349	0.399708	3.06097	0.00220623	0.0421674	C6orf132
ENSG00000188133	63.3709	5.43614	1.04917	5.18136	2.20279e-07	7.52564e-05	TMEM215
ENSG00000188176	64.7505	1.80448	0.581569	3.10277	0.00191717	0.0386632	SMTNL2
ENSG00000188375	154.705	-1.41098	0.46663	-3.02376	0.00249656	0.0455471	H3F3C
ENSG00000188389	4594	-2.7774	0.641556	-4.32916	1.49678e-05	0.001658	PDCD1
ENSG00000188624	9.32842	-3.712	1.09027	-3.40466	0.000662457	0.0196732	IGFL3
ENSG00000188662	7.16436	3.23949	0.625167	5.1818	2.19754e-07	7.52564e-05	HILS1
ENSG00000188672	140.883	-1.66212	0.406712	-4.08672	4.37508e-05	0.00337446	RHCE
ENSG00000188674	10.0119	-4.76254	1.47927	-3.21953	0.00128402	0.0303525	C2orf80
ENSG00000188676	98.6772	3.76483	1.01947	3.69292	0.000221694	0.00960653	IDO2
ENSG00000188677	3005.5	-1.31586	0.369218	-3.56392	0.000365362	0.0131466	PARVB
ENSG00000188779	146.092	-0.845225	0.258887	-3.26484	0.00109526	0.0273443	SKOR1
ENSG00000188803	2648.02	-1.83033	0.506771	-3.61176	0.000304129	0.011765	SHISA6
ENSG00000188825	522.198	-0.87798	0.238322	-3.684	0.0002296	0.00984401	LINC00910
ENSG00000188886	166.814	-4.86578	0.88898	-5.47344	4.4138e-08	2.42804e-05	ASTL
ENSG00000188897	126.426	-1.29496	0.431471	-3.00126	0.00268865	0.0476846	CTD-3088G3.8
ENSG00000188916	655.479	-2.49216	0.774495	-3.21779	0.00129184	0.030456	FAM196A
ENSG00000188938	2675.39	-0.407212	0.109727	-3.71114	0.000206327	0.0090494	FAM120AOS
ENSG00000189077	2066.18	-0.867399	0.255752	-3.39156	0.000694949	0.0202289	TMEM120A
ENSG00000189212	203.049	2.62362	0.691565	3.79375	0.000148391	0.00735294	DPY19L2P1
ENSG00000189337	1685.12	-1.19522	0.34569	-3.45748	0.00054525	0.0172146	KAZN
ENSG00000189430	39.4393	-3.58414	1.04141	-3.44163	0.000578216	0.0178446	NCR1
ENSG00000196092	71.1093	-2.94179	0.865087	-3.40057	0.000672449	0.0198251	PAX5
ENSG00000196169	118.22	-2.38652	0.657164	-3.63155	0.000281727	0.0110833	KIF19
ENSG00000196273	14.2547	-4.40946	1.19961	-3.67575	0.000237148	0.010009	LINC00523
ENSG00000196296	409.716	2.22818	0.461947	4.82346	1.41092e-06	0.00030262	ATP2A1
ENSG00000196326	178.745	-4.89352	1.0478	-4.67027	3.00809e-06	0.00050067	AKR1CL1
ENSG00000196335	222.254	2.2835	0.574918	3.97187	7.13116e-05	0.00454048	STK31
ENSG00000196418	615.609	1.27774	0.271043	4.71415	2.42716e-06	0.00042813	ZNF124
ENSG00000196427	1.52507	3.74591	1.24903	2.99906	0.00270814	0.0478994	NBPF4
ENSG00000196503	127.694	1.41734	0.416303	3.4046	0.000662614	0.0196732	ARL9
ENSG00000196510	5688.81	0.775408	0.170868	4.53806	5.67733e-06	0.000830267	ANAPC7
ENSG00000196569	928.39	1.49923	0.479692	3.12539	0.0017757	0.0366384	LAMA2
ENSG00000196605	1366.95	-0.618195	0.173266	-3.5679	0.000359849	0.0130204	ZNF846
ENSG00000196811	106.998	3.19291	0.562809	5.67316	1.40185e-08	1.01108e-05	CHRNG
ENSG00000196859	328.194	-5.38532	1.12634	-4.78124	1.74219e-06	0.000344783	KRT39
ENSG00000196972	178.803	-1.53932	0.48307	-3.18653	0.0014399	0.0323864	LINC00087
ENSG00000196990	1010.58	-3.62647	0.629339	-5.76234	8.29542e-09	7.27666e-06	FAM163B
ENSG00000197019	1912.61	-1.64183	0.468649	-3.50331	0.00045951	0.015343	SERTAD1
ENSG00000197208	172.124	-1.28967	0.385913	-3.34187	0.000832161	0.0229275	SLC22A4
ENSG00000197210	6.85936	-4.90357	1.26242	-3.88425	0.000102648	0.0058349	KB-1592A4.15
ENSG00000197256	15387.4	-1.37713	0.341267	-4.03535	5.45207e-05	0.00387857	KANK2
ENSG00000197299	919.65	1.09997	0.360223	3.05359	0.0022612	0.0428398	BLM
ENSG00000197301	53.0103	-2.65708	0.785691	-3.38184	0.000720021	0.0208094	RP11-366L20.2
ENSG00000197358	71.9878	-1.18828	0.39506	-3.00784	0.00263107	0.047101	BNIP3P1
ENSG00000197361	29.3452	1.01305	0.299402	3.38359	0.00071546	0.020696	FBXL22
ENSG00000197406	1483.69	-5.3343	0.807305	-6.60753	3.90776e-11	1.05692e-07	DIO3
ENSG00000197444	3027.56	-1.59077	0.415263	-3.83074	0.000127757	0.00669866	OGDHL
ENSG00000197448	9503.44	-0.908167	0.210774	-4.30872	1.64205e-05	0.00179442	GSTK1
ENSG00000197457	10624.1	-0.68581	0.172349	-3.9792	6.91464e-05	0.00448843	STMN3
ENSG00000197472	55.2454	1.46414	0.390504	3.74937	0.000177278	0.00830533	ZNF695
ENSG00000197555	8637.61	1.05713	0.34089	3.10108	0.00192814	0.0387842	SIPA1L1
ENSG00000197586	3234.18	0.775815	0.241843	3.20792	0.00133698	0.0310412	ENTPD6
ENSG00000197587	31.435	2.24452	0.659095	3.40546	0.000660536	0.0196732	DMBX1
ENSG00000197594	24269.4	-2.14717	0.695226	-3.08845	0.00201204	0.0396015	ENPP1
ENSG00000197616	80.7524	4.11384	1.16955	3.51745	0.000435719	0.0148321	MYH6
ENSG00000197641	104.125	4.34435	0.946402	4.59038	4.42434e-06	0.000677342	SERPINB13
ENSG00000197748	375.217	-1.54614	0.421179	-3.67098	0.000241621	0.0101319	WDR96
ENSG00000197826	2.33567	2.66406	0.782248	3.40565	0.000660068	0.0196732	C4orf22
ENSG00000197852	1143.98	-1.38654	0.392709	-3.53069	0.000414476	0.0143163	FAM212B
ENSG00000197889	34.3713	-1.20581	0.363265	-3.31938	0.000902173	0.0240599	MEIG1
ENSG00000197965	3462.85	1.03447	0.289436	3.5741	0.000351429	0.0128301	MPZL1
ENSG00000198003	130.488	-1.45276	0.325873	-4.45805	8.27085e-06	0.00110016	CCDC151
ENSG00000198125	2192.84	4.52771	1.12861	4.01177	6.02658e-05	0.00410284	MB
ENSG00000198203	41.2295	2.88114	0.54497	5.28678	1.24487e-07	4.98811e-05	SULT1C2
ENSG00000198208	85.1377	1.44944	0.410801	3.52834	0.000418179	0.014396	RPS6KL1
ENSG00000198270	960.77	-0.644554	0.210303	-3.06489	0.00217753	0.0416955	TMEM116
ENSG00000198286	863.507	-2.18742	0.688868	-3.17538	0.0014964	0.0330389	CARD11
ENSG00000198336	105.543	3.80465	0.719124	5.29067	1.21871e-07	4.98811e-05	MYL4
ENSG00000198408	23819.6	-0.553416	0.151417	-3.65493	0.000257256	0.0105025	MGEA5
ENSG00000198520	351.079	-1.35661	0.407216	-3.33143	0.000864001	0.0235449	C1orf228
ENSG00000198547	69.5467	-1.46096	0.442299	-3.30311	0.000956197	0.0251677	C20orf203
ENSG00000198576	7142.96	-2.99376	0.775147	-3.86218	0.000112379	0.00616113	ARC
ENSG00000198626	3009.57	2.87475	0.659716	4.35755	1.31524e-05	0.00152429	RYR2
ENSG00000198673	422.278	2.04843	0.539138	3.79946	0.000145013	0.00729587	FAM19A2
ENSG00000198700	7456.19	0.531228	0.157609	3.37053	0.000750229	0.0214605	IPO9
ENSG00000198860	1817.69	0.638552	0.160005	3.99083	6.58435e-05	0.00433023	TSEN15
ENSG00000198892	232.382	1.57626	0.44675	3.52828	0.000418271	0.014396	SHISA4
ENSG00000198919	2403.26	-0.775559	0.210181	-3.68996	0.000224292	0.00968035	DZIP3
ENSG00000198924	2439.08	-1.25643	0.396486	-3.16891	0.00153012	0.0333747	DCLRE1A
ENSG00000198944	459.451	-4.01259	0.787811	-5.09334	3.51813e-07	0.000106714	SOWAHA
ENSG00000199024	12.727	-0.800458	0.262552	-3.04876	0.00229786	0.0432785	MIR103A2
ENSG00000199025	3.48319	-3.27485	1.0759	-3.04381	0.00233605	0.0437249	MIR369
ENSG00000199080	2.77783	4.43095	1.37686	3.21815	0.00129019	0.030454	MIR133B
ENSG00000199092	8.15933	-3.73744	0.913309	-4.0922	4.273e-05	0.00332773	MIR410
ENSG00000199627	6.52025	-3.20799	0.96911	-3.31024	0.000932158	0.0246771	RNU6-1010P
ENSG00000199709	3.79827	1.36439	0.351351	3.88325	0.000103068	0.00584268	RNU4-23P
ENSG00000200356	23.0524	-1.50672	0.401819	-3.74974	0.000177015	0.00830533	RNU6-833P
ENSG00000202151	2.77417	-4.40724	0.990635	-4.4489	8.63104e-06	0.00112502	RNY4P28
ENSG00000203546	43.1753	-1.06547	0.326899	-3.25934	0.00111673	0.0278163	RP11-176H8.1
ENSG00000203756	152.012	-2.18794	0.703956	-3.10806	0.00188318	0.0382002	TMEM244
ENSG00000203812	33.0757	-2.80749	0.673632	-4.16769	3.077e-05	0.00272861	HIST2H2AA4
ENSG00000203876	141.352	-1.59389	0.455953	-3.49574	0.000472744	0.0156191	RP11-451M19.3
ENSG00000203943	289.035	-1.29927	0.369709	-3.51429	0.000440924	0.014909	SAMD13
ENSG00000203995	21.6945	2.99382	0.701422	4.26822	1.97042e-05	0.00203669	ZYG11A
ENSG00000204052	136.997	-2.39912	0.552583	-4.34165	1.41416e-05	0.00159923	LRRC73
ENSG00000204054	4910.51	-1.53687	0.308706	-4.97843	6.41015e-07	0.00017194	LINC00963
ENSG00000204103	5021.69	1.47443	0.465715	3.16596	0.00154573	0.0336023	MAFB
ENSG00000204128	9.88437	2.11075	0.645086	3.27205	0.00106771	0.0269051	C2orf72
ENSG00000204175	27.5052	3.29292	0.966985	3.40535	0.000660805	0.0196732	GPRIN2
ENSG00000204264	3010.94	-1.01105	0.305486	-3.30966	0.000934089	0.0247081	PSMB8
ENSG00000204305	1273.59	1.20819	0.368028	3.28286	0.00102759	0.0264065	AGER
ENSG00000204335	116.822	-4.64697	1.11886	-4.1533	3.27712e-05	0.00283177	SP5
ENSG00000204338	16.7141	1.49321	0.499716	2.98812	0.00280699	0.0489279	CYP21A1P
ENSG00000204347	467.534	-2.5799	0.831303	-3.10344	0.00191285	0.0386331	BTBD17
ENSG00000204544	2.85526	3.35377	1.01475	3.30501	0.000949735	0.0250403	MUC21
ENSG00000204572	71.7431	-1.57193	0.491654	-3.19723	0.00138755	0.0316262	KRTAP5-10
ENSG00000204583	62.8214	-2.11902	0.613846	-3.45204	0.00055637	0.0174525	LRCOL1
ENSG00000204592	40512.1	-1.44813	0.344119	-4.20821	2.57398e-05	0.0024466	HLA-E
ENSG00000204622	219.355	-2.80054	0.892961	-3.13624	0.00171131	0.0358337	HLA-J
ENSG00000204709	6.3307	-1.77036	0.587881	-3.01142	0.0026003	0.0467046	C6orf100
ENSG00000204860	3.14875	4.66232	1.05951	4.40046	1.08022e-05	0.00133574	FAM201A
ENSG00000204866	51.8931	-2.89648	0.741596	-3.90574	9.3937e-05	0.00544063	IGFL2
ENSG00000204889	2238.97	-3.70571	1.06816	-3.46923	0.000521948	0.0167065	KRT40
ENSG00000204929	53.6745	-2.9062	0.871558	-3.33449	0.000854559	0.0233268	AC074391.1
ENSG00000205037	19.9903	-2.72403	0.768624	-3.54404	0.000394047	0.0138112	RP11-863P13.4
ENSG00000205174	2.53672	-3.50645	1.15511	-3.03558	0.0024007	0.0445241	C7orf66
ENSG00000205208	1168.33	0.792421	0.240722	3.29185	0.000995299	0.0258634	C4orf46
ENSG00000205221	646.577	-3.68659	1.02261	-3.60507	0.000312065	0.0119157	VIT
ENSG00000205267	156.482	-3.56474	0.85033	-4.19218	2.7629e-05	0.00253312	DGAT2L7P
ENSG00000205364	125.481	-2.25137	0.737964	-3.05078	0.00228245	0.0430692	MT1M
ENSG00000205592	188.169	3.22866	0.778521	4.14717	3.36612e-05	0.00284877	MUC19
ENSG00000205632	2386.42	-3.25415	0.587657	-5.5375	3.06821e-08	1.84411e-05	WI2-81516E3.1
ENSG00000205710	240.321	-0.965018	0.254088	-3.79797	0.000145888	0.00729587	C17orf107
ENSG00000205869	23.0509	2.4724	0.508526	4.8619	1.16262e-06	0.000267616	KRTAP5-1
ENSG00000205879	52.6505	-1.39164	0.427458	-3.25561	0.00113147	0.0280543	FAM90A2P
ENSG00000206075	21.6614	-2.17071	0.482957	-4.49462	6.9694e-06	0.000962548	SERPINB5
ENSG00000206127	22.0639	-2.08926	0.578632	-3.61069	0.000305388	0.0117996	GOLGA8O
ENSG00000206176	20.994	-1.63518	0.510986	-3.20005	0.00137405	0.0315614	AC023490.1
ENSG00000206535	277.519	-1.32943	0.417978	-3.18063	0.00146954	0.0327578	LNP1
ENSG00000206557	40.072	3.95385	0.709218	5.57494	2.47608e-08	1.64008e-05	TRIM71
ENSG00000207024	1.59024	2.17601	0.692123	3.14396	0.00166678	0.0351279	Y_RNA
ENSG00000207725	11.5606	-3.98769	0.983059	-4.05641	4.98333e-05	0.00370899	MIR222
ENSG00000207870	136.026	-3.93856	0.800847	-4.91799	8.7437e-07	0.000221707	MIR221
ENSG00000207959	20.6229	-2.33687	0.672185	-3.47652	0.000507965	0.0164478	MIR656
ENSG00000208772	90.9787	0.728835	0.234262	3.1112	0.00186332	0.0379346	SNORD94
ENSG00000211697	64.898	-3.31097	0.97373	-3.40029	0.000673136	0.0198251	TRGV5
ENSG00000211698	85.0069	-2.76898	0.864899	-3.2015	0.00136713	0.0314468	TRGV4
ENSG00000211699	77.6189	-3.23844	0.859191	-3.76917	0.000163788	0.00789883	TRGV3
ENSG00000211776	73.4735	-2.86345	0.603676	-4.74335	2.10217e-06	0.000394382	TRAV2
ENSG00000211825	59.5479	-7.61877	1.98567	-3.83688	0.000124607	0.00658674	TRDJ1
ENSG00000211827	11.4184	-6.05061	1.52154	-3.97663	6.98984e-05	0.00451366	TRDJ2
ENSG00000211828	8.87676	-5.68849	1.71241	-3.32191	0.000894032	0.0239679	TRDJ3
ENSG00000211829	1168	-5.38931	0.872019	-6.18027	6.39908e-10	8.65369e-07	TRDC
ENSG00000211850	14.7515	-5.07008	1.51335	-3.35025	0.00080739	0.0225319	TRAJ39
ENSG00000211892	455.809	-4.35512	1.28315	-3.39407	0.000688617	0.0201168	IGHG4
ENSG00000212384	3.15817	-2.71142	0.906367	-2.99153	0.00277584	0.0486461	SNORD113-2
ENSG00000212900	6.98631	-2.14432	0.719504	-2.98028	0.00287986	0.0495592	KRTAP3-2
ENSG00000213028	5.80727	1.38801	0.459584	3.02015	0.00252647	0.0458866	RP11-108F13.2
ENSG00000213344	9.07539	-3.15034	0.770893	-4.08661	4.37715e-05	0.00337446	PCNPP3
ENSG00000213394	26.3641	-2.09472	0.624043	-3.35669	0.000788829	0.022126	RP4-747G18.5
ENSG00000213416	22.9924	-3.34814	0.911148	-3.67464	0.000238183	0.0100395	KRTAP4-12
ENSG00000213420	828.588	1.54317	0.472218	3.26793	0.00108338	0.0271732	GPC2
ENSG00000213707	126.756	0.773648	0.205555	3.76371	0.000167411	0.00800218	HMGB1P10
ENSG00000213846	106.306	-1.25365	0.307113	-4.08206	4.46389e-05	0.00340894	AC098614.2
ENSG00000213981	24.7204	-2.93727	0.904121	-3.24875	0.00115912	0.0284528	AC007277.3
ENSG00000214041	6.26301	-3.20302	1.00524	-3.18632	0.00144098	0.032388	PGAM1P4
ENSG00000214140	401.523	-1.4447	0.457531	-3.15759	0.00159077	0.0343078	PRCD
ENSG00000214353	166.583	-2.3949	0.686468	-3.48873	0.000485327	0.015815	VAC14-AS1
ENSG00000214510	46.1836	-3.10477	0.922478	-3.36568	0.000763543	0.0216812	SPINK13
ENSG00000214517	4421.3	-0.445565	0.122203	-3.6461	0.00026625	0.0107303	PPME1
ENSG00000214548	97788.1	-1.97125	0.434389	-4.538	5.67905e-06	0.000830267	MEG3
ENSG00000214711	49.4018	1.4413	0.483823	2.97897	0.00289216	0.0496393	CAPN14
ENSG00000214819	17.0215	-2.86256	0.796589	-3.59352	0.000326241	0.012241	CDRT15L2
ENSG00000214826	971.739	0.817329	0.212945	3.83822	0.00012393	0.00657232	DDX12P
ENSG00000215002	4.07831	3.07122	0.950234	3.23207	0.00122897	0.0295025	RP11-446H13.2
ENSG00000215032	9.96218	1.39958	0.430442	3.25149	0.00114803	0.0283371	GNL3LP1
ENSG00000215162	17.5998	-2.04174	0.593305	-3.44129	0.000578948	0.0178446	LINC00269
ENSG00000215218	662.322	-2.95208	0.609119	-4.84647	1.25676e-06	0.000281306	UBE2QL1
ENSG00000215237	92.6461	-1.2858	0.420734	-3.05608	0.00224251	0.0426129	RP11-54D18.2
ENSG00000215409	4.79362	2.80504	0.734914	3.81683	0.000135177	0.00692003	RP11-748L13.2
ENSG00000215458	737.13	-1.8594	0.542201	-3.42936	0.000605015	0.01849	AP001053.11
ENSG00000215644	64.7564	2.83611	0.7805	3.63371	0.000279371	0.011004	GCGR
ENSG00000215853	1.87029	4.3394	1.21958	3.5581	0.000373543	0.0133816	RPTN
ENSG00000216179	4.04879	-3.5076	1.16275	-3.01664	0.00255589	0.0462397	MIR541
ENSG00000218109	1.6741	3.79768	1.22946	3.0889	0.00200897	0.0396015	KIRREL3-AS3
ENSG00000218233	2.71196	2.13629	0.648666	3.29336	0.000989975	0.0257718	NEPNP
ENSG00000218358	10.9847	3.31847	0.681775	4.8674	1.13077e-06	0.000262144	RAET1K
ENSG00000218416	51.6428	2.11454	0.596335	3.5459	0.000391276	0.0137438	AC110619.2
ENSG00000218422	105.936	1.13726	0.286411	3.97071	7.16577e-05	0.00455132	AC016773.1
ENSG00000218537	140.022	-2.06561	0.583966	-3.5372	0.000404387	0.0140673	AP000350.4
ENSG00000218689	3.22146	-3.85986	1.25311	-3.08022	0.00206847	0.0401952	RPL5P21
ENSG00000219435	1.53744	2.85038	0.949626	3.00159	0.00268576	0.0476846	TEX40
ENSG00000220032	24.3567	1.51417	0.361897	4.18397	2.86466e-05	0.00259708	RP11-17M16.1
ENSG00000220091	1.99115	2.19795	0.664498	3.30769	0.000940695	0.0248305	LAP3P1
ENSG00000220205	9932.03	-0.914027	0.17963	-5.08838	3.61129e-07	0.000108526	VAMP2
ENSG00000220685	24.1072	0.786818	0.253578	3.10286	0.00191658	0.0386632	RP11-530A18.1
ENSG00000220891	1.97187	4.67864	1.42296	3.28796	0.00100915	0.0260565	LL22NC03-63E9.3
ENSG00000221164	61.8872	1.74134	0.534458	3.25815	0.00112141	0.0278688	SNORA11
ENSG00000221401	2.13025	3.44052	0.59147	5.81689	5.99515e-09	5.42273e-06	AC025594.1
ENSG00000221413	1.83685	1.6756	0.561271	2.98536	0.00283243	0.0491288	AC023593.1
ENSG00000221953	21.1705	1.7818	0.458135	3.88924	0.00010056	0.00574606	C1orf229
ENSG00000221963	3111.01	-1.08803	0.305534	-3.56108	0.000369333	0.0132454	APOL6
ENSG00000222788	53.2389	-2.31306	0.708198	-3.26612	0.00109032	0.02725	RNU2-38P
ENSG00000223343	16.1606	-1.48459	0.315477	-4.70584	2.52818e-06	0.000441154	RP13-131K19.2
ENSG00000223403	1249.65	-1.6446	0.458307	-3.58843	0.000332673	0.0123837	MEG9
ENSG00000223475	3.7157	2.97254	0.804927	3.69293	0.000221682	0.00960653	RP11-310H4.1
ENSG00000223485	25.9617	2.34866	0.664851	3.53261	0.000411484	0.0142531	RP11-417E7.1
ENSG00000223518	19.3927	3.51871	0.751811	4.68032	2.86434e-06	0.000494881	CSNK1A1P1
ENSG00000223536	60.2672	-5.58358	1.28919	-4.33108	1.48383e-05	0.00164929	AC008069.1
ENSG00000223559	15.6357	1.5432	0.386427	3.9935	6.5104e-05	0.00430349	RP11-700P18.1
ENSG00000223657	5.12344	-3.98449	1.30698	-3.04863	0.00229887	0.0432785	KRT8P51
ENSG00000223669	83.5358	-3.65223	0.64253	-5.68413	1.31479e-08	9.92393e-06	RP11-93B14.4
ENSG00000223891	1042.95	-1.01644	0.321563	-3.16093	0.00157265	0.0340481	OSER1-AS1
ENSG00000223922	25.9706	1.73594	0.510244	3.40217	0.000668542	0.0197796	ASS1P2
ENSG00000223947	124.257	-2.30055	0.606181	-3.79515	0.000147555	0.00735294	AC016738.4
ENSG00000224023	55.5699	-1.39286	0.446064	-3.12255	0.00179291	0.0368511	RP11-383C5.4
ENSG00000224165	266.347	-1.26448	0.389341	-3.24774	0.00116327	0.0284841	DNAJC27-AS1
ENSG00000224420	107.832	1.28286	0.342904	3.74117	0.000183167	0.00846364	ADM5
ENSG00000224424	125.114	-1.4936	0.399109	-3.74235	0.000182308	0.00844077	PRKAR2A-AS1
ENSG00000224463	24.6975	-1.89468	0.578161	-3.27707	0.00104889	0.0267003	AC079354.6
ENSG00000224478	15.1704	-3.13256	0.803802	-3.89718	9.73208e-05	0.00561038	RP11-13P5.1
ENSG00000224503	4.32549	-3.92213	1.16332	-3.37149	0.000747617	0.0214542	AC104438.1
ENSG00000224550	67.8389	-1.06298	0.351593	-3.02333	0.00250009	0.0455859	RP11-270C12.3
ENSG00000224557	96.8472	4.29278	0.784987	5.4686	4.53595e-08	2.44965e-05	HLA-DPB2
ENSG00000224592	848.446	-1.66317	0.37878	-4.39086	1.12902e-05	0.00137758	RP5-884C9.2
ENSG00000224609	6.45805	3.31746	0.697519	4.75609	1.9738e-06	0.000379875	RP11-470E16.1
ENSG00000224666	5.00613	-3.66431	0.965814	-3.79401	0.000148234	0.00735294	RP1-50J22.4
ENSG00000224738	83.0589	-0.888364	0.260929	-3.40462	0.000662571	0.0196732	AC099850.1
ENSG00000224758	11.7668	2.77844	0.880475	3.15561	0.00160161	0.0343351	LINC01167
ENSG00000224809	29.3646	-2.39368	0.720009	-3.32451	0.000885733	0.0238736	BEND3P2
ENSG00000224818	336.072	-1.33875	0.404075	-3.31313	0.000922581	0.0245236	RP11-134G8.8
ENSG00000224992	26.5794	-1.77244	0.46238	-3.83329	0.000126439	0.00665107	RP11-295G24.5
ENSG00000225025	6.54886	-2.13668	0.63482	-3.3658	0.000763216	0.0216812	KIF4CP
ENSG00000225091	26.5556	1.15595	0.384751	3.0044	0.00266109	0.047429	SNORA71A
ENSG00000225156	55.1291	3.21732	0.860027	3.74095	0.000183323	0.00846364	AC012354.6
ENSG00000225194	154.255	-3.15927	0.645907	-4.89122	1.00213e-06	0.000239155	LINC00092
ENSG00000225387	82.6443	-3.73178	0.707015	-5.27822	1.30445e-07	5.15531e-05	RP11-422P22.1
ENSG00000225418	89.0967	-5.2374	1.277	-4.10134	4.1076e-05	0.00324371	AKR1C5P
ENSG00000225511	150.766	-2.60448	0.550421	-4.7318	2.22535e-06	0.000402802	LINC00475
ENSG00000225538	1.82124	5.36231	1.76036	3.04615	0.00231792	0.0435109	OR5BE1P
ENSG00000225574	3.03996	6.3115	1.97201	3.20055	0.00137167	0.031529	DRAXINP1
ENSG00000225613	28.3195	6.33261	1.3948	4.54017	5.62098e-06	0.000829248	MIR133BHG
ENSG00000225637	11.6718	-3.03795	0.806285	-3.76783	0.000164672	0.00791793	AP001046.6
ENSG00000225746	203.772	-1.82589	0.547395	-3.3356	0.000851162	0.0232536	AL132709.5
ENSG00000225756	2556.01	-1.826	0.436061	-4.18749	2.82055e-05	0.00257145	DBH-AS1
ENSG00000225783	2512.01	1.93597	0.644773	3.00256	0.00267721	0.0475856	MIAT
ENSG00000225792	114.908	-3.90213	0.996403	-3.91621	8.99514e-05	0.00529035	AC004540.4
ENSG00000225826	22.1118	3.02063	0.82095	3.67943	0.000233759	0.00991748	LINC00626
ENSG00000225953	38.6573	-3.25553	0.83885	-3.88095	0.00010405	0.00587312	SATB2-AS1
ENSG00000225969	5.4508	1.99146	0.641515	3.10431	0.00190726	0.0385561	LINC00035
ENSG00000225986	293.77	-2.37332	0.510568	-4.6484	3.34527e-06	0.000542243	UBXN10-AS1
ENSG00000226094	11.0762	5.68866	1.89805	2.99711	0.00272549	0.0481014	RPL7P3
ENSG00000226137	3265.33	-0.578037	0.176513	-3.27475	0.00105756	0.0267948	BAIAP2-AS1
ENSG00000226212	18.7836	-4.01164	0.982405	-4.08349	4.43649e-05	0.00340403	TRGV6
ENSG00000226235	97.5655	-3.48116	1.13902	-3.05628	0.002241	0.0426092	LEMD1-AS1
ENSG00000226237	492.071	-1.37288	0.411103	-3.33951	0.000839278	0.0230844	RP11-276H19.1
ENSG00000226281	14.2457	-2.6862	0.800591	-3.35527	0.000792869	0.0221839	RP1-80N2.2
ENSG00000226287	72.5982	-1.29131	0.374055	-3.45219	0.000556066	0.0174525	TMEM191A
ENSG00000226320	48.985	-3.63665	0.886837	-4.10069	4.11918e-05	0.00324495	AC018359.1
ENSG00000226355	35.5318	-2.02537	0.591387	-3.42477	0.000615311	0.0186815	RP11-65J3.2
ENSG00000226416	394.705	-1.32022	0.442085	-2.98634	0.00282337	0.0490553	MRPL23-AS1
ENSG00000226435	3824.04	-1.60742	0.535001	-3.00452	0.00266004	0.047429	ANKRD18DP
ENSG00000226754	42.5164	-1.25807	0.329043	-3.82342	0.000131616	0.0068021	RP5-1024G6.5
ENSG00000226833	115.141	-1.92197	0.345503	-5.56282	2.65451e-08	1.68931e-05	AC097724.3
ENSG00000226864	152.296	-1.42124	0.461857	-3.07722	0.00208939	0.0404131	ATE1-AS1
ENSG00000227038	36.7981	-1.83468	0.615145	-2.98252	0.0028589	0.0493783	AC005077.12
ENSG00000227066	4.9545	-2.77754	0.88739	-3.13001	0.00174798	0.036293	RP3-340N1.2
ENSG00000227128	5.13493	3.45784	0.919404	3.76096	0.000169265	0.00806004	LBX1-AS1
ENSG00000227188	2.82894	2.71914	0.75776	3.5884	0.000332715	0.0123837	RP5-1104E15.6
ENSG00000227239	1.57517	2.11029	0.665983	3.16868	0.00153134	0.0333788	AL121985.1
ENSG00000227336	20.1257	-3.07675	0.570469	-5.39337	6.91477e-08	3.40039e-05	LINC00434
ENSG00000227354	251.484	-0.975435	0.276898	-3.52272	0.000427145	0.0145931	RBM26-AS1
ENSG00000227361	29.2275	-1.43868	0.48135	-2.98885	0.00280027	0.0488803	RPS24P7
ENSG00000227447	5.08499	-3.19399	0.772114	-4.13668	3.5236e-05	0.00292486	XGPY
ENSG00000227640	13.1196	2.59543	0.797484	3.25452	0.00113583	0.0281193	SOX21-AS1
ENSG00000227755	87.3129	-2.47601	0.564897	-4.38311	1.16994e-05	0.00141409	AP000344.4
ENSG00000227799	124.056	0.886397	0.235127	3.76987	0.000163331	0.0078885	AC012358.4
ENSG00000227877	20.0116	3.91597	0.723754	5.41064	6.28004e-08	3.27462e-05	LINC00948
ENSG00000227953	226.328	1.60722	0.366631	4.38376	1.16646e-05	0.00141409	RP11-439E19.3
ENSG00000227958	19.4089	-2.99542	0.741428	-4.04006	5.34366e-05	0.00383772	RP11-399H11.3
ENSG00000228013	37.8346	-3.38255	0.959952	-3.52366	0.000425626	0.0145565	RP11-350G8.5
ENSG00000228037	17.2799	-0.850777	0.269185	-3.16057	0.00157463	0.0340481	RP3-395M20.9
ENSG00000228141	19.2665	-1.46104	0.484191	-3.01749	0.00254876	0.0461364	AC105339.1
ENSG00000228204	17.0162	-3.52831	0.875093	-4.03192	5.53228e-05	0.00390056	RP4-724E13.2
ENSG00000228215	4.80384	-4.4358	1.23123	-3.60276	0.000314861	0.0119802	RP11-541F9.2
ENSG00000228412	123.196	-1.59267	0.478318	-3.32974	0.000869284	0.0236096	RP4-625H18.2
ENSG00000228415	14.153	1.0941	0.332972	3.28586	0.0010167	0.026189	PTMAP1
ENSG00000228569	17.0994	-1.87913	0.553244	-3.39656	0.000682377	0.0200152	AC073133.2
ENSG00000228705	2003.19	-5.30411	0.805695	-6.58327	4.60214e-11	1.14898e-07	LINC00659
ENSG00000228709	51.2729	3.11921	0.749308	4.16279	3.14379e-05	0.00276517	AP001065.15
ENSG00000228727	176.612	1.06826	0.347399	3.07502	0.00210486	0.0406396	SAPCD1
ENSG00000228771	27.0913	-5.64433	1.08265	-5.21345	1.85364e-07	6.53932e-05	RP11-552J9.1
ENSG00000228801	256.842	-0.73471	0.242489	-3.02986	0.00244664	0.0449396	RP11-110G21.1
ENSG00000228802	11.983	1.18518	0.383157	3.09321	0.00198003	0.0392811	AC073641.2
ENSG00000228873	15.2764	-3.54622	1.06108	-3.34209	0.000831499	0.0229275	AC012307.2
ENSG00000228914	22.1522	-4.24245	1.09802	-3.86372	0.000111674	0.00614322	OR1H1P
ENSG00000228961	1.63178	-2.855	0.845873	-3.37522	0.00073757	0.0212221	AP000282.3
ENSG00000229021	9.62377	-2.66409	0.892701	-2.9843	0.00284224	0.0491578	NBPF18P
ENSG00000229029	272.339	-2.7821	0.73548	-3.7827	0.000155134	0.00764039	RP11-408A13.1
ENSG00000229092	8.21719	3.12959	1.01488	3.08371	0.00204438	0.0399472	IGHV3-47
ENSG00000229104	628.967	-7.13353	1.06348	-6.70774	1.97655e-11	6.41509e-08	YY1P2
ENSG00000229137	295.435	-3.30665	0.695562	-4.75392	1.99512e-06	0.000379875	RP11-101P17.11
ENSG00000229191	55.8021	3.599	0.759584	4.73813	2.15703e-06	0.000397834	RP11-168O16.1
ENSG00000229282	10.7276	-2.18432	0.608075	-3.59218	0.000327919	0.0122898	RP1-40E16.2
ENSG00000229474	277.504	-1.57855	0.328576	-4.8042	1.55369e-06	0.000323247	PATL2
ENSG00000229676	112.215	1.12025	0.375307	2.9849	0.00283668	0.0491288	ZNF492
ENSG00000229727	28.7774	1.23901	0.406009	3.05167	0.0022757	0.043017	AC013460.1
ENSG00000229873	44.3181	-0.696573	0.207011	-3.36491	0.000765686	0.021723	OGFR-AS1
ENSG00000229880	4.16972	2.11798	0.65452	3.23592	0.00121249	0.0292626	IMMTP1
ENSG00000229962	5.29319	2.36528	0.593778	3.98344	6.79235e-05	0.00443871	AP000221.1
ENSG00000230185	525.899	-2.07003	0.630673	-3.28226	0.0010298	0.0264425	C9orf147
ENSG00000230313	8.14247	4.20602	1.16849	3.59954	0.000318781	0.0120625	HCG24
ENSG00000230314	6.29665	1.48306	0.460908	3.2177	0.00129225	0.030456	ELOVL2-AS1
ENSG00000230390	10.2554	3.41677	0.750613	4.55197	5.31461e-06	0.000787629	LINC01048
ENSG00000230487	557.709	-0.870961	0.29101	-2.99289	0.00276351	0.0485086	PSMG3-AS1
ENSG00000230513	195.583	-1.14367	0.285242	-4.00947	6.08539e-05	0.00410619	THAP7-AS1
ENSG00000230649	28.9391	-2.82328	0.927779	-3.04306	0.00234189	0.0437836	AC024084.1
ENSG00000230676	22.1767	-2.45704	0.586355	-4.19037	2.78501e-05	0.0025462	RP11-65J3.3
ENSG00000230805	21.2155	-3.05229	0.910424	-3.35261	0.000800546	0.0223602	AL132709.1
ENSG00000230882	161.192	-2.29796	0.646069	-3.55684	0.000375349	0.0134314	AC005077.14
ENSG00000230943	6.6006	2.31762	0.650603	3.56227	0.000367666	0.0132002	RP11-367G18.1
ENSG00000231007	757.78	-1.43849	0.426435	-3.37329	0.000742755	0.0213524	CDC20P1
ENSG00000231013	33.0604	2.14005	0.535684	3.99499	6.46983e-05	0.0042854	AC013275.2
ENSG00000231028	118.62	-0.949551	0.28427	-3.34031	0.000836842	0.0230369	LINC00271
ENSG00000231066	9.8555	1.14752	0.359634	3.19079	0.00141884	0.0320391	NPM1P9
ENSG00000231128	43.598	-2.48433	0.718352	-3.45837	0.000543452	0.0171838	RP5-1073O3.2
ENSG00000231133	41.6287	-2.52748	0.833536	-3.03224	0.00242743	0.0448018	HAR1B
ENSG00000231185	32.8555	2.35744	0.644301	3.6589	0.000253296	0.0103931	AC005592.2
ENSG00000231233	183.101	-1.34908	0.384834	-3.50562	0.000455545	0.0152739	CCDC147-AS1
ENSG00000231258	5.61914	-2.53558	0.846337	-2.99595	0.00273592	0.0482068	ZSWIM5P2
ENSG00000231317	9.54608	2.46142	0.704304	3.49483	0.000474366	0.0156338	RP11-310H4.6
ENSG00000231401	4581.06	-2.39711	0.694042	-3.45385	0.000552653	0.0174145	AC023481.1
ENSG00000231473	18.0573	-1.20837	0.34287	-3.52427	0.000424653	0.0145565	LINC00441
ENSG00000231517	15.9226	-2.67854	0.774324	-3.4592	0.000541782	0.0171838	RP11-7G23.5
ENSG00000231544	21.6972	1.19691	0.256152	4.67267	2.97308e-06	0.000497394	RSL24D1P11
ENSG00000231605	12.8989	-2.53592	0.8109	-3.12729	0.00176426	0.0365184	RP11-277B15.2
ENSG00000231645	44.4273	-2.97407	0.875396	-3.3974	0.000680285	0.0199813	AC025627.9
ENSG00000231672	399.78	1.90794	0.47334	4.03079	5.55889e-05	0.00390518	DIRC3
ENSG00000231793	108.115	1.60821	0.507446	3.16922	0.00152851	0.033362	DOC2GP
ENSG00000231870	5.81901	-2.53646	0.742664	-3.41535	0.000637001	0.0191786	KRT17P3
ENSG00000231995	36.2341	-1.26282	0.390054	-3.23756	0.00120558	0.0292219	RP11-111F5.2
ENSG00000232053	195.398	-2.61176	0.827509	-3.15617	0.00159853	0.0343351	AC009784.3
ENSG00000232057	15.129	-2.74025	0.89139	-3.07413	0.00211116	0.040713	AC093390.1
ENSG00000232211	16.0426	-2.67782	0.647827	-4.13355	3.57208e-05	0.00294841	RP11-395D3.1
ENSG00000232320	50.9275	-1.40534	0.462225	-3.04038	0.0023628	0.0440387	AC009299.5
ENSG00000232504	19.9073	-1.71606	0.542509	-3.16319	0.00156049	0.0338777	AC105053.4
ENSG00000232527	392.379	0.982629	0.306804	3.20279	0.00136105	0.0313293	RP11-14N7.2
ENSG00000232633	8.4345	-2.56741	0.688761	-3.72758	0.000193326	0.00875117	CTD-2201G3.1
ENSG00000232667	5.28152	-5.30382	1.37764	-3.84992	0.000118158	0.00638091	AC004862.6
ENSG00000232706	14.7309	-1.59537	0.496006	-3.21644	0.00129791	0.0305033	NUTM2HP
ENSG00000232832	128.868	-2.5692	0.592606	-4.33543	1.45478e-05	0.00162815	LMLN-AS1
ENSG00000232986	5.42123	2.45296	0.821972	2.98423	0.0028429	0.0491578	RP11-179A7.2
ENSG00000232987	30.2724	-1.93447	0.49992	-3.86956	0.000109031	0.00604819	AC051649.6
ENSG00000232992	48.3716	-7.77506	1.29701	-5.9946	2.03982e-09	2.36445e-06	AHCYP4
ENSG00000233255	2.74489	-4.36223	1.31007	-3.32977	0.000869169	0.0236096	AC019181.2
ENSG00000233306	24.0544	-2.66363	0.72741	-3.6618	0.000250452	0.0103734	TRGV2
ENSG00000233325	763.625	-1.69084	0.426405	-3.96533	7.32946e-05	0.00462997	MIPEPP3
ENSG00000233351	23.3662	-1.9281	0.559787	-3.44434	0.000572448	0.0177506	RP1-69D17.3
ENSG00000233405	1.86	-3.44386	0.898294	-3.83378	0.000126188	0.00664865	LINC01046
ENSG00000233411	15.8989	-1.80368	0.593079	-3.04122	0.00235622	0.044024	RP11-104L21.2
ENSG00000233431	3.07934	-3.3992	1.03919	-3.271	0.00107169	0.0269425	RP11-63N8.3
ENSG00000233461	83.2107	1.40849	0.438288	3.21362	0.00131074	0.0306801	RP11-295G20.2
ENSG00000233527	375.304	-0.948944	0.224564	-4.22572	2.38174e-05	0.00230065	AC092295.7
ENSG00000233670	28.6849	-3.1138	0.912815	-3.41121	0.000646764	0.0194365	PIRT
ENSG00000233682	467.077	-2.38861	0.711726	-3.35607	0.000790575	0.0221388	RP11-13P5.2
ENSG00000233718	54.776	1.57822	0.505338	3.12311	0.00178954	0.036825	MYCNOS
ENSG00000233836	37.2603	2.24221	0.714916	3.13633	0.00171077	0.0358337	RP11-255H23.2
ENSG00000233878	24.7153	-1.80943	0.524891	-3.44725	0.00056632	0.0176396	AC073133.1
ENSG00000233888	2.97616	-4.12442	1.18873	-3.46961	0.000521215	0.0166995	AC009960.2
ENSG00000233936	275.398	-4.17535	0.642985	-6.49369	8.37579e-11	1.59909e-07	RP11-399H11.2
ENSG00000233952	1.47171	4.32745	1.03104	4.19717	2.70271e-05	0.00249942	FTLP15
ENSG00000233970	8.28686	-4.82829	1.33352	-3.62071	0.000293791	0.0114469	AC092159.3
ENSG00000234035	8.21504	-2.99701	0.959292	-3.12419	0.00178297	0.0367417	AP001044.2
ENSG00000234120	2.18841	2.64419	0.731918	3.61269	0.000303037	0.0117367	AF228730.8
ENSG00000234132	2.94029	4.97943	1.21392	4.10193	4.09711e-05	0.00324331	RP11-168O16.2
ENSG00000234139	6.03343	-2.4396	0.718705	-3.39444	0.000687702	0.0201081	RP4-550H1.4
ENSG00000234155	8.55962	-2.59138	0.849339	-3.05106	0.00228039	0.0430554	RP11-30P6.6
ENSG00000234156	16.685	-3.65029	0.971221	-3.75845	0.000170966	0.00807722	RP11-64P14.7
ENSG00000234175	17.2588	-1.20006	0.333373	-3.59974	0.000318534	0.0120625	RP11-730A19.9
ENSG00000234197	31.5927	-2.0347	0.68066	-2.98931	0.00279612	0.0488803	ETV5-AS1
ENSG00000234273	2.60118	-4.279	1.38134	-3.09772	0.00195013	0.0389979	AC073071.1
ENSG00000234281	58.713	1.28564	0.32324	3.97735	6.96886e-05	0.00451366	AC007970.1
ENSG00000234423	41.3542	-2.64817	0.755784	-3.50387	0.000458547	0.0153271	AC019118.2
ENSG00000234535	338.749	2.67209	0.88469	3.02037	0.00252469	0.0458866	RP11-37L2.1
ENSG00000234546	172.843	-1.26653	0.423468	-2.99085	0.00278202	0.0487018	RP3-510D11.2
ENSG00000234571	6.70488	1.72122	0.453076	3.79896	0.000145303	0.00729587	RP5-998N21.4
ENSG00000234638	4.79309	4.41117	1.05602	4.17716	2.95178e-05	0.00264071	AC053503.6
ENSG00000234678	55.3741	1.00487	0.317299	3.16695	0.00154049	0.0335109	RP11-465N4.4
ENSG00000234688	79.6565	-5.08274	1.60346	-3.16987	0.00152508	0.0333096	RP1-293L6.1
ENSG00000234789	97.5343	-1.42691	0.423218	-3.37157	0.000747402	0.0214542	RP11-483H20.4
ENSG00000234844	3.91357	2.19904	0.626924	3.50767	0.000452054	0.0151883	CDC42P2
ENSG00000234928	94.0203	-2.31976	0.550425	-4.21449	2.50341e-05	0.00239775	AP000344.3
ENSG00000235257	222.541	-0.946931	0.305932	-3.09524	0.00196657	0.0392134	AC093415.2
ENSG00000235326	122.297	-1.3432	0.41458	-3.2399	0.0011957	0.0290477	RP11-509J21.3
ENSG00000235371	9.37296	2.09444	0.429414	4.87743	1.07476e-06	0.000252772	RP4-764D2.1
ENSG00000235438	185.323	-3.23369	0.771254	-4.19277	2.75563e-05	0.00253312	ESRRAP2
ENSG00000235482	18.7735	-1.90482	0.617624	-3.08412	0.00204157	0.0399163	RPL21P135
ENSG00000235527	48.4531	-1.4185	0.365194	-3.88423	0.000102654	0.0058349	RP5-1073O3.7
ENSG00000235572	408.277	-3.2054	0.972462	-3.29617	0.000980114	0.0255712	RP11-555H7.2
ENSG00000235576	35.4419	1.42496	0.410548	3.47086	0.000518787	0.0166397	AC092580.4
ENSG00000235618	90.959	-1.02238	0.284288	-3.59629	0.000322783	0.0121451	RP11-324H6.5
ENSG00000235652	418.377	-1.16663	0.325058	-3.58899	0.000331966	0.0123837	RP11-545I5.3
ENSG00000235665	11.0967	-2.05997	0.676426	-3.04537	0.00232391	0.043573	LINC00298
ENSG00000235763	7.70101	-2.9544	0.928635	-3.18144	0.00146543	0.0326924	SNRPGP5
ENSG00000235847	23.6267	-1.24974	0.390674	-3.19892	0.00137942	0.031567	LDHAP7
ENSG00000235859	961.506	-1.58265	0.514036	-3.07887	0.00207787	0.0402143	AC006978.6
ENSG00000235897	41.52	-0.99413	0.319178	-3.11466	0.00184159	0.0375916	TM4SF19-AS1
ENSG00000235903	612.071	-1.33072	0.364958	-3.64622	0.000266122	0.0107303	CPB2-AS1
ENSG00000235933	14.6408	-2.51319	0.479986	-5.23597	1.64121e-07	6.05306e-05	RP5-1185H19.2
ENSG00000235958	48.7384	0.800853	0.259732	3.08339	0.00204659	0.0399663	UBOX5-AS1
ENSG00000235990	7.29304	1.86009	0.469204	3.96435	7.35976e-05	0.00462997	RP11-323D18.5
ENSG00000236090	30.2662	-1.34123	0.434269	-3.08848	0.00201183	0.0396015	LDHAP3
ENSG00000236202	19.9047	-3.37196	0.672741	-5.01228	5.37893e-07	0.000147948	GRM7-AS1
ENSG00000236244	11.8092	3.06106	0.782512	3.91183	9.15978e-05	0.00535657	RP4-799P18.3
ENSG00000236246	3.49751	-3.58089	1.19178	-3.00467	0.00265869	0.047429	AC073135.4
ENSG00000236352	4.12176	-2.66069	0.844587	-3.15029	0.00163109	0.0347823	AC005220.3
ENSG00000236385	2.49133	2.28536	0.704408	3.24437	0.00117712	0.0287468	RP11-114M1.2
ENSG00000236451	5.27622	-3.86676	0.972689	-3.97534	7.028e-05	0.00452581	AC067956.1
ENSG00000236452	214.015	-3.49784	1.02758	-3.40397	0.000664148	0.0196732	AC123023.1
ENSG00000236559	6.14589	-1.93921	0.610016	-3.17895	0.00147811	0.0328703	RP11-243J16.7
ENSG00000236648	2.73042	2.30787	0.560527	4.11733	3.83293e-05	0.00307164	RP11-473A10.2
ENSG00000236714	238.732	3.4161	0.797978	4.28094	1.86106e-05	0.00194847	AC005592.1
ENSG00000236717	4.63551	-2.17024	0.70266	-3.08861	0.00201096	0.0396015	RP11-100G15.10
ENSG00000236790	37.2484	-2.12136	0.588259	-3.60616	0.000310758	0.0118979	LINC00299
ENSG00000236998	7.36922	-1.79601	0.569356	-3.15446	0.00160797	0.0343903	RP11-203L2.3
ENSG00000237009	2.25759	-3.35984	1.11428	-3.01525	0.00256768	0.0463244	GLIS3-AS1
ENSG00000237063	5.83252	-2.07392	0.680365	-3.04824	0.00230186	0.0433096	RP4-550H1.5
ENSG00000237096	1.75701	4.2494	1.14433	3.71343	0.000204466	0.00902762	RP4-782G3.1
ENSG00000237115	156.035	-2.41559	0.768475	-3.14335	0.00167023	0.035155	RP1-131F15.2
ENSG00000237251	29.0729	-3.86984	1.14005	-3.39444	0.000687698	0.0201081	AC072061.2
ENSG00000237290	68.927	-1.48011	0.444683	-3.32847	0.000873242	0.0236183	RP11-214L19.1
ENSG00000237292	6.41741	-1.85331	0.565778	-3.27569	0.00105405	0.0267833	RP11-540K16.1
ENSG00000237356	7.45929	0.953332	0.300625	3.17117	0.00151828	0.0332506	AL163953.3
ENSG00000237357	30.8416	1.4907	0.442217	3.37096	0.000749057	0.0214575	RP11-475I24.3
ENSG00000237398	20.6762	4.05411	1.08462	3.7378	0.000185637	0.00853403	HLA-DPA3
ENSG00000237404	2.40805	-3.08163	0.884745	-3.48307	0.000495692	0.0161204	RP3-471C18.2
ENSG00000237505	70.732	-1.19971	0.380091	-3.15636	0.00159749	0.0343351	RP11-76N22.2
ENSG00000237585	3.52704	-2.89761	0.92784	-3.12296	0.00179042	0.036825	LINC00407
ENSG00000237659	8.6063	-5.2773	1.50392	-3.50903	0.000449743	0.015142	RNASEH2CP1
ENSG00000237686	180.868	-1.76453	0.583013	-3.02657	0.00247347	0.045253	RP5-1120P11.1
ENSG00000237807	115.17	-2.35953	0.671152	-3.51564	0.000438695	0.014878	RP11-400K9.4
ENSG00000237943	43.5248	2.82781	0.70373	4.01831	5.8617e-05	0.00403067	PRKCQ-AS1
ENSG00000237976	52.7136	0.895549	0.280539	3.19224	0.00141173	0.0319297	RP11-126K1.6
ENSG00000237989	666.236	-2.16469	0.489411	-4.42305	9.73188e-06	0.00123382	AP001046.5
ENSG00000237990	9.9319	-2.42398	0.691511	-3.50533	0.000456035	0.0152746	CNTN4-AS1
ENSG00000238042	1.65947	3.60955	0.761831	4.738	2.15842e-06	0.000397834	RP11-815M8.1
ENSG00000238048	7.00164	-2.47723	0.791954	-3.128	0.00176002	0.0364771	AP005019.4
ENSG00000238105	151.215	1.1397	0.261236	4.36272	1.28455e-05	0.00151056	GOLGA2P5
ENSG00000238184	46.2428	-1.21781	0.315933	-3.85464	0.000115901	0.00629927	CD81-AS1
ENSG00000238213	194.871	-2.6906	0.729308	-3.68925	0.000224914	0.00969429	TARDBPP2
ENSG00000238334	46.1026	1.5041	0.398403	3.77533	0.000159798	0.00778849	snoU13
ENSG00000238922	3.46632	-2.08444	0.699838	-2.97846	0.00289702	0.0496965	snoU13
ENSG00000238996	3.88355	-3.14942	0.992808	-3.17223	0.00151272	0.0331511	snoU13
ENSG00000239305	3757.55	-0.619614	0.204756	-3.02611	0.00247723	0.0452964	RNF103
ENSG00000239474	474.286	2.29964	0.732859	3.1379	0.00170161	0.0356766	KLHL41
ENSG00000239713	1768.8	-1.2271	0.242973	-5.05037	4.40962e-07	0.000126654	APOBEC3G
ENSG00000239881	6.30883	3.17654	1.0658	2.98044	0.00287838	0.0495592	RPS27P25
ENSG00000240184	4259.78	-1.717	0.516885	-3.32183	0.00089429	0.0239679	PCDHGC3
ENSG00000240542	2.26551	-4.08671	1.17849	-3.46776	0.000524819	0.0167818	KRTAP9-1
ENSG00000240739	5.38378	2.85045	0.866397	3.29	0.00100188	0.02592	RP11-69M1.1
ENSG00000240764	464.709	-2.8127	0.604775	-4.65082	3.30613e-06	0.000539214	PCDHGC5
ENSG00000240972	46.7809	-1.16808	0.330845	-3.53059	0.000414633	0.0143163	MIF
ENSG00000241043	169.154	-0.60785	0.185704	-3.27321	0.00106332	0.0268242	GVQW1
ENSG00000241288	398.001	-1.42204	0.39114	-3.63562	0.000277312	0.010955	RP11-379B18.5
ENSG00000241361	3.01206	3.06338	0.790651	3.87451	0.00010684	0.00595806	SLC25A24P1
ENSG00000241370	178.997	0.677344	0.224272	3.02019	0.00252614	0.0458866	RPP21
ENSG00000241720	18.3458	-1.92598	0.516418	-3.7295	0.000191861	0.00872133	RP4-735C1.4
ENSG00000241749	254.934	-3.73958	0.928229	-4.02872	5.60808e-05	0.00392276	RPSAP52
ENSG00000241754	7.04884	-2.38077	0.745233	-3.19466	0.00139994	0.0317738	RP11-280H21.1
ENSG00000241847	11.6913	0.915039	0.283359	3.22925	0.00124113	0.0297505	VDAC1P8
ENSG00000241962	34.1311	0.686616	0.219648	3.12598	0.00177214	0.0366018	C2orf15
ENSG00000242242	36.8552	-2.31004	0.441662	-5.23034	1.69198e-07	6.17021e-05	PVRL3-AS1
ENSG00000242317	7.55851	-3.2959	1.01722	-3.24009	0.00119493	0.0290477	RP11-875H7.5
ENSG00000242550	26.6688	4.01749	0.953276	4.2144	2.50443e-05	0.00239775	SERPINB10
ENSG00000242569	6.72146	2.60553	0.818493	3.18333	0.00145592	0.0326111	RP11-435B5.3
ENSG00000242767	28.2439	-1.56952	0.414123	-3.78999	0.000150652	0.00745361	ZBTB20-AS4
ENSG00000242797	10.5951	1.81823	0.480529	3.78382	0.000154442	0.00761788	GLYCTK-AS1
ENSG00000242991	8.94272	-4.197	1.23711	-3.39259	0.000692346	0.0202075	RPL7P40
ENSG00000243225	2.16898	3.79994	0.931784	4.07814	4.53976e-05	0.00345064	RP11-7F17.1
ENSG00000243319	44.7395	-1.67382	0.534792	-3.12986	0.0017489	0.036293	FGF14-IT1
ENSG00000243364	759.288	1.48323	0.328005	4.52197	6.12674e-06	0.000879865	EFNA4
ENSG00000243709	32.7972	-2.2172	0.43354	-5.11418	3.15101e-07	9.73991e-05	LEFTY1
ENSG00000243810	3.08332	2.49039	0.821371	3.03199	0.00242946	0.0448018	RP5-1096J16.1
ENSG00000243910	8.62891	-1.82062	0.577186	-3.15431	0.00160879	0.0343903	TUBA4B
ENSG00000244215	4.80981	6.57208	1.21587	5.40526	6.47127e-08	3.28174e-05	RP11-88I21.2
ENSG00000244219	163.27	-1.06547	0.336911	-3.16246	0.00156443	0.0339179	GS1-259H13.2
ENSG00000244301	9.97708	-4.42173	1.31327	-3.36696	0.000760018	0.0216379	AOX3P
ENSG00000244405	9151.05	-2.35612	0.59278	-3.9747	7.04681e-05	0.00452894	ETV5
ENSG00000244509	3782.48	-1.87255	0.320943	-5.83454	5.39397e-09	5.14902e-06	APOBEC3C
ENSG00000244694	12.2506	1.91384	0.554774	3.44976	0.000561087	0.017544	PTCHD4
ENSG00000245164	89.4501	1.8716	0.50691	3.69217	0.000222351	0.00962218	LINC00861
ENSG00000245281	71.0228	-1.50826	0.412315	-3.65803	0.000254158	0.0104154	CTD-2547L16.1
ENSG00000245468	149.478	-2.07879	0.420603	-4.9424	7.71653e-07	0.000198768	RP11-367J11.3
ENSG00000245573	461.12	-0.971561	0.262938	-3.69502	0.000219871	0.00955308	BDNF-AS
ENSG00000245648	240.866	-2.26192	0.516615	-4.37836	1.19576e-05	0.00143209	RP11-277P12.20
ENSG00000245904	124.446	-1.47828	0.423142	-3.49359	0.000476579	0.015656	RP11-796E2.4
ENSG00000246223	1464.3	-1.02313	0.308643	-3.31491	0.000916715	0.0243876	C14orf64
ENSG00000246548	67.9922	-1.6751	0.404551	-4.14063	3.46347e-05	0.00289717	RP11-7F17.5
ENSG00000246985	617.519	-1.87713	0.605559	-3.09983	0.0019363	0.0388409	SOCS2-AS1
ENSG00000247213	4.66928	1.72268	0.498956	3.45256	0.000555291	0.0174525	RP11-13G14.4
ENSG00000247317	631.586	-1.24861	0.328747	-3.7981	0.000145809	0.00729587	RP11-273G15.2
ENSG00000247345	10.0507	-3.13718	0.746441	-4.20285	2.63578e-05	0.00247962	RP11-266N13.2
ENSG00000247746	689.765	-0.813934	0.248328	-3.27765	0.00104674	0.0266664	USP51
ENSG00000248127	17.7997	-4.945	1.28694	-3.84244	0.000121816	0.00649504	CTC-235G5.3
ENSG00000248240	48.3224	-1.01145	0.327674	-3.08674	0.00202362	0.039733	RP11-159F24.5
ENSG00000248358	56.2222	-2.84891	0.632027	-4.50758	6.5571e-06	0.000929333	AE000658.31
ENSG00000248360	124.345	-2.67078	0.464452	-5.75039	8.90365e-09	7.60466e-06	LINC00504
ENSG00000248479	52.0013	-4.7622	0.921985	-5.16516	2.40232e-07	7.9909e-05	RP11-807H7.2
ENSG00000248508	820.936	-0.910186	0.229588	-3.96444	7.35683e-05	0.00462997	SRP14-AS1
ENSG00000248540	43.4663	-3.12382	0.930683	-3.35648	0.000789403	0.022126	RP11-247C2.2
ENSG00000248724	3.52259	1.75343	0.584349	3.00065	0.002694	0.0477014	NPHP3-AS1
ENSG00000248787	35.3544	-1.30633	0.364405	-3.58482	0.00033731	0.0125076	RP11-666A20.4
ENSG00000248893	4.09456	-4.86823	1.40554	-3.4636	0.00053299	0.0169762	FAM138E
ENSG00000248954	2.87183	-2.95199	0.878654	-3.35967	0.000780347	0.0219852	RP11-304F15.4
ENSG00000249073	7.79077	-4.74982	1.13822	-4.17304	3.00567e-05	0.00268	CTD-2131I18.1
ENSG00000249176	116.525	-3.61197	0.918071	-3.9343	8.34389e-05	0.00505241	RP11-304F15.5
ENSG00000249375	21.2277	-1.25627	0.338296	-3.71353	0.00020439	0.00902762	CASC11
ENSG00000249425	48.5159	-2.76825	0.682769	-4.05445	5.02518e-05	0.00372368	RP11-502M1.2
ENSG00000249462	5.60846	-2.07352	0.676277	-3.06609	0.00216879	0.0415773	MLLT10P2
ENSG00000249790	156.803	-3.09608	1.02039	-3.03422	0.00241159	0.0446241	RP11-20D14.6
ENSG00000249825	240.217	2.8072	0.582096	4.82256	1.41725e-06	0.00030262	CTD-2201I18.1
ENSG00000249868	47.6737	-0.672692	0.223419	-3.0109	0.00260472	0.0467582	RP11-63E5.6
ENSG00000249992	1602.2	-3.27793	0.55994	-5.85408	4.79649e-09	4.86484e-06	TMEM158
ENSG00000250012	49.5729	-0.935086	0.285515	-3.27509	0.00105628	0.0267833	RP11-124N2.1
ENSG00000250091	233.381	1.71643	0.43804	3.91842	8.91307e-05	0.00525969	DNAH10OS
ENSG00000250166	9.35625	-2.84153	0.873052	-3.25471	0.00113508	0.0281193	RP11-268P4.5
ENSG00000250266	1.72548	4.43417	1.26648	3.50117	0.000463228	0.0153763	RP11-789C1.1
ENSG00000250337	122.455	-4.45461	1.13252	-3.93337	8.37629e-05	0.00506259	LINC01021
ENSG00000250493	18.2915	-3.81724	0.975085	-3.91478	9.04859e-05	0.00531069	RP11-640N11.2
ENSG00000250740	2.09729	2.31816	0.634935	3.65101	0.000261208	0.0105972	RP11-710F7.2
ENSG00000250846	88.725	-4.7471	0.840421	-5.64848	1.61876e-08	1.12635e-05	RP11-807H7.1
ENSG00000250917	56.6636	-1.53872	0.36633	-4.20035	2.66504e-05	0.00249269	RP4-785G19.5
ENSG00000251002	235.53	-2.3678	0.650358	-3.64077	0.000271825	0.0108297	AE000661.37
ENSG00000251056	6.7753	1.90948	0.596901	3.199	0.00137907	0.031567	ANKRD20A17P
ENSG00000251141	45.3563	1.25933	0.341698	3.68551	0.000228244	0.00979878	RP11-53O19.1
ENSG00000251179	125.035	-2.41863	0.642543	-3.76415	0.000167116	0.00799986	RP11-893F2.9
ENSG00000251226	10.343	4.50481	0.816372	5.51808	3.42719e-08	1.9863e-05	RP11-469N6.1
ENSG00000251331	39.6795	-2.91441	0.6092	-4.78399	1.71849e-06	0.000344783	RP11-689K5.3
ENSG00000251400	76.2488	-1.33076	0.430154	-3.09368	0.00197692	0.0392467	ALDH7A1P1
ENSG00000251417	94.2195	-1.40788	0.384718	-3.6595	0.000252708	0.0103931	RP11-1348G14.4
ENSG00000251586	4.96814	1.58335	0.46683	3.3917	0.000694603	0.0202289	TET2-AS1
ENSG00000251687	1.5067	2.38027	0.546394	4.35632	1.3227e-05	0.00152429	RP11-181K12.2
ENSG00000252468	3.97322	-4.16514	1.20429	-3.45858	0.000543028	0.0171838	RNU2-57P
ENSG00000252481	58.3568	0.558454	0.185522	3.01018	0.00261094	0.0468438	SCARNA13
ENSG00000252986	3.36558	1.53291	0.489317	3.13276	0.00173172	0.0361445	AC147651.2
ENSG00000253208	3.75103	1.32367	0.420398	3.1486	0.00164054	0.0348465	RP11-1G11.2
ENSG00000253210	198.065	-1.34473	0.333101	-4.037	5.41397e-05	0.00387857	RP11-809O17.1
ENSG00000253251	211.551	0.877832	0.292481	3.00134	0.00268798	0.0476846	CTC-534A2.2
ENSG00000253276	2583.77	-1.64252	0.444477	-3.6954	0.000219538	0.00955139	CCDC71L
ENSG00000253320	349.254	-0.987939	0.258829	-3.81695	0.000135112	0.00692003	KB-1507C5.2
ENSG00000253379	51.1205	-3.05179	0.701129	-4.35268	1.3448e-05	0.00153711	RP11-1102P16.1
ENSG00000253608	19.1191	-2.23698	0.539319	-4.14778	3.35713e-05	0.00284877	RP11-770E5.1
ENSG00000253633	24.4868	2.08398	0.653151	3.19065	0.00141953	0.0320391	KB-1980E6.3
ENSG00000253651	50.2467	2.7614	0.686382	4.02312	5.7433e-05	0.003983	SOD1P3
ENSG00000253736	5.9835	-1.36451	0.437222	-3.12087	0.00180317	0.03697	RP11-779O18.3
ENSG00000253741	136.182	-1.64873	0.432216	-3.81458	0.000136413	0.00693953	CTD-2292P10.4
ENSG00000253773	21.7005	-1.96732	0.451982	-4.35265	1.34502e-05	0.00153711	KB-1047C11.2
ENSG00000253837	190.656	-1.6717	0.457115	-3.65706	0.000255125	0.0104286	RP11-177H13.2
ENSG00000253838	6.2586	5.35262	1.31803	4.06109	4.88436e-05	0.00366113	RP11-44K6.2
ENSG00000253844	8.25239	-1.36797	0.433504	-3.15561	0.00160165	0.0343351	RP11-546K22.1
ENSG00000253925	15.3614	-2.25691	0.663656	-3.40071	0.0006721	0.0198251	CTB-178M22.1
ENSG00000254028	7.15704	-2.8075	0.655041	-4.286	1.81922e-05	0.00191704	AC083843.2
ENSG00000254039	11.3842	-2.84999	0.761505	-3.74258	0.00018214	0.00844077	RP11-304F15.6
ENSG00000254139	207.616	-4.58293	1.23286	-3.71731	0.000201353	0.00893998	CTD-2339F6.1
ENSG00000254287	1.92227	4.39732	1.37123	3.20683	0.00134206	0.0310905	RP11-44K6.4
ENSG00000254454	5.16742	1.64137	0.530304	3.09514	0.00196717	0.0392134	RCC2P6
ENSG00000254531	560.153	-1.50583	0.41138	-3.66042	0.000251802	0.0103888	AP001816.1
ENSG00000254615	352.267	-1.72617	0.536234	-3.21906	0.00128612	0.0303803	RP11-395G23.3
ENSG00000254629	286.059	-3.86697	1.01213	-3.82064	0.000133106	0.00684683	RP11-160H12.3
ENSG00000254656	17.879	-2.65183	0.703627	-3.7688	0.000164032	0.00789887	RTL1
ENSG00000254880	1.54804	3.08258	0.794244	3.88115	0.000103963	0.00587312	RP11-687M24.5
ENSG00000254946	1.56117	2.15203	0.67407	3.1926	0.00141	0.0319271	RP11-531H8.1
ENSG00000255156	4.57716	1.28283	0.415263	3.08921	0.00200692	0.0396015	KLHL22-IT1
ENSG00000255189	2.35251	2.14055	0.643546	3.32619	0.000880428	0.0237533	GLYATL1P1
ENSG00000255240	15.6415	2.31147	0.614016	3.76451	0.000166876	0.00799986	RP11-142C4.6
ENSG00000255311	447.157	-3.28533	0.71498	-4.595	4.32753e-06	0.00066566	RP11-160H12.2
ENSG00000255320	81.04	-0.949347	0.28702	-3.30759	0.000941015	0.0248305	RP11-755F10.1
ENSG00000255343	4.78282	-1.60411	0.518638	-3.09292	0.00198197	0.0392956	RP11-299M14.2
ENSG00000255494	201.838	-2.98153	0.878917	-3.39227	0.000693152	0.0202129	LINC00681
ENSG00000255495	70.5754	-1.6219	0.513924	-3.15592	0.00159992	0.0343351	FAM85A
ENSG00000255581	26.6812	2.39604	0.494176	4.84856	1.24359e-06	0.000280291	RP11-69M1.4
ENSG00000255735	10.187	2.01031	0.631892	3.18141	0.0014656	0.0326924	AC110619.1
ENSG00000255772	11.9543	2.73351	0.651277	4.19714	2.70302e-05	0.00249942	GS1-410F4.4
ENSG00000255836	72.6236	2.30842	0.537089	4.29802	1.72332e-05	0.00185205	RP11-157G21.2
ENSG00000255916	141.062	-4.30116	0.910328	-4.72484	2.30291e-06	0.000411461	RP13-895J2.7
ENSG00000255964	11.2583	2.2109	0.568105	3.89171	9.95386e-05	0.00571059	RP11-69M1.3
ENSG00000256008	5.46694	2.53913	0.720916	3.52209	0.00042816	0.014597	RP11-728G15.1
ENSG00000256037	10.2094	1.57953	0.403959	3.91011	9.22525e-05	0.00537606	MRPL40P1
ENSG00000256155	41.2892	-3.10366	0.606768	-5.11506	3.1364e-07	9.73991e-05	RP11-277P12.9
ENSG00000256278	13.7617	1.13422	0.364701	3.10999	0.00187096	0.038	RP11-182J1.5
ENSG00000256293	8.46593	-1.18605	0.373401	-3.17634	0.00149145	0.0330043	RP11-114F3.2
ENSG00000256343	1.70957	3.77165	1.17026	3.22292	0.00126891	0.0301142	RP11-662M24.1
ENSG00000256590	60.8594	-3.38493	0.691271	-4.89667	9.74734e-07	0.000236089	TRDV3
ENSG00000256683	1004.02	-0.468713	0.151699	-3.08976	0.00200316	0.0395707	ZNF350
ENSG00000256712	9.72344	0.937203	0.290638	3.22464	0.00126132	0.0300245	RP11-785H5.2
ENSG00000256950	12.7115	1.30238	0.353953	3.67952	0.000233678	0.00991748	RP11-87C12.2
ENSG00000257008	210.517	-3.03032	0.845618	-3.58355	0.000338955	0.0125298	GPR142
ENSG00000257017	50.6384	-3.96764	1.02897	-3.85593	0.000115289	0.00627824	HP
ENSG00000257069	5.3712	3.37928	0.787757	4.28975	1.78878e-05	0.00189109	RP11-783K16.10
ENSG00000257127	3.35148	2.56174	0.848781	3.01814	0.00254329	0.0460631	CLLU1
ENSG00000257222	28.6627	0.737219	0.238197	3.095	0.00196816	0.0392134	RP11-554E23.4
ENSG00000257542	6.00981	3.3747	0.676837	4.98599	6.16443e-07	0.000166727	OR7E47P
ENSG00000257657	18.473	-2.0356	0.506332	-4.02028	5.81282e-05	0.00401406	RP11-352M15.1
ENSG00000257808	8.31799	1.15468	0.385521	2.9951	0.00274351	0.0482359	RP11-1136G11.8
ENSG00000257824	86.255	2.76981	0.759036	3.64912	0.000263142	0.0106624	RP11-1049A21.2
ENSG00000257890	1.47892	2.25487	0.669013	3.37044	0.000750482	0.0214605	RP11-114F10.2
ENSG00000258011	5.74949	1.23706	0.371549	3.32947	0.000870099	0.023612	HMGA1P3
ENSG00000258053	32.189	-3.69252	0.53324	-6.92468	4.3697e-12	1.57581e-08	CTD-2021H9.3
ENSG00000258376	170.713	-1.9471	0.522659	-3.72536	0.000195034	0.00877015	RP4-647C14.2
ENSG00000258460	7.85575	-4.30863	1.18191	-3.6455	0.000266876	0.0107332	RP11-168L7.1
ENSG00000258489	1.7549	2.64718	0.852207	3.10627	0.00189465	0.0383849	RP11-398J10.2
ENSG00000258498	6071.78	-4.82241	0.673281	-7.16256	7.91867e-13	3.67155e-09	DIO3OS
ENSG00000258630	12.9312	-3.4565	0.960603	-3.59826	0.000320358	0.0120902	RP11-725G5.2
ENSG00000258696	32.8352	-2.85094	0.956887	-2.97939	0.00288824	0.0495982	CTD-2058B24.3
ENSG00000258702	379.684	-1.25669	0.391556	-3.20947	0.00132979	0.0309876	RP11-433J8.1
ENSG00000258810	8.53619	1.75455	0.54776	3.20313	0.00135945	0.0313293	RP11-219E7.1
ENSG00000258819	198.525	-1.08397	0.353042	-3.07038	0.00213789	0.0411366	RP11-7F17.3
ENSG00000258824	66.2069	-0.962245	0.277915	-3.46237	0.000535432	0.0170372	CTD-2555O16.2
ENSG00000258875	36.4046	-1.47295	0.484006	-3.04324	0.00234043	0.0437815	CTD-2547L24.3
ENSG00000258919	5.23821	-2.08908	0.693699	-3.01151	0.00259949	0.0467046	RP11-1029J19.4
ENSG00000258944	44.4099	-1.49111	0.488023	-3.0554	0.0022476	0.0426847	RP4-647C14.3
ENSG00000258979	62.1219	-1.81067	0.329098	-5.50193	3.75659e-08	2.13902e-05	RP11-433J8.2
ENSG00000259023	20.6573	-2.74644	0.88236	-3.11261	0.00185441	0.0378296	LINC00524
ENSG00000259048	17.4692	-3.05542	0.951604	-3.21081	0.0013236	0.0308834	CTD-2058B24.2
ENSG00000259065	220.322	-1.2782	0.347895	-3.67411	0.000238681	0.0100475	RP5-1021I20.1
ENSG00000259235	10.6374	-2.98272	0.835381	-3.57049	0.000356308	0.0129499	RP11-605F22.2
ENSG00000259327	41.7296	-1.38001	0.427418	-3.22871	0.00124349	0.0297849	CTD-2184D3.6
ENSG00000259335	8.20058	-1.79647	0.488298	-3.67903	0.000234119	0.00991978	HNRNPMP1
ENSG00000259345	3.53047	1.80355	0.574743	3.13801	0.00170097	0.0356766	RP11-624L4.1
ENSG00000259760	6.12481	1.70172	0.463217	3.6737	0.00023906	0.0100504	RP11-20G13.2
ENSG00000259781	1015.16	1.06821	0.356629	2.9953	0.00274179	0.0482359	RP11-673C5.1
ENSG00000259796	13.4428	2.90502	0.6948	4.18109	2.90117e-05	0.00262285	RP11-355I22.7
ENSG00000259886	531.909	1.46902	0.469941	3.12596	0.00177223	0.0366018	U82695.10
ENSG00000259925	3.24253	-4.21689	1.14849	-3.67167	0.000240974	0.0101178	CTA-363E6.2
ENSG00000260011	50.9256	-1.83401	0.465598	-3.93905	8.18051e-05	0.00500013	RP13-20L14.1
ENSG00000260012	6.52576	-1.7591	0.575172	-3.05838	0.00222536	0.0424112	RP11-329J18.4
ENSG00000260120	5.95686	-1.66605	0.506272	-3.29082	0.000998949	0.0259168	RP11-177B4.2
ENSG00000260128	6.60652	-2.01307	0.598307	-3.3646	0.000766535	0.0217281	ULK4P2
ENSG00000260285	1177.57	-0.860272	0.285951	-3.00845	0.0026258	0.0470521	RP11-600F24.7
ENSG00000260336	4748.16	-0.820728	0.202353	-4.05591	4.99393e-05	0.00370899	RP11-395B7.7
ENSG00000260351	7.42356	1.4282	0.390026	3.66181	0.000250436	0.0103734	RP11-382A20.6
ENSG00000260382	15.8432	1.6203	0.469006	3.45476	0.000550783	0.0173724	RP11-540B6.2
ENSG00000260401	14.0878	2.12501	0.662519	3.20748	0.00133905	0.0310431	RP11-800A3.4
ENSG00000260412	602.963	-2.026	0.631623	-3.20761	0.00133843	0.0310431	RP11-438B23.2
ENSG00000260432	129.195	2.78752	0.805941	3.45871	0.000542761	0.0171838	RP11-297M9.2
ENSG00000260442	16.6699	1.20237	0.368543	3.2625	0.00110435	0.0275289	RP11-22P6.3
ENSG00000260588	61.6341	-0.912201	0.283845	-3.21373	0.00131021	0.0306801	RP11-930P14.2
ENSG00000260630	558.064	-1.17051	0.319905	-3.65892	0.000253276	0.0103931	SNAI3-AS1
ENSG00000260655	130.632	1.43555	0.328698	4.3674	1.25735e-05	0.00148937	CTA-250D10.23
ENSG00000260660	13.6452	-1.76234	0.484825	-3.63501	0.000277971	0.0109621	RP11-69H7.2
ENSG00000260777	6.38764	-1.82118	0.556231	-3.27415	0.00105982	0.0268178	CTD-2008P7.1
ENSG00000260979	4.72017	-2.58063	0.818931	-3.15122	0.00162592	0.0347176	RP11-77H9.8
ENSG00000261143	22.4962	2.87604	0.576568	4.9882	6.09448e-07	0.00016622	ADAMTS7P3
ENSG00000261168	56.414	1.10499	0.309298	3.57257	0.000353496	0.012871	RP11-68I18.10
ENSG00000261193	5.35104	-3.83503	1.18831	-3.22729	0.00124969	0.0298675	RP11-863P13.5
ENSG00000261220	188.525	-1.46199	0.378839	-3.85914	0.000113785	0.00622768	RP11-629O1.2
ENSG00000261266	33.8606	1.37017	0.374962	3.65417	0.000258019	0.0105072	CTD-2196E14.5
ENSG00000261377	57.753	1.84175	0.580407	3.17321	0.00150764	0.0331068	RP11-578F21.12
ENSG00000261488	9.49263	2.09672	0.675185	3.1054	0.00190023	0.0384741	RP11-757F18.5
ENSG00000261514	6.19713	2.47733	0.735694	3.36733	0.000758993	0.0216379	RP11-527L4.2
ENSG00000261617	11.7862	2.30553	0.576437	3.99963	6.34428e-05	0.00421947	RP11-243A14.1
ENSG00000261622	6.47898	4.40887	1.05118	4.19422	2.73808e-05	0.00252464	RP11-484P15.1
ENSG00000261675	240.487	-4.22243	1.28917	-3.27531	0.00105547	0.0267833	RP5-1119A7.17
ENSG00000261707	21.4541	-1.7302	0.521123	-3.32015	0.000899697	0.0240334	RP11-264M12.2
ENSG00000261730	18.1066	-3.33375	1.03011	-3.2363	0.00121091	0.0292626	RP4-668J24.2
ENSG00000261757	21.2594	2.95593	0.734366	4.02514	5.69406e-05	0.00395731	AC005592.3
ENSG00000261794	43.5582	-1.00141	0.330373	-3.03115	0.00243622	0.0448497	GOLGA8H
ENSG00000261925	82.9006	3.59653	1.05002	3.4252	0.00061435	0.0186698	RP11-388M20.9
ENSG00000262006	8.85328	-2.22886	0.612416	-3.63945	0.00027322	0.0108406	RP11-700H6.4
ENSG00000262179	9.76714	2.56553	0.846571	3.03049	0.00244156	0.044897	RP1-302G2.5
ENSG00000262251	194.568	0.981138	0.280681	3.49557	0.000473058	0.0156191	RP11-199F11.2
ENSG00000262333	129.22	0.893971	0.269981	3.31123	0.000928857	0.0246299	HNRNPA1P16
ENSG00000262484	1139.25	-1.99451	0.613924	-3.24879	0.00115898	0.0284528	CCER2
ENSG00000262580	521.103	-1.52894	0.389172	-3.92871	8.54036e-05	0.00513307	RP11-334C17.5
ENSG00000262636	15.5721	-1.38579	0.460798	-3.00738	0.00263509	0.047147	CTD-3088G3.4
ENSG00000262692	94.4136	0.767085	0.219535	3.49414	0.000475586	0.0156548	CTD-3195I5.3
ENSG00000262904	24.629	1.32436	0.386641	3.42529	0.00061414	0.0186698	RP11-144N1.1
ENSG00000263013	69.3072	1.17355	0.264532	4.43633	9.15045e-06	0.00117386	RP11-876N24.5
ENSG00000263033	23.4162	-1.0092	0.317506	-3.17854	0.00148021	0.0328703	RP11-396B14.2
ENSG00000263272	1665.79	0.688281	0.192563	3.57432	0.000351142	0.0128301	CTC-524C5.2
ENSG00000263463	17.8851	1.58685	0.375145	4.22997	2.33727e-05	0.00227121	MIR378I
ENSG00000263508	39.4683	-2.00592	0.525629	-3.81622	0.000135513	0.00692567	RP11-963H4.3
ENSG00000264919	23.9152	2.37398	0.550341	4.31366	1.60575e-05	0.00176068	MIR4697
ENSG00000265142	27.4737	3.14252	0.817909	3.84214	0.000121966	0.00649504	MIR1-2
ENSG00000265458	34.0601	-0.972362	0.300707	-3.23359	0.00122245	0.0293895	RP13-20L14.6
ENSG00000265460	5.41295	-2.99829	0.922098	-3.25159	0.0011476	0.0283371	RP11-690G19.4
ENSG00000265666	167.935	-1.1634	0.322587	-3.60645	0.000310412	0.0118979	CTD-2267D19.2
ENSG00000265799	1.59889	2.3303	0.676598	3.44414	0.00057288	0.0177506	RP11-387H17.6
ENSG00000265800	43.751	1.45396	0.365642	3.97645	6.99523e-05	0.00451366	RP11-649A18.5
ENSG00000266045	241.018	-4.3831	0.984133	-4.45377	8.43755e-06	0.0011087	RP11-466P24.7
ENSG00000266677	45.8234	-2.34796	0.523272	-4.48708	7.22065e-06	0.000988833	RP11-258F1.1
ENSG00000266921	58.9702	-0.932092	0.284714	-3.27378	0.00106118	0.0268236	RP11-15A1.7
ENSG00000267026	16.4383	2.38112	0.55849	4.2635	2.01251e-05	0.00206613	RP11-92C4.3
ENSG00000267041	422.479	0.877459	0.269421	3.25683	0.00112662	0.0279768	ZNF850
ENSG00000267070	6.75519	-2.87573	0.859102	-3.34737	0.000815818	0.0226834	RP11-10K17.6
ENSG00000267074	150.644	-2.97355	0.825975	-3.60005	0.00031815	0.0120625	RP11-1094M14.5
ENSG00000267078	3.86261	-3.75986	1.1188	-3.36062	0.000777686	0.0219451	RP11-666A8.9
ENSG00000267116	2.55714	4.1818	1.01564	4.11742	3.83132e-05	0.00307164	RP11-64C12.7
ENSG00000267121	3681.22	-2.05053	0.581916	-3.52375	0.000425479	0.0145565	CTD-2020K17.1
ENSG00000267150	24.8045	0.954954	0.286214	3.3365	0.000848391	0.023217	RP11-411B10.2
ENSG00000267174	165.035	-2.34464	0.594472	-3.94407	8.01103e-05	0.00491504	CTC-510F12.4
ENSG00000267219	48.3843	-0.710472	0.229581	-3.09464	0.00197053	0.0392187	AC010504.2
ENSG00000267230	3.18346	1.35572	0.42136	3.21748	0.00129322	0.030456	RP11-376M2.2
ENSG00000267299	23.5479	-1.84504	0.595017	-3.10082	0.00192989	0.0387842	CTB-66B24.1
ENSG00000267364	278.508	-2.51879	0.831087	-3.03072	0.00243974	0.0448889	RP11-47L3.1
ENSG00000267369	381.508	-2.68844	0.878561	-3.06005	0.00221297	0.0422495	RP11-1094M14.8
ENSG00000267409	1.53094	1.84949	0.598108	3.09223	0.00198661	0.0393394	RP11-567M16.2
ENSG00000267504	1.72925	2.3844	0.644862	3.69753	0.000217706	0.0094844	RP11-845C23.2
ENSG00000267519	2988.89	-1.41462	0.469137	-3.01538	0.00256661	0.0463244	MIR24-2
ENSG00000267571	72.9248	-1.42129	0.446707	-3.1817	0.00146414	0.0326924	AC104532.4
ENSG00000267742	3.93607	2.10345	0.532142	3.9528	7.7243e-05	0.0047935	FAM60CP
ENSG00000267922	31.1046	-1.96162	0.643184	-3.04987	0.00228943	0.0431759	AC007193.6
ENSG00000267957	178.686	-0.772317	0.249196	-3.09924	0.00194019	0.038847	RP11-178G16.4
ENSG00000268061	105.756	-1.18873	0.385258	-3.08555	0.00203173	0.039844	NAPA-AS1
ENSG00000268105	5.39919	1.38156	0.371413	3.71975	0.000199422	0.00887854	RP11-369G6.2
ENSG00000268230	515.258	-1.2442	0.402058	-3.09459	0.00197084	0.0392187	CTD-2619J13.8
ENSG00000268352	6.98547	1.59283	0.458603	3.47323	0.000514235	0.0165554	AC007228.5
ENSG00000268438	20.3481	1.32978	0.357153	3.72328	0.000196653	0.00880827	CTD-2607J13.1
ENSG00000268518	196.039	3.07855	0.350925	8.77268	1.74465e-18	5.66245e-14	CTD-2545M3.8
ENSG00000268615	16.5641	-1.42949	0.46207	-3.09366	0.00197705	0.0392467	RP11-65J3.15
ENSG00000268746	7.22503	-2.17311	0.646007	-3.36391	0.000768471	0.021764	CTD-2571L23.8
ENSG00000268816	58.5129	-0.618751	0.202153	-3.06081	0.00220737	0.0421674	CTD-3093M3.1
ENSG00000268926	12.1227	-1.70566	0.553949	-3.0791	0.0020763	0.0402143	DKFZP434H0512
ENSG00000269068	38.4864	-1.5526	0.437182	-3.55139	0.000383202	0.0136074	RP11-256I23.2
ENSG00000269337	192.142	-1.01815	0.294232	-3.46035	0.00053947	0.0171321	AL591479.1
ENSG00000269375	10.0568	-2.24214	0.497537	-4.50648	6.59123e-06	0.000930109	AL117190.3
ENSG00000269416	17.653	1.81786	0.562134	3.23386	0.00122128	0.0293863	CTB-175P5.4
ENSG00000269486	688.073	-1.21275	0.376018	-3.22525	0.00125862	0.0300146	CTC-360G5.9
ENSG00000269637	21.2728	-1.54893	0.480438	-3.224	0.00126415	0.030058	RPL12P41
ENSG00000269656	13.7156	-0.823534	0.271344	-3.03502	0.0024052	0.0445566	CTD-2571L23.6
ENSG00000269696	171.579	-1.02152	0.285193	-3.58183	0.00034119	0.0125837	AC007228.11
ENSG00000269779	12.3559	1.32442	0.41862	3.16378	0.00155737	0.0338327	CTD-2542C24.2
ENSG00000269902	34.7273	-2.96086	0.983147	-3.01162	0.00259861	0.0467046	RP6-99M1.3
ENSG00000269910	19.6594	-1.11969	0.353398	-3.16835	0.00153305	0.0333879	RP11-73M18.10
ENSG00000270028	144.336	1.95014	0.483876	4.03026	5.57155e-05	0.00390562	RP11-380L11.4
ENSG00000270059	38.0385	-1.61498	0.416504	-3.87747	0.000105548	0.0059165	RP11-88H12.2
ENSG00000270174	11.0963	-2.16904	0.654875	-3.31214	0.000925859	0.0245901	RP1-256G22.2
ENSG00000270301	1.62631	4.4856	1.43574	3.12424	0.00178262	0.0367417	WI2-2334D6.1
ENSG00000270362	182.044	-0.791987	0.249259	-3.17737	0.0014862	0.0329481	HMGN3-AS1
ENSG00000270475	3.40839	2.03615	0.681869	2.98614	0.00282528	0.0490621	CTC-451A6.5
ENSG00000270562	120.079	1.69313	0.548626	3.08613	0.00202782	0.0397914	RP11-154H23.3
ENSG00000270697	6.57067	-1.89398	0.526012	-3.60064	0.000317435	0.0120625	RP11-381K20.4
ENSG00000270972	16.1397	-1.90604	0.614631	-3.10111	0.00192794	0.0387842	RP11-326C3.15
ENSG00000271646	346.076	-1.47725	0.221331	-6.67441	2.48222e-11	7.32389e-08	RP11-326I11.3
ENSG00000271911	3.73187	-1.97314	0.64532	-3.05761	0.00223107	0.0424951	RP11-532F6.5
ENSG00000271913	1011.67	-1.08062	0.360683	-2.99604	0.00273513	0.0482068	RP1-111C20.4
ENSG00000271943	21.458	-1.79034	0.425798	-4.20466	2.61472e-05	0.00246696	RP11-222K16.1
ENSG00000271970	11.1652	-1.17968	0.391579	-3.01263	0.00258991	0.0466471	RP3-337H4.10
ENSG00000271978	100.102	0.622244	0.201569	3.087	0.00202187	0.0397227	RP11-428J1.4
ENSG00000272079	2.40526	2.44168	0.671622	3.6355	0.000277443	0.010955	LA16c-380H5.5
ENSG00000272098	142.936	-2.39805	0.76185	-3.14767	0.0016458	0.0348714	AC092299.8
ENSG00000272106	799.517	-0.610064	0.194806	-3.13166	0.00173823	0.0361642	RP11-345P4.9
ENSG00000272172	90.0406	-1.27753	0.428258	-2.98308	0.00285361	0.0493168	RP13-582O9.7
ENSG00000272198	110.979	-1.10123	0.339074	-3.24777	0.00116312	0.0284841	RP11-309G3.3
ENSG00000272247	26.8619	-1.46887	0.447854	-3.27981	0.00103878	0.0266232	RP11-379F4.9
ENSG00000272274	2.79771	2.32973	0.77504	3.00595	0.00264755	0.0473438	LINC00551
ENSG00000272305	82.813	-1.11705	0.31481	-3.54834	0.000387664	0.0136809	RP11-894J14.5
ENSG00000272320	71.6963	-1.58459	0.420797	-3.7657	0.000166086	0.00797411	RP11-506K6.4
ENSG00000272360	28.9712	-1.91038	0.635733	-3.00501	0.00265575	0.047412	RP11-359I18.5
ENSG00000272463	135.737	-2.88369	0.608239	-4.74104	2.12626e-06	0.000396609	RP11-532F6.3
ENSG00000272468	80.1192	-1.78452	0.542409	-3.29	0.00100188	0.02592	RP1-86C11.7
ENSG00000272610	45.4976	-2.07431	0.534608	-3.88005	0.000104434	0.00588458	MAGI1-IT1
ENSG00000272750	193.955	-0.864934	0.225514	-3.8354	0.000125362	0.00661583	RP11-378J18.8
ENSG00000272870	588.465	1.68635	0.429489	3.9264	8.62267e-05	0.00516342	RP11-798M19.6
ENSG00000272871	3140.83	-3.10477	0.417197	-7.44198	9.91868e-14	5.36534e-10	RP11-408A13.4
ENSG00000272909	169.551	-0.519172	0.170765	-3.04027	0.00236368	0.0440387	CTD-2555O16.4
ENSG00000272975	6.70421	3.6471	0.901752	4.04446	5.24431e-05	0.00379086	CTC-297N7.11
ENSG00000273004	32.1265	1.20597	0.302848	3.98211	6.83068e-05	0.00445174	GS1-279B7.2
ENSG00000273011	5.55901	-2.05687	0.638751	-3.22013	0.0012813	0.0303105	RP11-728K20.3
ENSG00000273013	51.8706	-1.37661	0.395828	-3.47781	0.000505532	0.0164225	CTD-2002J20.1
ENSG00000273030	30.9109	-1.60245	0.448565	-3.57239	0.000353739	0.012871	RP11-285F16.1
ENSG00000273061	136.823	-1.37813	0.38823	-3.54977	0.000385573	0.0136617	RP11-6J24.6
ENSG00000273084	112.667	-1.29546	0.321327	-4.03158	5.5403e-05	0.00390056	RP11-1275H24.3
ENSG00000273145	250.596	-0.803317	0.260764	-3.08063	0.00206561	0.0401927	CITF22-92A6.1
ENSG00000273160	10.0909	-1.44589	0.465663	-3.10502	0.00190266	0.0384992	RP11-104L21.3
ENSG00000273174	30.648	-1.49835	0.396883	-3.77529	0.000159821	0.00778849	RP11-434H6.6
ENSG00000273209	56.655	-1.63451	0.430736	-3.79468	0.000147833	0.00735294	RP11-107N15.1
ENSG00000273267	14.5022	-2.079	0.584696	-3.5557	0.000376981	0.0134602	RP11-338K13.1
ENSG00000273399	1098.56	-3.47295	0.56559	-6.1404	8.23155e-10	9.89493e-07	RP11-408A13.3

## Sheet: C STAG2 gene signature
Dataset EV1C. Genes deregulated in STAG2 deficient A673 cells and Ewing sarcoma patients. Genes that are targets of EWS::FLI1 are shadowed.
gene	log2FoldChange A673 Clones	log2FoldChange Patients
SERTM1	-5.22015	-5.10726
TSPAN8	-2.15932	-4.08026
SV2C	-7.69604	-3.92903
KRT40	-3.10522	-3.70571
AOX1	-1.84454	-3.70515
SSTR1	-4.05204	-3.69334
PCSK1	-3.95134	-3.61946
EFCAB1	-4.39183	-3.54044
POU4F2	-3.51504	-3.50023
TMEM158	-1.49707	-3.27793
PLCXD3	-5.14547	-3.26082
GCNT4	-1.24199	-3.252
SEMA6D	-2.85041	-3.19516
SPATA31C2	-3.00678	-3.17761
ESRRB	-4.21296	-3.16236
LINC00092	-4.11321	-3.15927
SYNDIG1	-8.25436	-3.12453
KRT17P2	-2.75033	-2.92365
EGR2	-1.73139	-2.90506
ASPHD1	-1.1842	-2.89725
SCNN1B	-4.5969	-2.8933
PCBP3	-4.13141	-2.87631
TAGAP	-4.068	-2.78099
MRAP2	-3.64209	-2.78004
PDCD1	-2.53422	-2.7774
KRT17P1	-4.41755	-2.77275
SNTG1	-6.54758	-2.759
EGR4	-3.69339	-2.75573
HTR1F	-6.34762	-2.69553
CPLX2	-2.68018	-2.62715
PDE7B	-4.47763	-2.57889
CTTNBP2	-0.631817	-2.57541
CACNG3	-5.68823	-2.55596
CLVS2	-3.17173	-2.54959
HLF	-2.13216	-2.51804
FGF2	-0.90551	-2.4354
SOCS1	-2.80546	-2.39601
SYT17	-3.93599	-2.36521
NTSR1	-1.81274	-2.3533
DNAH9	-3.16342	-2.33063
UNC5A	-0.954308	-2.32315
CNTN4	-1.05044	-2.31324
APOE	-1.54975	-2.23641
DIAPH3	-0.603387	-2.19153
CARD11	-1.06999	-2.18742
DKK2	-2.83045	-2.14927
ENPP1	-1.34668	-2.14717
NTN1	-3.4988	-2.12863
MT1E	-4.21482	-2.08259
SEZ6	-3.39554	-2.07782
CCER2	-1.37469	-1.99451
PDE4D	-2.35163	-1.94872
LYPD3	-1.81132	-1.92995
GNAI1	-0.808961	-1.90664
APOBEC3C	-1.45561	-1.87255
DLG2	-0.654999	-1.86666
PARP10	-4.01991	-1.84313
IFITM1	-1.99864	-1.82853
KIAA1614	-1.62324	-1.77556
HCN2	-1.22527	-1.74973
PDE4B	-1.57147	-1.71716
PCDHGC3	-1.38041	-1.717
PTTG1IP	-0.517093	-1.70548
MIPEPP3	-1.5832	-1.69084
CCDC71L	-0.553658	-1.64252
LMO2	-3.67675	-1.6424
PPP1R3B	-1.02912	-1.61048
ADORA2B	-2.40915	-1.60867
ANKRD18DP	-1.72006	-1.60742
OGDHL	-3.03132	-1.59077
SLC1A1	-1.29847	-1.58705
MAGI1	-0.759972	-1.58399
OBSL1	-1.86854	-1.57004
RAB3D	-0.532005	-1.55654
NT5DC1	-0.518253	-1.54748
ATP8B1	-3.67115	-1.53746
PHYHD1	-1.20963	-1.52098
LYNX1	-2.17916	-1.51349
ARID5B	-0.829219	-1.51045
RSPH1	-2.64301	-1.49137
DAPK2	-1.73962	-1.47131
SEZ6L2	-2.42301	-1.46124
IFIT3	-0.616529	-1.46039
CSPG5	-2.23052	-1.44904
JAK1	-0.531881	-1.44232
OLFM1	-1.1831	-1.43528
KANK2	-1.13781	-1.37713
DCDC2	-3.36688	-1.3538
TMEM205	-0.592024	-1.34923
ADHFE1	-1.50862	-1.34303
SYNJ2	-0.325014	-1.34018
CPB2-AS1	-2.21307	-1.33072
LNP1	-1.07434	-1.32943
ZDHHC3	-0.453705	-1.31451
ARHGAP18	-0.647571	-1.30468
NMT2	-0.609748	-1.30265
STAG2	-1.94564	-1.29441
ZBTB42	-1.02673	-1.2886
STYXL1	-0.229622	-1.27744
ACADS	-1.36177	-1.27623
CA14	-1.13443	-1.27591
CAMK1G	-1.7362	-1.25759
TNFRSF14	-1.68516	-1.22381
SPATA20	-1.27552	-1.20734
TRAF3IP2	-1.54658	-1.19262
CCDC159	-1.27003	-1.18056
CCDC3	-0.719736	-1.16615
RNF141	-0.668499	-1.16127
ISYNA1	-1.31603	-1.12398
PRKCB	-1.06955	-1.12288
MAPK10	-2.06916	-1.11179
DHRS4	-0.777547	-1.11069
TIPARP	-0.949254	-1.10758
ECI1	-1.1961	-1.10458
CAT	-0.337228	-1.10173
DNAL4	-0.805639	-1.0974
POU3F1	-0.513212	-1.09672
APOL6	-4.20266	-1.08803
GSDMD	-2.74994	-1.08351
RBM43	-1.94085	-1.07517
HMGCL	-1.27731	-1.05984
IRF7	-1.02938	-1.05485
ZCWPW1	-1.27135	-1.02737
GPR153	-0.891208	-1.01553
PSMB8	-3.13549	-1.01105
SGSH	-0.782007	-1.00713
BDNF-AS	-2.18748	-0.971561
C17orf107	-1.73845	-0.965018
EXOSC7	-0.444232	-0.962324
CTSF	-1.58664	-0.950901
TMCO4	-3.36558	-0.947997
SMIM19	-0.842956	-0.938021
NLRX1	-2.68297	-0.93678
CYB5D2	-0.793489	-0.936454
ECE1	-0.424937	-0.932364
GSTK1	-0.682445	-0.908167
CAMK1D	-0.908634	-0.901512
TMEM187	-0.84861	-0.88649
FBXL8	-0.729607	-0.882898
PKIG	-0.530145	-0.867971
STX5	-0.701858	-0.857465
DEAF1	-0.400147	-0.835804
TDRD3	-0.626764	-0.8305
ZFP41	-0.406111	-0.810539
SLC25A23	-0.574145	-0.809656
TRIM21	-1.9236	-0.803389
GRINA	-0.537893	-0.791756
PMM1	-0.386467	-0.78518
DZIP3	-0.794207	-0.775559
PSME1	-1.21523	-0.775417
SAP18	-0.507142	-0.76239
COG4	-0.390656	-0.735875
TRIM62	-0.796212	-0.714128
AKR7A2	-0.588636	-0.699371
SIDT2	-0.785118	-0.697386
PML	-0.465717	-0.67542
CDIP1	-0.841006	-0.654602
WDR31	-1.43962	-0.654153
SIRT3	-0.598208	-0.648345
TMEM116	-0.883132	-0.644554
DTX3L	-2.25444	-0.626289
ST6GALNAC6	-0.322086	-0.54515
HDAC5	-0.603156	-0.539655
FN3KRP	-0.268646	-0.509911
DCP1B	-0.726588	-0.502278
DCAF11	-0.784924	-0.499397
ASCC1	-0.290788	-0.444267
STK11	-0.331877	-0.426322
ATXN10	-0.218024	-0.375238
TXLNA	-0.23652	-0.367638
VAC14	-0.265073	-0.360509
NUDCD3	-0.21284	-0.302838
ALDH18A1	0.328348	0.45756
TADA1	0.245547	0.46218
KDM2B	0.299631	0.509894
RABIF	0.41954	0.585065
SNX5	0.241235	0.642021
TMEM33	0.534888	0.656017
SPAST	0.316889	0.667301
CDK8	0.366284	0.697156
C2CD5	0.526969	0.725584
HSPBAP1	0.539188	0.730778
KDM5B	0.6181	0.764065
JARID2	0.243829	0.782559
ABCC5	0.568169	0.819472
PDS5B	0.66172	0.848595
ABCC1	0.80109	0.903766
DTNBP1	1.19574	0.972772
MPZL1	0.201958	1.03447
POLR3G	1.00453	1.03537
SIPA1L1	1.06504	1.05713
CDK5R1	0.569428	1.10967
ZNF670	0.730564	1.165
FAM184B	2.23022	1.16826
GJC1	0.278505	1.27156
BIN1	0.878169	1.33455
RELL2	1.20336	1.36827
SMYD2	0.876916	1.37914
RNF180	2.63857	1.44281
ZNF695	0.570024	1.46414
MAFB	0.703136	1.47443
NETO2	1.70856	1.54006
GPR137B	1.90498	1.5407
MICAL1	0.818359	1.56666
RAET1E	3.68128	1.63344
EXO1	0.512507	1.64664
BCAT1	0.325942	1.71695
PPM1J	1.59373	1.73546
KCNJ12	2.94557	1.77349
NR2F1	3.63135	1.79602
PRICKLE1	2.28289	1.89048
DIRC3	1.96443	1.90794
KCNQ4	1.68284	2.01667
DNAJC6	4.31128	2.05004
BCL11A	4.69531	2.22462
MFSD2A	1.30785	2.29199
MAP7D2	4.39819	2.37159
C8orf34	4.92786	2.41041
KCNJ11	1.52396	2.53312
IGSF9	0.661137	2.58972
NCKAP1L	1.28292	2.62336
FIGN	3.48958	2.62615
B4GALT6	4.73307	2.79055
FOXA1	1.53738	2.85047
RYR2	1.03322	2.87475
NEB	2.63811	2.88708
POPDC3	3.83421	3.14068
CXADR	1.12886	3.16116
MUC19	2.71493	3.22866
PTPN5	2.64655	3.29904
COL4A4	2.58735	3.39391
FLRT3	6.48609	3.41365
TNNT1	2.09491	3.45512
