# Supplementary material for: STAG2 loss in Ewing sarcoma alters enhancer-promoter contacts dependent and independent of EWS::FLI1
Source: EMBO Rep. 2024 Nov 1;25(12):5537–60. doi: 10.1038/s44319-024-00303-6 (PMC11624272; doi:10.1038/s44319-024-00303-6)
Supplement: Supplementary file 6 — Dataset EV2 [file 44319_2024_303_MOESM6_ESM.xlsx]

## Sheet: table_interactions
bait_chr	bait_start	bait_end	otherEnd_chr	otherEnd_start	otherEnd_end	Length	ID	Type	STAG2 WT-Parental	STAG2 KO clones	Bias	Diff_Norm
chr1	958094	961490	chr1	914582	917685	43659	chr1_958094_chr1_914582	Common	0.0118694362017804	0.0147058823529411	0.0060106615093985	0.4719024930493163
chr1	958094	961490	chr1	941118	944716	16875	chr1_958094_chr1_941118	Common	0.0405539070227497	0.0395220588235294	0.0162710333613385	-0.063416267197393
chr1	958094	961490	chr1	944717	947803	13532	chr1_958094_chr1_944717	Common	0.0553907022749752	0.0404411764705882	0.024857743218183	-0.6014031794105776
chr1	958094	961490	chr1	951828	955057	6350	chr1_958094_chr1_951828	lost	0.0702274975272008	0.0395220588235294	0.0769968737385964	-0.3987881223322915
chr1	965633	968689	chr1	941118	944716	24244	chr1_965633_chr1_941118	Common	0.0218037661050545	0.0289079229122055	0.0102783803294336	0.6911747356543392
chr1	981607	984742	chr1	1216781	1219823	235128	chr1_981607_chr1_1216781	lost	0.0106382978723404	0.0080862533692722	0.0012529151617968	-2.036885322233836
chr1	1018922	1022067	chr1	1012803	1015821	6182	chr1_1018922_chr1_1012803	lost	0.0412844036697247	0.0374220374220374	0.024857743218183	-0.1553787974148064
chr1	1073632	1076661	chr1	1012803	1015821	60834	chr1_1073632_chr1_1012803	lost	0.0	0.0067567567567567	0.0039159464475812	1.7254466697138184
chr1	1165378	1168477	chr1	1184004	1187067	18608	chr1_1165378_chr1_1184004	lost	0.025949953660797	0.0268534734384121	0.0122190727311731	0.0739433995928401
chr1	1168478	1171506	chr1	1162306	1165377	6151	chr1_1168478_chr1_1162306	lost	0.0838739573679332	0.0677174547577349	0.0769968737385964	-0.2098332286197678
chr1	1168478	1171506	chr1	1199577	1203101	31347	chr1_1168478_chr1_1199577	Common	0.0185356811862835	0.0099241097489784	0.0068770492818119	-1.2522189509504602
chr1	1171507	1174673	chr1	1184004	1187067	12445	chr1_1171507_chr1_1184004	Common	0.0333564975677553	0.0264950794852384	0.0162710333613385	-0.4216952869643957
chr1	1229723	1232750	chr1	1119746	1123261	109733	chr1_1229723_chr1_1119746	lost	0.0070126227208976	0.0038167938931297	0.0025303367054714	-1.2630053624315347
chr1	1294608	1297910	chr1	1304023	1307220	9362	chr1_1294608_chr1_1304023	lost	0.0595744680851063	0.0518867924528301	0.024857743218183	-0.3092668374920201
chr1	1307221	1310487	chr1	1119746	1123261	187351	chr1_1307221_chr1_1119746	Common	0.0075528700906344	0.0022058823529411	0.0017047192079292	-3.13657974452486
chr1	1310488	1313541	chr1	1316701	1320141	6407	chr1_1310488_chr1_1316701	Common	0.0929169840060929	0.0717703349282296	0.0769968737385964	-0.2746429569290813
chr1	1310488	1313541	chr1	1320142	1323199	9656	chr1_1310488_chr1_1320142	Common	0.0769230769230769	0.0411483253588516	0.024857743218183	-1.4391793836721476
chr1	1396684	1399716	chr1	1438150	1441631	41690	chr1_1396684_chr1_1438150	lost	0.0092378752886836	0.0037037037037037	0.0060106615093985	-0.92072587623282
chr1	1432059	1435095	chr1	1438150	1441631	6313	chr1_1432059_chr1_1438150	Common	0.1151776103336921	0.1038961038961039	0.0769968737385964	-0.1465190194070585
chr1	1470007	1473060	chr1	1399717	1402904	70223	chr1_1470007_chr1_1399717	Common	0.010443864229765	0.0092165898617511	0.0037018060700893	-0.3315339444522145
chr1	1571235	1575106	chr1	1542824	1546296	28610	chr1_1571235_chr1_1542824	lost	0.0165175498967653	0.0175544794188861	0.0085063324449336	0.1219008931091658
chr1	1571235	1575106	chr1	1581452	1584469	9790	chr1_1571235_chr1_1581452	Common	0.0378527185134205	0.0423728813559322	0.024857743218183	0.1818412396828227
chr1	1571235	1575106	chr1	1620237	1623694	48795	chr1_1571235_chr1_1620237	Common	0.0110116999311768	0.0054479418886198	0.0051831174034241	-1.073438552420487
chr1	1575107	1578405	chr1	1581452	1584469	6204	chr1_1575107_chr1_1581452	lost	0.0599156118143459	0.0549180327868852	0.0769968737385964	-0.0649062589791305
chr1	1778618	1781694	chr1	1785015	1788018	6360	chr1_1778618_chr1_1785015	Common	0.0770593445527015	0.0874200426439232	0.0769968737385964	0.1345599839078686
chr1	1778618	1781694	chr1	1882417	1885581	103843	chr1_1778618_chr1_1882417	lost	0.007971656333038	0.009594882729211	0.0025747666357719	0.6304363174592585
chr1	1778618	1781694	chr1	1904049	1907050	125393	chr1_1778618_chr1_1904049	Common	0.0159433126660761	0.0074626865671641	0.0022159473778394	-3.8270882168603584
chr1	1778618	1781694	chr1	1907051	1910117	128428	chr1_1778618_chr1_1907051	Common	0.0159433126660761	0.0074626865671641	0.0022159473778394	-3.8270882168603584
chr1	1888600	1891658	chr1	1841597	1845048	46807	chr1_1888600_chr1_1841597	lost	0.0135970333745364	0.0054525627044711	0.0051831174034241	-1.571345975046771
chr1	1913194	1916463	chr1	1759644	1762707	153653	chr1_1913194_chr1_1759644	lost	0.0112640801001251	0.0028248587570621	0.001950153453974	-4.327465269907543
chr1	1913194	1916463	chr1	1838341	1841596	74860	chr1_1913194_chr1_1838341	lost	0.0062578222778473	0.0042372881355932	0.0033366931928052	-0.6055498739323375
chr1	2001817	2004863	chr1	1951223	1954383	50537	chr1_2001817_chr1_1951223	Common	0.0106626047220106	0.0060240963855421	0.0051831174034241	-0.8949263494213267
chr1	2001817	2004863	chr1	1957685	1960810	44093	chr1_2001817_chr1_1957685	Common	0.0137090632140137	0.0090361445783132	0.005353066628413	-0.8729423637093289
chr1	2001817	2004863	chr1	1973292	1976354	28517	chr1_2001817_chr1_1973292	Common	0.0152322924600152	0.0090361445783132	0.0085063324449336	-0.7284159091845048
chr1	2001817	2004863	chr1	1989175	1992406	12550	chr1_2001817_chr1_1989175	lost	0.035034272658035	0.0286144578313253	0.024857743218183	-0.2582621749030592
chr1	2001817	2004863	chr1	1995443	1998650	6294	chr1_2001817_chr1_1995443	Common	0.0479817212490479	0.0707831325301204	0.0769968737385964	0.2961342477161224
chr1	2001817	2004863	chr1	2014449	2017463	12616	chr1_2001817_chr1_2014449	Common	0.0418888042650418	0.0444277108433734	0.0162710333613385	0.1560384348030576
chr1	2001817	2004863	chr1	2020853	2024372	19272	chr1_2001817_chr1_2020853	lost	0.0266565118050266	0.0210843373493975	0.0122190727311731	-0.4560226932288753
chr1	2001817	2004863	chr1	2033760	2036991	32035	chr1_2001817_chr1_2033760	lost	0.019040365575019	0.0045180722891566	0.0068770492818119	-2.1117041176759
chr1	2001817	2004863	chr1	2036992	2040160	35236	chr1_2001817_chr1_2036992	Common	0.019040365575019	0.0045180722891566	0.0068770492818119	-2.1117041176759
chr1	2017464	2020852	chr1	1957685	1960810	59911	chr1_2017464_chr1_1957685	Common	0.0088691796008869	0.0060753341433778	0.0042775206859493	-0.6531459840009984
chr1	2017464	2020852	chr1	2024373	2027439	6748	chr1_2017464_chr1_2024373	lost	0.032150776053215	0.0206561360874848	0.024857743218183	-0.4624168760952561
chr1	2017464	2020852	chr1	2036992	2040160	19418	chr1_2017464_chr1_2036992	Common	0.0332594235033259	0.0267314702308626	0.0122190727311731	-0.5342429344748257
chr1	2211928	2215108	chr1	2316595	2319896	104727	chr1_2211928_chr1_2316595	Common	0.0137693631669535	0.0125984251968503	0.0024455409075366	-0.4788053090809314
chr1	2390984	2394270	chr1	2137362	2140646	253623	chr1_2390984_chr1_2137362	Common	0.0048846675712347	0.0036581310276022	0.0013733964436465	-0.8930680935621577
chr1	2390984	2394270	chr1	2182181	2185248	208913	chr1_2390984_chr1_2182181	Common	0.0037991858887381	0.0059860325906218	0.0016059709000252	1.361697588573599
chr1	2390984	2394270	chr1	2188284	2191523	202724	chr1_2390984_chr1_2188284	Common	0.0078697421981004	0.0059860325906218	0.0015238759732089	-1.236130525446772
chr1	2390984	2394270	chr1	2191524	2194884	199423	chr1_2390984_chr1_2191524	Common	0.010854816824966	0.0093116062520784	0.0015985239702299	-0.96539720493874
chr1	2390984	2394270	chr1	2194885	2197964	196203	chr1_2390984_chr1_2194885	Common	0.0122116689280868	0.0093116062520784	0.0015268086706275	-1.899427696344121
chr1	2390984	2394270	chr1	2221209	2224498	169774	chr1_2390984_chr1_2221209	Common	0.0040705563093622	0.0066511473229132	0.0019237217207373	1.3414575433299931
chr1	2390984	2394270	chr1	2224499	2227737	166509	chr1_2390984_chr1_2224499	Common	0.0103120759837177	0.0059860325906218	0.0017444239713157	-2.479926591373808
chr1	2390984	2394270	chr1	2230889	2234160	160103	chr1_2390984_chr1_2230889	Common	0.0073270013568521	0.0056534752244762	0.0018136103103176	-0.9227594940628656
chr1	2390984	2394270	chr1	2259326	2262331	131799	chr1_2390984_chr1_2259326	lost	0.0024423337856173	0.0036581310276022	0.002307961940378	0.5267839216558855
chr1	2390984	2394270	chr1	2397295	2400744	6392	chr1_2390984_chr1_2397295	lost	0.112618724559023	0.0994346524775523	0.0769968737385964	-0.1712286673642164
chr1	2390984	2394270	chr1	2520935	2524145	129913	chr1_2390984_chr1_2520935	lost	0.0048846675712347	0.0023279015630196	0.002307961940378	-1.1078025003290448
chr1	2390984	2394270	chr1	2546823	2549864	155716	chr1_2390984_chr1_2546823	Common	0.0027137042062415	0.0039906883937479	0.0019033730785275	0.6709058785754749
chr1	2413363	2417095	chr1	2546823	2549864	133114	chr1_2413363_chr1_2546823	Common	0.0	0.0	0.002307961940378	0.0
chr1	2413363	2417095	chr1	2549865	2552951	136179	chr1_2413363_chr1_2549865	lost	0.0	0.0	0.002250449776869	0.0
chr1	2413363	2417095	chr1	2581802	2584851	168097	chr1_2413363_chr1_2581802	Common	0.0	0.0	0.0017444239713157	0.0
chr1	2413363	2417095	chr1	2637755	2640756	224026	chr1_2413363_chr1_2637755	lost	0.0	0.0	0.001390758464245	0.0
chr1	2413363	2417095	chr1	2786255	2789577	372687	chr1_2413363_chr1_2786255	Common	0.0	0.0	0.0008356123696177	0.0
chr1	2413363	2417095	chr1	3422522	3426113	1009088	chr1_2413363_chr1_3422522	Common	0.0	0.0	0.0002127063456063	0.0
chr1	2413363	2417095	chr1	3426114	3429123	1012389	chr1_2413363_chr1_3426114	lost	0.0	0.0	0.0002134942270126	0.0
chr1	2423372	2426468	chr1	2546823	2549864	123423	chr1_2423372_chr1_2546823	Common	0.0	0.0	0.0022159473778394	0.0
chr1	2524146	2527187	chr1	2410082	2413362	113944	chr1_2524146_chr1_2410082	Common	0.0207223208999407	0.0092649783817171	0.0024584594957677	-4.660374733831315
chr1	2524146	2527187	chr1	2417096	2420142	107047	chr1_2524146_chr1_2417096	Common	0.00947306098283	0.0067943174799258	0.0025303367054714	-1.0586510076353826
chr1	2552952	2556547	chr1	2420143	2423371	132992	chr1_2552952_chr1_2420143	Common	0.0	0.0	0.002307961940378	0.0
chr1	2552952	2556547	chr1	2446254	2449266	106989	chr1_2552952_chr1_2446254	lost	0.0	0.0	0.0024455409075366	0.0
chr1	3020106	3023140	chr1	3327214	3330293	307130	chr1_3020106_chr1_3327214	lost	0.004095004095004	0.002932551319648	0.001079852893065	-1.0764917914480527
chr1	3125498	3128573	chr1	3119412	3122421	6119	chr1_3125498_chr1_3119412	lost	0.079607415485278	0.0778635778635778	0.0769968737385964	-0.022648161373675
chr1	3125498	3128573	chr1	3132080	3135162	6586	chr1_3125498_chr1_3132080	Common	0.0692475463467829	0.0617760617760617	0.0769968737385964	-0.097036206899605
chr1	3451783	3454847	chr1	3483921	3487505	32398	chr1_3451783_chr1_3483921	Common	0.0180722891566265	0.0116279069767441	0.0068770492818119	-0.9370853567860944
chr1	3560320	3563440	chr1	3464320	3467529	95956	chr1_3560320_chr1_3464320	lost	0.0055831265508684	0.0021141649048625	0.0028116276155387	-1.2337912840357537
chr1	3560320	3563440	chr1	3554240	3557250	6135	chr1_3560320_chr1_3554240	Common	0.0837468982630273	0.1085271317829457	0.0769968737385964	0.3218342812728615
chr1	3560320	3563440	chr1	3612968	3616077	52642	chr1_3560320_chr1_3612968	lost	0.0223325062034739	0.0126849894291754	0.0051831174034241	-1.8613347959135629
chr1	3560320	3563440	chr1	3616078	3619577	55947	chr1_3560320_chr1_3616078	lost	0.0117866004962779	0.0070472163495419	0.0045535992060206	-1.0407995812344792
chr1	3771614	3774669	chr1	3758987	3762086	12605	chr1_3771614_chr1_3758987	Common	0.0399492707672796	0.0335714285714285	0.024857743218183	-0.2565736615697989
chr1	5860700	5863864	chr1	5593322	5596437	267403	chr1_5860700_chr1_5593322	lost	0.0036023054755043	0.0026761819803746	0.001188126334869	-0.7794823395036979
chr1	5860700	5863864	chr1	5759716	5762730	101059	chr1_5860700_chr1_5759716	lost	0.0057636887608069	0.0026761819803746	0.0025747666357719	-1.1991404337529927
chr1	5860700	5863864	chr1	5854286	5857651	6314	chr1_5860700_chr1_5854286	lost	0.0713256484149855	0.0588760035682426	0.0769968737385964	-0.1616902640620107
chr1	5989792	5993231	chr1	5907978	5911038	82003	chr1_5989792_chr1_5907978	Common	0.0029799914857386	0.0059574468085106	0.0029103122581155	1.0230707424845191
chr1	5989792	5993231	chr1	5980494	5983502	9513	chr1_5989792_chr1_5980494	Common	0.0587484035759897	0.0608510638297872	0.024857743218183	0.0845877373236114
chr1	5989792	5993231	chr1	5983503	5986643	6438	chr1_5989792_chr1_5983503	Common	0.0732226479352916	0.0646808510638297	0.0769968737385964	-0.110936931029968
chr1	5989792	5993231	chr1	6002497	6005571	12523	chr1_5989792_chr1_6002497	Common	0.0285227756492124	0.0331914893617021	0.024857743218183	0.1878172797711819
chr1	6204246	6207351	chr1	6198008	6201204	6192	chr1_6204246_chr1_6198008	Common	0.0368324125230202	0.0364891518737672	0.024857743218183	-0.0138090029428702
chr1	6207352	6210441	chr1	6213730	6216789	6363	chr1_6207352_chr1_6213730	lost	0.0331491712707182	0.0315581854043392	0.024857743218183	-0.0640036326875882
chr1	6232478	6236150	chr1	6040464	6043550	192307	chr1_6232478_chr1_6040464	Common	0.0032967032967032	0.0022075055187637	0.0016823676110632	-0.6474196072112481
chr1	6232478	6236150	chr1	6059381	6062487	173380	chr1_6232478_chr1_6059381	lost	0.0076923076923076	0.0033112582781456	0.0019237217207373	-2.2773821010258617
chr1	6232478	6236150	chr1	6198008	6201204	34708	chr1_6232478_chr1_6198008	Common	0.0065934065934065	0.0055187637969094	0.0068770492818119	-0.1562651004027637
chr1	6232478	6236150	chr1	6213730	6216789	19055	chr1_6232478_chr1_6213730	Common	0.0252747252747252	0.0154525386313465	0.0162710333613385	-0.6036609000333736
chr1	6232478	6236150	chr1	6222947	6225958	9862	chr1_6232478_chr1_6222947	Common	0.0274725274725274	0.0309050772626931	0.024857743218183	0.1380877483541959
chr1	6232478	6236150	chr1	6271746	6274772	38945	chr1_6232478_chr1_6271746	lost	0.0142857142857142	0.0033112582781456	0.0060106615093985	-1.8258316477160377
chr1	6232478	6236150	chr1	6402788	6405923	170041	chr1_6232478_chr1_6402788	Common	0.001098901098901	0.0033112582781456	0.0019237217207373	1.1500401307506012
chr1	6242526	6245903	chr1	6198008	6201204	44608	chr1_6242526_chr1_6198008	lost	0.004940014114326	0.0045112781954887	0.005353066628413	-0.0800916462652767
chr1	6242526	6245903	chr1	6339765	6342966	97151	chr1_6242526_chr1_6339765	lost	0.0155257586450247	0.0015037593984962	0.0025747666357719	-5.445930148277203
chr1	6242526	6245903	chr1	6342967	6346163	100351	chr1_6242526_chr1_6342967	lost	0.0155257586450247	0.0015037593984962	0.0025747666357719	-5.445930148277203
chr1	6242526	6245903	chr1	6346164	6349453	103594	chr1_6242526_chr1_6346164	lost	0.0119971771347918	0.0045112781954887	0.0024455409075366	-3.061040163439172
chr1	6242526	6245903	chr1	6402788	6405923	160141	chr1_6242526_chr1_6402788	Common	0.0063514467184191	0.0052631578947368	0.0018136103103176	-0.6000676206410419
chr1	6258367	6261568	chr1	6319850	6322906	61411	chr1_6258367_chr1_6319850	lost	0.0	0.0	0.0039159464475812	0.0
chr1	6258367	6261568	chr1	6330322	6333429	71908	chr1_6258367_chr1_6330322	lost	0.0	0.0	0.0033366931928052	0.0
chr1	6392834	6396104	chr1	6239157	6242525	153628	chr1_6392834_chr1_6239157	Common	0.0112419700214132	0.0159779614325068	0.001950153453974	2.4285224331667346
chr1	6392834	6396104	chr1	6245904	6248965	147035	chr1_6392834_chr1_6245904	Common	0.0074946466809421	0.009366391184573	0.0019051299716938	0.9824760155164954
chr1	6392834	6396104	chr1	6248966	6252023	143975	chr1_6392834_chr1_6248966	lost	0.006423982869379	0.0044077134986225	0.0020067792757757	-1.0047290178323205
chr1	6392834	6396104	chr1	6281861	6285212	110933	chr1_6392834_chr1_6281861	lost	0.0042826552462526	0.0022038567493112	0.0025303367054714	-0.8215501488186424
chr1	6392834	6396104	chr1	6349454	6352654	43415	chr1_6392834_chr1_6349454	lost	0.012847965738758	0.0022038567493112	0.0060106615093985	-1.7708714711023146
chr1	6392834	6396104	chr1	6358731	6361747	34230	chr1_6392834_chr1_6358731	Common	0.012847965738758	0.009366391184573	0.0085063324449336	-0.4092920864218813
chr1	6392834	6396104	chr1	6402788	6405923	9886	chr1_6392834_chr1_6402788	Common	0.0289079229122055	0.0385674931129476	0.024857743218183	0.3885940133807582
chr1	6421952	6425299	chr1	6245904	6248965	176191	chr1_6421952_chr1_6245904	Common	0.0131086142322097	0.0035211267605633	0.0017544218223375	-5.464756166149641
chr1	6421952	6425299	chr1	6349454	6352654	72571	chr1_6421952_chr1_6349454	lost	0.0084269662921348	0.005281690140845	0.0037018060700893	-0.8496598935054084
chr1	6518471	6521507	chr1	6489103	6492203	29336	chr1_6518471_chr1_6489103	Common	0.0163755458515283	0.0168650793650793	0.0102783803294336	0.0476274955645617
chr1	6518471	6521507	chr1	6498746	6502273	19480	chr1_6518471_chr1_6498746	Common	0.0251091703056768	0.0168650793650793	0.0162710333613385	-0.5066728558363222
chr1	6518471	6521507	chr1	6635971	6638983	117488	chr1_6518471_chr1_6635971	lost	0.0065502183406113	0.0019841269841269	0.0023214881806413	-1.9668811560449089
chr1	6518471	6521507	chr1	6645481	6648559	127031	chr1_6518471_chr1_6645481	Common	0.0032751091703056	0.0	0.002307961940378	-1.4190481710322995
chr1	6553135	6556225	chr1	6489103	6492203	64027	chr1_6553135_chr1_6489103	Common	0.0118845500848896	0.0069541029207232	0.0042775206859493	-1.152641337390078
chr1	7217178	7220195	chr1	7539027	7542460	322057	chr1_7217178_chr1_7539027	lost	0.0064143681847338	0.0007830853563038	0.001024862542161	-5.494671330806493
chr1	7217178	7220195	chr1	7642447	7645514	425294	chr1_7217178_chr1_7642447	Common	0.0012828736369467	0.0023492560689115	0.0007252465883127	1.470372214291432
chr1	7770179	7773359	chr1	7659037	7662462	111020	chr1_7770179_chr1_7659037	lost	0.0049032961046036	0.0039648824695553	0.0025303367054714	-0.3708651236094766
chr1	7770179	7773359	chr1	7665490	7668511	104769	chr1_7770179_chr1_7665490	Common	0.0057205121220375	0.0050977060322854	0.0024455409075366	-0.254670076396092
chr1	7770179	7773359	chr1	7671818	7675219	98251	chr1_7770179_chr1_7671818	lost	0.0087169708526287	0.0036816765788728	0.0025747666357719	-1.955631319669605
chr1	7770179	7773359	chr1	7895475	7898500	125218	chr1_7770179_chr1_7895475	Common	0.0054481067828929	0.0033984706881903	0.0022159473778394	-0.924947999758469
chr1	7770179	7773359	chr1	7898501	7901825	128394	chr1_7770179_chr1_7898501	Common	0.0081721601743394	0.0050977060322854	0.002307961940378	-1.3321078169730554
chr1	7770179	7773359	chr1	7901826	7904854	131571	chr1_7770179_chr1_7901826	Common	0.0081721601743394	0.0050977060322854	0.002307961940378	-1.3321078169730554
chr1	7770179	7773359	chr1	7907942	7910990	137697	chr1_7770179_chr1_7907942	lost	0.0059929174611822	0.0014160294534126	0.002250449776869	-2.0337658964055136
chr1	7782594	7785629	chr1	7904855	7907941	122287	chr1_7782594_chr1_7904855	lost	0.0084951456310679	0.0010224948875255	0.0022159473778394	-3.372214890241759
chr1	7942496	7945619	chr1	7763870	7766963	178641	chr1_7942496_chr1_7763870	lost	0.0022675736961451	0.0035856573705179	0.0017544218223375	0.7512923389294461
chr1	7942496	7945619	chr1	7802137	7805261	140358	chr1_7942496_chr1_7802137	lost	0.0068027210884353	0.0023904382470119	0.0020067792757757	-2.198688662318274
chr1	7942496	7945619	chr1	7948622	7951660	6084	chr1_7942496_chr1_7948622	Common	0.046485260770975	0.047410358565737	0.024857743218183	0.0372156791001567
chr1	7942496	7945619	chr1	8301871	8305297	359527	chr1_7942496_chr1_8301871	Common	0.0037792894935752	0.0019920318725099	0.000869462407364	-2.055589299695714
chr1	7951661	7954887	chr1	7668512	7671817	283110	chr1_7951661_chr1_7668512	lost	0.0024922118380062	0.0045172219085262	0.0010840144377027	1.868065590354535
chr1	7951661	7954887	chr1	7779440	7782593	172258	chr1_7951661_chr1_7779440	Common	0.0068535825545171	0.005081874647092	0.0019237217207373	-0.9209793123019776
chr1	8027039	8030098	chr1	8120038	8123143	93022	chr1_8027039_chr1_8120038	lost	0.0065554231227651	0.002686366689053	0.0028116276155387	-1.376091347349641
chr1	8027039	8030098	chr1	8301871	8305297	275016	chr1_8027039_chr1_8301871	Common	0.0065554231227651	0.0073875083948959	0.001195723785547	0.6958841851172388
chr1	8027039	8030098	chr1	8308398	8311664	281463	chr1_8027039_chr1_8308398	lost	0.0178784266984505	0.0147750167897918	0.001133385397158	-2.738177072371332
chr1	8027039	8030098	chr1	8311665	8314724	284626	chr1_8027039_chr1_8311665	Common	0.0178784266984505	0.0147750167897918	0.001133385397158	-2.738177072371332
chr1	8027039	8030098	chr1	8320963	8324216	294021	chr1_8027039_chr1_8320963	Common	0.0107270560190703	0.0073875083948959	0.0010516942694896	-3.1753977567977807
chr1	8027039	8030098	chr1	8346593	8349957	319707	chr1_8027039_chr1_8346593	lost	0.0095351609058402	0.0053727333781061	0.0009408647959084	-4.424044289716439
chr1	8027039	8030098	chr1	8353028	8356538	326215	chr1_8027039_chr1_8353028	lost	0.0077473182359952	0.0047011417058428	0.001024862542161	-2.972278139592304
chr1	8289707	8292731	chr1	8036533	8039617	253144	chr1_8289707_chr1_8036533	Common	0.0060096153846153	0.0047904191616766	0.0013733964436465	-0.8877234454616819
chr1	8314725	8317917	chr1	8014425	8017710	300254	chr1_8314725_chr1_8014425	Common	0.0231023102310231	0.0043478260869565	0.0010554127535429	-17.769810039825373
chr1	8511694	8514891	chr1	8505594	8508647	6172	chr1_8511694_chr1_8505594	Common	0.0870010235414534	0.0858695652173913	0.0769968737385964	-0.0146948605719164
chr1	8817382	8820497	chr1	8698742	8701750	118693	chr1_8817382_chr1_8698742	lost	0.0077958894401133	0.0097560975609756	0.0024584594957677	0.7973318756061365
chr1	8817382	8820497	chr1	8751763	8754785	65665	chr1_8817382_chr1_8751763	Common	0.0099220411055988	0.0048780487804878	0.0039159464475812	-1.288064684394891
chr1	8864075	8867290	chr1	8870335	8873693	6332	chr1_8864075_chr1_8870335	Common	0.0663058186738836	0.0636704119850187	0.0769968737385964	-0.0342274505561366
chr1	8944000	8947041	chr1	8959225	8962231	15208	chr1_8944000_chr1_8959225	lost	0.0380710659898477	0.0172661870503597	0.0162710333613385	-1.2786452143182403
chr1	9025182	9028549	chr1	8921286	8924371	104037	chr1_9025182_chr1_8921286	lost	0.007522331922896	0.0037919826652221	0.0024455409075366	-1.5253677606364588
chr1	9025182	9028549	chr1	9018151	9021541	7019	chr1_9025182_chr1_9018151	Common	0.0540667606958157	0.0492957746478873	0.024857743218183	-0.1919315846998721
chr1	9025182	9028549	chr1	9035081	9038134	9742	chr1_9025182_chr1_9035081	Common	0.0329102021626704	0.0346695557963163	0.024857743218183	0.0707768850214443
chr1	9025182	9028549	chr1	9195864	9199093	170613	chr1_9025182_chr1_9195864	lost	0.004231311706629	0.0043336944745395	0.0019237217207373	0.0532211945245618
chr1	9086493	9089646	chr1	9079900	9083118	6560	chr1_9086493_chr1_9079900	lost	0.0644796380090497	0.0549777117384844	0.0769968737385964	-0.1234066502858846
chr1	9126989	9130358	chr1	9133374	9136409	6218	chr1_9126989_chr1_9133374	Common	0.0710797612588171	0.0773143438453713	0.0769968737385964	0.0809718925435922
chr1	9126989	9130358	chr1	9173704	9176736	46547	chr1_9126989_chr1_9173704	lost	0.0097666847531199	0.0035605289928789	0.0051831174034241	-1.1973789665927694
chr1	9148539	9151798	chr1	9195864	9199093	47310	chr1_9148539_chr1_9195864	Common	0.0136125654450261	0.0050301810865191	0.005353066628413	-1.6032649982261271
chr1	9233685	9236843	chr1	9114423	9117535	119285	chr1_9233685_chr1_9114423	lost	0.0085470085470085	0.0	0.0023214881806413	-3.681693759322714
chr1	9233685	9236843	chr1	9287701	9290974	54073	chr1_9233685_chr1_9287701	lost	0.0117521367521367	0.0047438330170777	0.0051831174034241	-1.3521406500321722
chr1	9233685	9236843	chr1	9561293	9564399	327582	chr1_9233685_chr1_9561293	Common	0.0053418803418803	0.0028462998102466	0.001024862542161	-2.4350392652377937
chr1	9290975	9293986	chr1	9447715	9450942	156848	chr1_9290975_chr1_9447715	Common	0.0050352467270896	0.0029498525073746	0.0019033730785275	-1.0956308267889905
chr1	9290975	9293986	chr1	9470509	9473565	179557	chr1_9290975_chr1_9470509	Common	0.0070493454179254	0.0068829891838741	0.001725035521877	-0.096436410695081
chr1	9290975	9293986	chr1	9489275	9492379	198347	chr1_9290975_chr1_9489275	Common	0.0181268882175226	0.0039331366764995	0.0015985239702299	-8.879286019703004
chr1	9536116	9539402	chr1	9593026	9596054	56781	chr1_9536116_chr1_9593026	lost	0.0136476426799007	0.0066445182724252	0.0045535992060206	-1.5379316647402994
chr1	9586454	9589536	chr1	9561293	9564399	25149	chr1_9586454_chr1_9561293	Common	0.0110921501706484	0.0198961937716262	0.0102783803294336	0.8565594304548322
chr1	9649471	9652500	chr1	9869818	9872905	220376	chr1_9649471_chr1_9869818	lost	0.007446016381236	0.0007824726134585	0.001390758464245	-4.7913019687389
chr1	9823057	9826119	chr1	9589537	9593025	233307	chr1_9823057_chr1_9589537	lost	0.002601908065915	0.0007412898443291	0.0012833499583242	-1.4498135987906613
chr1	9823057	9826119	chr1	9705085	9708149	117971	chr1_9823057_chr1_9705085	lost	0.0086730268863833	0.0037064492216456	0.0024584594957677	-2.020199101627534
chr1	9941433	9944578	chr1	9872906	9876036	68534	chr1_9941433_chr1_9872906	Common	0.0127523910733262	0.0073891625615763	0.0037018060700893	-1.4488140140794827
chr1	9941433	9944578	chr1	10013458	10016513	71980	chr1_9941433_chr1_10013458	lost	0.0063761955366631	0.0049261083743842	0.0037018060700893	-0.3917242380673661
chr1	10032489	10035515	chr1	9882371	9885467	150083	chr1_10032489_chr1_9882371	lost	0.0071428571428571	0.0018034265103697	0.001950153453974	-2.737954093615879
chr1	10032489	10035515	chr1	9888503	9891512	143995	chr1_10032489_chr1_9888503	Common	0.0071428571428571	0.0036068530207394	0.0020067792757757	-1.762029419379389
chr1	10032489	10035515	chr1	9903865	9906873	128633	chr1_10032489_chr1_9903865	lost	0.0091836734693877	0.0063119927862939	0.0022159473778394	-1.295915558199617
chr1	10032489	10035515	chr1	9938399	9941432	94087	chr1_10032489_chr1_9938399	lost	0.0051020408163265	0.0036068530207394	0.0028116276155387	-0.5317872777048531
chr1	10032489	10035515	chr1	9944579	9947666	87880	chr1_10032489_chr1_9944579	lost	0.0051020408163265	0.0099188458070333	0.0029103122581155	1.6550818480989482
chr1	10032489	10035515	chr1	9950781	9953830	81697	chr1_10032489_chr1_9950781	Common	0.0132653061224489	0.0099188458070333	0.0030306212865587	-1.1042159342896505
chr1	10032489	10035515	chr1	9956836	9960195	75487	chr1_10032489_chr1_9956836	lost	0.0091836734693877	0.0009017132551848	0.0033366931928052	-2.482086225985947
chr1	10032489	10035515	chr1	10142218	10145289	109751	chr1_10032489_chr1_10142218	lost	0.0051020408163265	0.0018034265103697	0.0025303367054714	-1.3036266275646389
chr1	10208995	10212034	chr1	10301826	10305338	93068	chr1_10208995_chr1_10301826	Common	0.0094594594594594	0.0055370985603543	0.0029790492753429	-1.3166485467594484
chr1	10208995	10212034	chr1	10324567	10327644	115591	chr1_10208995_chr1_10324567	lost	0.0081081081081081	0.0055370985603543	0.0024584594957677	-1.0457807225133229
chr1	10208995	10212034	chr1	10327645	10330899	118758	chr1_10208995_chr1_10327645	Common	0.0081081081081081	0.0055370985603543	0.0024584594957677	-1.0457807225133229
chr1	10208995	10212034	chr1	10340268	10343316	131278	chr1_10208995_chr1_10340268	lost	0.0067567567567567	0.0022148394241417	0.002307961940378	-1.967934242395247
chr1	10298680	10301825	chr1	10181249	10184345	117455	chr1_10298680_chr1_10181249	lost	0.0	0.0	0.0023214881806413	0.0
chr1	10298680	10301825	chr1	10292373	10295419	6356	chr1_10298680_chr1_10292373	Common	0.0	0.0039525691699604	0.024857743218183	0.1590075629661032
chr1	10396836	10399876	chr1	9872906	9876036	523885	chr1_10396836_chr1_9872906	Common	0.0033655868742111	0.0034078000757288	0.0005409556306045	0.0780344988192848
chr1	10396836	10399876	chr1	10377995	10381168	18775	chr1_10396836_chr1_10377995	lost	0.0185107278081615	0.019310867095797	0.0122190727311731	0.065482815696333
chr1	10396836	10399876	chr1	10387352	10390417	9472	chr1_10396836_chr1_10387352	Common	0.0387042490534286	0.0363498674744415	0.024857743218183	-0.0947142127232611
chr1	10427839	10430852	chr1	10490225	10493263	62399	chr1_10427839_chr1_10490225	lost	0.0190114068441064	0.0038387715930902	0.0039159464475812	-3.874576798767975
chr1	10427839	10430852	chr1	10493264	10496625	65599	chr1_10427839_chr1_10493264	Common	0.0190114068441064	0.0038387715930902	0.0039159464475812	-3.874576798767975
chr1	10795222	10798338	chr1	10676615	10679802	118572	chr1_10795222_chr1_10676615	Common	0.0077007700770077	0.0101195952161913	0.0023214881806413	1.041928690119565
chr1	10795222	10798338	chr1	10679803	10683024	115367	chr1_10795222_chr1_10679803	Common	0.0121012101210121	0.0064397424103035	0.0024584594957677	-2.3028517331502765
chr1	10795222	10798338	chr1	10692882	10696299	102190	chr1_10795222_chr1_10692882	Common	0.0077007700770077	0.0055197792088316	0.0024455409075366	-0.8918235067974999
chr1	11010428	11013447	chr1	10493264	10496625	516993	chr1_11010428_chr1_10493264	Common	0.0027008777852802	0.0033277870216306	0.0005356846354318	1.170295347084247
chr1	11010428	11013447	chr1	10505919	10508961	504497	chr1_11010428_chr1_10505919	Common	0.0054017555705604	0.0044370493621741	0.0006942114680655	-1.3896431458766545
chr1	11151878	11154921	chr1	11052040	11055145	99807	chr1_11151878_chr1_11052040	Common	0.0029498525073746	0.0047430830039525	0.0025747666357719	0.6964633111459975
chr1	11151878	11154921	chr1	11124026	11127028	27872	chr1_11151878_chr1_11124026	lost	0.0176991150442477	0.0189723320158102	0.0102783803294336	0.1238733079293094
chr1	11151878	11154921	chr1	11142636	11145741	9211	chr1_11151878_chr1_11142636	Common	0.0368731563421828	0.0403162055335968	0.024857743218183	0.1385101278580836
chr1	11151878	11154921	chr1	11145742	11148777	6140	chr1_11151878_chr1_11145742	lost	0.0766961651917404	0.0616600790513834	0.0769968737385964	-0.1952817745744375
chr1	11262289	11265309	chr1	11637591	11640703	375348	chr1_11262289_chr1_11637591	lost	0.0046854082998661	0.0039325842696629	0.0007983745577831	-0.9429459178828968
chr1	11476187	11479280	chr1	11637591	11640703	161414	chr1_11476187_chr1_11637591	lost	0.0057553956834532	0.0026455026455026	0.0018136103103176	-1.7147526236801984
chr1	11653935	11656962	chr1	11309323	11312451	344561	chr1_11653935_chr1_11309323	lost	0.0049597024178549	0.0024174053182917	0.0009948163303343	-2.555544196493729
chr1	11653935	11656962	chr1	11701550	11704737	47695	chr1_11653935_chr1_11701550	lost	0.013639181649101	0.0104754230459307	0.005353066628413	-0.5910179758229989
chr1	11653935	11656962	chr1	11714776	11717906	60893	chr1_11653935_chr1_11714776	lost	0.0179789212647241	0.0056406124093473	0.0042775206859493	-2.884453346048139
chr1	11653935	11656962	chr1	11717907	11720967	63989	chr1_11653935_chr1_11717907	lost	0.0179789212647241	0.0056406124093473	0.0042775206859493	-2.884453346048139
chr1	11653935	11656962	chr1	11727235	11730577	73458	chr1_11653935_chr1_11727235	lost	0.0105393676379417	0.0048348106365834	0.0037018060700893	-1.5410199490057803
chr1	11663196	11666253	chr1	11698549	11701549	35325	chr1_11663196_chr1_11698549	lost	0.015420200462606	0.0046511627906976	0.0060106615093985	-1.791655985796123
chr1	11663196	11666253	chr1	11701550	11704737	38419	chr1_11663196_chr1_11701550	lost	0.015420200462606	0.0046511627906976	0.0060106615093985	-1.791655985796123
chr1	11663196	11666253	chr1	11714776	11717906	51617	chr1_11663196_chr1_11714776	Common	0.0169622205088666	0.0077519379844961	0.0045535992060206	-2.022637941475576
chr1	11663196	11666253	chr1	11717907	11720967	54713	chr1_11663196_chr1_11717907	Common	0.0169622205088666	0.0077519379844961	0.0045535992060206	-2.022637941475576
chr1	11663196	11666253	chr1	11720968	11724025	57772	chr1_11663196_chr1_11720968	Common	0.0169622205088666	0.0093023255813953	0.0042775206859493	-1.7907324101627775
chr1	11663196	11666253	chr1	11724026	11727234	60906	chr1_11663196_chr1_11724026	lost	0.0084811102544333	0.0046511627906976	0.0039159464475812	-0.978038774279267
chr1	11688078	11692247	chr1	11681974	11685030	6660	chr1_11688078_chr1_11681974	lost	0.0540201005025125	0.046875	0.024857743218183	-0.2874396295672577
chr1	11733635	11737440	chr1	11740491	11743629	6523	chr1_11733635_chr1_11740491	lost	0.0472440944881889	0.0420105026256564	0.0769968737385964	-0.0679714851839381
chr1	11805390	11808882	chr1	11678940	11681973	126680	chr1_11805390_chr1_11678940	Common	0.0032336297493936	0.008903278025091	0.0022159473778394	2.558566296472822
chr1	11805390	11808882	chr1	11737441	11740490	68171	chr1_11805390_chr1_11737441	Common	0.0157639450282942	0.0145690004046944	0.0037018060700893	-0.3228004387520427
chr1	11805390	11808882	chr1	11896772	11899894	91197	chr1_11805390_chr1_11896772	Common	0.0064672594987873	0.0040469445568595	0.0029790492753429	-0.8124454207455793
chr1	11846558	11849633	chr1	11871815	11874901	25263	chr1_11846558_chr1_11871815	lost	0.0207808564231738	0.0106060606060606	0.0102783803294336	-0.989922097742986
chr1	11846558	11849633	chr1	11874902	11878026	28369	chr1_11846558_chr1_11874902	Common	0.0163727959697733	0.0106060606060606	0.0085063324449336	-0.6779343978199865
chr1	11846558	11849633	chr1	11884148	11887549	37753	chr1_11846558_chr1_11884148	lost	0.019521410579345	0.0068181818181818	0.0060106615093985	-2.1134493668125933
chr1	11846558	11849633	chr1	11896772	11899894	50238	chr1_11846558_chr1_11896772	Common	0.0075566750629722	0.0083333333333333	0.0051831174034241	0.1498438507003445
chr1	11906099	11909244	chr1	11808883	11812181	97139	chr1_11906099_chr1_11808883	lost	0.0068560235063663	0.004852013585638	0.0028116276155387	-0.7127579447765128
chr1	11906099	11909244	chr1	11831071	11834340	74966	chr1_11906099_chr1_11831071	Common	0.0093046033300685	0.0077632217370208	0.0033366931928052	-0.4619488529455804
chr1	11906099	11909244	chr1	11834341	11837435	71783	chr1_11906099_chr1_11834341	lost	0.0161606268364348	0.0043668122270742	0.0037018060700893	-3.185962307603024
chr1	11906099	11909244	chr1	11837436	11840525	68691	chr1_11906099_chr1_11837436	Common	0.0161606268364348	0.0043668122270742	0.0037018060700893	-3.185962307603024
chr1	11906099	11909244	chr1	11840526	11843556	65630	chr1_11906099_chr1_11840526	Common	0.0127326150832517	0.0111596312469674	0.0039159464475812	-0.4016867588308811
chr1	11906099	11909244	chr1	11849634	11852719	56495	chr1_11906099_chr1_11849634	Common	0.009794319294809	0.0038816108685104	0.0045535992060206	-1.2984692237474278
chr1	11906099	11909244	chr1	11852720	11855844	53389	chr1_11906099_chr1_11852720	lost	0.009794319294809	0.0038816108685104	0.0045535992060206	-1.2984692237474278
chr1	11906099	11909244	chr1	11984251	11987301	78105	chr1_11906099_chr1_11984251	lost	0.0102840352595494	0.0043668122270742	0.0030306212865587	-1.952478542508396
chr1	11909245	11912272	chr1	11802199	11805389	106964	chr1_11909245_chr1_11802199	lost	0.0023866348448687	0.0025348542458808	0.0025303367054714	0.0585769477602023
chr1	11909245	11912272	chr1	11918481	11921574	9269	chr1_11909245_chr1_11918481	Common	0.0346062052505966	0.0152091254752851	0.024857743218183	-0.7803234430840364
chr1	11909245	11912272	chr1	11981237	11984250	71985	chr1_11909245_chr1_11981237	Common	0.0167064439140811	0.0126742712294043	0.0037018060700893	-1.0892447114550092
chr1	11909245	11912272	chr1	11984251	11987301	75018	chr1_11909245_chr1_11984251	Common	0.0119331742243436	0.0	0.0033366931928052	-3.576347459836797
chr1	11909245	11912272	chr1	11987302	11990462	78124	chr1_11909245_chr1_11987302	Common	0.0119331742243436	0.0	0.0033366931928052	-3.576347459836797
chr1	11909245	11912272	chr1	12015231	12018243	105979	chr1_11909245_chr1_12015231	Common	0.0095465393794749	0.0101394169835234	0.0024455409075366	0.2424320943564616
chr1	11909245	11912272	chr1	12046077	12049346	136953	chr1_11909245_chr1_12046077	lost	0.0071599045346062	0.0050697084917617	0.002250449776869	-0.9287903530788888
chr1	11909245	11912272	chr1	12049347	12052866	140348	chr1_11909245_chr1_12049347	lost	0.0035799522673031	0.0	0.0020067792757757	-1.7839292594444485
chr1	11934126	11937537	chr1	11918481	11921574	15804	chr1_11934126_chr1_11918481	Common	0.0036630036630036	0.0033333333333333	0.0162710333613385	-0.0202611796281885
chr1	11934126	11937537	chr1	11981237	11984250	46912	chr1_11934126_chr1_11981237	Common	0.0219780219780219	0.0166666666666666	0.005353066628413	-0.9922079585491452
chr1	11978070	11981236	chr1	11984251	11987301	6123	chr1_11978070_chr1_11984251	Common	0.0227272727272727	0.0182648401826484	0.024857743218183	-0.1795188125267993
chr1	12018244	12021383	chr1	11981237	11984250	37070	chr1_12018244_chr1_11981237	Common	0.0177777777777777	0.0098814229249011	0.0068770492818119	-1.1482184479556414
chr1	12018244	12021383	chr1	11984251	11987301	34037	chr1_12018244_chr1_11984251	Common	0.0155555555555555	0.0158102766798418	0.0085063324449336	0.0299448823491554
chr1	12062169	12065177	chr1	12049347	12052866	12567	chr1_12062169_chr1_12049347	Common	0.0438996579247434	0.0265686828716789	0.024857743218183	-0.697206295074573
chr1	12077633	12080652	chr1	11862669	11865732	214942	chr1_12077633_chr1_11862669	Common	0.0038910505836575	0.0022271714922048	0.0014547156681695	-1.1437830277489076
chr1	12077633	12080652	chr1	12214024	12217038	136389	chr1_12077633_chr1_12214024	lost	0.0024319066147859	0.0038975501113585	0.0020067792757757	0.7303461393411169
chr1	12191626	12194766	chr1	12090638	12093644	101055	chr1_12191626_chr1_12090638	lost	0.0080075365049458	0.0028918449971081	0.0025747666357719	-1.9868563763271
chr1	12191626	12194766	chr1	12112178	12115541	79337	chr1_12191626_chr1_12112178	lost	0.0070654733867169	0.0011567379988432	0.0030306212865587	-1.9496779139246725
chr1	12191626	12194766	chr1	12118643	12121978	72886	chr1_12191626_chr1_12118643	Common	0.0098916627414036	0.0075187969924812	0.0037018060700893	-0.6410021767740038
chr1	12191626	12194766	chr1	12125077	12128367	66474	chr1_12191626_chr1_12125077	Common	0.0178991992463495	0.0080971659919028	0.0039159464475812	-2.503107074025748
chr1	12191626	12194766	chr1	12131603	12134700	60045	chr1_12191626_chr1_12131603	Common	0.017428167687235	0.0057836899942163	0.0042775206859493	-2.7222492999900694
chr1	12191626	12194766	chr1	12147388	12150872	44066	chr1_12191626_chr1_12147388	Common	0.0103626943005181	0.0063620589936379	0.005353066628413	-0.7473539159115926
chr1	12191626	12194766	chr1	12179062	12182214	12558	chr1_12191626_chr1_12179062	Common	0.0259067357512953	0.0254482359745517	0.024857743218183	-0.0184449478264858
chr1	12191626	12194766	chr1	12185255	12188554	6292	chr1_12191626_chr1_12185255	Common	0.0518134715025906	0.0589936379410063	0.0769968737385964	0.093252700918641
chr1	12505598	12508620	chr1	12338016	12341502	167350	chr1_12505598_chr1_12338016	lost	0.0040026684456304	0.0040683482506102	0.0019237217207373	0.034142050937937
chr1	12505598	12508620	chr1	12458706	12462231	46641	chr1_12505598_chr1_12458706	lost	0.0120080053368912	0.0073230268510984	0.005353066628413	-0.8751952499387546
chr1	12505598	12508620	chr1	12511873	12515188	6421	chr1_12505598_chr1_12511873	lost	0.0600400266844563	0.065093572009764	0.0769968737385964	0.0656331235273845
chr1	12578418	12581551	chr1	12477990	12481161	100409	chr1_12578418_chr1_12477990	lost	0.0086289549376797	0.0030487804878048	0.0025747666357719	-2.167254450305547
chr1	12616932	12619971	chr1	12277352	12280525	339513	chr1_12616932_chr1_12277352	Common	0.0072202166064981	0.0044900577293136	0.000951375854776	-2.8696953611747555
chr1	12616932	12619971	chr1	12302664	12305690	314274	chr1_12616932_chr1_12302664	Common	0.003610108303249	0.0057729313662604	0.0010303203262062	2.0991753807042715
chr1	12616932	12619971	chr1	12305691	12308753	311229	chr1_12616932_chr1_12305691	lost	0.003610108303249	0.0019243104554201	0.0010649060616203	-1.583048410170407
chr1	12616932	12619971	chr1	12311888	12315450	304782	chr1_12616932_chr1_12311888	Common	0.007942238267148	0.0070558050032071	0.001079852893065	-0.8208833533100508
chr1	12616932	12619971	chr1	12315451	12318646	301403	chr1_12616932_chr1_12315451	Common	0.0057761732851985	0.0057729313662604	0.0010554127535429	-0.0030717071849374
chr1	12616932	12619971	chr1	12318647	12321859	298198	chr1_12616932_chr1_12318647	Common	0.0137184115523465	0.0083386786401539	0.0010516942694896	-5.115301155727868
chr1	12616932	12619971	chr1	12321860	12325284	294879	chr1_12616932_chr1_12321860	lost	0.0137184115523465	0.0083386786401539	0.0010516942694896	-5.115301155727868
chr1	12616932	12619971	chr1	12354965	12357993	261972	chr1_12616932_chr1_12354965	lost	0.0072202166064981	0.0044900577293136	0.0011435186319174	-2.38750712142452
chr1	12616932	12619971	chr1	12449242	12452309	167676	chr1_12616932_chr1_12449242	lost	0.0064981949458483	0.0012828736369467	0.0017444239713157	-2.9897097234726884
chr1	12616932	12619971	chr1	12493473	12496510	123460	chr1_12616932_chr1_12493473	lost	0.0064981949458483	0.0044900577293136	0.0022159473778394	-0.9062206244683668
chr1	12616932	12619971	chr1	12610613	12613832	6229	chr1_12616932_chr1_12610613	lost	0.0570397111913357	0.0423348300192431	0.0769968737385964	-0.190980236704357
chr1	12641914	12645645	chr1	12299178	12302663	342859	chr1_12641914_chr1_12299178	lost	0.006043956043956	0.0018115942028985	0.000951375854776	-4.448674853172221
chr1	12641914	12645645	chr1	12305691	12308753	336557	chr1_12641914_chr1_12305691	lost	0.0082417582417582	0.0030193236714975	0.0008504056032341	-6.141110254212023
chr1	12641914	12645645	chr1	12315451	12318646	326731	chr1_12641914_chr1_12315451	lost	0.0071428571428571	0.0042270531400966	0.001024862542161	-2.845068370449069
chr1	12641914	12645645	chr1	12325285	12328503	316885	chr1_12641914_chr1_12325285	Common	0.006043956043956	0.0036231884057971	0.0010303203262062	-2.349529147961684
chr1	12641914	12645645	chr1	12401357	12404463	240869	chr1_12641914_chr1_12401357	lost	0.0065934065934065	0.0048309178743961	0.0012650397578603	-1.3932279266791527
chr1	12641914	12645645	chr1	12648808	12651853	6551	chr1_12641914_chr1_12648808	Common	0.0505494505494505	0.0380434782608695	0.024857743218183	-0.5031016765606074
chr1	12845940	12849105	chr1	13110999	13114240	265097	chr1_12845940_chr1_13110999	Common	0.0599520383693045	0.0340314136125654	0.0012062502827234	-21.488595798059123
chr1	13583013	13586017	chr1	13960340	13963396	377353	chr1_13583013_chr1_13960340	lost	0.0030075187969924	0.0016348773841961	0.0008379683501495	-1.6380587793696355
chr1	14122195	14125252	chr1	14396298	14399503	274177	chr1_14122195_chr1_14396298	lost	0.0052281368821292	0.0012391573729863	0.001195723785547	-3.33603760112369
chr1	14122195	14125252	chr1	14538458	14541644	416328	chr1_14122195_chr1_14538458	lost	0.0019011406844106	0.0012391573729863	0.0007433425368747	-0.8905494823523872
chr1	15151521	15154636	chr1	15117172	15120198	34393	chr1_15151521_chr1_15117172	lost	0.0132205182443151	0.0055071133547498	0.0068770492818119	-1.1216154739453843
chr1	15151521	15154636	chr1	15243254	15246432	91765	chr1_15151521_chr1_15243254	lost	0.0058170280274986	0.0041303350160624	0.0029790492753429	-0.5661849991528219
chr1	15151521	15154636	chr1	15259549	15262839	108116	chr1_15151521_chr1_15259549	Common	0.0089899524061343	0.007801743919229	0.0025303367054714	-0.4695851284676789
chr1	15151521	15154636	chr1	15269006	15272028	117439	chr1_15151521_chr1_15269006	Common	0.0163934426229508	0.0082606700321248	0.0023214881806413	-3.50325823695528
chr1	15151521	15154636	chr1	15272029	15275183	120528	chr1_15151521_chr1_15272029	Common	0.0163934426229508	0.0082606700321248	0.0023214881806413	-3.50325823695528
chr1	15151521	15154636	chr1	15275184	15278204	123616	chr1_15151521_chr1_15275184	lost	0.0116340560549973	0.0027535566773749	0.0022159473778394	-4.007540732434213
chr1	15151521	15154636	chr1	15278205	15281242	126645	chr1_15151521_chr1_15278205	Common	0.0116340560549973	0.0027535566773749	0.0022159473778394	-4.007540732434213
chr1	15151521	15154636	chr1	15287383	15290450	135838	chr1_15151521_chr1_15287383	Common	0.0084611316763617	0.0022946305644791	0.002250449776869	-2.740119408690763
chr1	15151521	15154636	chr1	15296669	15299848	145180	chr1_15151521_chr1_15296669	Common	0.0063458487572712	0.0036714089031665	0.0019051299716938	-1.403809658050188
chr1	15151521	15154636	chr1	15302855	15306157	151428	chr1_15151521_chr1_15302855	Common	0.0063458487572712	0.0032124827902707	0.001950153453974	-1.60672790165065
chr1	15151521	15154636	chr1	15309283	15312572	157849	chr1_15151521_chr1_15309283	Common	0.0042305658381808	0.0022946305644791	0.0018136103103176	-1.067448317143002
chr1	15151521	15154636	chr1	15318856	15322154	167427	chr1_15151521_chr1_15318856	Common	0.0015864621893178	0.0022946305644791	0.0019237217207373	0.3681241249851084
chr1	15151521	15154636	chr1	15425788	15428798	274215	chr1_15151521_chr1_15425788	Common	0.0058170280274986	0.0041303350160624	0.001195723785547	-1.4106042146385818
chr1	15170950	15174234	chr1	15221240	15224480	50268	chr1_15170950_chr1_15221240	Common	0.013767209011264	0.0088430361090641	0.0051831174034241	-0.9500407802738396
chr1	15407299	15410344	chr1	15309283	15312572	97894	chr1_15407299_chr1_15309283	Common	0.0	3	0.0028116276155387	1.066997629209579
chr1	15407299	15410344	chr1	15315724	15318855	91532	chr1_15407299_chr1_15315724	lost	0.0058275058275058	3	0.0029790492753429	-0.949130264782318
chr1	15407299	15410344	chr1	15318856	15322154	88316	chr1_15407299_chr1_15318856	Common	0.0046620046620046	5	0.0029103122581155	0.1161371385674601
chr1	15407299	15410344	chr1	15325250	15328817	81788	chr1_15407299_chr1_15325250	Common	0.0093240093240093	9	0.0030306212865587	-0.1069118485527536
chr1	15407299	15410344	chr1	15328818	15332211	78307	chr1_15407299_chr1_15328818	Common	0.0023310023310023	4	0.0033366931928052	0.5001951251006427
chr1	15407299	15410344	chr1	15356783	15359900	50480	chr1_15407299_chr1_15356783	lost	0.0058275058275058	0.01	0.0051831174034241	0.8050163343276191
chr1	15407299	15410344	chr1	15413511	15416512	6190	chr1_15407299_chr1_15413511	lost	0.0291375291375291	35	0.024857743218183	0.2358408328147243
chr1	15435577	15438714	chr1	15448364	15451439	12756	chr1_15435577_chr1_15448364	lost	0.0588235294117647	0.0357142857142857	0.024857743218183	-0.9296597641484567
chr1	15454562	15457599	chr1	15499365	15502563	44884	chr1_15454562_chr1_15499365	Common	0.0110456553755522	0.006060606060606	0.005353066628413	-0.9312511240727877
chr1	15523949	15527012	chr1	15618187	15621337	94282	chr1_15523949_chr1_15618187	Common	0.0192153722978382	0.0177045177045177	0.0029790492753429	-0.5071599875254276
chr1	15615157	15618186	chr1	15621338	15624586	6291	chr1_15615157_chr1_15621338	Common	0.0776811594202898	0.0896292820272172	0.0769968737385964	0.1551767237653202
chr1	15615157	15618186	chr1	15624587	15627646	9445	chr1_15615157_chr1_15624587	Common	0.048695652173913	0.0427029563585171	0.024857743218183	-0.2410796411724272
chr1	15615157	15618186	chr1	15627647	15630868	12586	chr1_15615157_chr1_15627647	Common	0.048695652173913	0.0427029563585171	0.024857743218183	-0.2410796411724272
chr1	15615157	15618186	chr1	15703442	15706468	88284	chr1_15615157_chr1_15703442	Common	0.0046376811594202	0.003284842796809	0.0029103122581155	-0.4648430280423841
chr1	15615157	15618186	chr1	15758315	15761561	143267	chr1_15615157_chr1_15758315	Common	0.008695652173913	0.005631159080244	0.0020067792757757	-1.5270703313818104
chr1	15846516	15849574	chr1	15833867	15837379	12422	chr1_15846516_chr1_15833867	Common	0.041727672035139	0.0514970059880239	0.024857743218183	0.3930096898635081
chr1	15846516	15849574	chr1	15938843	15942167	92460	chr1_15846516_chr1_15938843	lost	0.0065885797950219	0.0023952095808383	0.0028116276155387	-1.491438692310669
chr1	15846516	15849574	chr1	15949088	15952093	102545	chr1_15846516_chr1_15949088	Common	0.0183016105417276	0.004191616766467	0.0024455409075366	-5.769682172061271
chr1	15846516	15849574	chr1	15952094	15955104	105554	chr1_15846516_chr1_15952094	Common	0.0183016105417276	0.004191616766467	0.0024455409075366	-5.769682172061271
chr1	15973879	15976900	chr1	15758315	15761561	215451	chr1_15973879_chr1_15758315	Common	0.0048590864917395	0.003781512605042	0.001390758464245	-0.7748102308207006
chr1	15973879	15976900	chr1	15796198	15799211	177685	chr1_15973879_chr1_15796198	Common	0.0063168124392614	0.0050420168067226	0.001725035521877	-0.7389967431810309
chr1	15973879	15976900	chr1	15808515	15811797	165233	chr1_15973879_chr1_15808515	Common	0.0029154518950437	0.0071428571428571	0.0017444239713157	2.4233817680370358
chr1	15973879	15976900	chr1	15833867	15837379	139766	chr1_15973879_chr1_15833867	Common	0.0048590864917395	0.0063025210084033	0.0020067792757757	0.7192791624309687
chr1	15973879	15976900	chr1	15964668	15967673	9219	chr1_15973879_chr1_15964668	Common	0.0442176870748299	0.0512605042016806	0.024857743218183	0.2833248805023867
chr1	15973879	15976900	chr1	15983013	15986058	9146	chr1_15973879_chr1_15983013	Common	0.0393586005830903	0.0487394957983193	0.0769968737385964	0.1218347545781792
chr1	15973879	15976900	chr1	16008185	16011267	34337	chr1_15973879_chr1_16008185	Common	0.0155490767735665	0.0109243697478991	0.0085063324449336	-0.5436781427960632
chr1	15973879	15976900	chr1	16213600	16216651	239736	chr1_15973879_chr1_16213600	lost	0.0043731778425655	0.0008403361344537	0.0012650397578603	-2.7926724722764344
chr1	16017755	16020980	chr1	15814823	15817934	202989	chr1_16017755_chr1_15814823	lost	0.0053361792956243	0.0006385696040868	0.0015985239702299	-2.9387170783943004
chr1	16017755	16020980	chr1	16008185	16011267	9641	chr1_16017755_chr1_16008185	Common	0.0368196371398079	0.0344827586206896	0.024857743218183	-0.0940100836430254
chr1	16017755	16020980	chr1	16011268	16014345	6561	chr1_16017755_chr1_16011268	lost	0.0608324439701173	0.0491698595146871	0.0769968737385964	-0.1514682855179893
chr1	16017755	16020980	chr1	16024072	16027124	6231	chr1_16017755_chr1_16024072	lost	0.0362860192102454	0.0338441890166028	0.024857743218183	-0.0982321754718459
chr1	16017755	16020980	chr1	16052722	16056086	35037	chr1_16017755_chr1_16052722	Common	0.0090715048025613	0.0076628352490421	0.0068770492818119	-0.2048363325306961
chr1	16071514	16074541	chr1	15799212	15802401	272221	chr1_16071514_chr1_15799212	lost	0.0034275921165381	0.0015205271160669	0.001188126334869	-1.6051028787956847
chr1	16071514	16074541	chr1	16008185	16011267	63301	chr1_16071514_chr1_16008185	Common	0.0107112253641816	0.0040547389761784	0.0039159464475812	-1.6998410159859856
chr1	16071514	16074541	chr1	16014346	16017754	56977	chr1_16071514_chr1_16014346	lost	0.0111396743787489	0.005068423720223	0.0045535992060206	-1.3332861290248437
chr1	16071514	16074541	chr1	16143588	16146836	72185	chr1_16071514_chr1_16143588	Common	0.0111396743787489	0.0116573745565129	0.0033366931928052	0.1551536649759385
chr1	16071514	16074541	chr1	16146837	16150065	75424	chr1_16071514_chr1_16146837	Common	0.0111396743787489	0.0116573745565129	0.0033366931928052	0.1551536649759385
chr1	16071514	16074541	chr1	16150066	16153357	78684	chr1_16071514_chr1_16150066	Common	0.0094258783204798	0.0081094779523568	0.0030306212865587	-0.4343665023279082
chr1	16071514	16074541	chr1	16172154	16175277	100688	chr1_16071514_chr1_16172154	Common	0.0119965724078834	0.0091231626964014	0.0025747666357719	-1.1159884051474864
chr1	16071514	16074541	chr1	16181530	16184689	110082	chr1_16071514_chr1_16181530	Common	0.0107112253641816	0.0081094779523568	0.0025303367054714	-1.0282218197281536
chr1	16071514	16074541	chr1	16184690	16187850	113243	chr1_16071514_chr1_16184690	Common	0.0141388174807197	0.0126710593005575	0.0024584594957677	-0.5970235355469639
chr1	16071514	16074541	chr1	16187851	16191210	116503	chr1_16071514_chr1_16187851	Common	0.0141388174807197	0.0126710593005575	0.0024584594957677	-0.5970235355469639
chr1	16071514	16074541	chr1	16191211	16194355	119756	chr1_16071514_chr1_16191211	Common	0.0179948586118251	0.0136847440446021	0.0023214881806413	-1.8566170627809964
chr1	16071514	16074541	chr1	16194356	16197630	122966	chr1_16071514_chr1_16194356	Common	0.0154241645244215	0.0111505321844906	0.0022159473778394	-1.9285802463855213
chr1	16071514	16074541	chr1	16197631	16200733	126155	chr1_16071514_chr1_16197631	Common	0.0154241645244215	0.0111505321844906	0.0022159473778394	-1.9285802463855213
chr1	16071514	16074541	chr1	16222668	16225938	151276	chr1_16071514_chr1_16222668	Common	0.0051413881748071	0.0040547389761784	0.001950153453974	-0.5572121498512802
chr1	16071514	16074541	chr1	16225939	16229037	154461	chr1_16071514_chr1_16225939	Common	0.0085689802913453	0.005068423720223	0.0019033730785275	-1.8391331739495
chr1	16071514	16074541	chr1	16241427	16244532	169952	chr1_16071514_chr1_16241427	Common	0.0111396743787489	0.0060821084642676	0.0019237217207373	-2.6290527678518307
chr1	16071514	16074541	chr1	16251147	16254341	179717	chr1_16071514_chr1_16251147	lost	0.0064267352185089	0.0025342118601115	0.001725035521877	-2.2564888137271235
chr1	16071514	16074541	chr1	16254342	16257705	182996	chr1_16071514_chr1_16254342	lost	0.0077120822622107	0.0035478966041561	0.0017047192079292	-2.4427399179205933
chr1	16074542	16077589	chr1	16187851	16191210	113465	chr1_16074542_chr1_16187851	Common	0.0	0.0033003300330033	0.0025303367054714	1.3043046903073414
chr1	16074542	16077589	chr1	16191211	16194355	116718	chr1_16074542_chr1_16191211	Common	0.0064308681672025	0.0	0.0024584594957677	-2.6158121288039724
chr1	16074542	16077589	chr1	16194356	16197630	119928	chr1_16074542_chr1_16194356	lost	0.0	0.0	0.0023214881806413	0.0
chr1	16153358	16156596	chr1	16143588	16146836	9765	chr1_16153358_chr1_16143588	Common	0.0358974358974358	0.0208333333333333	0.0769968737385964	-0.1956456390066567
chr1	16153358	16156596	chr1	16159608	16162691	6172	chr1_16153358_chr1_16159608	Common	0.0102564102564102	0.0	0.024857743218183	-0.4126042403120423
chr1	16153358	16156596	chr1	16162692	16166049	9393	chr1_16153358_chr1_16162692	Common	0.0102564102564102	0.0	0.024857743218183	-0.4126042403120423
chr1	16153358	16156596	chr1	16172154	16175277	18738	chr1_16153358_chr1_16172154	Common	0.0102564102564102	0.0	0.0122190727311731	-0.8393771345876571
chr1	16153358	16156596	chr1	16178441	16181529	25008	chr1_16153358_chr1_16178441	lost	0.0	0.0	0.0102783803294336	0.0
chr1	16210581	16213599	chr1	16062149	16065185	148423	chr1_16210581_chr1_16062149	Common	0.0053827751196172	0.0047169811320754	0.001950153453974	-0.3414059474063355
chr1	16210581	16213599	chr1	16093679	16096688	116907	chr1_16210581_chr1_16093679	lost	0.0053827751196172	0.0047169811320754	0.0024584594957677	-0.2708175541179026
chr1	16210581	16213599	chr1	16118856	16122061	91632	chr1_16210581_chr1_16118856	lost	0.006578947368421	0.002021563342318	0.0029790492753429	-1.5298115623073545
chr1	16210581	16213599	chr1	16216652	16219656	6064	chr1_16210581_chr1_16216652	lost	0.069377990430622	0.068733153638814	0.0769968737385964	-0.0083748438150515
chr1	16210581	16213599	chr1	16361362	16364379	150780	chr1_16210581_chr1_16361362	lost	0.0047846889952153	0.0053908355795148	0.001950153453974	0.3108199424328866
chr1	16351889	16354960	chr1	16187851	16191210	163894	chr1_16351889_chr1_16187851	lost	0.0035226772346983	0.004326923076923	0.0017444239713157	0.4610380592385943
chr1	16351889	16354960	chr1	16207424	16210580	144422	chr1_16351889_chr1_16207424	lost	0.0088066930867459	0.0028846153846153	0.0019051299716938	-3.108490124096497
chr1	16351889	16354960	chr1	16216652	16219656	135270	chr1_16351889_chr1_16216652	Common	0.0079260237780713	0.0072115384615384	0.002250449776869	-0.3174855639422059
chr1	16351889	16354960	chr1	16244533	16247761	107277	chr1_16351889_chr1_16244533	Common	0.0044033465433729	0.004326923076923	0.0024455409075366	-0.0312501280245879
chr1	16351889	16354960	chr1	16257706	16260762	94190	chr1_16351889_chr1_16257706	Common	0.0083663584324086	0.004326923076923	0.0028116276155387	-1.436689315882813
chr1	16351889	16354960	chr1	16260763	16263914	91086	chr1_16351889_chr1_16260763	lost	0.0070453544693967	0.0028846153846153	0.0029790492753429	-1.396666755135283
chr1	16436912	16439947	chr1	16427553	16430765	9270	chr1_16436912_chr1_16427553	lost	0.0428321678321678	0.028673835125448	0.024857743218183	-0.5695743407777735
chr1	16436912	16439947	chr1	16430766	16433814	6139	chr1_16436912_chr1_16430766	Common	0.0629370629370629	0.0672043010752688	0.0769968737385964	0.0554209272533986
chr1	16439948	16443126	chr1	16244533	16247761	195390	chr1_16439948_chr1_16244533	Common	0.0026702269692923	0.0008449514152936	0.0015268086706275	-1.1954841422589766
chr1	16439948	16443126	chr1	16251147	16254341	188793	chr1_16439948_chr1_16251147	Common	0.0040053404539385	0.0029573299535276	0.0016823676110632	-0.6229378725072875
chr1	16439948	16443126	chr1	16254342	16257705	185514	chr1_16439948_chr1_16254342	Common	0.0048954161103693	0.0033798056611744	0.0017047192079292	-0.8890675028152933
chr1	16439948	16443126	chr1	16367483	16370857	72367	chr1_16439948_chr1_16367483	Common	0.0053404539385847	0.0071820870299957	0.0033366931928052	0.5519336016215207
chr1	16439948	16443126	chr1	16389812	16392843	50210	chr1_16439948_chr1_16389812	Common	0.0089007565643079	0.0101394169835234	0.0051831174034241	0.2389798113384785
chr1	16439948	16443126	chr1	16405572	16408647	34428	chr1_16439948_chr1_16405572	Common	0.0093457943925233	0.0135192226446979	0.0068770492818119	0.6068632172248956
chr1	16439948	16443126	chr1	16424483	16427552	15520	chr1_16439948_chr1_16424483	lost	0.0253671562082777	0.0228136882129277	0.0162710333613385	-0.1569333636434678
chr1	16439948	16443126	chr1	16427553	16430765	12378	chr1_16439948_chr1_16427553	Common	0.0253671562082777	0.0228136882129277	0.0162710333613385	-0.1569333636434678
chr1	16439948	16443126	chr1	16430766	16433814	9247	chr1_16439948_chr1_16430766	Common	0.039163328882955	0.0591465990705534	0.024857743218183	0.803905246433671
chr1	16512161	16515223	chr1	16602862	16606121	90799	chr1_16512161_chr1_16602862	lost	0.0097751710654936	0.0066500415627597	0.0029790492753429	-1.0490358546936456
chr1	16512161	16515223	chr1	16615379	16618663	103329	chr1_16512161_chr1_16615379	Common	0.0156402737047898	0.0083125519534497	0.0024455409075366	-2.996360326158389
chr1	16512161	16515223	chr1	16618664	16621850	106565	chr1_16512161_chr1_16618664	Common	0.010752688172043	0.0033250207813798	0.0025303367054714	-2.935446248952497
chr1	16512161	16515223	chr1	16621851	16624892	109679	chr1_16512161_chr1_16621851	lost	0.010752688172043	0.0033250207813798	0.0025303367054714	-2.935446248952497
chr1	16512161	16515223	chr1	16634033	16637175	121912	chr1_16512161_chr1_16634033	Common	0.0048875855327468	0.0049875311720698	0.0022159473778394	0.0451028938333585
chr1	16512161	16515223	chr1	16719862	16723018	207748	chr1_16512161_chr1_16719862	Common	0.0097751710654936	0.0091438071487946	0.0016059709000252	-0.3931353405525837
chr1	16533646	16536835	chr1	16615379	16618663	81781	chr1_16533646_chr1_16615379	Common	0.0153846153846153	0.0079491255961844	0.0030306212865587	-2.453453957249082
chr1	16533646	16536835	chr1	16726028	16729263	192405	chr1_16533646_chr1_16726028	Common	0.023076923076923	0.0158982511923688	0.0016823676110632	-4.267005520878588
chr1	16533646	16536835	chr1	234777779	234780792	218244045	chr1_16533646_chr1_234777779	Common	0.0153846153846153	0.0206677265500794	4.015051185188843e-05	131.58266038931257
chr1	16533646	16536835	chr1	234780793	234783917	218247115	chr1_16533646_chr1_234780793	Common	25	0.0143084260731319	6.552097083788367e-05	-163.17789236245974
chr1	16612229	16615378	chr1	16564826	16567972	47404	chr1_16612229_chr1_16564826	Common	0.0055724417426545	0.0117400419287211	0.005353066628413	1.1521620435901498
chr1	16612229	16615378	chr1	16643834	16646893	31560	chr1_16612229_chr1_16643834	Common	0.0045592705167173	0.0041928721174004	0.0068770492818119	-0.0532784315339916
chr1	16870952	16874285	chr1	16564826	16567972	306219	chr1_16870952_chr1_16564826	Common	0.0092592592592592	0.0043478260869565	0.001079852893065	-4.548242824410983
chr1	16870952	16874285	chr1	16615379	16618663	255597	chr1_16870952_chr1_16615379	Common	0.0126262626262626	0.0069565217391304	0.0013733964436465	-4.128262391650196
chr1	16870952	16874285	chr1	16634033	16637175	237014	chr1_16870952_chr1_16634033	lost	0.005050505050505	0.0052173913043478	0.0012529151617968	0.133198367240956
chr1	16870952	16874285	chr1	16723019	16726027	148095	chr1_16870952_chr1_16723019	Common	0.0134680134680134	0.0078260869565217	0.001950153453974	-2.8930679788272475
chr1	16870952	16874285	chr1	16726028	16729263	144973	chr1_16870952_chr1_16726028	Common	0.0101010101010101	0.0226086956521739	0.0019051299716938	6.565266274218182
chr1	16870952	16874285	chr1	234777779	234780792	217906667	chr1_16870952_chr1_234777779	Common	0.0218855218855218	0.0139130434782608	3.60269596415704e-05	-221.29201260885247
chr1	16895854	16899084	chr1	16564826	16567972	331070	chr1_16895854_chr1_16564826	lost	0.0088397790055248	0.0055865921787709	0.0008994320321409	-3.616934588164809
chr1	16895854	16899084	chr1	16615379	16618663	280448	chr1_16895854_chr1_16615379	Common	0.0132596685082872	0.0100558659217877	0.0010840144377027	-2.9554980773956325
chr1	16895854	16899084	chr1	16643834	16646893	252106	chr1_16895854_chr1_16643834	lost	0.0044198895027624	0.0033519553072625	0.0012797425116051	-0.8344914588797739
chr1	17010541	17013699	chr1	17026159	17029208	15563	chr1_17010541_chr1_17026159	Common	0.0277777777777777	0.0214968152866242	0.0162710333613385	-0.386021118122571
chr1	17010541	17013699	chr1	17029209	17032261	18615	chr1_17010541_chr1_17029209	Common	0.0188172043010752	0.0111464968152866	0.0122190727311731	-0.6277651057939331
chr1	17010541	17013699	chr1	17032262	17035435	21728	chr1_17010541_chr1_17032262	Common	0.0188172043010752	0.0111464968152866	0.0122190727311731	-0.6277651057939331
chr1	17050991	17054271	chr1	16615379	16618663	435610	chr1_17050991_chr1_16615379	lost	0.0027372262773722	0.0012244897959183	0.0006843732436955	-2.210396878295888
chr1	17050991	17054271	chr1	16921219	16924223	129910	chr1_17050991_chr1_16921219	Common	0.0063868613138686	0.0028571428571428	0.002307961940378	-1.5293659721908277
chr1	17050991	17054271	chr1	16953770	16956825	97334	chr1_17050991_chr1_16953770	Common	0.0123175182481751	0.0057142857142857	0.0028116276155387	-2.3485444862598746
chr1	17050991	17054271	chr1	16960043	16963093	91063	chr1_17050991_chr1_16960043	Common	0.0063868613138686	0.0057142857142857	0.0029790492753429	-0.2257685380197248
chr1	17050991	17054271	chr1	17029209	17032261	21896	chr1_17050991_chr1_17029209	Common	0.0218978102189781	0.0179591836734693	0.0122190727311731	-0.3223343237380487
chr1	17050991	17054271	chr1	17123251	17126312	72150	chr1_17050991_chr1_17123251	Common	0.0136861313868613	0.0048979591836734	0.0037018060700893	-2.374022851763224
chr1	17050991	17054271	chr1	17126313	17129457	75254	chr1_17050991_chr1_17126313	Common	0.0086678832116788	0.0065306122448979	0.0033366931928052	-0.6405356570958896
chr1	17050991	17054271	chr1	17232043	17235067	180924	chr1_17050991_chr1_17232043	Common	0.0059306569343065	0.0040816326530612	0.001725035521877	-1.0718760615627092
chr1	17050991	17054271	chr1	17238074	17241226	187019	chr1_17050991_chr1_17238074	Common	0.0082116788321167	0.0057142857142857	0.0017047192079292	-1.4649879617797803
chr1	17050991	17054271	chr1	17241227	17244339	190152	chr1_17050991_chr1_17241227	Common	0.0041058394160583	0.0044897959183673	0.0016823676110632	0.2282239028997306
chr1	17050991	17054271	chr1	17291718	17294827	240641	chr1_17050991_chr1_17291718	Common	0.0022810218978102	0.0036734693877551	0.0012650397578603	1.1007144094032573
chr1	17050991	17054271	chr1	17333513	17336514	282382	chr1_17050991_chr1_17333513	Common	0.0082116788321167	0.0020408163265306	0.001133385397158	-5.444628562410789
chr1	17050991	17054271	chr1	17336515	17339660	285456	chr1_17050991_chr1_17336515	Common	0.0082116788321167	0.0020408163265306	0.001133385397158	-5.444628562410789
chr1	17050991	17054271	chr1	17339661	17342750	288574	chr1_17050991_chr1_17339661	lost	0.0041058394160583	0.0020408163265306	0.0011638022397711	-1.7743762805731045
chr1	17050991	17054271	chr1	17358556	17361721	307507	chr1_17050991_chr1_17358556	lost	0.0027372262773722	0.0024489795918367	0.0010649060616203	-0.2706780399924944
chr1	17116660	17119797	chr1	17057275	17060336	59423	chr1_17116660_chr1_17057275	lost	0.0103181427343078	0.0054669703872437	0.0042775206859493	-1.1341084481482506
chr1	17116660	17119797	chr1	17060337	17063352	56384	chr1_17116660_chr1_17060337	lost	0.0124677558039552	0.0054669703872437	0.0045535992060206	-1.537418007156898
chr1	17116660	17119797	chr1	17123251	17126312	6553	chr1_17116660_chr1_17123251	Common	0.1074806534823731	0.1043280182232346	0.0769968737385964	-0.0409449774524836
chr1	17116660	17119797	chr1	17212832	17215937	96156	chr1_17116660_chr1_17212832	Common	0.0094582975064488	0.0054669703872437	0.0028116276155387	-1.4195788578639144
chr1	17116660	17119797	chr1	17222503	17225782	105914	chr1_17116660_chr1_17222503	Common	0.0085984522785898	0.0059225512528473	0.0024455409075366	-1.0941959782786412
chr1	17116660	17119797	chr1	17229004	17232042	112295	chr1_17116660_chr1_17229004	Common	0.0128976784178847	0.0118451025056947	0.0024584594957677	-0.428144500245799
chr1	17116660	17119797	chr1	17232043	17235067	115327	chr1_17116660_chr1_17232043	Common	0.0128976784178847	0.0118451025056947	0.0024584594957677	-0.428144500245799
chr1	17116660	17119797	chr1	17235068	17238073	118342	chr1_17116660_chr1_17235068	Common	0.0111779879621668	0.0091116173120728	0.0023214881806413	-0.8901060394471122
chr1	17116660	17119797	chr1	17238074	17241226	121422	chr1_17116660_chr1_17238074	Common	0.0111779879621668	0.0091116173120728	0.0023214881806413	-0.8901060394471122
chr1	17116660	17119797	chr1	17244340	17247532	127708	chr1_17116660_chr1_17244340	Common	0.0176268271711092	0.0095671981776765	0.002307961940378	-3.4920978775379456
chr1	17116660	17119797	chr1	17250634	17253637	133907	chr1_17116660_chr1_17250634	Common	0.0107480653482373	0.00501138952164	0.002250449776869	-2.5491241286790616
chr1	17116660	17119797	chr1	17269644	17273006	153097	chr1_17116660_chr1_17269644	lost	0.0077386070507308	0.0041002277904328	0.0019033730785275	-1.9115428821304985
chr1	17116660	17119797	chr1	17273007	17276110	156330	chr1_17116660_chr1_17273007	lost	0.0077386070507308	0.0041002277904328	0.0019033730785275	-1.9115428821304985
chr1	17116660	17119797	chr1	17333513	17336514	216785	chr1_17116660_chr1_17333513	Common	0.0073086844368013	0.0072892938496583	0.001390758464245	-0.0139424548845633
chr1	17116660	17119797	chr1	17339661	17342750	222977	chr1_17116660_chr1_17339661	Common	0.0051590713671539	0.00501138952164	0.0013478259493105	-0.1095704127000734
chr1	17116660	17119797	chr1	17349043	17352385	232486	chr1_17116660_chr1_17349043	Common	0.0034393809114359	0.0022779043280182	0.0012529151617968	-0.9270193376477506
chr1	17119798	17123250	chr1	17063353	17066399	56648	chr1_17119798_chr1_17063353	lost	0.0038572806171648	0.0033783783783783	0.0042775206859493	-0.1119579013047437
chr1	17119798	17123250	chr1	17232043	17235067	112031	chr1_17119798_chr1_17232043	Common	0.0096432015429122	0.0101351351351351	0.0025303367054714	0.194414281371784
chr1	17119798	17123250	chr1	17235068	17238073	115046	chr1_17119798_chr1_17235068	Common	0.0096432015429122	0.0011261261261261	0.0024584594957677	-3.464395257049512
chr1	17119798	17123250	chr1	17238074	17241226	118126	chr1_17119798_chr1_17238074	Common	0.0096432015429122	0.0011261261261261	0.0024584594957677	-3.464395257049512
chr1	17119798	17123250	chr1	17244340	17247532	124412	chr1_17119798_chr1_17244340	Common	0.0279652844744455	0.0157657657657657	0.0022159473778394	-5.505328705311699
chr1	17119798	17123250	chr1	17253638	17256808	133699	chr1_17119798_chr1_17253638	lost	0.008678881388621	0.0022522522522522	0.002250449776869	-2.855708757611086
chr1	17119798	17123250	chr1	17256809	17259901	136831	chr1_17119798_chr1_17256809	lost	0.008678881388621	0.0022522522522522	0.002250449776869	-2.855708757611086
chr1	17203379	17206432	chr1	17126313	17129457	77020	chr1_17203379_chr1_17126313	lost	0.0025839793281653	0.0026666666666666	0.0033366931928052	0.0247812231222179
chr1	17203379	17206432	chr1	17141687	17144712	61706	chr1_17203379_chr1_17141687	lost	0.0051679586563307	0.0	0.0042775206859493	-1.20816684143837
chr1	17203379	17206432	chr1	17160571	17163670	42785	chr1_17203379_chr1_17160571	Common	0.0025839793281653	0.0053333333333333	0.0060106615093985	0.4574128822374914
chr1	17203379	17206432	chr1	17163671	17166688	39726	chr1_17203379_chr1_17163671	lost	0.0103359173126615	0.0053333333333333	0.0068770492818119	-0.7274317478804058
chr1	17203379	17206432	chr1	17170181	17173244	33193	chr1_17203379_chr1_17170181	Common	0.0129198966408268	8	0.0085063324449336	-0.5783804797985722
chr1	17203379	17206432	chr1	17183581	17186652	19789	chr1_17203379_chr1_17183581	lost	0.0103359173126615	0.0106666666666666	0.0162710333613385	0.0203274952893315
chr1	17203379	17206432	chr1	17196690	17200176	6472	chr1_17203379_chr1_17196690	Common	0.0361757105943152	24	0.0769968737385964	-0.1581325319213823
chr1	17203379	17206432	chr1	17209575	17212831	6298	chr1_17203379_chr1_17209575	lost	0.0258397932816537	0.0346666666666666	0.024857743218183	0.3550955252669995
chr1	17203379	17206432	chr1	17212832	17215937	9479	chr1_17203379_chr1_17212832	Common	0.0258397932816537	0.0346666666666666	0.024857743218183	0.3550955252669995
chr1	17247533	17250633	chr1	17082092	17085270	165402	chr1_17247533_chr1_17082092	Common	0.0043352601156069	0.0021869874248223	0.0017444239713157	-1.2315083523899528
chr1	17247533	17250633	chr1	17094766	17098139	152631	chr1_17247533_chr1_17094766	Common	0.0048169556840077	0.0054674685620557	0.001950153453974	0.3335700976363842
chr1	17247533	17250633	chr1	17101175	17104240	146376	chr1_17247533_chr1_17101175	Common	0.0067437379576107	0.0032804811372334	0.0019051299716938	-1.8178585565467569
chr1	17247533	17250633	chr1	17104241	17107258	143334	chr1_17247533_chr1_17104241	Common	0.0057803468208092	0.0049207217058501	0.0020067792757757	-0.4283605702609002
chr1	17247533	17250633	chr1	17110367	17113563	137118	chr1_17247533_chr1_17110367	Common	0.00626204238921	0.0098414434117003	0.002250449776869	1.5905269512258449
chr1	17247533	17250633	chr1	17113564	17116659	133972	chr1_17247533_chr1_17113564	Common	0.0197495183044316	0.0114816839803171	0.002307961940378	-3.5823096470819937
chr1	17247533	17250633	chr1	17123251	17126312	124302	chr1_17247533_chr1_17123251	Common	0.0139691714836223	0.007654455986878	0.0022159473778394	-2.8496685254778518
chr1	17247533	17250633	chr1	17126313	17129457	121198	chr1_17247533_chr1_17126313	Common	0.0072254335260115	0.0098414434117003	0.0023214881806413	1.126867630644646
chr1	17247533	17250633	chr1	17129458	17132459	118125	chr1_17247533_chr1_17129458	Common	0.0057803468208092	0.0054674685620557	0.0024584594957677	-0.1272659807054385
chr1	17247533	17250633	chr1	17138485	17141686	108998	chr1_17247533_chr1_17138485	lost	0.0043352601156069	0.0027337342810278	0.0024455409075366	-0.654875912990659
chr1	17247533	17250633	chr1	17157174	17160570	90211	chr1_17247533_chr1_17157174	lost	0.0048169556840077	0.0010934937124111	0.0029790492753429	-1.249882639543753
chr1	17247533	17250633	chr1	17166689	17170180	80649	chr1_17247533_chr1_17166689	Common	0.0067437379576107	0.003827227993439	0.0030306212865587	-0.9623472180792974
chr1	17247533	17250633	chr1	17238074	17241226	9433	chr1_17247533_chr1_17238074	Common	0.0274566473988439	0.0284308365226899	0.024857743218183	0.0391905699280639
chr1	17247533	17250633	chr1	17241227	17244339	6300	chr1_17247533_chr1_17241227	lost	0.0645472061657032	0.046473482777474	0.0769968737385964	-0.2347332107221568
chr1	17247533	17250633	chr1	17263019	17266189	15521	chr1_17247533_chr1_17263019	lost	0.029383429672447	0.0262438490978676	0.0162710333613385	-0.192955204802127
chr1	17247533	17250633	chr1	17269644	17273006	22242	chr1_17247533_chr1_17269644	Common	0.0149325626204238	0.0136686714051394	0.0102783803294336	-0.1229659902411993
chr1	17247533	17250633	chr1	17279330	17282494	31829	chr1_17247533_chr1_17279330	lost	0.0101156069364161	0.0032804811372334	0.0068770492818119	-0.9939038560127644
chr1	17247533	17250633	chr1	17323567	17327013	76207	chr1_17247533_chr1_17323567	Common	0.0091522157996146	0.003827227993439	0.0030306212865587	-1.7570614414254393
chr1	17247533	17250633	chr1	17330217	17333512	82781	chr1_17247533_chr1_17330217	lost	0.0105973025048169	0.0016402405686167	0.0029103122581155	-3.0776979037981755
chr1	17247533	17250633	chr1	17333513	17336514	85930	chr1_17247533_chr1_17333513	lost	0.0057803468208092	0.0010934937124111	0.0029790492753429	-1.5732714283010771
chr1	17247533	17250633	chr1	17349043	17352385	101631	chr1_17247533_chr1_17349043	lost	0.0048169556840077	0.0010934937124111	0.0024455409075366	-1.5225514977572665
chr1	17307483	17310614	chr1	17082092	17085270	225367	chr1_17307483_chr1_17082092	lost	0.0094722598105548	0.0008163265306122	0.0013478259493105	-6.422144702267028
chr1	17307483	17310614	chr1	17291718	17294827	15776	chr1_17307483_chr1_17291718	lost	0.020297699594046	0.0195918367346938	0.0162710333613385	-0.0433815630314744
chr1	17307483	17310614	chr1	17323567	17327013	16242	chr1_17307483_chr1_17323567	lost	0.0365358592692828	0.0228571428571428	0.0122190727311731	-1.1194561742187714
chr1	17307483	17310614	chr1	17327014	17330216	19567	chr1_17307483_chr1_17327014	lost	0.0365358592692828	0.0228571428571428	0.0122190727311731	-1.1194561742187714
chr1	17307483	17310614	chr1	17333513	17336514	25965	chr1_17307483_chr1_17333513	lost	0.0175913396481732	0.0089795918367346	0.0085063324449336	-1.0123925754356888
chr1	17371487	17374536	chr1	17101175	17104240	270304	chr1_17371487_chr1_17101175	lost	0.0044150110375275	0.0017035775127768	0.001188126334869	-2.2821087666991864
chr1	17371487	17374536	chr1	17123251	17126312	248230	chr1_17371487_chr1_17123251	Common	0.0077262693156732	0.0039750141964792	0.0012797425116051	-2.931257721905995
chr1	17371487	17374536	chr1	17273007	17276110	98453	chr1_17371487_chr1_17273007	lost	0.0027593818984547	0.0017035775127768	0.0025747666357719	-0.4100582829563468
chr1	17371487	17374536	chr1	17288613	17291717	82846	chr1_17371487_chr1_17288613	lost	0.0093818984547461	0.002839295854628	0.0030306212865587	-2.1588321276351485
chr1	17371487	17374536	chr1	17352386	17355459	19089	chr1_17371487_chr1_17352386	lost	0.0176600441501103	0.015900056785917	0.0122190727311731	-0.1440360821900366
chr1	17371487	17374536	chr1	17364954	17368028	6520	chr1_17371487_chr1_17364954	Common	0.0722958057395143	0.0664395229982964	0.0769968737385964	-0.0760587080600174
chr1	17371487	17374536	chr1	17380599	17383623	9100	chr1_17371487_chr1_17380599	Common	0.0435982339955849	0.0374787052810902	0.024857743218183	-0.2461819908904018
chr1	17439265	17442298	chr1	17126313	17129457	312896	chr1_17439265_chr1_17126313	lost	0.006482982171799	0.000812347684809	0.0010303203262062	-5.503758727026078
chr1	17439265	17442298	chr1	17623323	17626388	184074	chr1_17439265_chr1_17623323	lost	0.0032414910858995	0.0016246953696181	0.001725035521877	-0.9372535787101044
chr1	17538178	17541364	chr1	17525570	17528723	12625	chr1_17538178_chr1_17525570	Common	0.0490894695170229	0.0423108218063466	0.024857743218183	-0.2726976319281413
chr1	18628587	18631674	chr1	18802479	18805759	173989	chr1_18628587_chr1_18802479	lost	0.0073375262054507	0.0017667844522968	0.0019237217207373	-2.8958147600571755
chr1	18628587	18631674	chr1	18811895	18814960	183297	chr1_18628587_chr1_18811895	lost	0.0041928721174004	0.0017667844522968	0.001725035521877	-1.4063986708306857
chr1	18858308	18861309	chr1	18597085	18600186	261173	chr1_18858308_chr1_18597085	lost	0.0088757396449704	0.0034794711203897	0.0011435186319174	-4.719003585916451
chr1	18882950	18886152	chr1	18600187	18603352	282782	chr1_18882950_chr1_18600187	Common	0.0030172413793103	0.0067264573991031	0.0010840144377027	3.421740422252484
chr1	18882950	18886152	chr1	19065918	19069198	183007	chr1_18882950_chr1_19065918	Common	0.0060344827586206	0.0039237668161434	0.0017047192079292	-1.2381604739710452
chr1	18882950	18886152	chr1	19075838	19078937	192836	chr1_18882950_chr1_19075838	lost	0.0030172413793103	0.0028026905829596	0.0015268086706275	-0.1405223853375918
chr1	18882950	18886152	chr1	19088335	19091347	205290	chr1_18882950_chr1_19088335	lost	0.0060344827586206	0.0067264573991031	0.0015238759732089	0.4540885561869513
chr1	18882950	18886152	chr1	19094510	19097615	211511	chr1_18882950_chr1_19094510	Common	0.0094827586206896	0.0044843049327354	0.0014547156681695	-3.436034819260512
chr1	18882950	18886152	chr1	19104501	19107512	221455	chr1_18882950_chr1_19104501	Common	0.0094827586206896	0.0033632286995515	0.0013478259493105	-4.540296856777796
chr1	18901901	18905036	chr1	18948809	18951891	46882	chr1_18901901_chr1_18948809	Common	0.0072576464489372	0.0067781292363307	0.0051831174034241	-0.0925152133906358
chr1	18901901	18905036	chr1	19037227	19040493	135392	chr1_18901901_chr1_19037227	lost	0.0082944530844997	0.0013556258472661	0.002250449776869	-3.083306860945532
chr1	18901901	18905036	chr1	19043613	19047071	141874	chr1_18901901_chr1_19043613	Common	0.006739243131156	0.0045187528242205	0.0019051299716938	-1.1655321893662192
chr1	18901901	18905036	chr1	19047072	19050130	145133	chr1_18901901_chr1_19047072	Common	0.006739243131156	0.0045187528242205	0.0019051299716938	-1.1655321893662192
chr1	18901901	18905036	chr1	19050131	19053146	148170	chr1_18901901_chr1_19050131	Common	0.006739243131156	0.0063262539539087	0.001950153453974	-0.2117726563546677
chr1	18901901	18905036	chr1	19053147	19056150	151180	chr1_18901901_chr1_19053147	Common	0.006739243131156	0.0063262539539087	0.001950153453974	-0.2117726563546677
chr1	18901901	18905036	chr1	19056151	19059470	154342	chr1_18901901_chr1_19056151	lost	0.0072576464489372	0.0036150022593764	0.0019033730785275	-1.913783603779296
chr1	18901901	18905036	chr1	19065918	19069198	164090	chr1_18901901_chr1_19065918	Common	0.0072576464489372	0.0076818798011748	0.0017444239713157	0.2431939478093813
chr1	18901901	18905036	chr1	19075838	19078937	173919	chr1_18901901_chr1_19075838	Common	0.0093312597200622	0.0027112516945323	0.0017544218223375	-3.773327452522072
chr1	18901901	18905036	chr1	19081987	19085297	180174	chr1_18901901_chr1_19081987	Common	0.0051840331778123	0.0031631269769543	0.001725035521877	-1.1715157022731826
chr1	18901901	18905036	chr1	19088335	19091347	186373	chr1_18901901_chr1_19088335	Common	0.0051840331778123	0.0013556258472661	0.0017047192079292	-2.245770043969101
chr1	18901901	18905036	chr1	19091348	19094509	189460	chr1_18901901_chr1_19091348	Common	0.0057024364955935	0.0040668775417984	0.0016823676110632	-0.9721769148666828
chr1	18901901	18905036	chr1	19094510	19097615	192594	chr1_18901901_chr1_19094510	Common	0.0031104199066874	0.0022593764121102	0.0015268086706275	-0.5574002237145651
chr1	18901901	18905036	chr1	19104501	19107512	202538	chr1_18901901_chr1_19104501	Common	0.0124416796267496	0.0036150022593764	0.0015238759732089	-5.792254437075996
chr1	18901901	18905036	chr1	19110518	19113776	208679	chr1_18901901_chr1_19110518	Common	0.0041472265422498	0.0018075011296882	0.0016059709000252	-1.456891536779949
chr1	18901901	18905036	chr1	19117303	19120718	215542	chr1_18901901_chr1_19117303	Common	0.0046656298600311	0.0022593764121102	0.0014547156681695	-1.6541056789115942
chr1	18954927	18958231	chr1	18911133	18914245	43890	chr1_18954927_chr1_18911133	lost	0.0092307692307692	0.0083612040133779	0.005353066628413	-0.1624424423891555
chr1	18954927	18958231	chr1	18945434	18948808	9458	chr1_18954927_chr1_18945434	Common	0.0369230769230769	0.0451505016722408	0.024857743218183	0.3309803579894424
chr1	18954927	18958231	chr1	19053147	19056150	98069	chr1_18954927_chr1_19053147	lost	0.003076923076923	0.0025083612040133	0.0028116276155387	-0.2022180568178689
chr1	19209514	19213200	chr1	19117303	19120718	92347	chr1_19209514_chr1_19117303	Common	0.0047732696897374	0.0069306930693069	0.0028116276155387	0.7673218770673106
chr1	19209514	19213200	chr1	19127449	19130466	82400	chr1_19209514_chr1_19127449	lost	0.0095465393794749	0.0029702970297029	0.0029103122581155	-2.2596346256089515
chr1	19209514	19213200	chr1	19133643	19136903	76084	chr1_19209514_chr1_19133643	Common	0.0047732696897374	0.0064356435643564	0.0033366931928052	0.4982099877218189
chr1	19209514	19213200	chr1	19203032	19206388	6647	chr1_19209514_chr1_19203032	lost	0.0316229116945107	0.0371287128712871	0.024857743218183	0.2214923989056646
chr1	19250975	19254013	chr1	19648187	19651205	397202	chr1_19250975_chr1_19648187	Common	0.0050632911392405	0.0034340659340659	0.0007376777572859	-2.2085865936485662
chr1	19483182	19486219	chr1	19385087	19388158	98078	chr1_19483182_chr1_19385087	Common	0.0064308681672025	0.0029585798816568	0.0028116276155387	-1.234974456203176
chr1	19483182	19486219	chr1	19388159	19391301	94970	chr1_19483182_chr1_19388159	Common	0.0064308681672025	0.0029585798816568	0.0028116276155387	-1.234974456203176
chr1	19483182	19486219	chr1	19394497	19397538	88683	chr1_19483182_chr1_19394497	lost	0.0070739549839228	0.0029585798816568	0.0029103122581155	-1.4140665115195667
chr1	19483182	19486219	chr1	19400583	19403584	82617	chr1_19483182_chr1_19400583	Common	0.005144694533762	0.003698224852071	0.0030306212865587	-0.4772848683226567
chr1	19483182	19486219	chr1	19406618	19409874	76454	chr1_19483182_chr1_19406618	lost	0.0083601286173633	0.0044378698224852	0.0033366931928052	-1.1754927912867597
chr1	19483182	19486219	chr1	19432353	19435448	50800	chr1_19483182_chr1_19432353	lost	0.0083601286173633	0.0051775147928994	0.0051831174034241	-0.6140346777330198
chr1	19483182	19486219	chr1	19454731	19457796	28437	chr1_19483182_chr1_19454731	Common	0.0167202572347266	0.0133136094674556	0.0102783803294336	-0.3314381894894114
chr1	19483182	19486219	chr1	19473453	19476455	9746	chr1_19483182_chr1_19473453	lost	0.0430868167202572	0.0325443786982248	0.024857743218183	-0.4241108265339525
chr1	19483182	19486219	chr1	19628906	19631913	145709	chr1_19483182_chr1_19628906	lost	0.0019292604501607	0.0029585798816568	0.001950153453974	0.5278145826926917
chr1	19593708	19596912	chr1	19341278	19344395	252474	chr1_19593708_chr1_19341278	Common	0.0072010018785222	0.0046511627906976	0.0013733964436465	-1.8565936293342864
chr1	19593708	19596912	chr1	19385087	19388158	208688	chr1_19593708_chr1_19385087	Common	0.0068879148403256	0.0041039671682626	0.0016059709000252	-1.7334982047428042
chr1	19593708	19596912	chr1	19388159	19391301	205580	chr1_19593708_chr1_19388159	Common	0.0068879148403256	0.0041039671682626	0.0016059709000252	-1.7334982047428042
chr1	19593708	19596912	chr1	19400583	19403584	193227	chr1_19593708_chr1_19400583	Common	0.0037570444583594	0.0030095759233926	0.0015268086706275	-0.4895626736646551
chr1	19593708	19596912	chr1	19432353	19435448	161410	chr1_19593708_chr1_19432353	Common	0.0043832185347526	0.00218878248974	0.0017444239713157	-1.2579717322718116
chr1	19593708	19596912	chr1	19435449	19438649	158261	chr1_19593708_chr1_19435449	Common	0.004070131496556	0.0041039671682626	0.0018136103103176	0.0186565280943324
chr1	19593708	19596912	chr1	19457797	19460947	135938	chr1_19593708_chr1_19457797	lost	0.0059486537257357	0.0041039671682626	0.0020067792757757	-0.9192274306101794
chr1	19593708	19596912	chr1	19615982	19619092	22227	chr1_19593708_chr1_19615982	Common	0.0187852222917971	0.0183310533515731	0.0122190727311731	-0.0371688548072279
chr1	19593708	19596912	chr1	19628906	19631913	35099	chr1_19593708_chr1_19628906	lost	0.014715090795241	0.0051983584131326	0.0068770492818119	-1.3838394916374532
chr1	19596913	19600352	chr1	19369253	19372628	227692	chr1_19596913_chr1_19369253	lost	0.0062617407639323	0.0008207934336525	0.0013478259493105	-4.036832302466927
chr1	19596913	19600352	chr1	19375762	19378991	221256	chr1_19596913_chr1_19375762	Common	0.0050093926111458	0.0032831737346101	0.001390758464245	-1.241206809748123
chr1	19596913	19600352	chr1	19385087	19388158	212010	chr1_19596913_chr1_19385087	lost	0.0068879148403256	0.0041039671682626	0.0016059709000252	-1.7334982047428042
chr1	19596913	19600352	chr1	19438650	19441783	158416	chr1_19596913_chr1_19438650	Common	0.0018785222291797	0.001641586867305	0.0019033730785275	-0.1244818288897672
chr1	19596913	19600352	chr1	19451694	19454730	145420	chr1_19596913_chr1_19451694	lost	0.0043832185347526	0.00218878248974	0.0019051299716938	-1.1518563445104577
chr1	19596913	19600352	chr1	19454731	19457796	142369	chr1_19596913_chr1_19454731	Common	0.0059486537257357	0.0041039671682626	0.0020067792757757	-0.9192274306101794
chr1	19596913	19600352	chr1	19463956	19466998	133155	chr1_19596913_chr1_19463956	lost	0.0059486537257357	0.0051983584131326	0.002307961940378	-0.3250899850108223
chr1	19596913	19600352	chr1	19486220	19489305	110870	chr1_19596913_chr1_19486220	Common	0.0078271759549154	0.0073871409028727	0.0025303367054714	-0.1739037540305113
chr1	19814726	19817912	chr1	19761358	19764561	53360	chr1_19814726_chr1_19761358	lost	0.0187265917602996	0.0055762081784386	0.0045535992060206	-2.8879097581697075
chr1	19814726	19817912	chr1	19764562	19767593	50242	chr1_19814726_chr1_19764562	lost	0.0187265917602996	0.0037174721189591	0.0051831174034241	-2.895770725051501
chr1	19881991	19885111	chr1	19758311	19761357	123717	chr1_19881991_chr1_19758311	lost	0.0113493064312736	0.0029296875	0.0022159473778394	-3.7995572527912422
chr1	19881991	19885111	chr1	19761358	19764561	120592	chr1_19881991_chr1_19761358	lost	0.0214375788146279	0.001953125	0.0023214881806413	-8.393087665535921
chr1	19881991	19885111	chr1	19764562	19767593	117474	chr1_19881991_chr1_19764562	Common	0.0063051702395964	0.005859375	0.0024584594957677	-0.1813311304757748
chr1	19922503	19925548	chr1	20142746	20145775	220235	chr1_19922503_chr1_20142746	lost	0.0069269521410579	0.000752445447705	0.001390758464245	-4.439668606802045
chr1	19979590	19982641	chr1	19909979	19913101	69575	chr1_19979590_chr1_19909979	lost	0.0065537957400327	0.0032658393207054	0.0037018060700893	-0.888203314023962
chr1	19979590	19982641	chr1	20209303	20212323	229698	chr1_19979590_chr1_20209303	Common	0.0070999453850355	0.0026126714565643	0.0012833499583242	-3.4965317911652147
chr1	20506034	20509225	chr1	20224727	20228019	281256	chr1_20506034_chr1_20224727	lost	0.005043558000917	0.0019029495718363	0.0010840144377027	-2.897201660649707
chr1	20506034	20509225	chr1	20361421	20364718	144560	chr1_20506034_chr1_20361421	lost	0.0045850527281063	0.0014272121788772	0.0019051299716938	-1.6575459922146385
chr1	20631466	20634585	chr1	20493815	20496934	137651	chr1_20631466_chr1_20493815	Common	0.004421518054532	0.0029618659755646	0.002250449776869	-0.6486046007204032
chr1	20631466	20634585	chr1	20509226	20512597	122114	chr1_20631466_chr1_20509226	Common	0.0062638172439204	0.002591632728619	0.0023214881806413	-1.5818234811287928
chr1	20631466	20634585	chr1	20515667	20518679	115852	chr1_20631466_chr1_20515667	lost	0.0081061164333087	0.005183265457238	0.0024584594957677	-1.188895314770251
chr1	20631466	20634585	chr1	20518680	20521706	112832	chr1_20631466_chr1_20518680	Common	0.0125276344878408	0.0099962976675305	0.0025303367054714	-1.0003952497059467
chr1	20631466	20634585	chr1	20521707	20524781	109781	chr1_20631466_chr1_20521707	Common	0.0125276344878408	0.0099962976675305	0.0025303367054714	-1.0003952497059467
chr1	20631466	20634585	chr1	20524782	20527955	106657	chr1_20631466_chr1_20524782	Common	0.0095799557848194	0.0066641984450203	0.0024455409075366	-1.1922750221897178
chr1	20631466	20634585	chr1	20527956	20530990	103552	chr1_20631466_chr1_20527956	Common	0.0095799557848194	0.0066641984450203	0.0024455409075366	-1.1922750221897178
chr1	20631466	20634585	chr1	20530991	20534074	100493	chr1_20631466_chr1_20530991	lost	0.0132645541635961	0.0044427989633469	0.0025747666357719	-3.4262348586028444
chr1	20631466	20634585	chr1	20540623	20543708	90860	chr1_20631466_chr1_20540623	lost	0.0081061164333087	0.0048130322102924	0.0029790492753429	-1.1054144858470598
chr1	20631466	20634585	chr1	20543709	20546740	87801	chr1_20631466_chr1_20543709	Common	0.0103168754605747	0.0029618659755646	0.0029103122581155	-2.5272234841812926
chr1	20631466	20634585	chr1	20546741	20550125	84592	chr1_20631466_chr1_20546741	Common	0.0103168754605747	0.0029618659755646	0.0029103122581155	-2.5272234841812926
chr1	20631466	20634585	chr1	20553264	20556484	78151	chr1_20631466_chr1_20553264	lost	0.0084745762711864	0.0066641984450203	0.0030306212865587	-0.597361944956747
chr1	20631466	20634585	chr1	20562576	20565650	68912	chr1_20631466_chr1_20562576	Common	0.0117907148120854	0.0070344316919659	0.0037018060700893	-1.2848547519953657
chr1	20631466	20634585	chr1	20568707	20571756	62794	chr1_20631466_chr1_20568707	lost	0.0125276344878408	0.005183265457238	0.0042775206859493	-1.7169686764408278
chr1	20631466	20634585	chr1	20571757	20574879	59707	chr1_20631466_chr1_20571757	Common	0.0125276344878408	0.005183265457238	0.0042775206859493	-1.7169686764408278
chr1	20631466	20634585	chr1	20581110	20584158	50391	chr1_20631466_chr1_20581110	Common	0.0099484156226971	0.0085153646797482	0.0051831174034241	-0.2764843686546958
chr1	20631466	20634585	chr1	20584159	20587347	47272	chr1_20631466_chr1_20584159	Common	0.0191599115696389	0.0125879303961495	0.005353066628413	-1.2277039741307283
chr1	20660469	20663684	chr1	20515667	20518679	144903	chr1_20660469_chr1_20515667	lost	0.0058351568198395	0.004516129032258	0.0019051299716938	-0.6923558010106408
chr1	20660469	20663684	chr1	20521707	20524781	138832	chr1_20660469_chr1_20521707	Common	0.0072939460247994	0.0064516129032258	0.0020067792757757	-0.4197437813622993
chr1	20660469	20663684	chr1	20524782	20527955	135708	chr1_20660469_chr1_20524782	Common	0.0051057622173595	0.0032258064516129	0.002250449776869	-0.8353689049493978
chr1	20729812	20733116	chr1	20779126	20782213	49205	chr1_20729812_chr1_20779126	Common	0.0108238123872519	0.008347245409015	0.0051831174034241	-0.4778141773521929
chr1	20839004	20842064	chr1	20863682	20867281	24947	chr1_20839004_chr1_20863682	lost	0.0280269058295964	0.0177935943060498	0.0102783803294336	-0.995615184061832
chr1	20839004	20842064	chr1	20867282	20870509	28361	chr1_20839004_chr1_20867282	lost	0.0280269058295964	0.0177935943060498	0.0102783803294336	-0.995615184061832
chr1	21176189	21179201	chr1	20782214	20785494	393841	chr1_21176189_chr1_20782214	lost	0.0037154989384288	0.0033653846153846	0.0007376777572859	-0.4746168900799931
chr1	21176189	21179201	chr1	20863682	20867281	312214	chr1_21176189_chr1_20863682	lost	0.006900212314225	0.0028846153846153	0.0010649060616203	-3.7708461566079374
chr1	21176189	21179201	chr1	20867282	20870509	308800	chr1_21176189_chr1_20867282	lost	0.006900212314225	0.0028846153846153	0.0010649060616203	-3.7708461566079374
chr1	21176189	21179201	chr1	20931568	20934682	244570	chr1_21176189_chr1_20931568	lost	0.0063694267515923	0.0028846153846153	0.0013136863885754	-2.652696562347547
chr1	21176189	21179201	chr1	20938067	20941526	237899	chr1_21176189_chr1_20938067	lost	0.0053078556263269	0.0024038461538461	0.0012650397578603	-2.29558751370201
chr1	21176189	21179201	chr1	20957333	20960376	218841	chr1_21176189_chr1_20957333	lost	0.0042462845010615	0.0009615384615384	0.001390758464245	-2.361837892035568
chr1	21176189	21179201	chr1	20966576	20969580	209617	chr1_21176189_chr1_20966576	lost	0.0058386411889596	0.0024038461538461	0.0016059709000252	-2.13876542536325
chr1	21176189	21179201	chr1	20981996	20985152	194121	chr1_21176189_chr1_20981996	Common	0.0074309978768577	0.0057692307692307	0.0015268086706275	-1.0883925010354685
chr1	21176189	21179201	chr1	20994732	20997812	181423	chr1_21176189_chr1_20994732	lost	0.0074309978768577	0.0024038461538461	0.001725035521877	-2.9142308429344346
chr1	21176189	21179201	chr1	21098450	21101480	77730	chr1_21176189_chr1_21098450	Common	0.0047770700636942	0.0038461538461538	0.0030306212865587	-0.3071700913832945
chr1	21506674	21510302	chr1	21588696	21591824	81772	chr1_21506674_chr1_21588696	Common	0.0093085106382978	0.0059523809523809	0.0029103122581155	-1.1531854276317732
chr1	21506674	21510302	chr1	21639719	21642723	132733	chr1_21506674_chr1_21639719	lost	0.0132978723404255	0.0023809523809523	0.002250449776869	-4.850994708560671
chr1	21506674	21510302	chr1	21655888	21659002	148957	chr1_21506674_chr1_21655888	lost	0.0066489361702127	0.0047619047619047	0.001950153453974	-0.9676322673287936
chr1	21782005	21785264	chr1	21919337	21922519	137294	chr1_21782005_chr1_21919337	lost	0.003958436417615	0.0023353573096683	0.0020067792757757	-0.8087980215558271
chr1	21782005	21785264	chr1	21961267	21964447	179223	chr1_21782005_chr1_21961267	lost	0.0049480455220188	0.004203643157403	0.001725035521877	-0.4315287164670782
chr1	21782005	21785264	chr1	22024267	22027412	242205	chr1_21782005_chr1_22024267	Common	0.0019792182088075	0.002802428771602	0.0013136863885754	0.6266416170203223
chr1	22142917	22145944	chr1	22413638	22416860	270819	chr1_22142917_chr1_22413638	lost	0.0067567567567567	0.0033698399326032	0.001195723785547	-2.832524421686596
chr1	22426161	22429370	chr1	22629128	22632247	202922	chr1_22426161_chr1_22629128	Common	0.0040160642570281	0.0060769750168804	0.0015238759732089	1.3524137108825918
chr1	22426161	22429370	chr1	22638398	22641708	212288	chr1_22426161_chr1_22638398	Common	0.0180722891566265	0.0027008777852802	0.0014547156681695	-10.566608793516638
chr1	22426161	22429370	chr1	22647983	22651033	221743	chr1_22426161_chr1_22647983	lost	0.0107095046854083	0.0054017555705604	0.001390758464245	-3.816442071937458
chr1	22426161	22429370	chr1	22670058	22673374	243951	chr1_22426161_chr1_22670058	lost	0.0046854082998661	0.0033760972316002	0.0013136863885754	-0.996669433170899
chr1	22635380	22638397	chr1	22419891	22422945	215470	chr1_22635380_chr1_22419891	Common	0.0170278637770897	0.010689990281827	0.0014547156681695	-4.356778189677327
chr1	22635380	22638397	chr1	22422946	22426160	212335	chr1_22635380_chr1_22422946	Common	0.0170278637770897	0.010689990281827	0.0014547156681695	-4.356778189677327
chr1	22641709	22644837	chr1	22413638	22416860	228024	chr1_22641709_chr1_22413638	Common	0.0126883425852498	0.0085287846481876	0.0013478259493105	-3.0861239458922727
chr1	22641709	22644837	chr1	22416861	22419890	224898	chr1_22641709_chr1_22416861	Common	0.0126883425852498	0.0085287846481876	0.0013478259493105	-3.0861239458922727
chr1	22641709	22644837	chr1	22419891	22422945	221855	chr1_22641709_chr1_22419891	Common	0.0166534496431403	0.0085287846481876	0.001390758464245	-5.841895054985825
chr1	22641709	22644837	chr1	22422946	22426160	218720	chr1_22641709_chr1_22422946	lost	0.0166534496431403	0.0085287846481876	0.001390758464245	-5.841895054985825
chr1	22651034	22654114	chr1	22413638	22416860	237325	chr1_22651034_chr1_22413638	lost	0.0055197792088316	0.0031605562579013	0.0012529151617968	-1.8829869913513184
chr1	22651034	22654114	chr1	22419891	22422945	231156	chr1_22651034_chr1_22419891	Common	0.0068997240110395	0.0044247787610619	0.0012833499583242	-1.9285037833401064
chr1	22651034	22654114	chr1	22422946	22426160	228021	chr1_22651034_chr1_22422946	lost	0.0068997240110395	0.0044247787610619	0.0012833499583242	-1.9285037833401064
chr1	22651034	22654114	chr1	22891628	22894732	240606	chr1_22651034_chr1_22891628	lost	0.0078196872125115	0.0018963337547408	0.0012650397578603	-4.682345689900922
chr1	22707967	22712154	chr1	22869854	22872854	161294	chr1_22707967_chr1_22869854	lost	0.0090466249130132	0.0023809523809523	0.0018136103103176	-3.6753609604774935
chr1	22963946	22967009	chr1	22670058	22673374	293761	chr1_22963946_chr1_22670058	lost	0.0058177117000646	0.0049893086243763	0.0010516942694896	-0.7876843106602867
chr1	23017769	23021437	chr1	23037724	23040812	19665	chr1_23017769_chr1_23037724	Common	0.0209790209790209	0.0278207109737248	0.0122190727311731	0.5599189189904316
chr1	23043952	23048709	chr1	23034413	23037723	10262	chr1_23043952_chr1_23034413	Common	0.0054054054054054	0.0	0.024857743218183	-0.2174535861104007
chr1	23043952	23048709	chr1	23037724	23040812	7062	chr1_23043952_chr1_23037724	Common	0.0054054054054054	0.0	0.024857743218183	-0.2174535861104007
chr1	23054864	23057998	chr1	23083038	23086480	28328	chr1_23054864_chr1_23083038	lost	0.0182926829268292	0.0124653739612188	0.0102783803294336	-0.5669481745993655
chr1	23161977	23165152	chr1	23027932	23031009	134094	chr1_23161977_chr1_23027932	Common	0.00418410041841	0.0019588638589618	0.002250449776869	-0.9887963652066664
chr1	23161977	23165152	chr1	23083038	23086480	78805	chr1_23161977_chr1_23083038	Common	0.0092980009298	0.004407443682664	0.0030306212865587	-1.6137144119017155
chr1	23161977	23165152	chr1	23092709	23095943	69238	chr1_23161977_chr1_23092709	lost	0.00604370060437	0.0063663075416258	0.0037018060700893	0.0871485245708761
chr1	23161977	23165152	chr1	23095944	23098984	66100	chr1_23161977_chr1_23095944	Common	0.0158066015806601	0.009794319294809	0.0039159464475812	-1.5353331222301845
chr1	23161977	23165152	chr1	23098985	23102358	62893	chr1_23161977_chr1_23098985	Common	0.0172013017201301	0.0088148873653281	0.0042775206859493	-1.9605783280836977
chr1	23161977	23165152	chr1	23102359	23105807	59481	chr1_23161977_chr1_23102359	Common	0.0172013017201301	0.0088148873653281	0.0042775206859493	-1.9605783280836977
chr1	23161977	23165152	chr1	23105808	23109170	56075	chr1_23161977_chr1_23105808	Common	0.0158066015806601	0.0058765915768854	0.0045535992060206	-2.180694776704432
chr1	23161977	23165152	chr1	23112280	23115333	49758	chr1_23161977_chr1_23112280	Common	0.0148768014876801	0.009794319294809	0.0051831174034241	-0.980584037998734
chr1	23161977	23165152	chr1	23121494	23124505	40565	chr1_23161977_chr1_23121494	Common	0.0148768014876801	0.0107737512242899	0.0060106615093985	-0.6826287351191697
chr1	23161977	23165152	chr1	23124506	23127548	37537	chr1_23161977_chr1_23124506	Common	0.0167364016736401	0.0166503428011753	0.0068770492818119	-0.0125139240593273
chr1	23161977	23165152	chr1	23130709	23133713	31353	chr1_23161977_chr1_23130709	lost	0.0190609019060901	0.0112634671890303	0.0085063324449336	-0.9166623533158504
chr1	23161977	23165152	chr1	23133714	23136868	28273	chr1_23161977_chr1_23133714	Common	0.0139470013947001	0.0073457394711067	0.0102783803294336	-0.6422472911115872
chr1	23161977	23165152	chr1	23140123	23143244	21881	chr1_23161977_chr1_23140123	lost	0.0241748024174802	0.0171400587659157	0.0122190727311731	-0.5757182894588675
chr1	23161977	23165152	chr1	23168270	23171336	6239	chr1_23161977_chr1_23168270	lost	0.0757787075778707	0.0778648383937316	0.0769968737385964	0.0270937080243449
chr1	23161977	23165152	chr1	27819052	27822167	4657045	chr1_23161977_chr1_27819052	Common	0.00092980009298	0.0	2.774876541338532e-05	-33.50780040583343
chr1	23177612	23180634	chr1	22973348	22976628	204135	chr1_23177612_chr1_22973348	Common	0.0033575825405707	0.0046680497925311	0.0015238759732089	0.8599566336102471
chr1	23177612	23180634	chr1	22976629	22979816	200901	chr1_23177612_chr1_22976629	Common	0.0111919418019026	0.0088174273858921	0.0015985239702299	-1.4854418577588802
chr1	23177612	23180634	chr1	23034413	23037723	143055	chr1_23177612_chr1_23034413	Common	0.0055959709009513	0.0051867219917012	0.0020067792757757	-0.203933194940868
chr1	23177612	23180634	chr1	23037724	23040812	139855	chr1_23177612_chr1_23037724	Common	0.0055959709009513	0.0051867219917012	0.0020067792757757	-0.203933194940868
chr1	23177612	23180634	chr1	23083038	23086480	94364	chr1_23177612_chr1_23083038	Common	0.0089535534415221	0.0072614107883817	0.0028116276155387	-0.601837399728391
chr1	23177612	23180634	chr1	23086481	23089696	91035	chr1_23177612_chr1_23086481	Common	0.0100727476217123	0.0057053941908713	0.0029790492753429	-1.4660225552456576
chr1	23177612	23180634	chr1	23089697	23092708	87921	chr1_23177612_chr1_23089697	Common	0.0145495243424734	0.0062240663900414	0.0029103122581155	-2.8606751489349995
chr1	23177612	23180634	chr1	23092709	23095943	84797	chr1_23177612_chr1_23092709	Common	0.0145495243424734	0.0062240663900414	0.0029103122581155	-2.8606751489349995
chr1	23177612	23180634	chr1	23095944	23098984	81659	chr1_23177612_chr1_23095944	Common	0.0218242865137101	0.0093360995850622	0.0030306212865587	-4.120668914995966
chr1	23177612	23180634	chr1	23098985	23102358	78452	chr1_23177612_chr1_23098985	Common	0.0207050923335198	0.0160788381742738	0.0033366931928052	-1.38647873566003
chr1	23177612	23180634	chr1	23102359	23105807	75040	chr1_23177612_chr1_23102359	Common	0.0207050923335198	0.0160788381742738	0.0033366931928052	-1.38647873566003
chr1	23177612	23180634	chr1	23105808	23109170	71634	chr1_23177612_chr1_23105808	Common	0.0139899272523782	0.0098547717842323	0.0037018060700893	-1.1170643166745235
chr1	23177612	23180634	chr1	23112280	23115333	65317	chr1_23177612_chr1_23112280	Common	0.012870733072188	0.0077800829875518	0.0039159464475812	-1.2999794948116463
chr1	23177612	23180634	chr1	23118349	23121493	59202	chr1_23177612_chr1_23118349	Common	0.0078343592613318	0.0082987551867219	0.0042775206859493	0.1085666112417829
chr1	23177612	23180634	chr1	23121494	23124505	56124	chr1_23177612_chr1_23121494	Common	0.0067151650811415	0.0129668049792531	0.0045535992060206	1.3729007792002716
chr1	23177612	23180634	chr1	23124506	23127548	53096	chr1_23177612_chr1_23124506	Common	0.0117515388919977	0.0082987551867219	0.0051831174034241	-0.6661596557690858
chr1	23177612	23180634	chr1	23146254	23149387	31303	chr1_23177612_chr1_23146254	lost	0.0145495243424734	0.0088174273858921	0.0085063324449336	-0.6738623247666908
chr1	23177612	23180634	chr1	23168270	23171336	9320	chr1_23177612_chr1_23168270	Common	0.0346950195858981	0.0264522821576763	0.024857743218183	-0.3315963704296517
chr1	23192974	23196078	chr1	23064454	23067473	128563	chr1_23192974_chr1_23064454	lost	0.0102986611740473	0.004803073967339	0.0022159473778394	-2.4800170174015865
chr1	23192974	23196078	chr1	23092709	23095943	100200	chr1_23192974_chr1_23092709	Common	0.0205973223480947	0.0038424591738712	0.0025747666357719	-6.507332719573033
chr1	23192974	23196078	chr1	23095944	23098984	97062	chr1_23192974_chr1_23095944	Common	0.0144181256436663	0.0067243035542747	0.0028116276155387	-2.7364299763137048
chr1	23192974	23196078	chr1	23098985	23102358	93855	chr1_23192974_chr1_23098985	Common	0.0113285272914521	0.0076849183477425	0.0029790492753429	-1.223077769766027
chr1	23192974	23196078	chr1	23102359	23105807	90443	chr1_23192974_chr1_23102359	lost	0.0113285272914521	0.0076849183477425	0.0029790492753429	-1.223077769766027
chr1	23192974	23196078	chr1	23109171	23112279	83801	chr1_23192974_chr1_23109171	Common	0.0092687950566426	0.010566762728146	0.0030306212865587	0.4282843512186878
chr1	23192974	23196078	chr1	23168270	23171336	24723	chr1_23192974_chr1_23168270	lost	0.0113285272914521	0.0163304514889529	0.0102783803294336	0.4866451753275833
chr1	23368252	23371375	chr1	23340411	23343524	27846	chr1_23368252_chr1_23340411	Common	0.0243716679360243	0.0245433789954337	0.0102783803294336	0.0167060425773209
chr1	23368252	23371375	chr1	23380682	23383776	12416	chr1_23368252_chr1_23380682	Common	0.0297029702970297	0.023972602739726	0.0162710333613385	-0.3521821527893574
chr1	23528520	23531563	chr1	23635369	23638419	106853	chr1_23528520_chr1_23635369	Common	0.011011011011011	0.0074626865671641	0.0024455409075366	-1.4509364504644628
chr1	23559791	23562802	chr1	23553569	23556702	6161	chr1_23559791_chr1_23553569	Common	0.0945147679324894	0.0942492012779552	0.0769968737385964	-0.0034490576258429
chr1	23559791	23562802	chr1	23591138	23594299	31422	chr1_23559791_chr1_23591138	lost	0.0185654008438818	0.0127795527156549	0.0085063324449336	-0.6801812844350983
chr1	23559791	23562802	chr1	23606482	23609486	46688	chr1_23559791_chr1_23606482	lost	0.010970464135021	0.005591054313099	0.005353066628413	-1.0049211405980143
chr1	23559791	23562802	chr1	23619033	23622332	59386	chr1_23559791_chr1_23619033	Common	0.0084388185654008	0.0071884984025559	0.0042775206859493	-0.2923002025336622
chr1	23559791	23562802	chr1	23638420	23641551	78689	chr1_23559791_chr1_23638420	Common	0.0126582278481012	0.0095846645367412	0.0033366931928052	-0.921140522595082
chr1	23559791	23562802	chr1	23650947	23654142	91248	chr1_23559791_chr1_23650947	Common	0.0092827004219409	0.0071884984025559	0.0029790492753429	-0.7029766297316216
chr1	23578335	23581606	chr1	23565918	23569081	12471	chr1_23578335_chr1_23565918	lost	0.0	0.0139860139860139	0.024857743218183	0.5626421458800577
chr1	23578335	23581606	chr1	23569082	23572243	9308	chr1_23578335_chr1_23569082	lost	0.0067114093959731	0.0034965034965034	0.0769968737385964	-0.0417537199027616
chr1	23578335	23581606	chr1	23584755	23588051	6433	chr1_23578335_chr1_23584755	Common	0.0033557046979865	0.0	0.024857743218183	-0.1349963537933695
chr1	23578335	23581606	chr1	23591138	23594299	12748	chr1_23578335_chr1_23591138	Common	0.0067114093959731	0.0069930069930069	0.0162710333613385	0.0173066818056522
chr1	23578335	23581606	chr1	23594300	23597320	15840	chr1_23578335_chr1_23594300	lost	0.0033557046979865	0.0	0.0122190727311731	-0.2746284249070354
chr1	23578335	23581606	chr1	23597321	23600345	18863	chr1_23578335_chr1_23597321	Common	0.0033557046979865	0.0	0.0122190727311731	-0.2746284249070354
chr1	23578335	23581606	chr1	23619033	23622332	40712	chr1_23578335_chr1_23619033	Common	0.0	0.0	0.005353066628413	0.0
chr1	23578335	23581606	chr1	23635369	23638419	56924	chr1_23578335_chr1_23635369	Common	0.0	0.0	0.0042775206859493	0.0
chr1	23691329	23694367	chr1	23487851	23490857	203494	chr1_23691329_chr1_23487851	Common	0.0038461538461538	0.0039239360096589	0.0015238759732089	0.0510423189764451
chr1	23691329	23694367	chr1	23506382	23509843	184736	chr1_23691329_chr1_23506382	lost	0.0041420118343195	0.0015092061575611	0.0017047192079292	-1.5444218992267686
chr1	23691329	23694367	chr1	23531564	23534672	159730	chr1_23691329_chr1_23531564	Common	0.0076923076923076	0.0066405070932689	0.0018136103103176	-0.5799485110197409
chr1	23691329	23694367	chr1	23537739	23540841	153558	chr1_23691329_chr1_23537739	Common	0.0032544378698224	0.00271657108361	0.0019033730785275	-0.2825861058351053
chr1	23691329	23694367	chr1	23543989	23547094	147307	chr1_23691329_chr1_23543989	Common	0.0068047337278106	0.0051313009357078	0.0019051299716938	-0.8783824814928469
chr1	23691329	23694367	chr1	23547095	23550277	144162	chr1_23691329_chr1_23547095	Common	0.0068047337278106	0.0051313009357078	0.0019051299716938	-0.8783824814928469
chr1	23691329	23694367	chr1	23550278	23553568	140925	chr1_23691329_chr1_23550278	Common	0.0088757396449704	0.0072441895562933	0.0020067792757757	-0.813019203642276
chr1	23691329	23694367	chr1	23584755	23588051	106445	chr1_23691329_chr1_23584755	Common	0.0032544378698224	0.0048294597041955	0.0024455409075366	0.6440382287285537
chr1	23691329	23694367	chr1	23744137	23747725	53083	chr1_23691329_chr1_23744137	Common	0.0094674556213017	0.0072441895562933	0.0045535992060206	-0.4882436868991072
chr1	23741073	23744136	chr1	23497187	23500192	243915	chr1_23741073_chr1_23497187	lost	0.0028702640642939	0.001695873374788	0.0013136863885754	-0.8939657894905652
chr1	23741073	23744136	chr1	23694368	23697389	46726	chr1_23741073_chr1_23694368	Common	0.0091848450057405	0.00847936687394	0.005353066628413	-0.131789529399074
chr1	23775918	23779329	chr1	23860376	23863399	84264	chr1_23775918_chr1_23860376	lost	0.0064935064935064	0.0020366598778004	0.0029103122581155	-1.531398083926568
chr1	23775918	23779329	chr1	23901215	23904235	125102	chr1_23775918_chr1_23901215	lost	0.0054112554112554	0.0025458248472505	0.0022159473778394	-1.2930950403699069
chr1	23866752	23869807	chr1	23772775	23775917	93933	chr1_23866752_chr1_23772775	Common	0.0088652482269503	0.0024606299212598	0.0028116276155387	-2.277904182721349
chr1	23866752	23869807	chr1	23804174	23807367	62509	chr1_23866752_chr1_23804174	Common	0.0236406619385342	0.0078740157480314	0.0042775206859493	-3.6859310212788463
chr1	23866752	23869807	chr1	23807368	23810465	59363	chr1_23866752_chr1_23807368	Common	0.0236406619385342	0.0078740157480314	0.0042775206859493	-3.6859310212788463
chr1	23866752	23869807	chr1	23810466	23813505	56294	chr1_23866752_chr1_23810466	Common	0.0112293144208037	0.0044291338582677	0.0045535992060206	-1.4933638765451724
chr1	23979769	23983008	chr1	24027083	24030263	47285	chr1_23979769_chr1_24027083	Common	0.0089590443686006	0.0053956834532374	0.005353066628413	-0.6656672077365161
chr1	23979769	23983008	chr1	24033306	24036335	53432	chr1_23979769_chr1_24033306	lost	0.0042662116040955	0.0032374100719424	0.0051831174034241	-0.1984908795377586
chr1	23979769	23983008	chr1	24048875	24052195	69147	chr1_23979769_chr1_24048875	Common	0.0051194539249146	0.0039568345323741	0.0037018060700893	-0.3140681522823599
chr1	24111715	24114884	chr1	24008004	24011102	103746	chr1_24111715_chr1_24008004	lost	0.002677376171352	0.0024829298572315	0.0024455409075366	-0.0795105547084902
chr1	24111715	24114884	chr1	24096208	24099395	15498	chr1_24111715_chr1_24096208	lost	0.0261044176706827	0.0223463687150838	0.0162710333613385	-0.2309655983207795
chr1	24185995	24189090	chr1	24388343	24391594	202426	chr1_24185995_chr1_24388343	Common	0.0059612518628912	0.0043541364296081	0.0015985239702299	-1.0053746225975388
chr1	24185995	24189090	chr1	24391595	24394643	205577	chr1_24185995_chr1_24391595	Common	0.0193740685543964	0.0159651669085631	0.0015238759732089	-2.236994155538016
chr1	24319013	24322250	chr1	24256445	24259500	62659	chr1_24319013_chr1_24256445	Common	0.0032154340836012	0.0	0.0039159464475812	-0.8211128846226531
chr1	24319013	24322250	chr1	24262682	24265770	56405	chr1_24319013_chr1_24262682	lost	0.0	0.0	0.0042775206859493	0.0
chr1	24319013	24322250	chr1	24284619	24287699	34472	chr1_24319013_chr1_24284619	lost	0.0	0.0063091482649842	0.0068770492818119	0.917420830714462
chr1	24319013	24322250	chr1	24294237	24297379	24823	chr1_24319013_chr1_24294237	Common	0.0032154340836012	0.0063091482649842	0.0102783803294336	0.3009923822845549
chr1	24319013	24322250	chr1	24306654	24309761	12424	chr1_24319013_chr1_24306654	Common	0.0160771704180064	0.0	0.0162710333613385	-0.9880853945150904
chr1	24319013	24322250	chr1	24309762	24312945	9278	chr1_24319013_chr1_24309762	Common	0.0064308681672025	0.0063091482649842	0.024857743218183	-0.0048966594091015
chr1	24319013	24322250	chr1	24312946	24316004	6156	chr1_24319013_chr1_24312946	Common	0.0064308681672025	0.0063091482649842	0.024857743218183	-0.0048966594091015
chr1	24319013	24322250	chr1	24328437	24331554	9364	chr1_24319013_chr1_24328437	Common	0.0128617363344051	0.0031545741324921	0.0769968737385964	-0.1260721602135269
chr1	24319013	24322250	chr1	24379167	24382229	60067	chr1_24319013_chr1_24379167	lost	0.0064308681672025	0.0	0.0042775206859493	-1.5034101853268462
chr1	24413695	24416707	chr1	24127175	24130435	286396	chr1_24413695_chr1_24127175	lost	0.0026647286821705	0.0027742749054224	0.0011638022397711	0.0941278676980763
chr1	24413695	24416707	chr1	24204221	24207238	209472	chr1_24413695_chr1_24204221	Common	0.004360465116279	0.0042875157629255	0.0016059709000252	-0.0454238326188374
chr1	24413695	24416707	chr1	24528763	24531920	115140	chr1_24413695_chr1_24528763	lost	0.00484496124031	0.0022698612862547	0.0024584594957677	-1.0474445312149328
chr1	24413695	24416707	chr1	24534988	24538429	121507	chr1_24413695_chr1_24534988	Common	0.005329457364341	0.0032786885245901	0.0023214881806413	-0.8833854321775605
chr1	24413695	24416707	chr1	24561109	24564151	147429	chr1_24413695_chr1_24561109	lost	0.00484496124031	0.0020176544766708	0.0019051299716938	-1.4840492804411998
chr1	24413695	24416707	chr1	24586331	24589480	172704	chr1_24413695_chr1_24586331	Common	0.00484496124031	0.0025220680958385	0.0019237217207373	-1.2074995668194122
chr1	24413695	24416707	chr1	24589481	24592694	175886	chr1_24413695_chr1_24589481	lost	0.0031492248062015	0.0010088272383354	0.0017544218223375	-1.220001678395882
chr1	24413695	24416707	chr1	24640471	24644051	227060	chr1_24413695_chr1_24640471	lost	0.0031492248062015	0.0015132408575031	0.0013478259493105	-1.213794666540802
chr1	24416708	24419992	chr1	24512870	24515920	96045	chr1_24416708_chr1_24512870	lost	0.0055717054263565	0.001765447667087	0.0028116276155387	-1.353756001767068
chr1	24416708	24419992	chr1	24522522	24525544	105683	chr1_24416708_chr1_24522522	lost	0.0036337209302325	0.0020176544766708	0.0024455409075366	-0.6608216810364212
chr1	24499732	24503567	chr1	24410387	24413694	89609	chr1_24499732_chr1_24410387	Common	0.0110441767068273	0.0069156293222683	0.0029790492753429	-1.3858607236644986
chr1	24744324	24747327	chr1	24691652	24694689	52655	chr1_24744324_chr1_24691652	lost	0.0093385214007782	0.0044776119402985	0.0045535992060206	-1.067487330473156
chr1	24744324	24747327	chr1	24694690	24697865	49548	chr1_24744324_chr1_24694690	lost	0.0155642023346303	0.003731343283582	0.0051831174034241	-2.28296180272342
chr1	24744324	24747327	chr1	24765837	24768890	21538	chr1_24744324_chr1_24765837	lost	0.0272373540856031	0.0253731343283582	0.0122190727311731	-0.1525663852125978
chr1	24744324	24747327	chr1	24768891	24771999	24620	chr1_24744324_chr1_24768891	Common	0.0178988326848249	0.0186567164179104	0.0102783803294336	0.0737357160169714
chr1	24744324	24747327	chr1	24804010	24807063	59711	chr1_24744324_chr1_24804010	Common	0.0046692607003891	0.0044776119402985	0.0042775206859493	-0.0448037015274098
chr1	24744324	24747327	chr1	24822575	24825983	78454	chr1_24744324_chr1_24822575	Common	0.0077821011673151	0.0052238805970149	0.0033366931928052	-0.7666933764891662
chr1	24744324	24747327	chr1	24825984	24829031	81682	chr1_24744324_chr1_24825984	lost	0.0140077821011673	0.0029850746268656	0.0030306212865587	-3.63711148047063
chr1	24744324	24747327	chr1	24829032	24832300	84841	chr1_24744324_chr1_24829032	lost	0.001556420233463	0.0029850746268656	0.0029103122581155	0.4908938514823573
chr1	24775022	24778114	chr1	24768891	24771999	6123	chr1_24775022_chr1_24768891	Common	0.0797743755036261	0.0626016260162601	0.0769968737385964	-0.2230317758830994
chr1	24775022	24778114	chr1	24781160	24784161	6092	chr1_24775022_chr1_24781160	Common	0.0813859790491539	0.0593495934959349	0.0769968737385964	-0.2861984452515859
chr1	24775022	24778114	chr1	24807064	24810168	32048	chr1_24775022_chr1_24807064	Common	0.0185334407735697	0.016260162601626	0.0085063324449336	-0.2672453947291526
chr1	24775022	24778114	chr1	24822575	24825983	47711	chr1_24775022_chr1_24822575	Common	0.0120870265914585	0.008130081300813	0.005353066628413	-0.7391922360246278
chr1	24775022	24778114	chr1	24825984	24829031	50939	chr1_24775022_chr1_24825984	lost	0.0136986301369863	0.0121951219512195	0.0051831174034241	-0.2900779721434683
chr1	24918366	24922013	chr1	25084153	25087282	165528	chr1_24918366_chr1_25084153	lost	0.0085653104925053	0.0	0.0017444239713157	-4.910108226754505
chr1	24918366	24922013	chr1	25091101	25094318	172520	chr1_24918366_chr1_25091101	Common	0.0042826552462526	0.0011148272017837	0.0019237217207373	-1.6467184470187737
chr1	24918366	24922013	chr1	25097422	25100769	178906	chr1_24918366_chr1_25097422	Common	0.006423982869379	0.0022296544035674	0.0017544218223375	-2.3907183622598
chr1	24918366	24922013	chr1	25103865	25106870	185178	chr1_24918366_chr1_25103865	lost	0.0053533190578158	0.0055741360089186	0.0017047192079292	0.1295327406857847
chr1	24918366	24922013	chr1	25106871	25110048	188270	chr1_24918366_chr1_25106871	lost	0.0053533190578158	0.0055741360089186	0.0017047192079292	0.1295327406857847
chr1	24918366	24922013	chr1	25113170	25116384	194588	chr1_24918366_chr1_25113170	lost	0.0042826552462526	0.0033444816053511	0.0016823676110632	-0.5576507980372852
chr1	24918366	24922013	chr1	25116385	25119508	197757	chr1_24918366_chr1_25116385	lost	0.0139186295503211	0.0022296544035674	0.0015268086706275	-7.6558218273342575
chr1	24918366	24922013	chr1	25157590	25160706	238959	chr1_24918366_chr1_25157590	lost	0.0010706638115631	0.0011148272017837	0.0012529151617968	0.0352485080930929
chr1	24918366	24922013	chr1	25221505	25224738	302932	chr1_24918366_chr1_25221505	lost	0.0085653104925053	0.0011148272017837	0.0010554127535429	-7.059307617527952
chr1	24963250	24966386	chr1	24969427	24972501	6146	chr1_24963250_chr1_24969427	lost	0.016638935108153	0.0403361344537815	0.024857743218183	0.9533125810187896
chr1	24963250	24966386	chr1	25049710	25052727	86400	chr1_24963250_chr1_25049710	lost	0.0083194675540765	0.0016806722689075	0.0029790492753429	-2.228494620789617
chr1	24963250	24966386	chr1	25080828	25084152	117672	chr1_24963250_chr1_25080828	lost	0.0033277870216306	0.0067226890756302	0.0023214881806413	1.462381795569512
chr1	25231374	25234422	chr1	24640471	24644051	590637	chr1_25231374_chr1_24640471	lost	0.0070609002647837	0.0	0.0005384883380789	-13.112447875796263
chr1	25231374	25234422	chr1	25498181	25501368	266876	chr1_25231374_chr1_25498181	lost	0.0044130626654898	0.0008912655971479	0.0012062502827234	-2.919623828307341
chr1	25430111	25433374	chr1	25237541	25240785	192579	chr1_25430111_chr1_25237541	Common	0.0044822949350067	0.0035799522673031	0.0015268086706275	-0.5909991769517049
chr1	25430111	25433374	chr1	25243896	25246911	186339	chr1_25430111_chr1_25243896	Common	0.0098610488570147	0.0047732696897374	0.0017047192079292	-2.9845262161723447
chr1	25430111	25433374	chr1	25246912	25249983	183295	chr1_25430111_chr1_25246912	Common	0.0098610488570147	0.0047732696897374	0.0017047192079292	-2.9845262161723447
chr1	25430111	25433374	chr1	25551423	25554518	121228	chr1_25430111_chr1_25551423	lost	0.0058269834155087	0.0015910898965791	0.0023214881806413	-1.8246457398544331
chr1	25430111	25433374	chr1	25652060	25655147	221861	chr1_25430111_chr1_25652060	lost	0.002689376961004	0.0011933174224343	0.001390758464245	-1.0757148541833947
chr1	25798272	25801274	chr1	25607772	25610786	190494	chr1_25798272_chr1_25607772	Common	0.0	0.0075949367088607	0.0016823676110632	4.514433503662589
chr1	25817240	25820443	chr1	25520457	25523599	296813	chr1_25817240_chr1_25520457	lost	0.0063157894736842	0.0013486176668914	0.0010516942694896	-4.723018800134103
chr1	25817240	25820443	chr1	25604762	25607771	212575	chr1_25817240_chr1_25604762	lost	0.0063157894736842	0.0040458530006743	0.0016059709000252	-1.4134356188983326
chr1	25868344	25871397	chr1	25862199	25865333	6104	chr1_25868344_chr1_25862199	lost	0.0059523809523809	0.013029315960912	0.0769968737385964	0.0919119785636651
chr1	25905689	25908777	chr1	25911791	25914988	6156	chr1_25905689_chr1_25911791	lost	0.054713493530499	0.0561751342420487	0.0769968737385964	0.0189831176329563
chr1	25905689	25908777	chr1	25914989	25918082	9302	chr1_25905689_chr1_25914989	Common	0.0373382624768946	0.0396530359355638	0.024857743218183	0.0931208210798458
chr1	25905689	25908777	chr1	25921143	25924260	15468	chr1_25905689_chr1_25921143	Common	0.0255083179297597	0.0194134655101197	0.0162710333613385	-0.3745829957009265
chr1	25905689	25908777	chr1	25927338	25930342	21607	chr1_25905689_chr1_25927338	lost	0.022181146025878	0.016935150764147	0.0122190727311731	-0.4293284259080852
chr1	25905689	25908777	chr1	25930343	25933763	24820	chr1_25905689_chr1_25930343	Common	0.0181146025878003	0.0144568360181743	0.0102783803294336	-0.355869937907582
chr1	25905689	25908777	chr1	25974055	25977085	68337	chr1_25905689_chr1_25974055	lost	0.0051756007393715	0.0033044196612969	0.0037018060700893	-0.5054778782696748
chr1	25905689	25908777	chr1	25989249	25992377	83580	chr1_25905689_chr1_25989249	lost	0.0088724584103512	0.0053696819496076	0.0029103122581155	-1.2035741013618004
chr1	25905689	25908777	chr1	25992378	25995440	86676	chr1_25905689_chr1_25992378	Common	0.0088724584103512	0.0053696819496076	0.0029103122581155	-1.2035741013618004
chr1	25905689	25908777	chr1	26001601	26004644	95889	chr1_25905689_chr1_26001601	lost	0.0073937153419593	0.0012391573729863	0.0028116276155387	-2.188966253909025
chr1	25905689	25908777	chr1	26004645	26007725	98952	chr1_25905689_chr1_26004645	lost	0.0036968576709796	0.0028913672036348	0.0025747666357719	-0.3128401837098234
chr1	25905689	25908777	chr1	26020735	26023885	115077	chr1_25905689_chr1_26020735	lost	0.0121996303142329	0.0082610491532424	0.0024584594957677	-1.6020524917212304
chr1	25905689	25908777	chr1	26023886	26027058	118239	chr1_25905689_chr1_26023886	Common	0.0040665434380776	0.0033044196612969	0.0023214881806413	-0.3282910432781583
chr1	25905689	25908777	chr1	26039622	26042815	133985	chr1_25905689_chr1_26039622	lost	0.0044362292051756	0.0016522098306484	0.002250449776869	-1.237094647986514
chr1	25961793	25964811	chr1	25974055	25977085	12268	chr1_25961793_chr1_25974055	lost	0.0276179516685845	0.0134474327628361	0.0162710333613385	-0.8709046678878308
chr1	25995441	25998525	chr1	25820444	25823599	174962	chr1_25995441_chr1_25820444	Common	0.006043956043956	0.0029282576866764	0.0017544218223375	-1.7759117662640664
chr1	25995441	25998525	chr1	25823600	25827060	171653	chr1_25995441_chr1_25823600	lost	0.0065934065934065	0.0009760858955588	0.0019237217207373	-2.920027692827938
chr1	25995441	25998525	chr1	25827061	25830331	168287	chr1_25995441_chr1_25827061	lost	0.0065934065934065	0.0009760858955588	0.0019237217207373	-2.920027692827938
chr1	25995441	25998525	chr1	25833551	25836559	161928	chr1_25995441_chr1_25833551	Common	0.0065934065934065	0.0053684724255734	0.0018136103103176	-0.6754120005077721
chr1	25995441	25998525	chr1	25836560	25839767	158820	chr1_25995441_chr1_25836560	Common	0.0065934065934065	0.0053684724255734	0.0018136103103176	-0.6754120005077721
chr1	25995441	25998525	chr1	25839768	25843004	155597	chr1_25995441_chr1_25839768	lost	0.0043956043956043	0.0029282576866764	0.0019033730785275	-0.7709191253577795
chr1	25995441	25998525	chr1	25849348	25852677	145971	chr1_25995441_chr1_25849348	Common	0.0082417582417582	0.0034163006344558	0.0019051299716938	-2.532875803225185
chr1	25995441	25998525	chr1	25852678	25855801	142744	chr1_25995441_chr1_25852678	lost	0.0082417582417582	0.0034163006344558	0.0019051299716938	-2.532875803225185
chr1	25995441	25998525	chr1	25862199	25865333	133217	chr1_25995441_chr1_25862199	lost	0.0087912087912087	0.0014641288433382	0.002250449776869	-3.255829133882969
chr1	25995441	25998525	chr1	25865334	25868343	130145	chr1_25995441_chr1_25865334	Common	0.0082417582417582	0.0063445583211322	0.002307961940378	-0.8220239196471275
chr1	25995441	25998525	chr1	25877429	25880503	118017	chr1_25995441_chr1_25877429	lost	0.0082417582417582	0.0029282576866764	0.0023214881806413	-2.2888337745548912
chr1	25995441	25998525	chr1	25883688	25886692	111793	chr1_25995441_chr1_25883688	Common	0.0082417582417582	0.0053684724255734	0.0025303367054714	-1.1355349704929445
chr1	25995441	25998525	chr1	25889710	25892879	105689	chr1_25995441_chr1_25889710	lost	0.0104395604395604	0.0029282576866764	0.0024455409075366	-3.071427973147294
chr1	25995441	25998525	chr1	25892880	25895944	102571	chr1_25995441_chr1_25892880	Common	0.0104395604395604	0.0029282576866764	0.0024455409075366	-3.071427973147294
chr1	25995441	25998525	chr1	25895945	25899102	99460	chr1_25995441_chr1_25895945	Common	0.0197802197802197	0.0092728160078086	0.0025747666357719	-4.0809149949471175
chr1	25995441	25998525	chr1	25899103	25902606	96129	chr1_25995441_chr1_25899103	lost	0.0054945054945054	0.002440214738897	0.0028116276155387	-1.0863069983836575
chr1	25995441	25998525	chr1	25930343	25933763	64930	chr1_25995441_chr1_25930343	Common	0.0104395604395604	0.004880429477794	0.0039159464475812	-1.4196136326634543
chr1	26017584	26020734	chr1	25823600	25827060	193829	chr1_26017584_chr1_25823600	lost	0.0043327556325823	0.0009560229445506	0.0016823676110632	-2.0071312986687597
chr1	26017584	26020734	chr1	25862199	25865333	155393	chr1_26017584_chr1_25862199	Common	0.0017331022530329	0.002868068833652	0.0019033730785275	0.596292231629711
chr1	26017584	26020734	chr1	25883688	25886692	133969	chr1_26017584_chr1_25883688	lost	0.0086655112651646	0.0019120458891013	0.002307961940378	-2.926159768023286
chr1	26017584	26020734	chr1	25886693	25889709	130958	chr1_26017584_chr1_25886693	lost	0.0086655112651646	0.0019120458891013	0.002307961940378	-2.926159768023286
chr1	26017584	26020734	chr1	25899103	25902606	118305	chr1_26017584_chr1_25899103	lost	0.0086655112651646	0.002868068833652	0.0024584594957677	-2.3581606455151967
chr1	26017584	26020734	chr1	26023886	26027058	6313	chr1_26017584_chr1_26023886	Common	0.0294627383015597	0.0296367112810707	0.024857743218183	0.006998743931979
chr1	26017584	26020734	chr1	26027059	26030159	9450	chr1_26017584_chr1_26027059	lost	0.0294627383015597	0.0296367112810707	0.024857743218183	0.006998743931979
chr1	26107949	26111168	chr1	26165211	26168438	57266	chr1_26107949_chr1_26165211	lost	0.057347670250896	0.0243161094224924	0.0042775206859493	-7.722127665426458
chr1	26158563	26162093	chr1	26077158	26080380	81559	chr1_26158563_chr1_26077158	lost	0.0	0.0	0.0029103122581155	0.0
chr1	26158563	26162093	chr1	26101880	26104881	56948	chr1_26158563_chr1_26101880	lost	0.002906976744186	0.0	0.0042775206859493	-0.6795938483090831
chr1	26158563	26162093	chr1	26104882	26107948	53913	chr1_26158563_chr1_26104882	lost	0.0	0.0033557046979865	0.0045535992060206	0.7369345755220897
chr1	26168439	26171460	chr1	26030160	26033234	138252	chr1_26168439_chr1_26030160	Common	0.006875	0.002903600464576	0.002250449776869	-1.7647136924553863
chr1	26168439	26171460	chr1	26101880	26104881	66569	chr1_26168439_chr1_26101880	Common	0.010625	0.0046457607433217	0.0039159464475812	-1.526895052502935
chr1	26168439	26171460	chr1	26104882	26107948	63534	chr1_26168439_chr1_26104882	Common	0.01	0.0046457607433217	0.0042775206859493	-1.2517155730574638
chr1	26168439	26171460	chr1	26235677	26239102	67440	chr1_26168439_chr1_26235677	Common	0.00625	0.0139372822299651	0.0037018060700893	2.076630186567197
chr1	26168439	26171460	chr1	26279858	26282910	111435	chr1_26168439_chr1_26279858	lost	0.006875	0.0046457607433217	0.0024584594957677	-0.9067626538146872
chr1	26168439	26171460	chr1	26320031	26323105	151619	chr1_26168439_chr1_26320031	Common	0.00625	0.002903600464576	0.0019033730785275	-1.758141676571774
chr1	26168439	26171460	chr1	26323106	26326313	154760	chr1_26168439_chr1_26323106	Common	0.00625	0.002903600464576	0.0019033730785275	-1.758141676571774
chr1	26232519	26235676	chr1	26061712	26064712	170885	chr1_26232519_chr1_26061712	lost	0.0033296337402885	0.0014031805425631	0.0019237217207373	-1.0014198919514152
chr1	26232519	26235676	chr1	26080381	26083425	152194	chr1_26232519_chr1_26080381	Common	0.0049944506104328	0.0042095416276894	0.001950153453974	-0.4024857536948787
chr1	26232519	26235676	chr1	26104882	26107948	127682	chr1_26232519_chr1_26104882	Common	0.0066592674805771	0.0074836295603367	0.0022159473778394	0.3720133826297708
chr1	26232519	26235676	chr1	26120730	26124235	111615	chr1_26232519_chr1_26120730	Common	0.0061043285238623	0.0046772684752104	0.0025303367054714	-0.5639802977864888
chr1	26232519	26235676	chr1	26162094	26165210	70445	chr1_26232519_chr1_26162094	Common	0.0049944506104328	0.0070159027128157	0.0037018060700893	0.546071853605797
chr1	26232519	26235676	chr1	26165211	26168438	67273	chr1_26232519_chr1_26165211	Common	0.0177580466148723	0.0130963517305893	0.0039159464475812	-1.190438875169598
chr1	26232519	26235676	chr1	26200744	26203843	31804	chr1_26232519_chr1_26200744	Common	0.0133185349611542	0.0093545369504209	0.0085063324449336	-0.4660055360397155
chr1	26232519	26235676	chr1	26242329	26245446	9790	chr1_26232519_chr1_26242329	Common	0.0260821309655937	0.0243217960710944	0.024857743218183	-0.0708163600793672
chr1	26232519	26235676	chr1	26304384	26307547	71868	chr1_26232519_chr1_26304384	Common	0.0066592674805771	0.0042095416276894	0.0033366931928052	-0.73417773566055
chr1	26276679	26279857	chr1	26095746	26098831	180980	chr1_26276679_chr1_26095746	Common	0.0050847457627118	0.0038167938931297	0.001725035521877	-0.735029426062141
chr1	26276679	26279857	chr1	26282911	26285977	6176	chr1_26276679_chr1_26282911	Common	0.0757062146892655	0.071882951653944	0.0769968737385964	-0.0496547827162626
chr1	26276679	26279857	chr1	26320031	26323105	43300	chr1_26276679_chr1_26320031	lost	0.0107344632768361	0.0069974554707379	0.005353066628413	-0.6981059765374285
chr1	26276679	26279857	chr1	26414067	26417269	137400	chr1_26276679_chr1_26414067	lost	0.0062146892655367	0.0006361323155216	0.0020067792757757	-2.779855770564811
chr1	26276679	26279857	chr1	26420515	26423787	143883	chr1_26276679_chr1_26420515	lost	0.0056497175141242	0.0012722646310432	0.0019051299716938	-2.297718763612263
chr1	26317005	26320030	chr1	26083426	26086451	233579	chr1_26317005_chr1_26083426	lost	0.0045714285714285	0.0025	0.0012529151617968	-1.6532871774477542
chr1	26317005	26320030	chr1	26104882	26107948	212102	chr1_26317005_chr1_26104882	Common	0.0085714285714285	0.0075	0.0016059709000252	-0.6671531666057751
chr1	26317005	26320030	chr1	26200744	26203843	116224	chr1_26317005_chr1_26200744	lost	0.0051428571428571	0.00125	0.0024584594957677	-1.5834538456129614
chr1	26317005	26320030	chr1	26279858	26282910	37133	chr1_26317005_chr1_26279858	lost	0.0148571428571428	0.008125	0.0068770492818119	-0.9789289826594164
chr1	26317005	26320030	chr1	26282911	26285977	34073	chr1_26317005_chr1_26282911	Common	0.0148571428571428	0.008125	0.0068770492818119	-0.9789289826594164
chr1	26317005	26320030	chr1	26285978	26288990	31033	chr1_26317005_chr1_26285978	lost	0.0188571428571428	0.01	0.0085063324449336	-1.0412410888570636
chr1	26317005	26320030	chr1	26310718	26313843	6237	chr1_26317005_chr1_26310718	lost	0.0502857142857142	0.0475	0.0769968737385964	-0.0361795765263374
chr1	26374214	26377243	chr1	26361523	26364698	12618	chr1_26374214_chr1_26361523	Common	0.0627062706270627	0.072463768115942	0.0162710333613385	0.5996851750094748
chr1	26407656	26410956	chr1	26414067	26417269	6362	chr1_26407656_chr1_26414067	lost	0.0	0.0	0.024857743218183	0.0
chr1	26430130	26433139	chr1	26414067	26417269	15966	chr1_26430130_chr1_26414067	lost	0.0355058365758754	0.0267119961146187	0.0162710333613385	-0.5404598629950378
chr1	26552166	26555213	chr1	26545858	26549010	6255	chr1_26552166_chr1_26545858	lost	0.062566844919786	0.0437862202189311	0.0769968737385964	-0.2439141200020018
chr1	26552166	26555213	chr1	26570439	26573715	18388	chr1_26552166_chr1_26570439	lost	0.0245989304812834	0.0193174500965872	0.0122190727311731	-0.4322325024895007
chr1	26552166	26555213	chr1	26772994	26776008	220812	chr1_26552166_chr1_26772994	lost	0.0032085561497326	0.0019317450096587	0.001390758464245	-0.918068214502658
chr1	26552166	26555213	chr1	26797629	26800648	245449	chr1_26552166_chr1_26797629	lost	0.0058823529411764	0.004507405022537	0.0013136863885754	-1.0466332989339886
chr1	26601619	26604620	chr1	26682832	26686091	81342	chr1_26601619_chr1_26682832	Common	0.0084865629420084	0.0088141025641025	0.0030306212865587	0.1080767245801247
chr1	26601619	26604620	chr1	26695215	26698276	93626	chr1_26601619_chr1_26695215	Common	0.0049504950495049	0.0056089743589743	0.0028116276155387	0.2341986206958065
chr1	26601619	26604620	chr1	26704360	26707444	102783	chr1_26601619_chr1_26704360	Common	0.0042432814710042	0.0032051282051282	0.0024455409075366	-0.4245086486497427
chr1	26601619	26604620	chr1	26713796	26716853	112205	chr1_26601619_chr1_26713796	lost	0.0014144271570014	0.0040064102564102	0.0024584594957677	1.054311898923271
chr1	26601619	26604620	chr1	26719892	26723237	118445	chr1_26601619_chr1_26719892	lost	0.0099009900990099	0.0032051282051282	0.0023214881806413	-2.884297214914948
chr1	26601619	26604620	chr1	26723238	26726276	121638	chr1_26601619_chr1_26723238	Common	0.0099009900990099	0.0032051282051282	0.0023214881806413	-2.884297214914948
chr1	26601619	26604620	chr1	26726277	26729381	124710	chr1_26601619_chr1_26726277	Common	0.0084865629420084	0.0064102564102564	0.0022159473778394	-0.9369836813437644
chr1	26601619	26604620	chr1	26732494	26735505	130880	chr1_26601619_chr1_26732494	lost	0.0077793493635077	0.000801282051282	0.002307961940378	-3.023475903195614
chr1	26601619	26604620	chr1	26738584	26741668	137007	chr1_26601619_chr1_26738584	lost	0.012022630834512	0.0048076923076923	0.0020067792757757	-3.595282557435556
chr1	26601619	26604620	chr1	26760207	26763548	158758	chr1_26601619_chr1_26760207	lost	0.0091937765205091	0.000801282051282	0.0018136103103176	-4.627507034715396
chr1	26601619	26604620	chr1	26766553	26769989	165152	chr1_26601619_chr1_26766553	Common	0.0099009900990099	0.0088141025641025	0.0017444239713157	-0.6230638610678602
chr1	26601619	26604620	chr1	26769990	26772993	168372	chr1_26601619_chr1_26769990	Common	0.0169731258840169	0.0096153846153846	0.0019237217207373	-3.8247430432984033
chr1	26601619	26604620	chr1	26772994	26776008	171382	chr1_26601619_chr1_26772994	Common	0.0169731258840169	0.0096153846153846	0.0019237217207373	-3.8247430432984033
chr1	26601619	26604620	chr1	26776009	26779075	174423	chr1_26601619_chr1_26776009	lost	0.0113154172560113	0.0032051282051282	0.0017544218223375	-4.622770275438874
chr1	26601619	26604620	chr1	26779076	26782202	177520	chr1_26601619_chr1_26779076	Common	0.0084865629420084	0.0088141025641025	0.001725035521877	0.1898741318310214
chr1	26601619	26604620	chr1	26782203	26785222	180593	chr1_26601619_chr1_26782203	Common	0.0084865629420084	0.0088141025641025	0.001725035521877	0.1898741318310214
chr1	26601619	26604620	chr1	26788478	26791590	186915	chr1_26601619_chr1_26788478	Common	0.0183875530410183	0.0088141025641025	0.0016823676110632	-5.690462901188046
chr1	26601619	26604620	chr1	26791591	26794597	189975	chr1_26601619_chr1_26791591	Common	0.0183875530410183	0.0088141025641025	0.0016823676110632	-5.690462901188046
chr1	26601619	26604620	chr1	26794598	26797628	192994	chr1_26601619_chr1_26794598	Common	0.012022630834512	0.0112179487179487	0.0015268086706275	-0.5270353332697236
chr1	26601619	26604620	chr1	26797629	26800648	196019	chr1_26601619_chr1_26797629	Common	0.012022630834512	0.0112179487179487	0.0015268086706275	-0.5270353332697236
chr1	26601619	26604620	chr1	26834051	26837242	232527	chr1_26601619_chr1_26834051	lost	0.0056577086280056	0.0080128205128205	0.0012529151617968	1.8797057906437569
chr1	26601619	26604620	chr1	26850725	26853942	249214	chr1_26601619_chr1_26850725	Common	0.0091937765205091	0.0088141025641025	0.0012797425116051	-0.2966799594165306
chr1	26692208	26695214	chr1	26604621	26607762	87520	chr1_26692208_chr1_26604621	Common	0.0090497737556561	0.0034100596760443	0.0029103122581155	-1.9378381353702665
chr1	26692208	26695214	chr1	26610990	26614065	81184	chr1_26692208_chr1_26610990	lost	0.0126696832579185	0.0034100596760443	0.0030306212865587	-3.055354894701588
chr1	26692208	26695214	chr1	26614066	26617094	78131	chr1_26692208_chr1_26614066	Common	0.0144796380090497	0.0102301790281329	0.0033366931928052	-1.2735540055285046
chr1	26692208	26695214	chr1	26620806	26624200	71208	chr1_26692208_chr1_26620806	Common	0.0180995475113122	0.0127877237851662	0.0037018060700893	-1.4349276071120116
chr1	26692208	26695214	chr1	26627220	26630220	64991	chr1_26692208_chr1_26627220	Common	0.0090497737556561	0.0068201193520886	0.0039159464475812	-0.569378165256734
chr1	26692208	26695214	chr1	26630221	26633321	61940	chr1_26692208_chr1_26630221	Common	0.0054298642533936	0.0034100596760443	0.0042775206859493	-0.4721904873502784
chr1	26692208	26695214	chr1	26682832	26686091	9250	chr1_26692208_chr1_26682832	lost	0.0226244343891402	0.0187553282182438	0.024857743218183	-0.155649937202113
chr1	26692208	26695214	chr1	26686092	26689191	6070	chr1_26692208_chr1_26686092	Common	0.0352941176470588	0.0485933503836317	0.0769968737385964	0.1727243210123523
chr1	26692208	26695214	chr1	26723238	26726276	31046	chr1_26692208_chr1_26723238	Common	0.0117647058823529	0.0076726342710997	0.0085063324449336	-0.4810618016334919
chr1	26692208	26695214	chr1	26769990	26772993	77780	chr1_26692208_chr1_26769990	Common	0.004524886877828	0.0034100596760443	0.0030306212865587	-0.3678543428465086
chr1	26785223	26788477	chr1	26561304	26564321	224038	chr1_26785223_chr1_26561304	lost	0.0038461538461538	0.0004759638267491	0.0013478259493105	-2.5004638181426238
chr1	26785223	26788477	chr1	26573716	26576736	211624	chr1_26785223_chr1_26573716	lost	0.0072115384615384	0.0052356020942408	0.0016059709000252	-1.2303687241571797
chr1	26785223	26788477	chr1	26576737	26579782	208591	chr1_26785223_chr1_26576737	Common	0.0072115384615384	0.0052356020942408	0.0016059709000252	-1.2303687241571797
chr1	26785223	26788477	chr1	26579783	26582880	205519	chr1_26785223_chr1_26579783	lost	0.0052884615384615	0.0023798191337458	0.0015238759732089	-1.9087133440332984
chr1	26785223	26788477	chr1	26589145	26592189	196183	chr1_26785223_chr1_26589145	Common	0.0076923076923076	0.0033317467872441	0.0015268086706275	-2.855996949029105
chr1	26785223	26788477	chr1	26592190	26595278	193116	chr1_26785223_chr1_26592190	lost	0.0076923076923076	0.0033317467872441	0.0015268086706275	-2.855996949029105
chr1	26785223	26788477	chr1	26595279	26598515	189953	chr1_26785223_chr1_26595279	Common	0.0076923076923076	0.0095192765349833	0.0016823676110632	1.085951031547144
chr1	26785223	26788477	chr1	26598516	26601618	186783	chr1_26785223_chr1_26598516	Common	0.0269230769230769	0.019990480723465	0.0017047192079292	-4.066708562539842
chr1	26785223	26788477	chr1	26604621	26607762	180659	chr1_26785223_chr1_26604621	Common	0.0134615384615384	0.0104712041884816	0.001725035521877	-1.7334914180798653
chr1	26785223	26788477	chr1	26607763	26610989	177474	chr1_26785223_chr1_26607763	Common	0.0134615384615384	0.0104712041884816	0.001725035521877	-1.7334914180798653
chr1	26785223	26788477	chr1	26610990	26614065	174323	chr1_26785223_chr1_26610990	Common	0.0129807692307692	0.0099952403617325	0.0017544218223375	-1.7017166744192436
chr1	26785223	26788477	chr1	26614066	26617094	171270	chr1_26785223_chr1_26614066	Common	0.010576923076923	0.0061875297477391	0.0019237217207373	-2.28171948253586
chr1	26785223	26788477	chr1	26620806	26624200	164347	chr1_26785223_chr1_26620806	Common	0.0067307692307692	0.002855782960495	0.0017444239713157	-2.221355779324348
chr1	26785223	26788477	chr1	26630221	26633321	155079	chr1_26785223_chr1_26630221	Common	0.0033653846153846	0.0023798191337458	0.0019033730785275	-0.5177994229072724
chr1	26785223	26788477	chr1	26642638	26645971	142546	chr1_26785223_chr1_26642638	lost	0.0033653846153846	0.0047596382674916	0.0019051299716938	0.7318417498137576
chr1	26785223	26788477	chr1	26673643	26676724	111667	chr1_26785223_chr1_26673643	Common	0.00625	0.0052356020942408	0.0025303367054714	-0.4008944357348448
chr1	26785223	26788477	chr1	26689192	26692207	96151	chr1_26785223_chr1_26689192	Common	0.0192307692307692	0.008567348881485	0.0028116276155387	-3.792614743983816
chr1	26785223	26788477	chr1	26695215	26698276	90105	chr1_26785223_chr1_26695215	Common	0.0153846153846153	0.0076154212279866	0.0029790492753429	-2.6079441588740804
chr1	26785223	26788477	chr1	26698277	26701346	87039	chr1_26785223_chr1_26698277	Common	0.0153846153846153	0.0076154212279866	0.0029790492753429	-2.6079441588740804
chr1	26785223	26788477	chr1	26701347	26704359	83997	chr1_26785223_chr1_26701347	lost	0.0081730769230769	0.0033317467872441	0.0029103122581155	-1.6635088287631477
chr1	26785223	26788477	chr1	26704360	26707444	80948	chr1_26785223_chr1_26704360	Common	0.0096153846153846	0.0047596382674916	0.0030306212865587	-1.6022280215046432
chr1	26785223	26788477	chr1	26707445	26710648	77804	chr1_26785223_chr1_26707445	lost	0.0096153846153846	0.0047596382674916	0.0030306212865587	-1.6022280215046432
chr1	26785223	26788477	chr1	26723238	26726276	62093	chr1_26785223_chr1_26723238	Common	0.004326923076923	0.00571156592099	0.0039159464475812	0.3535908528376758
chr1	26785223	26788477	chr1	26744796	26748003	40451	chr1_26785223_chr1_26744796	Common	0.0100961538461538	0.0061875297477391	0.0060106615093985	-0.6502818520562078
chr1	26785223	26788477	chr1	26760207	26763548	24973	chr1_26785223_chr1_26760207	Common	0.0149038461538461	0.0157068062827225	0.0102783803294336	0.0781212703889701
chr1	26785223	26788477	chr1	26766553	26769989	18579	chr1_26785223_chr1_26766553	Common	0.0235576923076923	0.0209424083769633	0.0122190727311731	-0.2140329293610704
chr1	26824554	26827604	chr1	26598516	26601618	226012	chr1_26824554_chr1_26598516	Common	0.0078212290502793	0.0122863247863247	0.0013478259493105	3.3128133037723355
chr1	26824554	26827604	chr1	26604621	26607762	219888	chr1_26824554_chr1_26604621	Common	0.0044692737430167	0.0048076923076923	0.001390758464245	0.2433338163138614
chr1	26824554	26827604	chr1	26620806	26624200	203576	chr1_26824554_chr1_26620806	lost	0.0055865921787709	0.0021367521367521	0.0015238759732089	-2.2638588065366907
chr1	26824554	26827604	chr1	26830846	26834050	6369	chr1_26824554_chr1_26830846	lost	0.0569832402234636	0.0507478632478632	0.0769968737385964	-0.0809822097033378
chr1	26860203	26863229	chr1	26604621	26607762	255525	chr1_26860203_chr1_26604621	Common	0.0016977928692699	0.0072262367982212	0.0013733964436465	4.025380984876095
chr1	26900058	26903786	chr1	26539359	26542438	361024	chr1_26900058_chr1_26539359	lost	0.0042997542997543	0.0022484541877459	0.000869462407364	-2.3592740693956724
chr1	26900058	26903786	chr1	26576737	26579782	323663	chr1_26900058_chr1_26576737	Common	0.0033783783783783	0.0030916245081506	0.001024862542161	-0.2797973956810506
chr1	26900058	26903786	chr1	26607763	26610989	292546	chr1_26900058_chr1_26607763	lost	0.0027641277641277	0.0033726812816188	0.0010516942694896	0.5786410890937439
chr1	26900058	26903786	chr1	26919188	26922270	18807	chr1_26900058_chr1_26919188	Common	0.0156633906633906	0.0148960089938167	0.0122190727311731	-0.0628019561268492
chr1	26913059	26916162	chr1	26906839	26910009	6186	chr1_26913059_chr1_26906839	lost	0.0632411067193675	0.0439560439560439	0.0769968737385964	-0.2504655296628824
chr1	26913059	26916162	chr1	26919188	26922270	6119	chr1_26913059_chr1_26919188	lost	0.0387351778656126	0.0236686390532544	0.024857743218183	-0.6061104855784836
chr1	26957030	26960737	chr1	26947699	26950739	9664	chr1_26957030_chr1_26947699	Common	0.0222222222222222	0.0191489361702127	0.024857743218183	-0.1236349585332183
chr1	26957030	26960737	chr1	26967231	26970250	9857	chr1_26957030_chr1_26967231	lost	0.0244444444444444	0.0212765957446808	0.024857743218183	-0.1274391111034713
chr1	26960738	26963874	chr1	26947699	26950739	13087	chr1_26960738_chr1_26947699	lost	0.0212940212940212	0.0267558528428093	0.0162710333613385	0.335678221997004
chr1	27231599	27234853	chr1	27036096	27039139	195609	chr1_27231599_chr1_27036096	Common	0.0028301886792452	0.0035046728971962	0.0015268086706275	0.4417607987998541
chr1	27231599	27234853	chr1	27099947	27103231	131637	chr1_27231599_chr1_27099947	Common	0.0028301886792452	0.0038940809968847	0.002307961940378	0.4609661446432556
chr1	27231599	27234853	chr1	27109296	27112353	122402	chr1_27231599_chr1_27109296	Common	0.0080188679245283	0.0058411214953271	0.0023214881806413	-0.9380820662199534
chr1	27324102	27327200	chr1	27330387	27333509	6297	chr1_27324102_chr1_27330387	lost	0.0602240896358543	0.0450606585788561	0.0769968737385964	-0.1969356718102332
chr1	27339714	27342748	chr1	27317724	27320785	21977	chr1_27339714_chr1_27317724	Common	0.0244088482074752	0.0193771626297577	0.0102783803294336	-0.4895407074311563
chr1	27339714	27342748	chr1	27348837	27352115	9245	chr1_27339714_chr1_27348837	Common	0.0335621662852784	0.0249134948096885	0.024857743218183	-0.347926656079682
chr1	27365195	27368195	chr1	27295870	27299053	69234	chr1_27365195_chr1_27295870	Common	0.0072576464489372	0.0048123195380173	0.0037018060700893	-0.6605767197472207
chr1	27365195	27368195	chr1	27299054	27302103	66117	chr1_27365195_chr1_27299054	Common	0.0114048729911871	0.0062560153994225	0.0039159464475812	-1.314843719312065
chr1	27365195	27368195	chr1	27317724	27320785	47441	chr1_27365195_chr1_27317724	Common	0.0088128564022809	0.0091434071222329	0.0051831174034241	0.0637744998277618
chr1	27365195	27368195	chr1	27371352	27374532	6247	chr1_27365195_chr1_27371352	lost	0.0850181441161223	0.0774783445620789	0.0769968737385964	-0.0979234504980158
chr1	27365195	27368195	chr1	27386687	27389693	21495	chr1_27365195_chr1_27386687	lost	0.013478486262312	0.0096246390760346	0.0122190727311731	-0.3153960428147349
chr1	27365195	27368195	chr1	27609752	27612811	244586	chr1_27365195_chr1_27609752	Common	0.0010368066355624	0.0057747834456207	0.0013136863885754	3.606627008745968
chr1	27374533	27377645	chr1	27305158	27308502	69259	chr1_27374533_chr1_27305158	lost	0.0122377622377622	0.0	0.0037018060700893	-3.3058896133548608
chr1	27380649	27383649	chr1	27295870	27299053	84688	chr1_27380649_chr1_27295870	lost	0.0127041742286751	0.009784735812133	0.0029103122581155	-1.0031358004286692
chr1	27380649	27383649	chr1	27299054	27302103	81571	chr1_27380649_chr1_27299054	lost	0.013309134906231	0.0026092628832354	0.0030306212865587	-3.5305869692300296
chr1	27383650	27386686	chr1	27295870	27299053	87707	chr1_27383650_chr1_27295870	Common	0.0	0.0	0.0029790492753429	0.0
chr1	27383650	27386686	chr1	27302104	27305157	81538	chr1_27383650_chr1_27302104	lost	0.0032786885245901	0.0	0.0029103122581155	-1.1265762000099575
chr1	27389694	27392869	chr1	27295870	27299053	93820	chr1_27389694_chr1_27295870	Common	0.0215889464594127	0.005503144654088	0.0028116276155387	-5.7211707967388845
chr1	27389694	27392869	chr1	27299054	27302103	90703	chr1_27389694_chr1_27299054	Common	0.0207253886010362	0.0102201257861635	0.0029790492753429	-3.52638101753566
chr1	27389694	27392869	chr1	27302104	27305157	87651	chr1_27389694_chr1_27302104	lost	0.0207253886010362	0.0102201257861635	0.0029790492753429	-3.52638101753566
chr1	27389694	27392869	chr1	27606728	27609751	216958	chr1_27389694_chr1_27606728	Common	0.0120898100172711	0.0110062893081761	0.0014547156681695	-0.7448333257168214
chr1	27392870	27395912	chr1	27295870	27299053	96930	chr1_27392870_chr1_27295870	Common	0.0215889464594127	0.005503144654088	0.0028116276155387	-5.7211707967388845
chr1	27392870	27395912	chr1	27299054	27302103	93813	chr1_27392870_chr1_27299054	Common	0.0207253886010362	0.0102201257861635	0.0029790492753429	-3.52638101753566
chr1	27489695	27492754	chr1	27424611	27427617	65110	chr1_27489695_chr1_27424611	Common	0.0106007067137809	0.0035285815102328	0.0039159464475812	-1.8059810822786448
chr1	27489695	27492754	chr1	27430702	27433718	59014	chr1_27489695_chr1_27430702	Common	0.0079505300353356	0.0077628793225123	0.0042775206859493	-0.0438690369025508
chr1	27489695	27492754	chr1	27433719	27436884	55923	chr1_27489695_chr1_27433719	Common	0.0150176678445229	0.009880028228652	0.0045535992060206	-1.1282590723131702
chr1	27489695	27492754	chr1	27590098	27593375	100512	chr1_27489695_chr1_27590098	Common	0.0106007067137809	0.0021171489061397	0.0025747666357719	-3.2948841614525057
chr1	27489695	27492754	chr1	27597234	27600345	107565	chr1_27489695_chr1_27597234	Common	0.0035335689045936	0.0056457304163726	0.0024455409075366	0.8636786672714231
chr1	27489695	27492754	chr1	27600346	27603505	110701	chr1_27489695_chr1_27600346	Common	0.0212014134275618	0.0091743119266055	0.0025303367054714	-4.7531624842454425
chr1	27603506	27606727	chr1	27359100	27362158	244487	chr1_27603506_chr1_27359100	Common	0.0058479532163742	0.0031347962382445	0.0013136863885754	-2.0653003652354127
chr1	27603506	27606727	chr1	27386687	27389693	216926	chr1_27603506_chr1_27386687	Common	0.0019493177387914	0.006269592476489	0.001390758464245	3.1064162820269803
chr1	27603506	27606727	chr1	27395913	27398954	207683	chr1_27603506_chr1_27395913	lost	0.0058479532163742	0.0031347962382445	0.0016059709000252	-1.6894185181606325
chr1	27603506	27606727	chr1	27398955	27401985	204646	chr1_27603506_chr1_27398955	lost	0.0019493177387914	0.0047021943573667	0.0015238759732089	1.8064965042911876
chr1	27603506	27606727	chr1	27401986	27405105	201571	chr1_27603506_chr1_27401986	Common	0.0019493177387914	0.0047021943573667	0.0015238759732089	1.8064965042911876
chr1	27603506	27606727	chr1	27408224	27411305	195352	chr1_27603506_chr1_27408224	lost	0.0058479532163742	0.0	0.0015985239702299	-3.658345652166194
chr1	27603506	27606727	chr1	27414508	27417908	188908	chr1_27603506_chr1_27414508	Common	0.0038986354775828	0.0015673981191222	0.0016823676110632	-1.3856884447432067
chr1	27603506	27606727	chr1	27421138	27424610	182242	chr1_27603506_chr1_27421138	Common	0.0038986354775828	0.0047021943573667	0.0017047192079292	0.4713731599000601
chr1	27603506	27606727	chr1	27424611	27427617	179002	chr1_27603506_chr1_27424611	Common	0.0136452241715399	0.0047021943573667	0.001725035521877	-5.184258353382822
chr1	27603506	27606727	chr1	27427618	27430701	175957	chr1_27603506_chr1_27427618	Common	0.0136452241715399	0.0047021943573667	0.001725035521877	-5.184258353382822
chr1	27603506	27606727	chr1	27564724	27568041	38734	chr1_27603506_chr1_27564724	Common	0.0097465886939571	0.006269592476489	0.0060106615093985	-0.578471473070189
chr1	27603506	27606727	chr1	27660563	27663619	56975	chr1_27603506_chr1_27660563	Common	0.0038986354775828	0.0031347962382445	0.0045535992060206	-0.167744064591455
chr1	27603506	27606727	chr1	27663620	27666620	60004	chr1_27603506_chr1_27663620	lost	0.0058479532163742	0.0	0.0042775206859493	-1.3671361626802605
chr1	27669722	27672796	chr1	27295870	27299053	373798	chr1_27669722_chr1_27295870	Common	0.0020299416391778	0.0027124773960217	0.0007983745577831	0.85490669785245
chr1	27669722	27672796	chr1	27299054	27302103	370681	chr1_27669722_chr1_27299054	Common	0.003298655163664	0.0045207956600361	0.0008356123696177	1.4625686990861873
chr1	27669722	27672796	chr1	27302104	27305157	367629	chr1_27669722_chr1_27302104	Common	0.003298655163664	0.0045207956600361	0.0008356123696177	1.4625686990861873
chr1	27669722	27672796	chr1	27317724	27320785	352005	chr1_27669722_chr1_27317724	Common	0.0017761989342806	0.005877034358047	0.0009103178175055	4.50483923845772
chr1	27669722	27672796	chr1	27352116	27355415	317494	chr1_27669722_chr1_27352116	lost	0.0027911697538695	0.001130198915009	0.0009408647959084	-1.7653661249560502
chr1	27669722	27672796	chr1	27414508	27417908	255051	chr1_27669722_chr1_27414508	Common	0.0045673686881502	0.002260397830018	0.0013733964436465	-1.6797559574326657
chr1	27669722	27672796	chr1	27417909	27421137	251736	chr1_27669722_chr1_27417909	Common	0.0045673686881502	0.002260397830018	0.0013733964436465	-1.6797559574326657
chr1	27669722	27672796	chr1	27430702	27433718	239049	chr1_27669722_chr1_27430702	lost	0.0045673686881502	0.0024864376130198	0.0012650397578603	-1.644953103015486
chr1	27669722	27672796	chr1	27577890	27580938	91845	chr1_27669722_chr1_27577890	lost	0.0035523978685612	0.0027124773960217	0.0028116276155387	-0.2987310509747734
chr1	27669722	27672796	chr1	27600346	27603505	69334	chr1_27669722_chr1_27600346	Common	0.0073585384420197	0.0045207956600361	0.0037018060700893	-0.766583318589447
chr1	27669722	27672796	chr1	27609752	27612811	59978	chr1_27669722_chr1_27609752	Common	0.0088809946714031	0.0054249547920434	0.0042775206859493	-0.8079539838841816
chr1	27669722	27672796	chr1	27612812	27615867	56920	chr1_27669722_chr1_27612812	lost	0.0088809946714031	0.0054249547920434	0.0042775206859493	-0.8079539838841816
chr1	27669722	27672796	chr1	27689049	27692110	19320	chr1_27669722_chr1_27689049	Common	0.0223293580309566	0.0174050632911392	0.0122190727311731	-0.4030006898358652
chr1	27669722	27672796	chr1	27812819	27815865	143083	chr1_27669722_chr1_27812819	lost	0.0030449124587668	0.0015822784810126	0.0020067792757757	-0.7288464632906619
chr1	27669722	27672796	chr1	27977180	27980345	307503	chr1_27669722_chr1_27977180	Common	0.0035523978685612	0.0024864376130198	0.001079852893065	-0.9871346943524232
chr1	27770516	27774297	chr1	27666621	27669721	104235	chr1_27770516_chr1_27666621	lost	0.0069069069069069	0.0026716537536735	0.0024455409075366	-1.7318267464597523
chr1	27770516	27774297	chr1	27726607	27729802	44202	chr1_27770516_chr1_27726607	Common	0.0123123123123123	0.010686615014694	0.005353066628413	-0.3036945755521357
chr1	27770516	27774297	chr1	27780446	27783572	9603	chr1_27770516_chr1_27780446	lost	0.0375375375375375	0.0358001602992252	0.024857743218183	-0.0698927985160556
chr1	27770516	27774297	chr1	27792662	27796126	21988	chr1_27770516_chr1_27792662	Common	0.0138138138138138	0.015228426395939	0.0122190727311731	0.1157708619342558
chr1	27822168	27825316	chr1	27666621	27669721	155571	chr1_27822168_chr1_27666621	lost	0.0035571365051133	0.0009208103130755	0.0019033730785275	-1.3850811602722692
chr1	27822168	27825316	chr1	27736034	27739301	86075	chr1_27822168_chr1_27736034	lost	0.00533570475767	0.001841620626151	0.0029103122581155	-1.2005873671375606
chr1	27822168	27825316	chr1	27751740	27754880	70432	chr1_27822168_chr1_27751740	lost	0.00533570475767	0.005524861878453	0.0037018060700893	0.0510986035468895
chr1	27822168	27825316	chr1	27799546	27803092	22423	chr1_27822168_chr1_27799546	lost	0.0173410404624277	0.0133517495395948	0.0122190727311731	-0.3264806594247929
chr1	27822168	27825316	chr1	27812819	27815865	9400	chr1_27822168_chr1_27812819	lost	0.0289017341040462	0.0179558011049723	0.024857743218183	-0.4403429910349653
chr1	27822168	27825316	chr1	27983654	27986727	161448	chr1_27822168_chr1_27983654	Common	0.0044464206313917	0.003683241252302	0.0017444239713157	-0.437496498350717
chr1	27870619	27873662	chr1	27973863	27977179	103381	chr1_27870619_chr1_27973863	lost	0.0062849162011173	0.0076628352490421	0.0024455409075366	0.5634414225819653
chr1	27933497	27936548	chr1	27952146	27955197	18649	chr1_27933497_chr1_27952146	Common	0.019047619047619	0.0152777777777777	0.0162710333613385	-0.2316903411186378
chr1	27933497	27936548	chr1	28206315	28209353	272812	chr1_27933497_chr1_28206315	lost	0.0015873015873015	0.0	0.001188126334869	-1.3359703768173554
chr1	28087192	28090237	chr1	27980346	27983653	106715	chr1_28087192_chr1_27980346	Common	0.0053884149079479	0.0027844073190135	0.0024455409075366	-1.064798213315264
chr1	28087192	28090237	chr1	28184118	28187301	96995	chr1_28087192_chr1_28184118	lost	0.0076335877862595	0.0015910898965791	0.0025747666357719	-2.3468138066302378
chr1	28087192	28090237	chr1	28196695	28200146	109706	chr1_28087192_chr1_28196695	Common	0.0080826223619218	0.0039777247414478	0.0025303367054714	-1.622273277543543
chr1	28087192	28090237	chr1	28203205	28206314	116045	chr1_28087192_chr1_28203205	lost	0.0035922766052986	0.0019888623707239	0.0024584594957677	-0.652202827557236
chr1	28087192	28090237	chr1	28206315	28209353	119120	chr1_28087192_chr1_28206315	Common	0.0067355186349348	0.0019888623707239	0.0023214881806413	-2.044660965234673
chr1	28087192	28090237	chr1	28247652	28250882	160553	chr1_28087192_chr1_28247652	lost	0.0049393803322855	0.0015910898965791	0.0018136103103176	-1.8462016987100416
chr1	28257042	28260202	chr1	28247652	28250882	9355	chr1_28257042_chr1_28247652	Common	0.0359477124183006	0.0354552780016116	0.024857743218183	-0.0198101015191449
chr1	28326496	28329525	chr1	28244634	28247651	81868	chr1_28326496_chr1_28244634	lost	0.006198347107438	0.00456447318372	0.0030306212865587	-0.5391217737974785
chr1	28326496	28329525	chr1	28247652	28250882	78743	chr1_28326496_chr1_28247652	Common	0.006198347107438	0.00456447318372	0.0030306212865587	-0.5391217737974785
chr1	28326496	28329525	chr1	28435686	28439195	109430	chr1_28326496_chr1_28435686	Common	0.0053719008264462	0.00228223659186	0.0025303367054714	-1.2210486564516465
chr1	28326496	28329525	chr1	28601043	28604142	274582	chr1_28326496_chr1_28601043	Common	0.0053719008264462	0.00152149106124	0.001195723785547	-3.2201498471026007
chr1	28326496	28329525	chr1	28610553	28613589	284061	chr1_28326496_chr1_28610553	lost	0.002892561983471	0.00228223659186	0.001133385397158	-0.5384976664966912
chr1	28366832	28370139	chr1	28244634	28247651	122343	chr1_28366832_chr1_28244634	lost	0.0108626198083067	0.0006653359946773	0.0023214881806413	-4.392563312905779
chr1	28366832	28370139	chr1	28247652	28250882	119218	chr1_28366832_chr1_28247652	Common	0.0108626198083067	0.0006653359946773	0.0023214881806413	-4.392563312905779
chr1	28366832	28370139	chr1	28250883	28254026	116031	chr1_28366832_chr1_28250883	lost	0.0076677316293929	0.0019960079840319	0.0024584594957677	-2.3070234246791297
chr1	28366832	28370139	chr1	28457372	28460533	90467	chr1_28366832_chr1_28457372	lost	0.0051118210862619	0.0019960079840319	0.0029790492753429	-1.045908548079101
chr1	28366832	28370139	chr1	28516741	28519810	149790	chr1_28366832_chr1_28516741	Common	0.0057507987220447	0.0053226879574184	0.001950153453974	-0.2195267063490917
chr1	28507294	28510409	chr1	28260203	28263768	246866	chr1_28507294_chr1_28260203	lost	0.0050955414012738	0.0028200789622109	0.0013136863885754	-1.7321199784450545
chr1	28507294	28510409	chr1	28329526	28332633	177772	chr1_28507294_chr1_28329526	lost	0.0038216560509554	0.0022560631697687	0.0017544218223375	-0.8923697033708482
chr1	28507294	28510409	chr1	28403960	28407237	103253	chr1_28507294_chr1_28403960	lost	0.0070063694267515	0.0067681895093062	0.0025747666357719	-0.0925054387983116
chr1	28507294	28510409	chr1	28423398	28426434	83935	chr1_28507294_chr1_28423398	lost	0.0076433121019108	0.0016920473773265	0.0029103122581155	-2.04488872559601
chr1	28507294	28510409	chr1	28435686	28439195	71411	chr1_28507294_chr1_28435686	Common	0.0121019108280254	0.0112803158488437	0.0037018060700893	-0.2219443600301538
chr1	28507294	28510409	chr1	28601043	28604142	93741	chr1_28507294_chr1_28601043	Common	0.00828025477707	0.0045121263395375	0.0028116276155387	-1.340194703134811
chr1	28550804	28553929	chr1	28244634	28247651	306224	chr1_28550804_chr1_28244634	Common	0.0048517520215633	0.0028476506881822	0.001079852893065	-1.855902175427419
chr1	28550804	28553929	chr1	28247652	28250882	303099	chr1_28550804_chr1_28247652	Common	0.0048517520215633	0.0028476506881822	0.001079852893065	-1.855902175427419
chr1	28550804	28553929	chr1	28403960	28407237	146768	chr1_28550804_chr1_28403960	lost	0.0043126684636118	0.0047460844803037	0.0019051299716938	0.2274994478757484
chr1	28550804	28553929	chr1	28435686	28439195	114926	chr1_28550804_chr1_28435686	Common	0.0032345013477088	0.0047460844803037	0.0024584594957677	0.6148497199962226
chr1	28550804	28553929	chr1	28516741	28519810	34091	chr1_28550804_chr1_28516741	Common	0.0150943396226415	0.0156620787850023	0.0068770492818119	0.0825556338330142
chr1	28550804	28553929	chr1	28519811	28522865	31028	chr1_28550804_chr1_28519811	Common	0.0167115902964959	0.0156620787850023	0.0085063324449336	-0.1233800252091811
chr1	28550804	28553929	chr1	28582365	28585426	31529	chr1_28550804_chr1_28582365	Common	0.0404312668463611	0.0374940673943996	0.0085063324449336	-0.3452956336912222
chr1	28575965	28579163	chr1	28338933	28341937	237129	chr1_28575965_chr1_28338933	lost	0.0049407114624505	0.002692696061932	0.0012529151617968	-1.7942279485984245
chr1	28575965	28579163	chr1	28516741	28519810	59289	chr1_28575965_chr1_28516741	Common	0.0079051383399209	0.0043756311006395	0.0042775206859493	-0.8251292041380446
chr1	28575965	28579163	chr1	28519811	28522865	56226	chr1_28575965_chr1_28519811	Common	0.0138339920948616	0.0057219791316055	0.0045535992060206	-1.7814508032526422
chr1	28575965	28579163	chr1	28522866	28526060	53101	chr1_28575965_chr1_28522866	lost	0.0138339920948616	0.0057219791316055	0.0045535992060206	-1.7814508032526422
chr1	28575965	28579163	chr1	28566226	28569467	9718	chr1_28575965_chr1_28566226	Common	0.0263504611330698	0.0232245035341635	0.024857743218183	-0.1257538776335758
chr1	28579164	28582364	chr1	28247652	28250882	331497	chr1_28579164_chr1_28247652	Common	0.0046385775028991	0.0029917726252804	0.0008504056032341	-1.9364934466044248
chr1	28579164	28582364	chr1	28357729	28360735	221532	chr1_28579164_chr1_28357729	Common	0.0023192887514495	0.0018698578908002	0.0013478259493105	-0.3334487371156222
chr1	28579164	28582364	chr1	28510410	28513648	68735	chr1_28579164_chr1_28510410	Common	0.0042520293776575	0.0048616305160807	0.0037018060700893	0.164676681295882
chr1	28579164	28582364	chr1	28516741	28519810	62489	chr1_28579164_chr1_28516741	Common	0.0146888287591805	0.0071054599850411	0.0039159464475812	-1.9365353626894823
chr1	28579164	28582364	chr1	28519811	28522865	59426	chr1_28579164_chr1_28519811	Common	0.0115964437572477	0.0093492894540014	0.0042775206859493	-0.5253403707964851
chr1	28579164	28582364	chr1	28572886	28575964	6339	chr1_28579164_chr1_28572886	lost	0.0390413606494008	0.0344053851907255	0.024857743218183	-0.1865002553926213
chr1	28579164	28582364	chr1	28876090	28879297	296929	chr1_28579164_chr1_28876090	Common	0.0034789331271743	0.0011219147344801	0.0010516942694896	-2.241163103263841
chr1	28641394	28644511	chr1	28247652	28250882	393685	chr1_28641394_chr1_28247652	Common	0.0039215686274509	0.0037209302325581	0.0007376777572859	-0.2719865048270066
chr1	28641394	28644511	chr1	28510410	28513648	130923	chr1_28641394_chr1_28510410	lost	0.0044117647058823	0.0023255813953488	0.002307961940378	-0.9039071546352118
chr1	28641394	28644511	chr1	28516741	28519810	124677	chr1_28641394_chr1_28516741	Common	0.005392156862745	0.0055813953488372	0.0022159473778394	0.0853984566531622
chr1	28641394	28644511	chr1	28744271	28747347	102857	chr1_28641394_chr1_28744271	lost	0.0063725490196078	0.0027906976744186	0.0024455409075366	-1.4646458516194727
chr1	28734192	28737968	chr1	28879298	28882408	144773	chr1_28734192_chr1_28879298	lost	0.007183908045977	0.003043213633597	0.0019051299716938	-2.1734445806332383
chr1	28885523	28888652	chr1	28986279	28989386	100745	chr1_28885523_chr1_28986279	Common	0.0083449235048678	0.002016129032258	0.0025747666357719	-2.45800702272673
chr1	28885523	28888652	chr1	29027929	29031030	142392	chr1_28885523_chr1_29027929	Common	0.0097357440890125	0.0050403225806451	0.0020067792757757	-2.3397797481002334
chr1	28885523	28888652	chr1	29031031	29034290	145573	chr1_28885523_chr1_29031031	Common	0.0166898470097357	0.0090725806451612	0.0019051299716938	-3.998292230845533
chr1	28885523	28888652	chr1	29040339	29043588	154876	chr1_28885523_chr1_29040339	lost	0.0041724617524339	0.001008064516129	0.0019033730785275	-1.6625207490866467
chr1	29181656	29184704	chr1	28785062	28788064	396617	chr1_29181656_chr1_28785062	Common	0.002591632728619	0.0031279324366593	0.0007376777572859	0.7270108156892989
chr1	29181656	29184704	chr1	28879298	28882408	302327	chr1_29181656_chr1_28879298	Common	0.007774898185857	0.009696590553644	0.0010554127535429	1.8207969927746543
chr1	29181656	29184704	chr1	28882409	28885522	299215	chr1_29181656_chr1_28882409	Common	0.007774898185857	0.009696590553644	0.0010554127535429	1.8207969927746543
chr1	29181656	29184704	chr1	29031031	29034290	150520	chr1_29181656_chr1_29031031	lost	0.0048130322102924	0.0028151391929934	0.001950153453974	-1.024479900916362
chr1	29181656	29184704	chr1	29119324	29122492	62272	chr1_29181656_chr1_29119324	Common	0.0129581636430951	0.0078198310916484	0.0042775206859493	-1.2012408422301522
chr1	29234654	29237743	chr1	29697313	29700434	462675	chr1_29234654_chr1_29697313	Common	0.0067567567567567	0.0012106537530266	0.0006300332986577	-8.80287282520741
chr1	29234654	29237743	chr1	29703502	29706588	468847	chr1_29234654_chr1_29703502	Common	0.0059618441971383	0.0016142050040355	0.0006383607397906	-6.810630607591427
chr1	29234654	29237743	chr1	29817465	29820516	582792	chr1_29234654_chr1_29817465	lost	0.0031796502384737	0.0020177562550443	0.0005636513258095	-2.061370088610476
chr1	29234654	29237743	chr1	29848379	29851416	613699	chr1_29234654_chr1_29848379	Common	0.0015898251192368	0.0008071025020177	0.0004509736411395	-1.7356283068813343
chr1	29234654	29237743	chr1	30106506	30109923	872016	chr1_29234654_chr1_30106506	lost	0.0031796502384737	0.0028248587570621	0.0002910381215294	-1.219055014329675
chr1	29234654	29237743	chr1	30701158	30704596	1466679	chr1_29234654_chr1_30701158	Common	0.0043720190779014	0.0024213075060532	0.0001218802727351	-16.005146100119504
chr1	29234654	29237743	chr1	30707642	30710698	1472972	chr1_29234654_chr1_30707642	Common	0.0035771065182829	0.0036319612590799	0.0001120986845813	0.4893433049796404
chr1	29234654	29237743	chr1	30710699	30713997	1476150	chr1_29234654_chr1_30710699	lost	0.0059618441971383	0.0060532687651331	0.0001083744843085	0.8435986438886542
chr1	30720134	30723359	chr1	30776791	30779859	56579	chr1_30720134_chr1_30776791	Common	0.0224845418774592	0.0094086021505376	0.0045535992060206	-2.871561403479
chr1	30723360	30726438	chr1	30912167	30915211	188790	chr1_30723360_chr1_30912167	Common	0.0179876335019673	0.0053763440860215	0.0016823676110632	-7.496155616057986
chr1	30908979	30912166	chr1	30717015	30720133	191998	chr1_30908979_chr1_30717015	lost	0.0100502512562814	0.0	0.0015268086706275	-6.582521732831405
chr1	30908979	30912166	chr1	30783150	30786152	125921	chr1_30908979_chr1_30783150	lost	0.0	0.0	0.002307961940378	0.0
chr1	30908979	30912166	chr1	30798746	30801866	110266	chr1_30908979_chr1_30798746	Common	0.0100502512562814	0.0	0.0025303367054714	-3.971902725257532
chr1	30908979	30912166	chr1	30801867	30804930	107174	chr1_30908979_chr1_30801867	Common	0.0100502512562814	0.0	0.0025303367054714	-3.971902725257532
chr1	30908979	30912166	chr1	30804931	30808106	104054	chr1_30908979_chr1_30804931	lost	0.0050251256281407	0.0053191489361702	0.0024455409075366	0.1202283335859944
chr1	30908979	30912166	chr1	30808107	30811622	100708	chr1_30908979_chr1_30808107	Common	0.0050251256281407	0.0053191489361702	0.0024455409075366	0.1202283335859944
chr1	31064351	31067712	chr1	30946705	30949948	117705	chr1_31064351_chr1_30946705	lost	0.0039093041438623	0.0019108280254777	0.0023214881806413	-0.860859915225848
chr1	31293685	31297049	chr1	31410413	31413472	116575	chr1_31293685_chr1_31410413	lost	0.003862495171881	0.0021104467112205	0.0024584594957677	-0.7126611049222714
chr1	31376715	31379939	chr1	31369741	31373281	6816	chr1_31376715_chr1_31369741	Common	0.0690260310032173	0.0706578489383919	0.0769968737385964	0.0211933011814819
chr1	31376715	31379939	chr1	31531055	31534151	154276	chr1_31376715_chr1_31531055	lost	0.0073120795554255	0.0031326139923424	0.0019033730785275	-2.1958204674810253
chr1	31407308	31410412	chr1	31531055	31534151	123743	chr1_31407308_chr1_31531055	Common	0.0083873427373236	0.0062360801781737	0.0022159473778394	-0.970809406696034
chr1	31407308	31410412	chr1	31540239	31543634	133076	chr1_31407308_chr1_31540239	lost	0.0068623713305375	0.0031180400890868	0.002250449776869	-1.6638146204978033
chr1	31407308	31410412	chr1	31549985	31553108	142686	chr1_31407308_chr1_31549985	lost	0.0045749142203583	0.0022271714922048	0.0019051299716938	-1.2323268034390868
chr1	31573253	31577013	chr1	31531055	31534151	42530	chr1_31573253_chr1_31531055	lost	0.009860312243221	0.0072661217075386	0.005353066628413	-0.4846176436349486
chr1	31615148	31618166	chr1	31556806	31559948	58280	chr1_31615148_chr1_31556806	lost	0.0091348737238044	0.0050093926111458	0.0042775206859493	-0.9644561454044436
chr1	31643361	31646471	chr1	31780934	31784455	137778	chr1_31643361_chr1_31780934	Common	0.0052083333333333	0.0061224489795918	0.0020067792757757	0.4555137963068399
chr1	31643361	31646471	chr1	31788058	31791327	144776	chr1_31643361_chr1_31788058	Common	0.00390625	0.0030612244897959	0.0019051299716938	-0.4435526828926922
chr1	31704242	31707812	chr1	31665137	31668595	39161	chr1_31704242_chr1_31665137	lost	0.0	0.0	0.0060106615093985	0.0
chr1	31761925	31765060	chr1	31621452	31624646	140443	chr1_31761925_chr1_31621452	lost	0.0043795620437956	0.0033333333333333	0.0020067792757757	-0.5213471770869527
chr1	31761925	31765060	chr1	31768122	31771634	6386	chr1_31761925_chr1_31768122	Common	0.0968369829683698	0.0985714285714285	0.0769968737385964	0.0225261821531503
chr1	31761925	31765060	chr1	31959923	31963196	198067	chr1_31761925_chr1_31959923	Common	0.0038929440389294	0.0057142857142857	0.0015985239702299	1.1393896552544305
chr1	31813331	31816655	chr1	31596421	31599445	217060	chr1_31813331_chr1_31596421	lost	0.0	0.0	0.0014547156681695	0.0
chr1	31813331	31816655	chr1	31934860	31938105	121489	chr1_31813331_chr1_31934860	Common	0.0053763440860215	0.0	0.0022159473778394	-2.4262056670603016
chr1	31813331	31816655	chr1	31938106	31941270	124695	chr1_31813331_chr1_31938106	Common	0.0053763440860215	0.0	0.0022159473778394	-2.4262056670603016
chr1	31813331	31816655	chr1	31956699	31959922	143317	chr1_31813331_chr1_31956699	lost	0.0	0.0	0.0019051299716938	0.0
chr1	31813331	31816655	chr1	31963197	31966417	149814	chr1_31813331_chr1_31963197	Common	0.0	0.0046948356807511	0.001950153453974	2.4074185911800594
chr1	31944276	31947404	chr1	31934860	31938105	9358	chr1_31944276_chr1_31934860	lost	0.0377358490566037	0.0339425587467362	0.024857743218183	-0.1525999474921254
chr1	32013729	32016837	chr1	32039517	32042690	25820	chr1_32013729_chr1_32039517	lost	0.0060240963855421	0.005181347150259	0.0102783803294336	-0.0819924159519341
chr1	32108048	32111282	chr1	32073987	32077075	34134	chr1_32108048_chr1_32073987	Common	0.012282930961457	0.0101137800252844	0.0085063324449336	-0.2550042512698297
chr1	32176851	32179997	chr1	32170480	32173720	6324	chr1_32176851_chr1_32170480	Common	0.056910569105691	0.0692894891368173	0.0769968737385964	0.1607717226695806
chr1	32198783	32201959	chr1	32055466	32058478	143399	chr1_32198783_chr1_32055466	lost	0.0044814340588988	0.002745367192862	0.0019051299716938	-0.9112590174061852
chr1	32198783	32201959	chr1	32186161	32189473	12554	chr1_32198783_chr1_32186161	Common	0.0230473751600512	0.0226492793411118	0.0162710333613385	-0.0244665357201746
chr1	32198783	32201959	chr1	32189474	32192538	9365	chr1_32198783_chr1_32189474	Common	0.0361715749039692	0.0295126973232669	0.024857743218183	-0.2678794097378643
chr1	32198783	32201959	chr1	32327243	32330638	128569	chr1_32198783_chr1_32327243	Common	0.0044814340588988	0.002745367192862	0.0022159473778394	-0.783442279991984
chr1	32198783	32201959	chr1	32355570	32358654	156741	chr1_32198783_chr1_32355570	Common	0.0054417413572343	0.001372683596431	0.0019033730785275	-2.137814076865695
chr1	32198783	32201959	chr1	32358655	32361775	159844	chr1_32198783_chr1_32358655	lost	0.0035211267605633	0.0037748798901853	0.0018136103103176	0.1399160162347622
chr1	32198783	32201959	chr1	32390433	32393745	191718	chr1_32198783_chr1_32390433	lost	0.0048015364916773	0.0030885380919698	0.0016823676110632	-1.0182069533690796
chr1	32220415	32223522	chr1	32061542	32064574	158910	chr1_32220415_chr1_32061542	lost	0.0037697052775873	0.0025426807119505	0.0018136103103176	-0.6765646173581253
chr1	32220415	32223522	chr1	32226592	32229613	6134	chr1_32220415_chr1_32226592	lost	0.0572309801233721	0.0454050127134035	0.0769968737385964	-0.153590228223001
chr1	32220415	32223522	chr1	32238724	32241739	18263	chr1_32220415_chr1_32238724	Common	0.0150788211103495	0.0141663639665819	0.0122190727311731	-0.0746748271200479
chr1	32220415	32223522	chr1	32304950	32308024	84519	chr1_32220415_chr1_32304950	lost	0.0071967100753941	0.0061750817290228	0.0029103122581155	-0.3510373649845907
chr1	32220415	32223522	chr1	32320297	32323460	99910	chr1_32220415_chr1_32320297	lost	0.004112405757368	0.0014529604068289	0.0025747666357719	-1.0328879183032678
chr1	32220415	32223522	chr1	32337109	32340148	116660	chr1_32220415_chr1_32337109	Common	0.0075394105551747	0.0025426807119505	0.0024584594957677	-2.0324637651448305
chr1	32220415	32223522	chr1	32352550	32355569	132091	chr1_32220415_chr1_32352550	lost	0.0068540095956134	0.0047221213221939	0.002307961940378	-0.9237103247336148
chr1	32220415	32223522	chr1	32396804	32400055	176461	chr1_32220415_chr1_32396804	lost	0.0044551062371487	0.0036324010170722	0.0017544218223375	-0.4689323910599315
chr1	32220415	32223522	chr1	32400056	32403353	179736	chr1_32220415_chr1_32400056	Common	0.0044551062371487	0.0021794406102433	0.001725035521877	-1.3191992849104692
chr1	32220415	32223522	chr1	32406416	32409424	185952	chr1_32220415_chr1_32406416	lost	0.0034270047978067	0.0014529604068289	0.0017047192079292	-1.1579880028311158
chr1	32220415	32223522	chr1	32412451	32415581	192048	chr1_32220415_chr1_32412451	Common	0.0037697052775873	0.003269160915365	0.0016823676110632	-0.2975237747866461
chr1	32250995	32254173	chr1	32276801	32279820	25726	chr1_32250995_chr1_32276801	Common	0.0206847360912981	0.0202090592334494	0.0102783803294336	-0.0462793594518484
chr1	32250995	32254173	chr1	32285891	32288909	34816	chr1_32250995_chr1_32285891	Common	0.0156918687589158	0.0118466898954703	0.0068770492818119	-0.5591320791629288
chr1	32288910	32292392	chr1	32276801	32279820	12341	chr1_32288910_chr1_32276801	Common	0.0314465408805031	0.0385978731784167	0.0162710333613385	0.4395130990823089
chr1	32361776	32364781	chr1	32217349	32220414	144397	chr1_32361776_chr1_32217349	lost	0.0055020632737276	0.0047869794159885	0.0019051299716938	-0.3753464951807774
chr1	32361776	32364781	chr1	32352550	32355569	9219	chr1_32361776_chr1_32352550	lost	0.0541036221916552	0.0354236476783149	0.024857743218183	-0.7514750775796928
chr1	32361776	32364781	chr1	32367825	32370989	6129	chr1_32361776_chr1_32367825	lost	0.07198532783127	0.0794638583054093	0.0769968737385964	0.0971277158541367
chr1	32361776	32364781	chr1	32370990	32374096	9265	chr1_32361776_chr1_32370990	Common	0.051811095827602	0.0464337003350885	0.024857743218183	-0.2163267777494766
chr1	32361776	32364781	chr1	32374097	32377125	12333	chr1_32361776_chr1_32374097	Common	0.0293443374598807	0.0272857826711345	0.0162710333613385	-0.1265165366594098
chr1	32393746	32396803	chr1	32632065	32635237	238377	chr1_32393746_chr1_32632065	lost	0.0	0.0	0.0012529151617968	0.0
chr1	32393746	32396803	chr1	32647388	32650469	253654	chr1_32393746_chr1_32647388	Common	0.0	0.0	0.0012797425116051	0.0
chr1	32462774	32465809	chr1	32478423	32481578	15709	chr1_32462774_chr1_32478423	Common	0.0222910216718266	0.0201954397394136	0.0122190727311731	-0.1715008968779381
chr1	32462774	32465809	chr1	32584537	32587556	121755	chr1_32462774_chr1_32584537	lost	0.0055727554179566	0.0019543973941368	0.0022159473778394	-1.6328718181691384
chr1	32462774	32465809	chr1	32587557	32590918	124946	chr1_32462774_chr1_32587557	lost	0.0055727554179566	0.0019543973941368	0.0022159473778394	-1.6328718181691384
chr1	32462774	32465809	chr1	32628990	32632064	166236	chr1_32462774_chr1_32628990	lost	0.0012383900928792	0.0013029315960912	0.0019237217207373	0.0335503324187703
chr1	32462774	32465809	chr1	32653685	32657186	191144	chr1_32462774_chr1_32653685	lost	0.0024767801857585	0.0019543973941368	0.0015268086706275	-0.3421403098313485
chr1	32462774	32465809	chr1	32706955	32710024	244198	chr1_32462774_chr1_32706955	lost	0.0024767801857585	0.0013029315960912	0.0013136863885754	-0.8935531340476033
chr1	32462774	32465809	chr1	32753720	32756744	290941	chr1_32462774_chr1_32753720	lost	0.0012383900928792	0.0045602605863192	0.0010516942694896	3.158589515802956
chr1	32650470	32653684	chr1	32396804	32400055	253648	chr1_32650470_chr1_32396804	lost	0.0062197650310988	0.0022148394241417	0.0013733964436465	-2.9160739606427546
chr1	32650470	32653684	chr1	32450228	32453248	200339	chr1_32650470_chr1_32450228	lost	0.0069108500345542	0.0016611295681063	0.0015985239702299	-3.284104939441527
chr1	32650470	32653684	chr1	32478423	32481578	172077	chr1_32650470_chr1_32478423	Common	0.0089841050449205	0.0027685492801771	0.0019237217207373	-3.2310056583240296
chr1	32650470	32653684	chr1	32512261	32515357	138268	chr1_32650470_chr1_32512261	lost	0.0069108500345542	0.0011074197120708	0.0020067792757757	-2.89191262464078
chr1	32650470	32653684	chr1	32518391	32521661	132051	chr1_32650470_chr1_32518391	Common	0.0069108500345542	0.0022148394241417	0.002307961940378	-2.0347001951181283
chr1	32650470	32653684	chr1	32540614	32543739	109901	chr1_32650470_chr1_32540614	Common	0.0055286800276434	0.0066445182724252	0.0025303367054714	0.440984096056863
chr1	32650470	32653684	chr1	32587557	32590918	62840	chr1_32650470_chr1_32587557	Common	0.0041465100207325	0.0044296788482834	0.0039159464475812	0.0723117211487536
chr1	32700688	32703737	chr1	32772171	32775331	71539	chr1_32700688_chr1_32772171	lost	0.0103189493433395	0.0017331022530329	0.0037018060700893	-2.319367067789023
chr1	32815260	32818496	chr1	32465810	32468811	349568	chr1_32815260_chr1_32465810	Common	0.0036398932297985	0.0025793139025019	0.0009022432604333	-1.1754915484625288
chr1	32815260	32818496	chr1	32808986	32812071	6350	chr1_32815260_chr1_32808986	lost	0.0660033972336811	0.0634511220015476	0.0769968737385964	-0.0331477774123466
chr1	32815260	32818496	chr1	33033878	33036983	218552	chr1_32815260_chr1_33033878	lost	0.0029119145838388	0.0015475883415011	0.001390758464245	-0.9809943835778364
chr1	32871686	32874749	chr1	33084034	33087050	212325	chr1_32871686_chr1_33084034	lost	0.005947323704333	0.0021660649819494	0.0014547156681695	-2.599311195390936
chr1	32871686	32874749	chr1	33090055	33093307	218464	chr1_32871686_chr1_33090055	lost	0.0076465590484282	0.0043321299638989	0.001390758464245	-2.3831809546659968
chr1	32900303	32903383	chr1	33011113	33014218	110822	chr1_32900303_chr1_33011113	lost	0.0055555555555555	0.001787842669845	0.0025303367054714	-1.4890164133347756
chr1	33077969	33081031	chr1	32928207	32931296	149749	chr1_33077969_chr1_32928207	lost	0.0	0.0061349693251533	0.001950153453974	3.1458905516647406
chr1	33077969	33081031	chr1	32931297	32934457	146623	chr1_33077969_chr1_32931297	Common	0.005813953488372	0.0	0.0019051299716938	-3.0517358787878077
chr1	33181623	33184633	chr1	33118190	33121197	63435	chr1_33181623_chr1_33118190	lost	0.0055066079295154	0.0026357406431207	0.0039159464475812	-0.7331222029780126
chr1	33181623	33184633	chr1	33240788	33243829	59180	chr1_33181623_chr1_33240788	Common	0.0099118942731277	0.0068529256721138	0.0042775206859493	-0.7151265477363705
chr1	33181623	33184633	chr1	33243830	33247410	62492	chr1_33181623_chr1_33243830	Common	0.0110132158590308	0.0100158144438587	0.0039159464475812	-0.2547025166261328
chr1	33181623	33184633	chr1	33247411	33250659	65907	chr1_33181623_chr1_33247411	Common	0.0110132158590308	0.0100158144438587	0.0039159464475812	-0.2547025166261328
chr1	33181623	33184633	chr1	33266930	33270005	85339	chr1_33181623_chr1_33266930	lost	0.0066079295154185	0.0042171850289931	0.0029103122581155	-0.8214735308071094
chr1	33254246	33257466	chr1	33096407	33099509	157898	chr1_33254246_chr1_33096407	lost	0.0050251256281407	0.0006476683937823	0.0018136103103176	-2.413670240765062
chr1	33254246	33257466	chr1	33124367	33127649	129848	chr1_33254246_chr1_33124367	Common	0.0172290021536252	0.005181347150259	0.002307961940378	-5.220040587581176
chr1	33254246	33257466	chr1	33127650	33131072	126495	chr1_33254246_chr1_33127650	Common	0.0172290021536252	0.005181347150259	0.002307961940378	-5.220040587581176
chr1	33254246	33257466	chr1	33131073	33134233	123203	chr1_33254246_chr1_33131073	Common	0.0107681263460157	0.0045336787564766	0.0022159473778394	-2.813445685527822
chr1	33254246	33257466	chr1	33134234	33137237	120121	chr1_33254246_chr1_33134234	Common	0.0078966259870782	0.0045336787564766	0.0023214881806413	-1.4486169943249738
chr1	33254246	33257466	chr1	33336934	33339944	82583	chr1_33254246_chr1_33336934	lost	0.0078966259870782	0.0025906735751295	0.0030306212865587	-1.750780420992
chr1	33320817	33323943	chr1	33364935	33367975	44075	chr1_33320817_chr1_33364935	lost	0.0100937274693583	0.0039246467817896	0.005353066628413	-1.1524386143120915
chr1	33320817	33323943	chr1	33453706	33456987	132966	chr1_33320817_chr1_33453706	Common	0.0072098053352559	0.0062794348508634	0.002250449776869	-0.4134153509912675
chr1	33330307	33333892	chr1	33336934	33339944	6340	chr1_33330307_chr1_33336934	Common	0.0885082084225553	0.0713224368499257	0.0769968737385964	-0.2232009007401408
chr1	33428853	33432056	chr1	33383900	33387030	44989	chr1_33428853_chr1_33383900	lost	0.015819209039548	0.0094428706326723	0.005353066628413	-1.1911561819595622
chr1	33428853	33432056	chr1	33412511	33415644	16377	chr1_33428853_chr1_33412511	Common	0.0225988700564971	0.0188857412653446	0.0122190727311731	-0.3038797519945712
chr1	33428853	33432056	chr1	33453706	33456987	24892	chr1_33428853_chr1_33453706	Common	0.0090395480225988	0.0056657223796034	0.0102783803294336	-0.3282448727192968
chr1	33472422	33475539	chr1	33295214	33298420	177163	chr1_33472422_chr1_33295214	Common	0.0203927492447129	0.0035112359550561	0.0017544218223375	-9.62226590818663
chr1	33472422	33475539	chr1	33317700	33320816	154722	chr1_33472422_chr1_33317700	Common	0.0045317220543806	0.0042134831460674	0.0019033730785275	-0.1671973360889641
chr1	33472422	33475539	chr1	33323944	33327102	148457	chr1_33472422_chr1_33323944	Common	0.0075528700906344	0.0028089887640449	0.0019051299716938	-2.4900565300391237
chr1	33472422	33475539	chr1	33346013	33349210	126369	chr1_33472422_chr1_33346013	Common	0.0113293051359516	0.0028089887640449	0.0022159473778394	-3.8449994152000144
chr1	33472422	33475539	chr1	33367976	33370986	104499	chr1_33472422_chr1_33367976	lost	0.0045317220543806	0.0014044943820224	0.0024455409075366	-1.278746825588056
chr1	33472422	33475539	chr1	33609708	33612744	137246	chr1_33472422_chr1_33609708	lost	0.0083081570996978	0.0042134831460674	0.0020067792757757	-2.040420689538769
chr1	34790602	34794281	chr1	34819806	34822858	28891	chr1_34790602_chr1_34819806	lost	0.0231481481481481	0.0144284128745837	0.0085063324449336	-1.025087525089362
chr1	34857005	34860045	chr1	34863601	34866946	6748	chr1_34857005_chr1_34863601	lost	0.0464601769911504	0.043040293040293	0.024857743218183	-0.1375782154011394
chr1	35029103	35032246	chr1	35076398	35079576	47313	chr1_35029103_chr1_35076398	Common	0.0087987758224942	0.0082644628099173	0.005353066628413	-0.0998143773777951
chr1	35029103	35032246	chr1	35082756	35086329	53868	chr1_35029103_chr1_35082756	Common	0.0122417750573833	0.0082644628099173	0.0051831174034241	-0.7673590887288093
chr1	35029103	35032246	chr1	35177665	35180714	148515	chr1_35029103_chr1_35177665	lost	0.0053557765876052	0.001796622349982	0.0019051299716938	-1.8681949738362176
chr1	35029103	35032246	chr1	35189862	35192869	160691	chr1_35029103_chr1_35189862	lost	0.0068859984697781	0.0028745957599712	0.0018136103103176	-2.21183276638097
chr1	35192870	35196003	chr1	34850679	34853760	342217	chr1_35192870_chr1_34850679	Common	0.0038204393505253	0.0007858546168958	0.000951375854776	-3.1896802072444097
chr1	35192870	35196003	chr1	35265366	35268716	72605	chr1_35192870_chr1_35265366	Common	0.0109837631327602	0.0074656188605108	0.0033366931928052	-1.0543805105712143
chr1	35192870	35196003	chr1	35331171	35334655	138477	chr1_35192870_chr1_35331171	Common	0.0042979942693409	0.0047151277013752	0.0020067792757757	0.2078621386365583
chr1	35192870	35196003	chr1	35375996	35379039	183081	chr1_35192870_chr1_35375996	lost	0.0085959885386819	0.0011787819253438	0.0017047192079292	-4.350984360848527
chr1	35192870	35196003	chr1	35392615	35395633	199688	chr1_35192870_chr1_35392615	Common	0.0047755491881566	0.0035363457760314	0.0015985239702299	-0.7752172849475157
chr1	35192870	35196003	chr1	35398692	35401757	205788	chr1_35192870_chr1_35398692	lost	0.0028653295128939	0.0027504911591355	0.0016059709000252	-0.0715071199338774
chr1	35192870	35196003	chr1	35404897	35408117	212071	chr1_35192870_chr1_35404897	Common	0.0033428844317096	0.0039292730844793	0.0014547156681695	0.4030950278466368
chr1	35192870	35196003	chr1	35420714	35423832	227837	chr1_35192870_chr1_35420714	Common	0.0052531041069723	0.0015717092337917	0.0012833499583242	-2.8685822205407536
chr1	35192870	35196003	chr1	35439417	35442682	246613	chr1_35192870_chr1_35439417	Common	0.0052531041069723	0.0031434184675834	0.0012797425116051	-1.648523527395093
chr1	35192870	35196003	chr1	35442683	35445887	249849	chr1_35192870_chr1_35442683	Common	0.0052531041069723	0.0031434184675834	0.0012797425116051	-1.648523527395093
chr1	35192870	35196003	chr1	35445888	35449075	253045	chr1_35192870_chr1_35445888	Common	0.0042979942693409	0.0055009823182711	0.0013733964436465	0.8759219193374715
chr1	35192870	35196003	chr1	35449076	35452089	256146	chr1_35192870_chr1_35449076	Common	0.0062082139446036	0.0023575638506876	0.0011435186319174	-3.3673697886839404
chr1	35192870	35196003	chr1	35452090	35455147	259182	chr1_35192870_chr1_35452090	Common	0.0062082139446036	0.0023575638506876	0.0011435186319174	-3.3673697886839404
chr1	35192870	35196003	chr1	35559821	35562907	366928	chr1_35192870_chr1_35559821	Common	0.0014326647564469	0.0015717092337917	0.0008356123696177	0.1663982994990453
chr1	35556602	35559820	chr1	35442683	35445887	113926	chr1_35556602_chr1_35442683	lost	0.0106837606837606	0.0033400133600534	0.0024584594957677	-2.987133746295006
chr1	35556602	35559820	chr1	35449076	35452089	107629	chr1_35556602_chr1_35449076	Common	0.0142450142450142	0.0066800267201068	0.0024455409075366	-3.093380078654059
chr1	35556602	35559820	chr1	35452090	35455147	104593	chr1_35556602_chr1_35452090	Common	0.0142450142450142	0.0066800267201068	0.0024455409075366	-3.093380078654059
chr1	35556602	35559820	chr1	35720360	35723389	163663	chr1_35556602_chr1_35720360	lost	0.0064102564102564	0.0040080160320641	0.0017444239713157	-1.377096633440741
chr1	35572801	35575846	chr1	35449076	35452089	123741	chr1_35572801_chr1_35449076	lost	0.0045103092783505	0.0023364485981308	0.0023214881806413	-0.936408248100211
chr1	35572801	35575846	chr1	35566308	35569336	6501	chr1_35572801_chr1_35566308	Common	0.071520618556701	0.0788551401869158	0.0769968737385964	0.0952573951913358
chr1	35572801	35575846	chr1	35695719	35698725	122899	chr1_35572801_chr1_35695719	Common	0.0083762886597938	0.0052570093457943	0.0022159473778394	-1.407650445671102
chr1	35572801	35575846	chr1	35698726	35701780	125930	chr1_35572801_chr1_35698726	Common	0.009020618556701	0.0058411214953271	0.002307961940378	-1.3776210975355476
chr1	35572801	35575846	chr1	35714157	35717208	141359	chr1_35572801_chr1_35714157	Common	0.0225515463917525	0.0122663551401869	0.0019051299716938	-5.398682191966753
chr1	35572801	35575846	chr1	35720360	35723389	147551	chr1_35572801_chr1_35720360	Common	0.0141752577319587	0.0052570093457943	0.001950153453974	-4.573100833675712
chr1	35572801	35575846	chr1	35723390	35726570	150657	chr1_35572801_chr1_35723390	Common	0.0141752577319587	0.0052570093457943	0.001950153453974	-4.573100833675712
chr1	35572801	35575846	chr1	35726571	35729646	153785	chr1_35572801_chr1_35726571	Common	0.0064432989690721	0.0146028037383177	0.0019033730785275	4.286865702418142
chr1	35572801	35575846	chr1	35729647	35732703	156852	chr1_35572801_chr1_35729647	lost	0.0083762886597938	0.0035046728971962	0.0018136103103176	-2.686142516329425
chr1	35572801	35575846	chr1	35732704	35735776	159917	chr1_35572801_chr1_35732704	Common	0.0083762886597938	0.0035046728971962	0.0018136103103176	-2.686142516329425
chr1	35572801	35575846	chr1	35738826	35741883	166031	chr1_35572801_chr1_35738826	lost	0.0077319587628865	0.0011682242990654	0.0019237217207373	-3.4119978960913397
chr1	35572801	35575846	chr1	35761202	35764442	188499	chr1_35572801_chr1_35761202	lost	0.0057989690721649	0.0046728971962616	0.0016823676110632	-0.669337586207802
chr1	35572801	35575846	chr1	35777160	35780307	204410	chr1_35572801_chr1_35777160	Common	0.0103092783505154	0.0040887850467289	0.0015238759732089	-4.082020724224282
chr1	35638882	35642008	chr1	35566308	35569336	72623	chr1_35638882_chr1_35566308	Common	0.0093582887700534	0.0080612656187021	0.0033366931928052	-0.3887151369349928
chr1	35638882	35642008	chr1	35626636	35629720	12267	chr1_35638882_chr1_35626636	Common	0.0222816399286987	0.0201531640467553	0.0162710333613385	-0.1308138109409116
chr1	35638882	35642008	chr1	35648170	35651385	9332	chr1_35638882_chr1_35648170	Common	0.0432263814616755	0.0467553405884723	0.0769968737385964	0.0458324988463504
chr1	35638882	35642008	chr1	35698726	35701780	59808	chr1_35638882_chr1_35698726	Common	0.0155971479500891	0.0104796453043127	0.0042775206859493	-1.1963712209706217
chr1	35638882	35642008	chr1	35701781	35704906	62898	chr1_35638882_chr1_35701781	Common	0.0155971479500891	0.0104796453043127	0.0042775206859493	-1.1963712209706217
chr1	35638882	35642008	chr1	35704907	35708023	66020	chr1_35638882_chr1_35704907	Common	0.016934046345811	0.0084643288996372	0.0039159464475812	-2.1628787726158083
chr1	35638882	35642008	chr1	35708024	35711083	69108	chr1_35638882_chr1_35708024	Common	0.016934046345811	0.0084643288996372	0.0039159464475812	-2.1628787726158083
chr1	35638882	35642008	chr1	35711084	35714156	72175	chr1_35638882_chr1_35711084	lost	0.0066844919786096	0.0068520757758968	0.0037018060700893	0.0452708202737229
chr1	35638882	35642008	chr1	35723390	35726570	84535	chr1_35638882_chr1_35723390	Common	0.0057932263814616	0.0032245062474808	0.0030306212865587	-0.8475886265873728
chr1	35638882	35642008	chr1	35726571	35729646	87663	chr1_35638882_chr1_35726571	Common	0.0057932263814616	0.0080612656187021	0.0029103122581155	0.7793113027359713
chr1	35638882	35642008	chr1	35780308	35783347	141382	chr1_35638882_chr1_35780308	lost	0.0044563279857397	0.0028214429665457	0.0020067792757757	-0.8146810358912109
chr1	35717209	35720359	chr1	35566308	35569336	150962	chr1_35717209_chr1_35566308	Common	0.0167095115681233	0.0087939698492462	0.001950153453974	-4.058932748469969
chr1	35717209	35720359	chr1	35569337	35572800	147716	chr1_35717209_chr1_35569337	Common	0.0449871465295629	0.0263819095477386	0.0019051299716938	-9.765862307694668
chr1	35767737	35770764	chr1	35559821	35562907	207886	chr1_35767737_chr1_35559821	lost	0.0106044538706256	0.000812347684809	0.0015238759732089	-6.425789472352106
chr1	35767737	35770764	chr1	35562908	35566307	204643	chr1_35767737_chr1_35562908	Common	0.0106044538706256	0.000812347684809	0.0015238759732089	-6.425789472352106
chr1	35767737	35770764	chr1	35566308	35569336	201428	chr1_35767737_chr1_35566308	Common	0.0137857900318133	0.0089358245329	0.0015985239702299	-3.0340273835340312
chr1	35767737	35770764	chr1	35569337	35572800	198182	chr1_35767737_chr1_35569337	Common	0.0159066808059384	0.0113728675873273	0.0015268086706275	-2.9694704423885447
chr1	35868266	35871331	chr1	35859018	35862103	9238	chr1_35868266_chr1_35859018	Common	0.0591286307053941	0.0426695842450765	0.0769968737385964	-0.2137625290631395
chr1	35928220	35931251	chr1	36051812	36054825	123583	chr1_35928220_chr1_36051812	lost	0.0042553191489361	0.0	0.0022159473778394	-1.9203159747796428
chr1	35928220	35931251	chr1	36058022	36061109	129830	chr1_35928220_chr1_36058022	Common	0.0	0.0	0.002307961940378	0.0
chr1	36152890	36156249	chr1	36178106	36181236	25102	chr1_36152890_chr1_36178106	lost	0.0	0.0	0.0102783803294336	0.0
chr1	36152890	36156249	chr1	36187541	36190844	34623	chr1_36152890_chr1_36187541	Common	0.0	0.0029411764705882	0.0068770492818119	0.4276800049065948
chr1	36152890	36156249	chr1	36279601	36282612	126537	chr1_36152890_chr1_36279601	lost	0.0	0.0	0.002307961940378	0.0
chr1	36152890	36156249	chr1	36282613	36285662	129568	chr1_36152890_chr1_36282613	Common	0.0	0.0	0.002307961940378	0.0
chr1	36152890	36156249	chr1	36285663	36288740	132632	chr1_36152890_chr1_36285663	Common	0.003610108303249	0.0029411764705882	0.002250449776869	-0.2972436174921115
chr1	36152890	36156249	chr1	36288741	36291861	135732	chr1_36152890_chr1_36288741	lost	0.0	0.0029411764705882	0.0020067792757757	1.4656203131514194
chr1	36222470	36225981	chr1	36089808	36092814	132914	chr1_36222470_chr1_36089808	Common	0.0121739130434782	0.004594180704441	0.002307961940378	-3.2841669554548765
chr1	36222470	36225981	chr1	36092815	36096090	129773	chr1_36222470_chr1_36092815	Common	0.0121739130434782	0.004594180704441	0.002307961940378	-3.2841669554548765
chr1	36222470	36225981	chr1	36149862	36152889	72850	chr1_36222470_chr1_36149862	Common	0.008695652173913	0.0040837161817253	0.0037018060700893	-1.245861048597935
chr1	36222470	36225981	chr1	36162391	36165607	60226	chr1_36222470_chr1_36162391	Common	0.0110144927536231	0.0056151097498723	0.0042775206859493	-1.262269291060701
chr1	36222470	36225981	chr1	36236171	36239278	13499	chr1_36222470_chr1_36236171	Common	0.0191304347826086	0.0132720775906074	0.0162710333613385	-0.3600482564261234
chr1	36222470	36225981	chr1	36261174	36264208	38466	chr1_36222470_chr1_36261174	Common	0.0133333333333333	0.0132720775906074	0.0060106615093985	-0.0101911815579864
chr1	36222470	36225981	chr1	36282613	36285662	59912	chr1_36222470_chr1_36282613	Common	0.0075362318840579	0.0051046452271567	0.0042775206859493	-0.5684570187792273
chr1	36222470	36225981	chr1	36285663	36288740	62976	chr1_36222470_chr1_36285663	Common	0.0081159420289855	0.0096988259315977	0.0039159464475812	0.4042149002292748
chr1	36222470	36225981	chr1	36291862	36294999	69205	chr1_36222470_chr1_36291862	Common	0.0092753623188405	0.0035732516590096	0.0037018060700893	-1.5403590981991406
chr1	36304408	36307469	chr1	36099124	36102218	205267	chr1_36304408_chr1_36099124	lost	0.0046052631578947	0.0014836795252225	0.0015238759732089	-2.048449931327912
chr1	36304408	36307469	chr1	36149862	36152889	154563	chr1_36304408_chr1_36149862	Common	0.006578947368421	0.0029673590504451	0.0019033730785275	-1.8974673744833883
chr1	36304408	36307469	chr1	36285663	36288740	18737	chr1_36304408_chr1_36285663	Common	0.0276315789473684	0.016320474777448	0.0122190727311731	-0.9256925151990985
chr1	36304408	36307469	chr1	36298058	36301137	6341	chr1_36304408_chr1_36298058	Common	0.0375	0.0415430267062314	0.024857743218183	0.1626465713618779
chr1	36396214	36399484	chr1	36171709	36174945	224522	chr1_36396214_chr1_36171709	lost	0.0041176470588235	0.0005420054200542	0.0013478259493105	-2.6528956803350296
chr1	36396214	36399484	chr1	36386656	36389748	9647	chr1_36396214_chr1_36386656	Common	0.0594117647058823	0.0693766937669376	0.024857743218183	0.4008782685375119
chr1	36399485	36402660	chr1	36319881	36323087	79588	chr1_36399485_chr1_36319881	lost	0.0112079701120797	0.0039814200398142	0.0030306212865587	-2.3845110916089105
chr1	36399485	36402660	chr1	36409005	36412146	9503	chr1_36399485_chr1_36409005	lost	0.0386052303860523	0.0305242203052422	0.024857743218183	-0.3250902549712942
chr1	36447163	36450803	chr1	36453827	36456831	6346	chr1_36447163_chr1_36453827	Common	0.0126849894291754	0.0172744721689059	0.024857743218183	0.184629903827043
chr1	37498621	37501710	chr1	37504763	37507769	6101	chr1_37498621_chr1_37504763	lost	0.0596056854653828	0.0510737086477074	0.0769968737385964	-0.1108093926857515
chr1	37498621	37501710	chr1	37510827	37514194	12345	chr1_37498621_chr1_37510827	Common	0.051811095827602	0.0359837492745211	0.024857743218183	-0.6367169543172104
chr1	37551389	37554500	chr1	37510827	37514194	40434	chr1_37551389_chr1_37510827	Common	0.014336917562724	0.0125588697017268	0.0060106615093985	-0.2958156699086979
chr1	37551389	37554500	chr1	37557699	37561002	6406	chr1_37551389_chr1_37557699	Common	0.0949820788530465	0.0900052328623757	0.0769968737385964	-0.0646369878284567
chr1	37551389	37554500	chr1	37685443	37688678	134116	chr1_37551389_chr1_37685443	Common	0.0065710872162485	0.0026164311878597	0.002250449776869	-1.7572736210495388
chr1	37554501	37557698	chr1	37682361	37685442	127802	chr1_37554501_chr1_37682361	lost	0.0045180722891566	0.002943340691685	0.0022159473778394	-0.7106358270145039
chr1	37554501	37557698	chr1	37685443	37688678	130961	chr1_37554501_chr1_37685443	lost	0.0060240963855421	0.0036791758646063	0.002307961940378	-1.016013513876101
chr1	37592918	37596381	chr1	37653808	37656991	60750	chr1_37592918_chr1_37653808	Common	0.0	0.0	0.0039159464475812	0.0
chr1	37592918	37596381	chr1	37670069	37673167	76969	chr1_37592918_chr1_37670069	lost	0.0	0.0	0.0030306212865587	0.0
chr1	37592918	37596381	chr1	37676315	37679347	83182	chr1_37592918_chr1_37676315	Common	0.0	0.0	0.0029103122581155	0.0
chr1	37592918	37596381	chr1	37679348	37682360	86205	chr1_37592918_chr1_37679348	Common	0.0	0.0	0.0029790492753429	0.0
chr1	37592918	37596381	chr1	37682361	37685442	89252	chr1_37592918_chr1_37682361	Common	0.0	0.0	0.0029790492753429	0.0
chr1	37592918	37596381	chr1	37685443	37688678	92411	chr1_37592918_chr1_37685443	Common	0.0022522522522522	0.0	0.0028116276155387	-0.8010492711783626
chr1	37592918	37596381	chr1	37695260	37698648	102305	chr1_37592918_chr1_37695260	lost	0.0	0.0	0.0024455409075366	0.0
chr1	37807463	37810661	chr1	37838909	37842177	31481	chr1_37807463_chr1_37838909	lost	0.0102286401925391	0.0116161616161616	0.0068770492818119	0.2017611575493788
chr1	38044324	38047364	chr1	38818488	38821693	774246	chr1_38044324_chr1_38818488	Common	0.0084507042253521	0.0056390977443609	0.0003250625920128	-8.649431063665398
chr1	38088521	38091615	chr1	38506156	38509273	417646	chr1_38088521_chr1_38506156	lost	0.0047169811320754	0.0	0.0007218063481262	-6.534967646544527
chr1	39078686	39081758	chr1	39248753	39252002	170155	chr1_39078686_chr1_39248753	lost	0.0022753128555176	0.0005970149253731	0.0019237217207373	-0.8724224049937876
chr1	39119228	39122279	chr1	39131496	39134744	12367	chr1_39119228_chr1_39131496	lost	0.036469730123997	0.0330396475770925	0.024857743218183	-0.1379884938386327
chr1	39119228	39122279	chr1	39179361	39182365	60110	chr1_39119228_chr1_39179361	lost	0.0167760758570386	0.0044052863436123	0.0042775206859493	-2.892046683505559
chr1	39119228	39122279	chr1	39248753	39252002	129624	chr1_39119228_chr1_39248753	lost	0.0080233406272793	0.0044052863436123	0.002307961940378	-1.5676403585209575
chr1	39119228	39122279	chr1	39255390	39258605	136244	chr1_39119228_chr1_39255390	lost	0.0072939460247994	0.0022026431718061	0.002250449776869	-2.262349022548116
chr1	39566315	39569457	chr1	39421486	39424863	144712	chr1_39566315_chr1_39421486	lost	0.0026350461133069	0.0010537407797681	0.0019051299716938	-0.8300249101287699
chr1	39566315	39569457	chr1	39437550	39440581	128821	chr1_39566315_chr1_39437550	lost	0.0048309178743961	0.0042149631190727	0.002307961940378	-0.266882544528669
chr1	39566315	39569457	chr1	39560239	39563293	6120	chr1_39566315_chr1_39560239	lost	0.0570926657883179	0.0558482613277133	0.0769968737385964	-0.0161617530710314
chr1	39566315	39569457	chr1	39572509	39575592	6164	chr1_39566315_chr1_39572509	Common	0.0900307422046552	0.0758693361433087	0.0769968737385964	-0.183921831806111
chr1	39566315	39569457	chr1	39717333	39720472	151016	chr1_39566315_chr1_39717333	Common	0.0043917435221783	0.0047418335089567	0.001950153453974	0.1795191994071393
chr1	39669625	39672782	chr1	39679064	39682118	9388	chr1_39669625_chr1_39679064	lost	0.03770197486535	0.0241796200345423	0.024857743218183	-0.5439896418640434
chr1	39669625	39672782	chr1	39717333	39720472	47699	chr1_39669625_chr1_39717333	Common	0.0119688809096349	0.0040299366724237	0.005353066628413	-1.4830647156664871
chr1	39691611	39694793	chr1	39569458	39572508	122219	chr1_39691611_chr1_39569458	lost	0.0062222222222222	0.0025985275010827	0.0023214881806413	-1.560936106139666
chr1	39882242	39885276	chr1	39830887	39834328	51152	chr1_39882242_chr1_39830887	lost	0.0062794348508634	0.0065593321407274	0.0051831174034241	0.0540017267753106
chr1	39882242	39885276	chr1	39841039	39844112	41184	chr1_39882242_chr1_39841039	Common	0.0172684458398744	0.0149075730471079	0.0060106615093985	-0.3927808593238687
chr1	39882242	39885276	chr1	39875478	39878646	6697	chr1_39882242_chr1_39875478	Common	0.0588697017268445	0.0512820512820512	0.0769968737385964	-0.0985449158696143
chr1	39901422	39904608	chr1	39777714	39780806	123755	chr1_39901422_chr1_39777714	lost	0.0054054054054054	0.0010416666666666	0.0022159473778394	-1.9692429442947208
chr1	39901422	39904608	chr1	39815360	39818475	86098	chr1_39901422_chr1_39815360	lost	0.006006006006006	0.0052083333333333	0.0029103122581155	-0.2740849097715668
chr1	39901422	39904608	chr1	39818476	39821700	82927	chr1_39901422_chr1_39818476	Common	0.006006006006006	0.0036458333333333	0.0030306212865587	-0.7787751914567332
chr1	39901422	39904608	chr1	39821701	39824727	79801	chr1_39901422_chr1_39821701	Common	0.006006006006006	0.0036458333333333	0.0030306212865587	-0.7787751914567332
chr1	39901422	39904608	chr1	39830887	39834328	70408	chr1_39901422_chr1_39830887	lost	0.0132132132132132	0.0041666666666666	0.0037018060700893	-2.4438196856509773
chr1	39901422	39904608	chr1	39837960	39841038	63516	chr1_39901422_chr1_39837960	Common	0.0078078078078078	0.0067708333333333	0.0039159464475812	-0.2648081347269123
chr1	39901422	39904608	chr1	39841039	39844112	60440	chr1_39901422_chr1_39841039	Common	0.009009009009009	0.0088541666666666	0.0042775206859493	-0.036199086739887
chr1	39901422	39904608	chr1	39856395	39859494	45071	chr1_39901422_chr1_39856395	lost	0.0102102102102102	0.0052083333333333	0.005353066628413	-0.9343946608711784
chr1	39901422	39904608	chr1	39862772	39866201	38529	chr1_39901422_chr1_39862772	Common	0.0078078078078078	0.0083333333333333	0.0060106615093985	0.0874322276680838
chr1	39901422	39904608	chr1	39875478	39878646	25953	chr1_39901422_chr1_39875478	lost	0.0156156156156156	0.015625	0.0102783803294336	0.0009130217099975
chr1	39901422	39904608	chr1	39895136	39898335	6280	chr1_39901422_chr1_39895136	Common	0.0714714714714714	0.0895833333333333	0.0769968737385964	0.2352285356851169
chr1	39901422	39904608	chr1	39980236	39983375	78790	chr1_39901422_chr1_39980236	lost	0.0078078078078078	0.0020833333333333	0.0030306212865587	-1.8888781979666287
chr1	39901422	39904608	chr1	40027323	40030500	125896	chr1_39901422_chr1_40027323	Common	0.0042042042042042	0.0057291666666666	0.0022159473778394	0.6881762977374022
chr1	39954818	39958144	chr1	39895136	39898335	59746	chr1_39954818_chr1_39895136	lost	0.0107181136120042	0.0020661157024793	0.0042775206859493	-2.022666526884293
chr1	39954818	39958144	chr1	39948708	39951776	6239	chr1_39954818_chr1_39948708	lost	0.0953912111468381	0.1064049586776859	0.0769968737385964	0.1430414898173575
chr1	40037079	40040247	chr1	39818476	39821700	218575	chr1_40037079_chr1_39818476	lost	0.0085744908896034	0.0018348623853211	0.0014547156681695	-4.632952439952022
chr1	40037079	40040247	chr1	39821701	39824727	215449	chr1_40037079_chr1_39821701	lost	0.0085744908896034	0.0018348623853211	0.0014547156681695	-4.632952439952022
chr1	40037079	40040247	chr1	39824728	39827821	212389	chr1_40037079_chr1_39824728	Common	0.0064308681672025	0.0064220183486238	0.0016059709000252	-0.0055105721894335
chr1	40037079	40040247	chr1	39856395	39859494	180719	chr1_40037079_chr1_39856395	lost	0.0064308681672025	0.0018348623853211	0.001725035521877	-2.664296313666896
chr1	40158820	40161859	chr1	40263705	40266830	104928	chr1_40158820_chr1_40263705	lost	0.0048780487804878	0.0021216407355021	0.0024455409075366	-1.1271159016359256
chr1	40158820	40161859	chr1	40298677	40301815	139907	chr1_40158820_chr1_40298677	lost	0.0058536585365853	0.0014144271570014	0.0020067792757757	-2.212117412797129
chr1	40158820	40161859	chr1	40346095	40349472	187444	chr1_40158820_chr1_40346095	lost	0.0058536585365853	0.0014144271570014	0.0017047192079292	-2.604083627928629
chr1	40158820	40161859	chr1	40371124	40374147	212296	chr1_40158820_chr1_40371124	Common	0.0146341463414634	0.007072135785007	0.0016059709000252	-4.708684669403069
chr1	40158820	40161859	chr1	40374148	40377196	215333	chr1_40158820_chr1_40374148	Common	0.0039024390243902	0.0056577086280056	0.0014547156681695	1.206606653122878
chr1	40245004	40248033	chr1	40235850	40238855	9166	chr1_40245004_chr1_40235850	Common	0.0515191545574636	0.0451436388508891	0.024857743218183	-0.2564800694340939
chr1	40257606	40260697	chr1	40118739	40121816	138874	chr1_40257606_chr1_40118739	lost	0.0027569909413154	0.00211491011632	0.002250449776869	-0.2853122214034608
chr1	40257606	40260697	chr1	40143463	40146496	114172	chr1_40257606_chr1_40143463	Common	0.0094525403702244	0.0045823052520267	0.0024584594957677	-1.9810109243539893
chr1	40257606	40260697	chr1	40149523	40152741	108019	chr1_40257606_chr1_40149523	Common	0.007877116975187	0.0052872752908001	0.0024455409075366	-1.0590056688095515
chr1	40257606	40260697	chr1	40152742	40155791	104885	chr1_40257606_chr1_40152742	Common	0.007877116975187	0.0052872752908001	0.0024455409075366	-1.0590056688095515
chr1	40257606	40260697	chr1	40155792	40158819	101846	chr1_40257606_chr1_40155792	lost	0.0019692792437967	0.0024673951357067	0.0025747666357719	0.1934605975506707
chr1	40257606	40260697	chr1	40161860	40164957	95743	chr1_40257606_chr1_40161860	Common	0.0114218196140212	0.0095170955234402	0.0028116276155387	-0.6774453629827708
chr1	40257606	40260697	chr1	40200806	40203898	56799	chr1_40257606_chr1_40200806	lost	0.0102402520677432	0.0070497003877335	0.0045535992060206	-0.7006658987007895
chr1	40257606	40260697	chr1	40216531	40219712	41030	chr1_40257606_chr1_40216531	Common	0.0074832611264277	0.0084596404652802	0.0060106615093985	0.1624412449987042
chr1	40257606	40260697	chr1	40235850	40238855	21799	chr1_40257606_chr1_40235850	Common	0.0153603781016148	0.0200916461050405	0.0122190727311731	0.3872035225189708
chr1	40257606	40260697	chr1	40248034	40251555	9357	chr1_40257606_chr1_40248034	Common	0.033477747144545	0.0363059569968276	0.024857743218183	0.1137758093105469
chr1	40257606	40260697	chr1	40263705	40266830	6116	chr1_40257606_chr1_40263705	lost	0.0315084679007483	0.0370109270356009	0.024857743218183	0.221357952190434
chr1	40257606	40260697	chr1	40339806	40342870	82187	chr1_40257606_chr1_40339806	lost	0.0063016935801496	0.0074021854071201	0.0029103122581155	0.3781353096739958
chr1	40257606	40260697	chr1	40374148	40377196	116521	chr1_40257606_chr1_40374148	Common	0.0027569909413154	0.0052872752908001	0.0023214881806413	1.0899406555607247
chr1	40257606	40260697	chr1	40389517	40392891	132053	chr1_40257606_chr1_40389517	lost	0.0047262701851122	0.0042298202326401	0.002250449776869	-0.2206003251327082
chr1	40257606	40260697	chr1	40396125	40399207	138515	chr1_40257606_chr1_40396125	Common	0.0059078377313903	0.0035248501938667	0.0020067792757757	-1.1874686799336065
chr1	40257606	40260697	chr1	40399208	40402423	141664	chr1_40257606_chr1_40399208	lost	0.0035447026388341	0.0038773352132534	0.0019051299716938	0.1745983630311101
chr1	40257606	40260697	chr1	40405440	40408496	147817	chr1_40257606_chr1_40405440	Common	0.0059078377313903	0.0049347902714134	0.001950153453974	-0.4989594321379931
chr1	40257606	40260697	chr1	40434034	40437238	176485	chr1_40257606_chr1_40434034	lost	0.0059078377313903	0.0042298202326401	0.001725035521877	-0.9727437362706078
chr1	40342871	40346094	chr1	40143463	40146496	199503	chr1_40342871_chr1_40143463	Common	0.0104493207941483	0.0081699346405228	0.0015985239702299	-1.4259317946277508
chr1	40342871	40346094	chr1	40152742	40155791	190216	chr1_40342871_chr1_40152742	Common	0.0083594566353187	0.0073529411764705	0.0016823676110632	-0.5982732027348047
chr1	40342871	40346094	chr1	40371124	40374147	28153	chr1_40342871_chr1_40371124	Common	0.0167189132706374	0.011437908496732	0.0085063324449336	-0.6208321633432928
chr1	40475816	40479035	chr1	40492102	40495134	16193	chr1_40475816_chr1_40492102	Common	0.0213567839195979	0.0243485689876121	0.0162710333613385	0.1838718538382995
chr1	40507417	40510673	chr1	40434034	40437238	73409	chr1_40507417_chr1_40434034	Common	0.0069974554707379	0.0068195908245505	0.0037018060700893	-0.0480480724326801
chr1	40507417	40510673	chr1	40498253	40501279	9279	chr1_40507417_chr1_40498253	lost	0.0248091603053435	0.0297582145071295	0.024857743218183	0.1990950730461282
chr1	40507417	40510673	chr1	40501280	40504338	6236	chr1_40507417_chr1_40501280	lost	0.044529262086514	0.0471171729696218	0.0769968737385964	0.033610596865189
chr1	40751509	40754845	chr1	40710984	40714201	40585	chr1_40751509_chr1_40710984	Common	0.0120817843866171	0.0161463939720129	0.0060106615093985	0.6762333195839055
chr1	40751509	40754845	chr1	40757929	40760986	6280	chr1_40751509_chr1_40757929	lost	0.1895910780669145	0.1668460710441335	0.0769968737385964	-0.2954016951389491
chr1	40754846	40757928	chr1	40717224	40720227	37662	chr1_40754846_chr1_40717224	Common	0.0100376411543287	0.0142964635063957	0.0060106615093985	0.7085446993492704
chr1	40754846	40757928	chr1	40745320	40748329	9563	chr1_40754846_chr1_40745320	lost	0.0395232120451693	0.0436418359668924	0.024857743218183	0.1656877651994692
chr1	40754846	40757928	chr1	40760987	40764302	6257	chr1_40754846_chr1_40760987	lost	0.0564617314930991	0.054928517682468	0.0769968737385964	-0.0199126761410644
chr1	40754846	40757928	chr1	40764303	40767326	9427	chr1_40754846_chr1_40764303	Common	0.027603513174404	0.0353649360421369	0.024857743218183	0.3122336086429422
chr1	40860185	40863265	chr1	40764303	40767326	95911	chr1_40860185_chr1_40764303	lost	0.0124740124740124	0.0039331366764995	0.0028116276155387	-3.037698075773269
chr1	40860185	40863265	chr1	40926296	40929346	66096	chr1_40860185_chr1_40926296	lost	0.0114345114345114	0.0039331366764995	0.0039159464475812	-1.9155968699840729
chr1	40860185	40863265	chr1	40944776	40947935	84630	chr1_40860185_chr1_40944776	Common	0.0103950103950103	0.007866273352999	0.0029103122581155	-0.8688885651221477
chr1	40860185	40863265	chr1	40947936	40950937	87711	chr1_40860185_chr1_40947936	lost	0.0103950103950103	0.007866273352999	0.0029103122581155	-0.8688885651221477
chr1	40860185	40863265	chr1	40950938	40954293	90890	chr1_40860185_chr1_40950938	Common	0.0114345114345114	0.0058997050147492	0.0029790492753429	-1.8579103291686907
chr1	40860185	40863265	chr1	40957338	40960379	97133	chr1_40860185_chr1_40957338	lost	0.0093555093555093	0.0039331366764995	0.0028116276155387	-1.9285529310647669
chr1	40978750	40982066	chr1	40857008	40860184	121812	chr1_40978750_chr1_40857008	Common	0.0	0.0	0.0022159473778394	0.0
chr1	41020591	41023600	chr1	41026676	41029679	6082	chr1_41020591_chr1_41026676	lost	0.078781512605042	0.0768765133171912	0.0769968737385964	-0.0247412550062511
chr1	41361863	41365047	chr1	41306365	41309571	55487	chr1_41361863_chr1_41306365	lost	0.0103244837758112	0.0038850038850038	0.0045535992060206	-1.4141516632147082
chr1	41361863	41365047	chr1	41377514	41380837	15720	chr1_41361863_chr1_41377514	Common	0.0265486725663716	0.0303030303030303	0.0162710333613385	0.2307387400224567
chr1	41361863	41365047	chr1	41397922	41400940	35976	chr1_41361863_chr1_41397922	lost	0.0199115044247787	0.0108780108780108	0.0068770492818119	-1.3135711518978297
chr1	41361863	41365047	chr1	41404187	41407236	42256	chr1_41361863_chr1_41404187	Common	0.0103244837758112	0.0132090132090132	0.005353066628413	0.5388555072136497
chr1	41361863	41365047	chr1	41416871	41420005	54983	chr1_41361863_chr1_41416871	Common	0.0110619469026548	0.0093240093240093	0.0045535992060206	-0.3816623949573064
chr1	41361863	41365047	chr1	41420006	41423493	58294	chr1_41361863_chr1_41420006	lost	0.0125368731563421	0.0038850038850038	0.0042775206859493	-2.0226364538125083
chr1	41361863	41365047	chr1	41436251	41439290	74315	chr1_41361863_chr1_41436251	Common	0.0073746312684365	0.0069930069930069	0.0033366931928052	-0.114372000474142
chr1	41483590	41486916	chr1	41458177	41461279	25525	chr1_41483590_chr1_41458177	Common	0.0039840637450199	0.0080645161290322	0.0085063324449336	0.4796958513469169
chr1	41483590	41486916	chr1	41464313	41467736	19229	chr1_41483590_chr1_41464313	Common	0.0079681274900398	0.0040322580645161	0.0122190727311731	-0.3221086830494579
chr1	41483590	41486916	chr1	41474087	41477231	9594	chr1_41483590_chr1_41474087	lost	0.0119521912350597	0.0201612903225806	0.024857743218183	0.3302431365336513
chr1	42333317	42336323	chr1	42527313	42530634	194153	chr1_42333317_chr1_42527313	lost	0.0	0.0	0.0015268086706275	0.0
chr1	42763921	42767020	chr1	42659022	42662198	104860	chr1_42763921_chr1_42659022	lost	0.0023485204321277	0.0018733608092918	0.0024455409075366	-0.1942963298514252
chr1	42767021	42770669	chr1	42349355	42352473	417931	chr1_42767021_chr1_42349355	lost	0.0018788163457022	0.0026227051330086	0.0007218063481262	1.030593301427022
chr1	42767021	42770669	chr1	42577666	42580842	189591	chr1_42767021_chr1_42577666	lost	0.0046970408642555	0.0014986886474334	0.0016823676110632	-1.9011018732110896
chr1	42767021	42770669	chr1	42906371	42909704	139192	chr1_42767021_chr1_42906371	lost	0.0037576326914044	0.0018733608092918	0.0020067792757757	-0.9389532296142292
chr1	42767021	42770669	chr1	42922098	42925209	154808	chr1_42767021_chr1_42922098	Common	0.0056364490371066	0.0056200824278756	0.0019033730785275	-0.0085987394776412
chr1	42767021	42770669	chr1	43073355	43076391	306028	chr1_42767021_chr1_43073355	lost	0.0079849694692343	0.0044960659423004	0.001079852893065	-3.2309063107946825
chr1	42783095	42786546	chr1	42922098	42925209	138833	chr1_42783095_chr1_42922098	Common	0.0095628415300546	0.0030395136778115	0.0020067792757757	-3.250645415261926
chr1	42783095	42786546	chr1	43073355	43076391	290053	chr1_42783095_chr1_43073355	lost	0.0040983606557377	0.0060790273556231	0.0011638022397711	1.7018928407242735
chr1	42783095	42786546	chr1	43076392	43079613	293182	chr1_42783095_chr1_43076392	lost	0.0054644808743169	0.0030395136778115	0.0010516942694896	-2.305771997485744
chr1	42956536	42959580	chr1	43063992	43067018	107447	chr1_42956536_chr1_43063992	Common	0.0172528201725282	0.0045602605863192	0.0025303367054714	-5.016154395090228
chr1	42956536	42959580	chr1	43067019	43070317	110610	chr1_42956536_chr1_43067019	lost	0.0172528201725282	0.0045602605863192	0.0025303367054714	-5.016154395090228
chr1	42956536	42959580	chr1	43070318	43073354	113778	chr1_42956536_chr1_43070318	lost	0.006635700066357	0.0071661237785016	0.0024584594957677	0.2157545052329538
chr1	42956536	42959580	chr1	43082879	43085935	126349	chr1_42956536_chr1_43082879	Common	0.006635700066357	0.0084690553745928	0.0022159473778394	0.8273460491752965
chr1	43143516	43146870	chr1	43130581	43133780	13013	chr1_43143516_chr1_43130581	Common	0.0322822822822822	0.0336417157275021	0.0162710333613385	0.0835492998527035
chr1	43169754	43172796	chr1	42922098	42925209	247622	chr1_43169754_chr1_42922098	Common	0.0031274433150899	0.0022002200220022	0.0012797425116051	-0.7245389480144003
chr1	43169754	43172796	chr1	43146871	43150326	22677	chr1_43169754_chr1_43146871	Common	0.0254104769351055	0.0172350568390172	0.0102783803294336	-0.7953996480045405
chr1	43169754	43172796	chr1	43204601	43207837	34944	chr1_43169754_chr1_43204601	Common	0.0113369820172009	0.008067473414008	0.0068770492818119	-0.4754231748549314
chr1	43169754	43172796	chr1	43395361	43398616	225713	chr1_43169754_chr1_43395361	lost	0.0019546520719311	0.0022002200220022	0.0013478259493105	0.1821955944657579
chr1	43169754	43172796	chr1	43424784	43427918	255076	chr1_43169754_chr1_43424784	lost	0.0039093041438623	0.0018335166850018	0.0013733964436465	-1.511426266220017
chr1	43169754	43172796	chr1	43434393	43437927	264885	chr1_43169754_chr1_43434393	lost	0.0027365129007036	0.0014668133480014	0.0012062502827234	-1.05260041874186
chr1	43169754	43172796	chr1	43564493	43567517	394730	chr1_43169754_chr1_43564493	lost	0.0015637216575449	0.0003667033370003	0.0007376777572859	-1.622684578356513
chr1	43268922	43271954	chr1	43383146	43386245	114257	chr1_43268922_chr1_43383146	lost	0.0019633507853403	0.0020352781546811	0.0025303367054714	0.0284260071733902
chr1	43268922	43271954	chr1	43395361	43398616	126550	chr1_43268922_chr1_43395361	lost	0.0032722513089005	0.0033921302578018	0.0022159473778394	0.0540982832445497
chr1	43268922	43271954	chr1	43410915	43414013	142026	chr1_43268922_chr1_43410915	lost	0.0052356020942408	0.0013568521031207	0.0020067792757757	-1.9328234240513007
chr1	43268922	43271954	chr1	43424784	43427918	155913	chr1_43268922_chr1_43424784	lost	0.0013089005235602	0.0006784260515603	0.0019033730785275	-0.3312406165204248
chr1	43284196	43287344	chr1	43146871	43150326	137172	chr1_43284196_chr1_43146871	lost	0.0044887780548628	0.0037854889589905	0.0020067792757757	-0.3504566268756386
chr1	43335849	43338853	chr1	43204601	43207837	131132	chr1_43335849_chr1_43204601	lost	0.0064257028112449	0.0018691588785046	0.002307961940378	-1.974271695309615
chr1	43335849	43338853	chr1	43434393	43437927	98809	chr1_43335849_chr1_43434393	lost	0.0048192771084337	0.0018691588785046	0.0025747666357719	-1.1457808210430822
chr1	43358034	43361176	chr1	43163066	43166213	194966	chr1_43358034_chr1_43163066	lost	0.0029688273132112	0.0024509803921568	0.0015268086706275	-0.3391694919059937
chr1	43358034	43361176	chr1	43214651	43217794	143383	chr1_43358034_chr1_43214651	lost	0.0049480455220188	0.0020424836601307	0.0020067792757757	-1.4478731652064194
chr1	43358034	43361176	chr1	43221066	43224125	137010	chr1_43358034_chr1_43221066	lost	0.0049480455220188	0.0040849673202614	0.002250449776869	-0.3835136471955122
chr1	43358034	43361176	chr1	43224126	43227663	133711	chr1_43358034_chr1_43224126	lost	0.0049480455220188	0.0044934640522875	0.002307961940378	-0.1969622903126178
chr1	43358034	43361176	chr1	43237080	43240392	120869	chr1_43358034_chr1_43237080	Common	0.0074220682830282	0.0036764705882352	0.0023214881806413	-1.6134468079687538
chr1	43358034	43361176	chr1	43243479	43246532	114600	chr1_43358034_chr1_43243479	Common	0.0024740227610094	0.0020424836601307	0.0025303367054714	-0.1705461174181046
chr1	43358034	43361176	chr1	43271955	43274992	86132	chr1_43358034_chr1_43271955	lost	0.00791687283523	0.0040849673202614	0.0029103122581155	-1.3166647339244262
chr1	43364267	43367322	chr1	43130581	43133780	233614	chr1_43364267_chr1_43130581	Common	0.0037767519932857	0.0030068728522336	0.0012529151617968	-0.6144702885932043
chr1	43364267	43367322	chr1	43204601	43207837	159575	chr1_43364267_chr1_43204601	Common	0.0029374737725556	0.0012886597938144	0.0018136103103176	-0.9091335494516534
chr1	43364267	43367322	chr1	43217795	43221065	146364	chr1_43364267_chr1_43217795	lost	0.0041963911036508	0.0042955326460481	0.001950153453974	0.0508378159653114
chr1	43364267	43367322	chr1	43224126	43227663	139900	chr1_43364267_chr1_43224126	Common	0.0054553084347461	0.0047250859106529	0.0020067792757757	-0.3638778479067753
chr1	43364267	43367322	chr1	43227664	43230887	136519	chr1_43364267_chr1_43227664	Common	0.0054553084347461	0.0047250859106529	0.0020067792757757	-0.3638778479067753
chr1	43364267	43367322	chr1	43230888	43233986	133357	chr1_43364267_chr1_43230888	Common	0.0079731430969366	0.0017182130584192	0.002250449776869	-2.779413298980474
chr1	43364267	43367322	chr1	43233987	43237079	130261	chr1_43364267_chr1_43233987	lost	0.005035669324381	0.0038659793814432	0.002307961940378	-0.5068064262559363
chr1	43364267	43367322	chr1	43240393	43243478	123859	chr1_43364267_chr1_43240393	lost	0.0041963911036508	0.0034364261168384	0.0022159473778394	-0.3429526325455148
chr1	43364267	43367322	chr1	43243479	43246532	120789	chr1_43364267_chr1_43243479	lost	0.0033571128829206	0.002147766323024	0.0023214881806413	-0.5209359108442896
chr1	43364267	43367322	chr1	43316731	43319895	47481	chr1_43364267_chr1_43316731	lost	0.0121695342005874	0.0051546391752577	0.0051831174034241	-1.3534123345721472
chr1	43367323	43370545	chr1	43227664	43230887	139659	chr1_43367323_chr1_43227664	lost	0.0054553084347461	0.0047250859106529	0.0020067792757757	-0.3638778479067753
chr1	43389273	43392354	chr1	43204601	43207837	184594	chr1_43389273_chr1_43204601	Common	0.0037641154328732	0.001516300227445	0.0017047192079292	-1.318583843587199
chr1	43389273	43392354	chr1	43211213	43214650	177882	chr1_43389273_chr1_43211213	lost	0.0031367628607277	0.001516300227445	0.001725035521877	-0.9393792839230544
chr1	43389273	43392354	chr1	43214651	43217794	174591	chr1_43389273_chr1_43214651	Common	0.0050188205771643	0.00303260045489	0.0017544218223375	-1.1321223305510182
chr1	43389273	43392354	chr1	43221066	43224125	168218	chr1_43389273_chr1_43221066	lost	0.0037641154328732	0.0007581501137225	0.0019237217207373	-1.5625780416922943
chr1	43389273	43392354	chr1	43224126	43227663	164919	chr1_43389273_chr1_43224126	Common	0.0119196988707653	0.0045489006823351	0.0017444239713157	-4.225347914057074
chr1	43389273	43392354	chr1	43227664	43230887	161538	chr1_43389273_chr1_43227664	Common	0.0119196988707653	0.0045489006823351	0.0017444239713157	-4.225347914057074
chr1	43389273	43392354	chr1	43237080	43240392	152077	chr1_43389273_chr1_43237080	Common	0.0075282308657465	0.0022744503411675	0.0019033730785275	-2.7602473649797807
chr1	43389273	43392354	chr1	43243479	43246532	145808	chr1_43389273_chr1_43243479	Common	0.0050188205771643	0.0037907505686125	0.0019051299716938	-0.6446121927628436
chr1	43389273	43392354	chr1	43306322	43309875	82715	chr1_43389273_chr1_43306322	Common	0.006900878293601	0.001516300227445	0.0029103122581155	-1.8501719364102225
chr1	43389273	43392354	chr1	43380074	43383145	9204	chr1_43389273_chr1_43380074	Common	0.0382685069008782	0.0424564063684609	0.024857743218183	0.1684746451367021
chr1	43389273	43392354	chr1	43383146	43386245	6118	chr1_43389273_chr1_43383146	Common	0.0382685069008782	0.0424564063684609	0.024857743218183	0.1684746451367021
chr1	43453608	43456709	chr1	43661920	43665251	208427	chr1_43453608_chr1_43661920	lost	0.0	0.0	0.0015238759732089	0.0
chr1	43522980	43526183	chr1	43237080	43240392	285845	chr1_43522980_chr1_43237080	Common	0.0107758620689655	0.0	0.001133385397158	-9.507676820246298
chr1	43522980	43526183	chr1	43724929	43727957	201862	chr1_43522980_chr1_43724929	Common	0.0053879310344827	0.0033112582781456	0.0015238759732089	-1.3627570700284797
chr1	43522980	43526183	chr1	43923501	43926666	400502	chr1_43522980_chr1_43923501	lost	0.0	0.0	0.0007559836104123	0.0
chr1	43649296	43652422	chr1	43529231	43532379	120054	chr1_43649296_chr1_43529231	Common	0.0081053698074974	0.0061782877316857	0.0023214881806413	-0.830106348109566
chr1	43649296	43652422	chr1	43564493	43567517	84854	chr1_43649296_chr1_43564493	lost	0.0101317122593718	0.0017652250661959	0.0029103122581155	-2.874773031603622
chr1	43702807	43705947	chr1	43529231	43532379	173572	chr1_43702807_chr1_43529231	lost	0.0	0.0	0.0019237217207373	0.0
chr1	43702807	43705947	chr1	43935993	43939145	233192	chr1_43702807_chr1_43935993	lost	0.0	0.0	0.0012529151617968	0.0
chr1	43715739	43718750	chr1	43529231	43532379	186439	chr1_43715739_chr1_43529231	lost	0.0046457607433217	0.0044247787610619	0.0017047192079292	-0.1296295490963617
chr1	43715739	43718750	chr1	43709479	43712615	6197	chr1_43715739_chr1_43709479	lost	0.0876887340301974	0.0824115044247787	0.0769968737385964	-0.068538232127902
chr1	43715739	43718750	chr1	43942161	43945260	226466	chr1_43715739_chr1_43942161	Common	0.0063879210220673	0.0071902654867256	0.0013478259493105	0.5952878894108998
chr1	43715739	43718750	chr1	43961037	43964276	245412	chr1_43715739_chr1_43961037	Common	0.0052264808362369	0.0049778761061946	0.0013136863885754	-0.1892420688866395
chr1	43837255	43840264	chr1	43763475	43766641	73701	chr1_43837255_chr1_43763475	Common	0.0077922077922077	0.00853889943074	0.0037018060700893	0.201710090802847
chr1	43837255	43840264	chr1	43766642	43770138	70369	chr1_43837255_chr1_43766642	Common	0.0077922077922077	0.00853889943074	0.0037018060700893	0.201710090802847
chr1	43837255	43840264	chr1	43782505	43785532	54741	chr1_43837255_chr1_43782505	Common	0.0099567099567099	0.0061669829222011	0.0045535992060206	-0.8322487032890625
chr1	43837255	43840264	chr1	43788578	43791722	48609	chr1_43837255_chr1_43788578	Common	0.0069264069264069	0.0071157495256166	0.005353066628413	0.0353708654035381
chr1	43837255	43840264	chr1	43795197	43798326	41998	chr1_43837255_chr1_43795197	Common	0.0086580086580086	0.0071157495256166	0.0060106615093985	-0.2565872541616928
chr1	43837255	43840264	chr1	43804786	43808079	32327	chr1_43837255_chr1_43804786	Common	0.0103896103896103	0.0080645161290322	0.0085063324449336	-0.273336867049319
chr1	43837255	43840264	chr1	43821330	43824694	15747	chr1_43837255_chr1_43821330	Common	0.0238095238095238	0.0241935483870967	0.0162710333613385	0.0236017325417967
chr1	43837255	43840264	chr1	43830846	43833924	6374	chr1_43837255_chr1_43830846	Common	0.0497835497835497	0.0649905123339658	0.0769968737385964	0.1975010388349472
chr1	43837255	43840264	chr1	43850238	43853323	13021	chr1_43837255_chr1_43850238	Common	0.0359307359307359	0.0370018975332068	0.0162710333613385	0.0658324261700597
chr1	43932934	43935992	chr1	43763475	43766641	169405	chr1_43932934_chr1_43763475	Common	0.0126404494382022	0.0184729064039408	0.0017444239713157	3.34348590803838
chr1	43932934	43935992	chr1	43766642	43770138	166073	chr1_43932934_chr1_43766642	Common	0.0126404494382022	0.0184729064039408	0.0017444239713157	3.34348590803838
chr1	43945261	43948755	chr1	43526184	43529230	419301	chr1_43945261_chr1_43526184	Common	0.0081900081900081	0.0075357950263752	0.0007433425368747	-0.8800964981547676
chr1	43945261	43948755	chr1	43529231	43532379	416203	chr1_43945261_chr1_43529231	Common	0.0016380016380016	0.0041446872645064	0.0007218063481262	3.4727952074845736
chr1	43945261	43948755	chr1	43658725	43661919	286686	chr1_43945261_chr1_43658725	Common	0.002047502047502	0.0018839487565938	0.001133385397158	-0.1443050980878441
chr1	43945261	43948755	chr1	43712616	43715738	232831	chr1_43945261_chr1_43712616	lost	0.0049140049140049	0.0033911077618688	0.0012529151617968	-1.2154830578887916
chr1	43945261	43948755	chr1	43740727	43744225	204532	chr1_43945261_chr1_43740727	Common	0.0077805077805077	0.0041446872645064	0.0015238759732089	-2.385903170548103
chr1	43945261	43948755	chr1	43747363	43750665	197994	chr1_43945261_chr1_43747363	Common	0.0061425061425061	0.0022607385079125	0.0015985239702299	-2.428344965033649
chr1	43945261	43948755	chr1	43750666	43753750	194800	chr1_43945261_chr1_43750666	Common	0.004095004095004	0.0048982667671439	0.0015268086706275	0.5261056526550051
chr1	43945261	43948755	chr1	43756968	43760445	188302	chr1_43945261_chr1_43756968	Common	0.0065520065520065	0.0033911077618688	0.0016823676110632	-1.8788395409847356
chr1	43945261	43948755	chr1	43760446	43763474	185048	chr1_43945261_chr1_43760446	Common	0.0073710073710073	0.0052750565184626	0.0017047192079292	-1.2294991707700016
chr1	43945261	43948755	chr1	43766642	43770138	178618	chr1_43945261_chr1_43766642	Common	0.0106470106470106	0.0048982667671439	0.001725035521877	-3.332536522848746
chr1	43945261	43948755	chr1	43773201	43776247	172284	chr1_43945261_chr1_43773201	Common	0.0102375102375102	0.0067822155237377	0.0017544218223375	-1.9694777332220048
chr1	43967410	43970421	chr1	43678033	43681053	289372	chr1_43967410_chr1_43678033	lost	0.0029940119760479	0.0012674271229404	0.0011638022397711	-1.4835723751889227
chr1	43973452	43976685	chr1	43665252	43668346	308269	chr1_43973452_chr1_43665252	Common	0.0041736227045075	0.0007225433526011	0.0010649060616203	-3.2407359449669806
chr1	43973452	43976685	chr1	43709479	43712615	264021	chr1_43973452_chr1_43709479	lost	0.001669449081803	0.0007225433526011	0.0012062502827234	-0.7849993842603954
chr1	43973452	43976685	chr1	43747363	43750665	226054	chr1_43973452_chr1_43747363	lost	0.0025041736227045	0.0007225433526011	0.0012833499583242	-1.3882653430166385
chr1	43973452	43976685	chr1	43763475	43766641	210010	chr1_43973452_chr1_43763475	Common	0.003338898163606	0.005057803468208	0.0016059709000252	1.07032157592336
chr1	43973452	43976685	chr1	43766642	43770138	206678	chr1_43973452_chr1_43766642	Common	0.003338898163606	0.005057803468208	0.0016059709000252	1.07032157592336
chr1	43973452	43976685	chr1	43948756	43951803	24789	chr1_43973452_chr1_43948756	lost	0.008347245409015	0.0086705202312138	0.0102783803294336	0.0314519225634317
chr1	44210581	44213596	chr1	44309785	44312887	99248	chr1_44210581_chr1_44309785	lost	0.0061804697156983	0.0027260336210813	0.0025747666357719	-1.3416501700090755
chr1	44213597	44216866	chr1	44319575	44322675	105894	chr1_44213597_chr1_44319575	Common	0.0	0.0	0.0024455409075366	0.0
chr1	44354189	44357233	chr1	44245938	44249050	108217	chr1_44354189_chr1_44245938	lost	0.009685230024213	0.0012886597938144	0.0025303367054714	-3.3183608380031946
chr1	44354189	44357233	chr1	44284535	44287859	69514	chr1_44354189_chr1_44284535	Common	0.0048426150121065	0.0070876288659793	0.0037018060700893	0.6064644693336617
chr1	44354189	44357233	chr1	44360755	44363984	6658	chr1_44354189_chr1_44360755	lost	0.0411622276029055	0.0399484536082474	0.0769968737385964	-0.0157639386604045
chr1	44389412	44392626	chr1	44227064	44230126	162424	chr1_44389412_chr1_44227064	lost	0.0048285852245292	0.0005518763796909	0.0017444239713157	-2.4516453082288527
chr1	44389412	44392626	chr1	44297387	44300436	92108	chr1_44389412_chr1_44297387	lost	0.0028971511347175	0.0016556291390728	0.0028116276155387	-0.4415670086548062
chr1	44389412	44392626	chr1	44379557	44382666	9908	chr1_44389412_chr1_44379557	Common	0.0400772573635924	0.0480132450331125	0.024857743218183	0.3192561609420382
chr1	44389412	44392626	chr1	44438361	44441368	48845	chr1_44389412_chr1_44438361	lost	0.0067600193143408	0.0055187637969094	0.005353066628413	-0.231877464562658
chr1	44389412	44392626	chr1	44522761	44525761	133242	chr1_44389412_chr1_44522761	lost	0.0019314340898116	0.0016556291390728	0.002307961940378	-0.1195015159971207
chr1	44389412	44392626	chr1	44528852	44531923	139368	chr1_44389412_chr1_44528852	lost	0.0038628681796233	0.0011037527593818	0.0020067792757757	-1.3748973061199734
chr1	44389412	44392626	chr1	44547359	44550498	157909	chr1_44389412_chr1_44547359	lost	0.0062771607918879	0.0027593818984547	0.0019033730785275	-1.848181490595984
chr1	44389412	44392626	chr1	44565995	44569573	176765	chr1_44389412_chr1_44565995	Common	0.0101400289715113	0.0033112582781456	0.0017544218223375	-3.892319741136909
chr1	44389412	44392626	chr1	44569574	44572621	180078	chr1_44389412_chr1_44569574	lost	0.0072428778367938	0.0011037527593818	0.001725035521877	-3.5588398033286897
chr1	44389412	44392626	chr1	44575743	44578766	186235	chr1_44389412_chr1_44575743	Common	0.0072428778367938	0.0055187637969094	0.0017047192079292	-1.0113771416811
chr1	44389412	44392626	chr1	44578767	44582059	189394	chr1_44389412_chr1_44578767	Common	0.0038628681796233	0.0071743929359823	0.0016823676110632	1.9683716772614783
chr1	44389412	44392626	chr1	44644898	44648174	255517	chr1_44389412_chr1_44644898	Common	0.0053114437469821	0.0016556291390728	0.0013733964436465	-2.6618786038229474
chr1	44402353	44405537	chr1	44220315	44223870	181853	chr1_44402353_chr1_44220315	lost	0.0048899755501222	0.005932762030323	0.001725035521877	0.6045014534344646
chr1	44402353	44405537	chr1	44438361	44441368	35919	chr1_44402353_chr1_44438361	Common	0.0085574572127139	0.00659195781147	0.0068770492818119	-0.2858056298130904
chr1	44402353	44405537	chr1	44494778	44497909	92398	chr1_44402353_chr1_44494778	lost	0.0055012224938875	0.002636783124588	0.0028116276155387	-1.018783338685726
chr1	44402353	44405537	chr1	44565995	44569573	163839	chr1_44402353_chr1_44565995	lost	0.0036674816625916	0.002636783124588	0.0017444239713157	-0.5908532300357318
chr1	44402353	44405537	chr1	44569574	44572621	167152	chr1_44402353_chr1_44569574	Common	0.0030562347188264	0.001977587343441	0.0019237217207373	-0.5607086325208952
chr1	44402353	44405537	chr1	44594476	44598067	192326	chr1_44402353_chr1_44594476	lost	0.0018337408312958	0.0	0.0015268086706275	-1.201028568001329
chr1	44402353	44405537	chr1	44607428	44610530	205034	chr1_44402353_chr1_44607428	lost	0.0036674816625916	0.001977587343441	0.0015238759732089	-1.1089447887232624
chr1	44729879	44732917	chr1	44796810	44799982	66998	chr1_44729879_chr1_44796810	lost	0.0055865921787709	0.0014197823000473	0.0039159464475812	-1.0640620178289988
chr1	44773738	44776827	chr1	44761089	44764106	12685	chr1_44773738_chr1_44761089	Common	0.0226890756302521	0.0217580504786771	0.0162710333613385	-0.0572197924310811
chr1	44773738	44776827	chr1	44782889	44786333	9329	chr1_44773738_chr1_44782889	Common	0.0663865546218487	0.0748476936466492	0.0769968737385964	0.1098893839966281
chr1	44773738	44776827	chr1	44809675	44812688	35899	chr1_44773738_chr1_44809675	lost	0.0095238095238095	0.003771395416304	0.0068770492818119	-0.8364654478657229
chr1	44773738	44776827	chr1	45495043	45498056	721267	chr1_44773738_chr1_45495043	lost	0.0030812324929971	0.0014505366985784	0.0003445565560334	-4.732737676483545
chr1	44776828	44779836	chr1	44782889	44786333	6279	chr1_44776828_chr1_44782889	Common	0.0663865546218487	0.0748476936466492	0.0769968737385964	0.1098893839966281
chr1	44786334	44789385	chr1	44796810	44799982	10537	chr1_44786334_chr1_44796810	Common	0.0204204204204204	0.0167832167832167	0.024857743218183	-0.1463207502498888
chr1	44806614	44809674	chr1	44782889	44786333	23533	chr1_44806614_chr1_44782889	Common	0.013126491646778	0.008169149447381	0.0102783803294336	-0.4823077216943318
chr1	44806614	44809674	chr1	44812689	44816115	6258	chr1_44806614_chr1_44812689	lost	0.0589498806682577	0.0576645843344545	0.0769968737385964	-0.0166928379217932
chr1	44806614	44809674	chr1	44987886	44990958	181278	chr1_44806614_chr1_44987886	Common	0.0062052505966587	0.0033637674195098	0.001725035521877	-1.6472027045895146
chr1	44806614	44809674	chr1	45013207	45016413	206666	chr1_44806614_chr1_45013207	lost	0.009307875894988	0.0076886112445939	0.0015238759732089	-1.062596089748875
chr1	44806614	44809674	chr1	45301959	45304977	495324	chr1_44806614_chr1_45301959	Common	0.0040572792362768	0.0033637674195098	0.0008349320033771	-0.8306207139765224
chr1	44819175	44822630	chr1	44676549	44679599	142828	chr1_44819175_chr1_44676549	lost	0.0034443168771526	0.0025957170668397	0.0019051299716938	-0.4454288279127214
chr1	44819175	44822630	chr1	44726840	44729878	92543	chr1_44819175_chr1_44726840	lost	0.0057405281285878	0.0025957170668397	0.0028116276155387	-1.1185019823990996
chr1	44819175	44822630	chr1	44757955	44761088	61381	chr1_44819175_chr1_44757955	Common	0.0063145809414466	0.0012978585334198	0.0039159464475812	-1.281100871827651
chr1	44819175	44822630	chr1	44987886	44990958	168520	chr1_44819175_chr1_44987886	Common	0.0086107921928817	0.008436080467229	0.0017444239713157	-0.1001543939578472
chr1	44819175	44822630	chr1	44997628	45000744	178284	chr1_44819175_chr1_44997628	lost	0.0022962112514351	0.0019467878001297	0.0017544218223375	-0.1991672965169756
chr1	44819175	44822630	chr1	45006930	45010075	187600	chr1_44819175_chr1_45006930	lost	0.0011481056257175	0.0012978585334198	0.0017047192079292	0.0878460845667367
chr1	44819175	44822630	chr1	45013207	45016413	193908	chr1_44819175_chr1_45013207	Common	0.0223880597014925	0.0136275146009085	0.0016823676110632	-5.2072716111357895
chr1	44984825	44987885	chr1	44828818	44831919	155987	chr1_44984825_chr1_44828818	Common	0.0101010101010101	0.004524886877828	0.0019033730785275	-2.929600763028481
chr1	44984825	44987885	chr1	44835295	44838304	149556	chr1_44984825_chr1_44835295	Common	0.0053475935828877	0.0025138260432378	0.001950153453974	-1.45309977216161
chr1	44984825	44987885	chr1	44844383	44847391	140468	chr1_44984825_chr1_44844383	lost	0.0041592394533571	0.0065359477124183	0.0020067792757757	1.184339646991046
chr1	44984825	44987885	chr1	44856868	44859995	127924	chr1_44984825_chr1_44856868	lost	0.0047534165181224	0.0035193564605329	0.002307961940378	-0.5346968838607926
chr1	45010076	45013206	chr1	44714260	44717352	295835	chr1_45010076_chr1_44714260	Common	0.0014671361502347	0.0009079903147699	0.0010516942694896	-0.5316619588847962
chr1	45010076	45013206	chr1	44782889	44786333	227030	chr1_45010076_chr1_44782889	Common	0.0029342723004694	0.0021186440677966	0.0012833499583242	-0.6355462338097658
chr1	45010076	45013206	chr1	44796810	44799982	213245	chr1_45010076_chr1_44796810	lost	0.0026408450704225	0.0012106537530266	0.0014547156681695	-0.9831414816584324
chr1	45010076	45013206	chr1	44822631	44825764	187444	chr1_45010076_chr1_44822631	lost	0.0114436619718309	0.0063559322033898	0.0016823676110632	-3.024148667023914
chr1	45010076	45013206	chr1	44828818	44831919	181273	chr1_45010076_chr1_44828818	Common	0.0114436619718309	0.0021186440677966	0.001725035521877	-5.405696164382528
chr1	45010076	45013206	chr1	44831920	44835294	178034	chr1_45010076_chr1_44831920	lost	0.0114436619718309	0.0021186440677966	0.001725035521877	-5.405696164382528
chr1	45010076	45013206	chr1	44835295	44838304	174842	chr1_45010076_chr1_44835295	Common	0.0090962441314553	0.0036319612590799	0.0017544218223375	-3.1145775792364243
chr1	45010076	45013206	chr1	44838305	44841338	171820	chr1_45010076_chr1_44838305	lost	0.0090962441314553	0.0036319612590799	0.0017544218223375	-3.1145775792364243
chr1	45010076	45013206	chr1	44844383	44847391	165754	chr1_45010076_chr1_44844383	lost	0.0041079812206572	0.0009079903147699	0.0017444239713157	-1.834411220268676
chr1	45010076	45013206	chr1	45228512	45231519	218374	chr1_45010076_chr1_45228512	lost	0.005281690140845	0.0027239709443099	0.001390758464245	-1.839082243460292
chr1	45010076	45013206	chr1	45234874	45238034	224813	chr1_45010076_chr1_45234874	lost	0.0029342723004694	0.0027239709443099	0.0013478259493105	-0.1560300543754454
chr1	45010076	45013206	chr1	45279477	45282678	269436	chr1_45010076_chr1_45279477	Common	0.0046948356807511	0.0015133171912832	0.001188126334869	-2.677761106792246
chr1	45010076	45013206	chr1	45288977	45292328	279011	chr1_45010076_chr1_45288977	lost	0.0064553990610328	0.0060532687651331	0.0010840144377027	-0.3709639668193807
chr1	45010076	45013206	chr1	45292329	45295578	282312	chr1_45010076_chr1_45292329	Common	0.0064553990610328	0.0060532687651331	0.0010840144377027	-0.3709639668193807
chr1	45010076	45013206	chr1	45295579	45298668	285482	chr1_45010076_chr1_45295579	Common	0.0082159624413145	0.0063559322033898	0.001133385397158	-1.6411277598852765
chr1	45010076	45013206	chr1	45298669	45301958	288672	chr1_45010076_chr1_45298669	Common	0.0117370892018779	0.0090799031476997	0.0011638022397711	-2.2831937964827125
chr1	45010076	45013206	chr1	45301959	45304977	291827	chr1_45010076_chr1_45301959	Common	0.0117370892018779	0.0090799031476997	0.0011638022397711	-2.2831937964827125
chr1	45010076	45013206	chr1	45349066	45352146	338965	chr1_45010076_chr1_45349066	lost	0.0032276995305164	0.0015133171912832	0.000951375854776	-1.802003204755156
chr1	45010076	45013206	chr1	45491949	45495042	481854	chr1_45010076_chr1_45491949	Common	0.005281690140845	0.0102905569007263	0.0006246203469476	8.019057951535485
chr1	45304978	45308129	chr1	45013207	45016413	291743	chr1_45304978_chr1_45013207	lost	0.0327421555252387	0.0203193033381712	0.0010516942694896	-11.812227704821678
chr1	45336700	45339731	chr1	45204060	45207091	132640	chr1_45336700_chr1_45204060	lost	0.0067340067340067	0.0027416038382453	0.002307961940378	-1.729839138988287
chr1	45339732	45342755	chr1	45006930	45010075	332741	chr1_45339732_chr1_45006930	Common	0.0021762785636561	0.0034831069313827	0.0008504056032341	1.536711849918056
chr1	45339732	45342755	chr1	45013207	45016413	326433	chr1_45339732_chr1_45013207	Common	0.0134203844758795	0.0087077673284569	0.0008994320321409	-5.239547824647805
chr1	45339732	45342755	chr1	45016414	45019619	323227	chr1_45339732_chr1_45016414	Common	0.0068915487849111	0.0048763497039359	0.001024862542161	-1.9663115765026016
chr1	45339732	45342755	chr1	45034885	45038115	304743	chr1_45339732_chr1_45034885	lost	0.0021762785636561	0.0010449320794148	0.001079852893065	-1.0476857463705622
chr1	45339732	45342755	chr1	45301959	45304977	37775	chr1_45339732_chr1_45301959	Common	0.0123322451940515	0.0087077673284569	0.0060106615093985	-0.6030081480927011
chr1	45339732	45342755	chr1	45473543	45476623	133840	chr1_45339732_chr1_45473543	lost	0.0029017047515415	0.003831417624521	0.002250449776869	0.4131231376658504
chr1	45339732	45342755	chr1	45491949	45495042	152252	chr1_45339732_chr1_45491949	Common	0.0155966630395357	0.006269592476489	0.001950153453974	-4.782736734916828
chr1	45339732	45342755	chr1	45501674	45504675	161931	chr1_45339732_chr1_45501674	lost	0.0090678273485672	0.0034831069313827	0.0018136103103176	-3.079338701050084
chr1	45339732	45342755	chr1	45514291	45517386	174595	chr1_45339732_chr1_45514291	lost	0.0061661225970257	0.0010449320794148	0.0017544218223375	-2.919018933991428
chr1	45339732	45342755	chr1	45520402	45523445	180680	chr1_45339732_chr1_45520402	Common	0.0021762785636561	0.0024381748519679	0.001725035521877	0.1518208088995362
chr1	45339732	45342755	chr1	45566767	45569834	227057	chr1_45339732_chr1_45566767	lost	0.0061661225970257	0.0027864855451062	0.0013478259493105	-2.5074729074984643
chr1	45339732	45342755	chr1	45585543	45588714	245885	chr1_45339732_chr1_45585543	lost	0.0018135654697134	0.0027864855451062	0.0013136863885754	0.7406029961593595
chr1	45488789	45491948	chr1	45013207	45016413	475558	chr1_45488789_chr1_45013207	Common	0.0076955964087216	0.0135404221425726	0.0006246203469476	9.35740528212566
chr1	45488789	45491948	chr1	45016414	45019619	472352	chr1_45488789_chr1_45016414	lost	0.0042753313381787	0.0031859816806053	0.0005975251024578	-1.8231027501481532
chr1	45488789	45491948	chr1	45301959	45304977	186900	chr1_45488789_chr1_45301959	Common	0.0042753313381787	0.0039824771007566	0.0016823676110632	-0.1740726791791688
chr1	45488789	45491948	chr1	45342756	45345784	146098	chr1_45488789_chr1_45342756	lost	0.0183839247541684	0.007168458781362	0.001950153453974	-5.751068435128177
chr1	45488789	45491948	chr1	45345785	45349065	142943	chr1_45488789_chr1_45345785	Common	0.0123984608807182	0.0051772202309836	0.0019051299716938	-3.790418898986833
chr1	45488789	45491948	chr1	45349066	45352146	139762	chr1_45488789_chr1_45349066	Common	0.0055579307396323	0.0039824771007566	0.0020067792757757	-0.7850657308919216
chr1	45488789	45491948	chr1	45355631	45358837	133134	chr1_45488789_chr1_45355631	Common	0.0094057289439931	0.003584229390681	0.002250449776869	-2.586816028132576
chr1	45488789	45491948	chr1	45358838	45361913	129993	chr1_45488789_chr1_45358838	Common	0.009833262077811	0.0019912385503783	0.002307961940378	-3.3978131919055987
chr1	45488789	45491948	chr1	45361914	45365219	126802	chr1_45488789_chr1_45361914	Common	0.009833262077811	0.0019912385503783	0.002307961940378	-3.3978131919055987
chr1	45488789	45491948	chr1	45365220	45368232	123642	chr1_45488789_chr1_45365220	lost	0.0047028644719965	0.0007964954201513	0.0022159473778394	-1.7628437800061596
chr1	45488789	45491948	chr1	45371377	45374794	117283	chr1_45488789_chr1_45371377	lost	0.0059854638734501	0.0031859816806053	0.0023214881806413	-1.205899825891641
chr1	45488789	45491948	chr1	45384539	45387545	104326	chr1_45488789_chr1_45384539	lost	0.0059854638734501	0.0043807248108323	0.0024455409075366	-0.656189826010433
chr1	45498057	45501673	chr1	44782889	44786333	715254	chr1_45498057_chr1_44782889	Common	0.0007797270955165	0.0	0.0005672447126187	-1.3745868020821768
chr1	45498057	45501673	chr1	45301959	45304977	196397	chr1_45498057_chr1_45301959	Common	0.0031189083820662	0.0030971738288811	0.0015268086706275	-0.014235282785103
chr1	45498057	45501673	chr1	45342756	45345784	155595	chr1_45498057_chr1_45342756	lost	0.0132553606237816	0.0089043747580332	0.0019033730785275	-2.285934331441952
chr1	45498057	45501673	chr1	45345785	45349065	152440	chr1_45498057_chr1_45345785	Common	0.0124756335282651	0.0034843205574912	0.001950153453974	-4.6105669030563305
chr1	45498057	45501673	chr1	45349066	45352146	149259	chr1_45498057_chr1_45349066	Common	0.0085769980506822	0.0058072009291521	0.0019051299716938	-1.4538625514707015
chr1	45498057	45501673	chr1	45355631	45358837	142631	chr1_45498057_chr1_45355631	Common	0.0066276803118908	0.0058072009291521	0.0020067792757757	-0.4088538249536789
chr1	45498057	45501673	chr1	45358838	45361913	139490	chr1_45498057_chr1_45358838	Common	0.0116959064327485	0.0046457607433217	0.002250449776869	-3.1327718404964666
chr1	45498057	45501673	chr1	45361914	45365219	136299	chr1_45498057_chr1_45361914	Common	0.0116959064327485	0.0046457607433217	0.002250449776869	-3.1327718404964666
chr1	45498057	45501673	chr1	45377804	45380867	120530	chr1_45498057_chr1_45377804	Common	0.0062378167641325	0.0034843205574912	0.0023214881806413	-1.1860909866362592
chr1	45498057	45501673	chr1	45551207	45554378	52927	chr1_45498057_chr1_45551207	lost	0.0089668615984405	0.0050329074719318	0.0045535992060206	-0.8639219106739308
chr1	45498057	45501673	chr1	45566767	45569834	68435	chr1_45498057_chr1_45566767	lost	0.0074074074074074	0.0065814943863724	0.0037018060700893	-0.2231108289838224
chr1	45498057	45501673	chr1	45585543	45588714	87263	chr1_45498057_chr1_45585543	lost	0.0046783625730994	0.0015485869144405	0.0029790492753429	-1.0505954649906013
chr1	45623454	45626576	chr1	45616949	45620338	6372	chr1_45623454_chr1_45616949	Common	0.0077519379844961	0.0142857142857142	0.024857743218183	0.2628467211954621
chr1	45623454	45626576	chr1	45636311	45639503	12892	chr1_45623454_chr1_45636311	lost	0.0077519379844961	0.0	0.024857743218183	-0.311852042096311
chr1	45685749	45688765	chr1	45831843	45834876	146102	chr1_45685749_chr1_45831843	Common	0.0072850898494414	0.0030782761653474	0.0019051299716938	-2.2081504918815678
chr1	45685749	45688765	chr1	45862225	45865482	176596	chr1_45685749_chr1_45862225	Common	0.0092277804759592	0.001759014951627	0.0017544218223375	-4.257109338950829
chr1	45685749	45688765	chr1	45868733	45871752	182985	chr1_45685749_chr1_45868733	lost	0.0063137445361826	0.0030782761653474	0.0017047192079292	-1.8979479762919045
chr1	45685749	45688765	chr1	45871753	45875005	186122	chr1_45685749_chr1_45871753	lost	0.0063137445361826	0.0030782761653474	0.0017047192079292	-1.8979479762919045
chr1	45685749	45688765	chr1	45881298	45884323	195553	chr1_45685749_chr1_45881298	Common	0.0087421078193297	0.0026385224274406	0.0015268086706275	-3.997609857285103
chr1	45685749	45688765	chr1	45884324	45887654	198732	chr1_45685749_chr1_45884324	lost	0.0043710539096648	0.0021987686895338	0.0015985239702299	-1.3589319025466382
chr1	45685749	45688765	chr1	45887655	45890745	201943	chr1_45685749_chr1_45887655	lost	0.0043710539096648	0.0021987686895338	0.0015985239702299	-1.3589319025466382
chr1	45748883	45752237	chr1	45771169	45774321	22185	chr1_45748883_chr1_45771169	Common	0.0225193525686136	0.0174418604651162	0.0122190727311731	-0.4155382503406953
chr1	45748883	45752237	chr1	45852465	45855698	103521	chr1_45748883_chr1_45852465	Common	0.0063335679099225	0.0034883720930232	0.0025747666357719	-1.1050305598069707
chr1	45748883	45752237	chr1	45862225	45865482	113293	chr1_45748883_chr1_45862225	Common	0.0049261083743842	0.0034883720930232	0.0025303367054714	-0.5681995910868612
chr1	45748883	45752237	chr1	45881298	45884323	132250	chr1_45748883_chr1_45881298	Common	0.0035186488388458	0.002906976744186	0.002307961940378	-0.2650269417179532
chr1	45748883	45752237	chr1	45910670	45913677	161613	chr1_45748883_chr1_45910670	lost	0.0028149190710767	0.0011627906976744	0.0018136103103176	-0.9109610614823598
chr1	45786952	45790119	chr1	45667339	45670344	119694	chr1_45786952_chr1_45667339	Common	0.0059132720105124	0.0022172949002217	0.0023214881806413	-1.5920723358021769
chr1	45786952	45790119	chr1	45768082	45771168	18910	chr1_45786952_chr1_45768082	Common	0.019053876478318	0.0133037694013303	0.0122190727311731	-0.470584569180773
chr1	46132457	46135636	chr1	46035577	46038793	96861	chr1_46132457_chr1_46035577	Common	0.0122743682310469	0.0088328075709779	0.0028116276155387	-1.224045688358197
chr1	46132457	46135636	chr1	46038794	46042086	93606	chr1_46132457_chr1_46038794	lost	0.0122743682310469	0.0025236593059936	0.0029790492753429	-3.273094206852529
chr1	46132457	46135636	chr1	46042087	46045652	90177	chr1_46132457_chr1_46042087	Common	0.0122743682310469	0.0025236593059936	0.0029790492753429	-3.273094206852529
chr1	46174109	46177110	chr1	45658080	45661132	516003	chr1_46174109_chr1_45658080	lost	0.0021762785636561	0.0011954572624028	0.0005356846354318	-1.830967767934207
chr1	46174109	46177110	chr1	45951494	45954641	222542	chr1_46174109_chr1_45951494	lost	0.0043525571273122	0.0005977286312014	0.0013478259493105	-2.7858407816169835
chr1	46174109	46177110	chr1	45994525	45997586	179554	chr1_46174109_chr1_45994525	lost	0.0021762785636561	0.0029886431560071	0.001725035521877	0.4709262980666468
chr1	46174109	46177110	chr1	46000597	46003704	173459	chr1_46174109_chr1_46000597	Common	0.0059847660500544	0.0035863717872086	0.0017544218223375	-1.3670567889142533
chr1	46174109	46177110	chr1	46010022	46013072	164062	chr1_46174109_chr1_46010022	Common	0.0027203482045701	0.0023909145248057	0.0017444239713157	-0.1888495487229308
chr1	46174109	46177110	chr1	46016606	46019705	157454	chr1_46174109_chr1_46016606	lost	0.0038084874863982	0.0017931858936043	0.0018136103103176	-1.1112098234824306
chr1	46174109	46177110	chr1	46025985	46029279	147977	chr1_46174109_chr1_46025985	Common	0.0130576713819368	0.00418410041841	0.001950153453974	-4.550191137750768
chr1	46174109	46177110	chr1	46029280	46032369	144785	chr1_46174109_chr1_46029280	Common	0.0136017410228509	0.0053795576808129	0.0019051299716938	-4.315812287981442
chr1	46174109	46177110	chr1	46032370	46035576	141636	chr1_46174109_chr1_46032370	Common	0.0136017410228509	0.0053795576808129	0.0019051299716938	-4.315812287981442
chr1	46174109	46177110	chr1	46035577	46038793	138424	chr1_46174109_chr1_46035577	Common	0.0261153427638737	0.0119545726240286	0.0020067792757757	-7.056466204720508
chr1	46174109	46177110	chr1	46038794	46042086	135169	chr1_46174109_chr1_46038794	Common	0.0168661588683351	0.0101613867304243	0.002250449776869	-2.9793031627832645
chr1	46174109	46177110	chr1	46042087	46045652	131740	chr1_46174109_chr1_46042087	Common	0.0168661588683351	0.0101613867304243	0.002250449776869	-2.9793031627832645
chr1	46174109	46177110	chr1	46045653	46048848	128359	chr1_46174109_chr1_46045653	Common	0.0081610446137105	0.0065750149432157	0.002307961940378	-0.6871992309522039
chr1	46174109	46177110	chr1	46048849	46051913	125228	chr1_46174109_chr1_46048849	Common	0.0065288356909684	0.0065750149432157	0.0022159473778394	0.0208395076115755
chr1	46174109	46177110	chr1	46051914	46054929	122188	chr1_46174109_chr1_46051914	Common	0.0065288356909684	0.0065750149432157	0.0022159473778394	0.0208395076115755
chr1	46174109	46177110	chr1	46054930	46058133	119078	chr1_46174109_chr1_46054930	lost	0.0054406964091403	0.0011954572624028	0.0023214881806413	-1.8286714453849848
chr1	46174109	46177110	chr1	46135637	46138746	38418	chr1_46174109_chr1_46135637	Common	0.0184983677910772	0.0107591153616258	0.0060106615093985	-1.2875874672612877
chr1	46174109	46177110	chr1	46138747	46141794	35339	chr1_46174109_chr1_46138747	lost	0.0130576713819368	0.0119545726240286	0.0068770492818119	-0.1604029159461763
chr1	46202405	46205527	chr1	46025985	46029279	176334	chr1_46202405_chr1_46025985	Common	0.011417697431018	0.0056634304207119	0.0017544218223375	-3.279865159588251
chr1	46202405	46205527	chr1	46042087	46045652	160097	chr1_46202405_chr1_46042087	lost	0.0104662226450999	0.0032362459546925	0.0018136103103176	-3.986510580181454
chr1	46202405	46205527	chr1	46072322	46075438	130086	chr1_46202405_chr1_46072322	lost	0.0085632730732635	0.0016181229773462	0.002307961940378	-3.009213442566365
chr1	46218297	46221547	chr1	46025985	46029279	192290	chr1_46218297_chr1_46025985	lost	0.0	0.0	0.0016823676110632	0.0
chr1	46218297	46221547	chr1	46029280	46032369	189098	chr1_46218297_chr1_46029280	lost	0.0038910505836575	0.0	0.0017047192079292	-2.2825170066477813
chr1	46218297	46221547	chr1	46032370	46035576	185949	chr1_46218297_chr1_46032370	Common	0.0038910505836575	0.0	0.0017047192079292	-2.2825170066477813
chr1	46218297	46221547	chr1	46035577	46038793	182737	chr1_46218297_chr1_46035577	Common	0.0	0.0040816326530612	0.001725035521877	2.366115132875589
chr1	46218297	46221547	chr1	46038794	46042086	179482	chr1_46218297_chr1_46038794	Common	0.0077821011673151	0.0	0.0017544218223375	-4.435707005141271
chr1	46246321	46249710	chr1	46252847	46256179	6498	chr1_46246321_chr1_46252847	Common	0.046001415428167	0.0473239436619718	0.0769968737385964	0.0171763887231939
chr1	46246321	46249710	chr1	46275313	46278585	28934	chr1_46246321_chr1_46275313	Common	0.0155697098372257	0.0146478873239436	0.0085063324449336	-0.1083689732619298
chr1	46300353	46303500	chr1	46306610	46309848	6303	chr1_46300353_chr1_46306610	lost	0.0737927292457949	0.0768849206349206	0.0769968737385964	0.0401599602553176
chr1	46303501	46306609	chr1	46275313	46278585	28106	chr1_46303501_chr1_46275313	lost	0.0044444444444444	0.0084033613445378	0.0085063324449336	0.4654082033263703
chr1	46303501	46306609	chr1	46297312	46300352	6223	chr1_46303501_chr1_46297312	Common	0.0088888888888888	0.0	0.024857743218183	-0.35759034160377
chr1	46303501	46306609	chr1	46338264	46341401	34777	chr1_46303501_chr1_46338264	Common	0.0	0.0	0.0085063324449336	0.0
chr1	46505553	46508618	chr1	46448776	46451832	56781	chr1_46505553_chr1_46448776	Common	0.0126984126984126	0.0116144018583042	0.0045535992060206	-0.2380558303583552
chr1	46505553	46508618	chr1	46499421	46502438	6156	chr1_46505553_chr1_46499421	Common	0.0476190476190476	0.048780487804878	0.0769968737385964	0.0150842512096466
chr1	46505553	46508618	chr1	46511632	46514700	6081	chr1_46505553_chr1_46511632	lost	0.0698412698412698	0.0476190476190476	0.0769968737385964	-0.2886120064779051
chr1	46549746	46553040	chr1	46405071	46408263	144726	chr1_46549746_chr1_46405071	Common	0.0094026548672566	0.0024271844660194	0.0019051299716938	-3.6614144467190175
chr1	46549746	46553040	chr1	46414379	46417394	135507	chr1_46549746_chr1_46414379	Common	0.0033185840707964	0.0024271844660194	0.002250449776869	-0.3960984217195993
chr1	46549746	46553040	chr1	46420634	46423722	129215	chr1_46549746_chr1_46420634	Common	0.0077433628318584	0.0048543689320388	0.002307961940378	-1.2517511009502635
chr1	46549746	46553040	chr1	46430117	46433177	119746	chr1_46549746_chr1_46430117	Common	0.0088495575221238	0.0066747572815533	0.0023214881806413	-0.936812971397386
chr1	46549746	46553040	chr1	46433178	46436623	116493	chr1_46549746_chr1_46433178	Common	0.0088495575221238	0.0066747572815533	0.0023214881806413	-0.936812971397386
chr1	46549746	46553040	chr1	46436624	46439676	113243	chr1_46549746_chr1_46436624	Common	0.0094026548672566	0.0066747572815533	0.0024584594957677	-1.1095963103721382
chr1	46549746	46553040	chr1	46439677	46442703	110203	chr1_46549746_chr1_46439677	Common	0.0082964601769911	0.0048543689320388	0.0025303367054714	-1.360329333842914
chr1	46549746	46553040	chr1	46442704	46445713	107185	chr1_46549746_chr1_46442704	Common	0.0082964601769911	0.0048543689320388	0.0025303367054714	-1.360329333842914
chr1	46549746	46553040	chr1	46445714	46448775	104149	chr1_46549746_chr1_46445714	Common	0.0160398230088495	0.0084951456310679	0.0024455409075366	-3.085075107323105
chr1	46549746	46553040	chr1	46451833	46455012	97971	chr1_46549746_chr1_46451833	Common	0.0110619469026548	0.0115291262135922	0.0025747666357719	0.1814453024389561
chr1	46549746	46553040	chr1	46455013	46458579	94597	chr1_46549746_chr1_46455013	lost	0.0055309734513274	0.0018203883495145	0.0028116276155387	-1.3197285022049057
chr1	46549746	46553040	chr1	46533810	46536976	16000	chr1_46549746_chr1_46533810	lost	0.0215707964601769	0.0188106796116504	0.0162710333613385	-0.1696337772304486
chr1	46549746	46553040	chr1	46540497	46543543	9373	chr1_46549746_chr1_46540497	Common	0.0348451327433628	0.0236650485436893	0.024857743218183	-0.4497626394135182
chr1	46549746	46553040	chr1	46543544	46546694	6274	chr1_46549746_chr1_46543544	lost	0.0608407079646017	0.0594660194174757	0.0769968737385964	-0.0178538228940708
chr1	46549746	46553040	chr1	46559708	46562968	9945	chr1_46549746_chr1_46559708	Common	0.0304203539823008	0.0315533980582524	0.024857743218183	0.0455811320443095
chr1	46549746	46553040	chr1	46581792	46584800	31903	chr1_46549746_chr1_46581792	Common	0.0154867256637168	0.016383495145631	0.0085063324449336	0.1054237519776657
chr1	46549746	46553040	chr1	46709288	46712362	159432	chr1_46549746_chr1_46709288	lost	0.0038716814159292	0.0012135922330097	0.0018136103103176	-1.4656341374978097
chr1	46549746	46553040	chr1	46721873	46724898	171992	chr1_46549746_chr1_46721873	lost	0.0071902654867256	0.0030339805825242	0.0019237217207373	-2.160543731142275
chr1	46549746	46553040	chr1	46724899	46728093	175103	chr1_46549746_chr1_46724899	Common	0.0055309734513274	0.0048543689320388	0.0017544218223375	-0.3856566936605505
chr1	46616157	46619208	chr1	46712363	46715670	96334	chr1_46616157_chr1_46712363	lost	0.0067243035542747	0.0025295109612141	0.0028116276155387	-1.4919445839405103
chr1	46616157	46619208	chr1	46724899	46728093	108814	chr1_46616157_chr1_46724899	Common	0.004803073967339	0.0025295109612141	0.0025303367054714	-0.8985219244571964
chr1	46667352	46670495	chr1	46445714	46448775	221679	chr1_46667352_chr1_46445714	lost	0.006193425440686	0.0041608876560332	0.001390758464245	-1.461459942115909
chr1	46667352	46670495	chr1	46588143	46591254	79225	chr1_46667352_chr1_46588143	lost	0.0047641734159123	0.0027739251040221	0.0030306212865587	-0.6567129719299356
chr1	46667352	46670495	chr1	46603602	46606788	63728	chr1_46667352_chr1_46603602	Common	0.0057170080990948	0.005085529357374	0.0042775206859493	-0.1476272794647246
chr1	46667352	46670495	chr1	46676956	46679957	9533	chr1_46667352_chr1_46676956	Common	0.0262029537875178	0.0245030050855293	0.024857743218183	-0.0683870891684575
chr1	46667352	46670495	chr1	46683210	46686423	15893	chr1_46667352_chr1_46683210	Common	0.0114340161981896	0.0157189089227924	0.0162710333613385	0.263344842914777
chr1	46667352	46670495	chr1	46686424	46689425	19001	chr1_46667352_chr1_46686424	Common	0.0228680323963792	0.0175681923254738	0.0122190727311731	-0.4337350458177141
chr1	46667352	46670495	chr1	46695581	46698699	28217	chr1_46667352_chr1_46695581	Common	0.0100047641734159	0.0143319463707813	0.0085063324449336	0.5087012793560262
chr1	46673685	46676955	chr1	46536977	46540496	136584	chr1_46673685_chr1_46536977	Common	0.003584229390681	0.0	0.0020067792757757	-1.7860605966719805
chr1	46673685	46676955	chr1	46575728	46578778	98067	chr1_46673685_chr1_46575728	Common	0.0	0.0	0.0025747666357719	0.0
chr1	46673685	46676955	chr1	46683210	46686423	9496	chr1_46673685_chr1_46683210	Common	0.0	0.0070671378091872	0.0769968737385964	0.0917847370424433
chr1	46673685	46676955	chr1	46686424	46689425	12604	chr1_46673685_chr1_46686424	Common	0.014336917562724	0.0	0.024857743218183	-0.5767586154899517
chr1	46673685	46676955	chr1	46689426	46692498	15642	chr1_46673685_chr1_46689426	Common	0.0	0.0	0.0162710333613385	0.0
chr1	46718725	46721872	chr1	46546695	46549745	172078	chr1_46718725_chr1_46546695	lost	0.0	0.0049019607843137	0.0017544218223375	2.7940605400032026
chr1	46718725	46721872	chr1	46603602	46606788	115103	chr1_46718725_chr1_46603602	Common	0.0	0.0	0.0024584594957677	0.0
chr1	46756713	46759727	chr1	46741034	46744254	15576	chr1_46756713_chr1_46741034	Common	0.0278456277479237	0.0292242295430393	0.0162710333613385	0.0847273657732894
chr1	46756713	46759727	chr1	46766128	46769218	9453	chr1_46756713_chr1_46766128	lost	0.0381045432340009	0.0233793836344314	0.024857743218183	-0.5923771707802611
chr1	46756713	46759727	chr1	46805274	46808531	48682	chr1_46756713_chr1_46805274	lost	0.0092818759159745	0.0069075451647183	0.0051831174034241	-0.4580893247155966
chr1	46756713	46759727	chr1	46814928	46817971	58229	chr1_46756713_chr1_46814928	lost	0.0087933561309233	0.0015940488841657	0.0042775206859493	-1.683056091442294
chr1	46756713	46759727	chr1	47057920	47061027	301253	chr1_46756713_chr1_47057920	Common	0.0014655593551538	0.0026567481402763	0.0010554127535429	1.1286473288518828
chr1	47230944	47233944	chr1	47215215	47218368	15653	chr1_47230944_chr1_47215215	Common	0.0325105358217941	0.0257460503218256	0.0162710333613385	-0.4157379159483187
chr1	47230944	47233944	chr1	47218369	47221471	12524	chr1_47230944_chr1_47218369	Common	0.0325105358217941	0.0257460503218256	0.0162710333613385	-0.4157379159483187
chr1	47230944	47233944	chr1	47224643	47227927	6159	chr1_47230944_chr1_47224643	Common	0.0764599638771824	0.0731421884142773	0.0769968737385964	-0.0430897425026484
chr1	47313004	47316082	chr1	47243081	47246197	69904	chr1_47313004_chr1_47243081	Common	0.0036572622779519	0.0078377132319041	0.0037018060700893	1.12930036711818
chr1	47331445	47334465	chr1	47316083	47319118	15355	chr1_47331445_chr1_47316083	Common	0.0232163080407701	0.0239862935465448	0.0162710333613385	0.0473224710855971
chr1	47434217	47437332	chr1	47597230	47600336	163009	chr1_47434217_chr1_47597230	Common	0.0030411943599668	0.0019746121297602	0.0018136103103176	-0.588098900926411
chr1	47434217	47437332	chr1	47625215	47628388	191027	chr1_47434217_chr1_47625215	Common	0.006358860934476	0.0022566995768688	0.0016823676110632	-2.4383263982446075
chr1	47434217	47437332	chr1	47649920	47653191	215781	chr1_47434217_chr1_47649920	lost	0.0069118053635609	0.0011283497884344	0.0014547156681695	-3.975660468690756
chr1	47434217	47437332	chr1	47653192	47656420	219032	chr1_47434217_chr1_47653192	Common	0.0069118053635609	0.0011283497884344	0.0014547156681695	-3.975660468690756
chr1	47434217	47437332	chr1	47666265	47669376	232046	chr1_47434217_chr1_47666265	Common	0.0035941387890517	0.0025387870239774	0.0012833499583242	-0.8223413716803613
chr1	47434217	47437332	chr1	47669377	47672558	235193	chr1_47434217_chr1_47669377	Common	0.0033176665745092	0.0022566995768688	0.0012529151617968	-0.8467987538109779
chr1	47434217	47437332	chr1	47682290	47685606	248174	chr1_47434217_chr1_47682290	Common	0.0047000276472214	0.0036671368124118	0.0013136863885754	-0.7862537389381274
chr1	47434217	47437332	chr1	47689210	47692644	255153	chr1_47434217_chr1_47689210	Common	0.0038706110035941	0.0067700987306064	0.0013733964436465	2.1111804537033887
chr1	47434217	47437332	chr1	47695661	47698838	261475	chr1_47434217_chr1_47695661	Common	0.0077412220071882	0.004231311706629	0.0011435186319174	-3.069394938212608
chr1	47434217	47437332	chr1	47698839	47701917	264604	chr1_47434217_chr1_47698839	Common	0.0102294719380702	0.0036671368124118	0.0012062502827234	-5.440276549276296
chr1	47434217	47437332	chr1	47701918	47705340	267855	chr1_47434217_chr1_47701918	Common	0.0102294719380702	0.0036671368124118	0.0012062502827234	-5.440276549276296
chr1	47434217	47437332	chr1	47705341	47708879	271336	chr1_47434217_chr1_47705341	Common	0.017694221730716	0.0090267983074753	0.001188126334869	-7.295035190172983
chr1	47434217	47437332	chr1	47708880	47712167	274749	chr1_47434217_chr1_47708880	Common	0.0212883605197677	0.0121297602256699	0.001195723785547	-7.659461495037268
chr1	47434217	47437332	chr1	47712168	47715248	277934	chr1_47434217_chr1_47712168	Common	0.0212883605197677	0.0121297602256699	0.001195723785547	-7.659461495037268
chr1	47434217	47437332	chr1	47715249	47718520	281110	chr1_47434217_chr1_47715249	Common	0.0129941940834946	0.0062059238363892	0.0010840144377027	-6.262158520223288
chr1	47434217	47437332	chr1	47718521	47721672	284322	chr1_47434217_chr1_47718521	Common	0.0135471385125794	0.002820874471086	0.001133385397158	-9.463915865149794
chr1	47434217	47437332	chr1	47721673	47724714	287419	chr1_47434217_chr1_47721673	Common	0.0135471385125794	0.002820874471086	0.001133385397158	-9.463915865149794
chr1	47434217	47437332	chr1	47724715	47727718	290442	chr1_47434217_chr1_47724715	Common	0.0118883052253248	0.0078984485190409	0.0011638022397711	-3.428294404269677
chr1	47434217	47437332	chr1	47727719	47731016	293593	chr1_47434217_chr1_47727719	Common	0.0118883052253248	0.0078984485190409	0.0011638022397711	-3.428294404269677
chr1	47434217	47437332	chr1	47731017	47734149	296809	chr1_47434217_chr1_47731017	Common	0.0105059441526126	0.0050775740479548	0.0010516942694896	-5.161547668498896
chr1	47434217	47437332	chr1	47734150	47737419	300010	chr1_47434217_chr1_47734150	Common	0.006358860934476	0.0050775740479548	0.0010554127535429	-1.2140149739711508
chr1	47434217	47437332	chr1	47743799	47746983	309617	chr1_47434217_chr1_47743799	lost	0.0038706110035941	0.0019746121297602	0.0010649060616203	-1.7804376763044665
chr1	47434217	47437332	chr1	47746984	47750044	312740	chr1_47434217_chr1_47746984	Common	0.0038706110035941	0.0019746121297602	0.0010649060616203	-1.7804376763044665
chr1	47434217	47437332	chr1	47750045	47753093	315795	chr1_47434217_chr1_47750045	Common	0.0033176665745092	0.001410437235543	0.0010303203262062	-1.851103283567055
chr1	47434217	47437332	chr1	47762308	47765518	328139	chr1_47434217_chr1_47762308	lost	0.0047000276472214	0.0005641748942172	0.001024862542161	-4.035519479795946
chr1	47434217	47437332	chr1	47775312	47778667	341215	chr1_47434217_chr1_47775312	lost	0.0016588332872546	0.0	0.000951375854776	-1.743615080125292
chr1	48222307	48225308	chr1	48067602	48070800	154606	chr1_48222307_chr1_48067602	lost	0.0046753246753246	0.0034482758620689	0.0019033730785275	-0.6446706781231688
chr1	48342140	48345318	chr1	48390630	48394036	48604	chr1_48342140_chr1_48390630	Common	0.012510425354462	0.0084348641049671	0.0051831174034241	-0.7863146697781567
chr1	50579831	50583185	chr1	50431968	50434975	148037	chr1_50579831_chr1_50431968	Common	0.0054919908466819	0.0053242981606969	0.001950153453974	-0.08598948233699
chr1	50959782	50963010	chr1	50755855	50758867	204035	chr1_50959782_chr1_50755855	lost	0.0032588454376163	0.0003886513797123	0.0015238759732089	-1.8834827166806336
chr1	50959782	50963010	chr1	50873823	50876954	86008	chr1_50959782_chr1_50873823	lost	0.0055865921787709	0.0019432568985619	0.0029103122581155	-1.2518709186787074
chr1	50959782	50963010	chr1	50953650	50956724	6209	chr1_50959782_chr1_50953650	Common	0.0810055865921787	0.0909444228527011	0.0769968737385964	0.1290810363842122
chr1	50959782	50963010	chr1	50966064	50969181	6226	chr1_50959782_chr1_50966064	Common	0.0498137802607076	0.0660707345511076	0.0769968737385964	0.211137848863737
chr1	50959782	50963010	chr1	50979632	50983002	19921	chr1_50959782_chr1_50979632	Common	0.0172253258845437	0.0171006607073455	0.0122190727311731	-0.010202507173904
chr1	50959782	50963010	chr1	51179569	51182635	219706	chr1_50959782_chr1_51179569	lost	0.0013966480446927	0.0007773027594247	0.001390758464245	-0.4453291503813718
chr1	50959782	50963010	chr1	51185854	51189154	226108	chr1_50959782_chr1_51185854	lost	0.0023277467411545	0.0011659541391371	0.0013478259493105	-0.8619752443642196
chr1	50959782	50963010	chr1	51189155	51192159	229261	chr1_50959782_chr1_51189155	Common	0.0037243947858473	0.0027205596579867	0.0012833499583242	-0.7821990575129745
chr1	51342403	51345520	chr1	51348537	51351541	6078	chr1_51342403_chr1_51348537	lost	0.039766081871345	0.0392857142857142	0.024857743218183	-0.0193246660171211
chr1	51516401	51519453	chr1	51405649	51408682	110762	chr1_51516401_chr1_51405649	lost	0.0087855297157622	0.000484496124031	0.0025303367054714	-3.2806043455724483
chr1	51725259	51728325	chr1	51616931	51620076	108289	chr1_51725259_chr1_51616931	lost	0.0119808306709265	0.0032310177705977	0.0025303367054714	-3.4579638675787843
chr1	51725259	51728325	chr1	51626104	51629496	98992	chr1_51725259_chr1_51626104	lost	0.0119808306709265	0.005654281098546	0.0025747666357719	-2.457135137796211
chr1	51725259	51728325	chr1	51715399	51718731	9727	chr1_51725259_chr1_51715399	lost	0.0535143769968051	0.04281098546042	0.024857743218183	-0.4305858115291697
chr1	51878043	51881358	chr1	51837012	51840217	41086	chr1_51878043_chr1_51837012	Common	0.0111148534860222	0.0062169723344731	0.0060106615093985	-0.8148655757590961
chr1	51878043	51881358	chr1	51850167	51853313	27960	chr1_51878043_chr1_51850167	Common	0.0134725496800269	0.0136773391358408	0.0102783803294336	0.0199242924712034
chr1	51878043	51881358	chr1	51918260	51921602	40231	chr1_51878043_chr1_51918260	Common	0.0087571572920175	0.007149518184644	0.0060106615093985	-0.2674645885248481
chr1	51878043	51881358	chr1	51924691	51927691	46491	chr1_51878043_chr1_51924691	lost	0.0101044122600202	0.0077712154180913	0.0051831174034241	-0.4501531916655873
chr1	51878043	51881358	chr1	51956648	51959652	78450	chr1_51878043_chr1_51956648	Common	0.0057258336140114	0.0046627292508548	0.0030306212865587	-0.3507875985269515
chr1	51878043	51881358	chr1	51987224	51990249	109036	chr1_51878043_chr1_51987224	lost	0.0047153923880094	0.0024867889337892	0.0025303367054714	-0.880753715266883
chr1	51878043	51881358	chr1	51993332	51996371	115151	chr1_51878043_chr1_51993332	Common	0.0084203435500168	0.0052844264843021	0.0024584594957677	-1.2755618187377895
chr1	51878043	51881358	chr1	51996372	51999375	118173	chr1_51878043_chr1_51996372	Common	0.0107780397440215	0.008082064034815	0.0023214881806413	-1.161313562432935
chr1	51878043	51881358	chr1	51999376	52002726	121351	chr1_51878043_chr1_51999376	Common	0.0063994610980127	0.0024867889337892	0.0022159473778394	-1.7656882123430202
chr1	51878043	51881358	chr1	52005931	52009195	127863	chr1_51878043_chr1_52005931	Common	0.004041764904008	0.0027976375505129	0.002307961940378	-0.539058869095291
chr1	51878043	51881358	chr1	52009196	52012227	131011	chr1_51878043_chr1_52009196	lost	0.0037049511620074	0.0034193347839602	0.002250449776869	-0.1269152420031197
chr1	51878043	51881358	chr1	52018311	52021334	140122	chr1_51878043_chr1_52018311	lost	0.0053890198720107	0.0027976375505129	0.0020067792757757	-1.2913140736397823
chr1	51878043	51881358	chr1	52030545	52033548	152346	chr1_51878043_chr1_52030545	Common	0.0060626473560121	0.0049735778675784	0.0019033730785275	-0.5721786762247193
chr1	51878043	51881358	chr1	52042998	52046123	164860	chr1_51878043_chr1_52042998	lost	0.0057258336140114	0.0024867889337892	0.0017444239713157	-1.8567989969657877
chr1	51878043	51881358	chr1	52052220	52055301	174060	chr1_51878043_chr1_52052220	Common	0.0033681374200067	0.0034193347839602	0.0017544218223375	0.0291819010124158
chr1	51878043	51881358	chr1	52142807	52145917	264662	chr1_51878043_chr1_52142807	lost	0.004041764904008	0.0031084861672365	0.0012062502827234	-0.7737023983649355
chr1	51990250	51993331	chr1	51896782	51899789	93505	chr1_51990250_chr1_51896782	Common	0.0143790849673202	0.0086114101184068	0.0028116276155387	-2.0513651299474285
chr1	51990250	51993331	chr1	51906014	51909073	84247	chr1_51990250_chr1_51906014	Common	0.0078431372549019	0.0053821313240043	0.0029103122581155	-0.8456157664989576
chr1	51990250	51993331	chr1	51956648	51959652	33640	chr1_51990250_chr1_51956648	Common	0.0209150326797385	0.0193756727664155	0.0068770492818119	-0.2238401747962274
chr1	51990250	51993331	chr1	51984175	51987223	6091	chr1_51990250_chr1_51984175	lost	0.0705882352941176	0.053821313240043	0.0769968737385964	-0.2177610757418297
chr1	52055302	52058322	chr1	51830583	51833897	224572	chr1_52055302_chr1_51830583	lost	0.003104518799586	0.0028671551449506	0.0013478259493105	-0.176108535940317
chr1	52055302	52058322	chr1	51837012	51840217	218198	chr1_52055302_chr1_51837012	Common	0.0034494653328734	0.0028671551449506	0.001390758464245	-0.4186997260080589
chr1	52055302	52058322	chr1	51840218	51843415	214996	chr1_52055302_chr1_51840218	Common	0.0062090375991721	0.003185727938834	0.0014547156681695	-2.0782821870217405
chr1	52055302	52058322	chr1	51874996	51878042	180293	chr1_52055302_chr1_51874996	Common	0.0106933425319075	0.0124243389614526	0.001725035521877	1.0034555274905888
chr1	52055302	52058322	chr1	51881359	51884526	173870	chr1_52055302_chr1_51881359	lost	0.0034494653328734	0.0035043007327174	0.0017544218223375	0.0312555390874934
chr1	52055302	52058322	chr1	51953303	51956647	101837	chr1_52055302_chr1_51953303	Common	0.0034494653328734	0.0025485823510672	0.0024455409075366	-0.3683778010132075
chr1	52365174	52368883	chr1	52121292	52124420	244172	chr1_52365174_chr1_52121292	lost	0.0054945054945054	0.0032449972958355	0.0013136863885754	-1.7123631775687214
chr1	52365174	52368883	chr1	52142807	52145917	222666	chr1_52365174_chr1_52142807	Common	0.0142857142857142	0.0064899945916711	0.0013478259493105	-5.783921654002159
chr1	52401245	52404567	chr1	52687141	52690453	285891	chr1_52401245_chr1_52687141	Common	0.0082122552116235	0.0047337278106508	0.001133385397158	-3.069147890642394
chr1	52401245	52404567	chr1	52690454	52693516	289079	chr1_52401245_chr1_52690454	lost	0.0075805432722678	0.0029585798816568	0.0011638022397711	-3.971433661718939
chr1	52551582	52555051	chr1	52473735	52476956	77971	chr1_52551582_chr1_52473735	Common	0.0140845070422535	0.010556621880998	0.0033366931928052	-1.0572998347173428
chr1	52602357	52605769	chr1	52483721	52486768	118819	chr1_52602357_chr1_52483721	lost	0.0064452156668319	0.0036866359447004	0.0024584594957677	-1.1220765389384608
chr1	52602357	52605769	chr1	52486769	52489831	115763	chr1_52602357_chr1_52486769	lost	0.0064452156668319	0.0036866359447004	0.0024584594957677	-1.1220765389384608
chr1	52696735	52699742	chr1	52432133	52435185	264579	chr1_52696735_chr1_52432133	lost	0.0047590719809637	0.0015519917227108	0.0012062502827234	-2.658718761923909
chr1	52925391	52928556	chr1	52931667	52934675	6198	chr1_52925391_chr1_52931667	Common	0.078064012490242	0.0810252170318313	0.0769968737385964	0.0384587632952812
chr1	52925391	52928556	chr1	52947582	52950757	22196	chr1_52925391_chr1_52947582	Common	0.0238095238095238	0.0181893344357172	0.0122190727311731	-0.4599521991115113
chr1	52925391	52928556	chr1	52953765	52957013	28416	chr1_52925391_chr1_52953765	Common	0.0120999219359875	0.0095080611823067	0.0085063324449336	-0.3046977966661158
chr1	52925391	52928556	chr1	53133196	53136214	207732	chr1_52925391_chr1_53133196	Common	0.0050741608118657	0.0020669698222405	0.0015238759732089	-1.9733830328019373
chr1	52925391	52928556	chr1	53180452	53183848	255177	chr1_52925391_chr1_53180452	lost	0.0039032006245121	0.0024803637866887	0.0013733964436465	-1.0359986327367807
chr1	52925391	52928556	chr1	53186897	53190274	261612	chr1_52925391_chr1_53186897	lost	0.0050741608118657	0.0004133939644481	0.0011435186319174	-4.075811899629875
chr1	53060695	53063699	chr1	52912639	52915674	148041	chr1_53060695_chr1_52912639	lost	0.0039727582292849	0.003071253071253	0.001950153453974	-0.4622739591054873
chr1	53060695	53063699	chr1	53051065	53054247	9541	chr1_53060695_chr1_53051065	Common	0.0533484676503972	0.0356265356265356	0.024857743218183	-0.7129340692077911
chr1	53193342	53196458	chr1	52903030	52906451	290160	chr1_53193342_chr1_52903030	lost	0.0	0.0	0.0011638022397711	0.0
chr1	53218721	53221757	chr1	52813095	52816241	405571	chr1_53218721_chr1_52813095	lost	0.0012043356081894	0.0011210762331838	0.0006917482838346	-0.1203607973468127
chr1	53218721	53221757	chr1	52829074	52832144	389630	chr1_53218721_chr1_52829074	lost	0.0020072260136491	0.0026158445440956	0.0007960870874815	0.7645125012288414
chr1	53218721	53221757	chr1	52953765	52957013	264850	chr1_53218721_chr1_52953765	lost	0.0028101164191087	0.0007473841554559	0.0012062502827234	-1.710036708961974
chr1	53237356	53240380	chr1	52915675	52918684	321689	chr1_53237356_chr1_52915675	lost	0.0046692607003891	0.0008435259384226	0.0009408647959084	-4.066189720992174
chr1	53237356	53240380	chr1	54765904	54769023	1528595	chr1_53237356_chr1_54765904	lost	0.0019455252918287	0.0025305778152678	0.000109908150436	5.323104074794121
chr1	53836324	53839427	chr1	53937995	53941018	101631	chr1_53836324_chr1_53937995	lost	0.0041084634346754	0.0023183925811437	0.0025747666357719	-0.6952361540893738
chr1	53889806	53892862	chr1	53937995	53941018	48172	chr1_53889806_chr1_53937995	lost	0.0075342465753424	0.0075566750629722	0.005353066628413	0.0041898390561364
chr1	53889806	53892862	chr1	53941019	53944237	51294	chr1_53889806_chr1_53941019	lost	0.0130136986301369	0.0050377833753148	0.0051831174034241	-1.5388258906798062
chr1	53889806	53892862	chr1	53960450	53963451	70616	chr1_53889806_chr1_53960450	Common	0.0123287671232876	0.0062972292191435	0.0037018060700893	-1.6293500496633446
chr1	54051093	54054098	chr1	54289673	54292860	238671	chr1_54051093_chr1_54289673	Common	0.0036175710594315	0.0025706940874035	0.0012650397578603	-0.8275447198581255
chr1	54410812	54413933	chr1	54485997	54489099	75176	chr1_54410812_chr1_54485997	lost	0.0208333333333333	0.0097465886939571	0.0033366931928052	-3.32267427622118
chr1	54640296	54643383	chr1	54614629	54617648	25701	chr1_54640296_chr1_54614629	Common	0.0168141592920353	0.0111392405063291	0.0102783803294336	-0.5521218911753367
chr1	54762755	54765903	chr1	53243401	53246427	1519415	chr1_54762755_chr1_53243401	lost	0.0015754233950374	0.0017433751743375	0.000110183259815	1.5242948845593554
chr1	54762755	54765903	chr1	53278794	53281866	1483999	chr1_54762755_chr1_53278794	Common	0.0023631350925561	0.000697350069735	0.0001154386910128	-14.430040813922156
chr1	54762755	54765903	chr1	54485997	54489099	276781	chr1_54762755_chr1_54485997	lost	0.0039385584875935	0.002092050209205	0.001195723785547	-1.5442598873649886
chr1	54762755	54765903	chr1	54489100	54492126	273716	chr1_54762755_chr1_54489100	Common	0.0039385584875935	0.00278940027894	0.001188126334869	-0.9672020347736824
chr1	54762755	54765903	chr1	54492127	54495272	270630	chr1_54762755_chr1_54492127	Common	0.0039385584875935	0.00278940027894	0.001188126334869	-0.9672020347736824
chr1	54762755	54765903	chr1	54672330	54675431	90449	chr1_54762755_chr1_54672330	lost	0.0039385584875935	0.0017433751743375	0.0029790492753429	-0.736873784339573
chr1	54762755	54765903	chr1	54691245	54694337	71538	chr1_54762755_chr1_54691245	lost	0.0059078377313903	0.0017433751743375	0.0037018060700893	-1.124981287026826
chr1	54762755	54765903	chr1	54716534	54719560	46282	chr1_54762755_chr1_54716534	lost	0.0110279637652619	0.0139470013947001	0.005353066628413	0.5453019422445647
chr1	54804189	54807519	chr1	54652639	54655918	151576	chr1_54804189_chr1_54652639	Common	0.0066420664206642	0.0045372050816696	0.0019033730785275	-1.105858521768568
chr1	54804189	54807519	chr1	54685000	54688209	119250	chr1_54804189_chr1_54685000	lost	0.0059040590405904	0.0009074410163339	0.0023214881806413	-2.152334035522058
chr1	54804189	54807519	chr1	54706899	54710141	97334	chr1_54804189_chr1_54706899	lost	0.0066420664206642	0.0036297640653357	0.0025747666357719	-1.1699321847183182
chr1	54884010	54887226	chr1	54903102	54906249	19057	chr1_54884010_chr1_54903102	Common	0.0153256704980842	0.0088495575221238	0.0162710333613385	-0.398014854505075
chr1	54884010	54887226	chr1	54937960	54940977	53850	chr1_54884010_chr1_54937960	lost	0.0124521072796934	0.0051622418879056	0.0051831174034241	-1.4064634899012671
chr1	54997675	55001017	chr1	54859318	54862343	138516	chr1_54997675_chr1_54859318	lost	0.0061867266591676	0.0013166556945358	0.002250449776869	-2.164043390209448
chr1	54997675	55001017	chr1	54922382	54925387	75462	chr1_54997675_chr1_54922382	lost	0.0061867266591676	0.0026333113890717	0.0033366931928052	-1.0649511551610251
chr1	54997675	55001017	chr1	54934654	54937959	63040	chr1_54997675_chr1_54934654	Common	0.0078740157480314	0.0059249506254114	0.0042775206859493	-0.4556529975465107
chr1	54997675	55001017	chr1	54937960	54940977	59878	chr1_54997675_chr1_54937960	Common	0.0078740157480314	0.0059249506254114	0.0042775206859493	-0.4556529975465107
chr1	54997675	55001017	chr1	54944185	54947640	53434	chr1_54997675_chr1_54944185	Common	0.0208098987626546	0.0131665569453587	0.0051831174034241	-1.47466113969297
chr1	54997675	55001017	chr1	54947641	54950664	50194	chr1_54997675_chr1_54947641	Common	0.0208098987626546	0.0131665569453587	0.0051831174034241	-1.47466113969297
chr1	54997675	55001017	chr1	54950665	54953725	47151	chr1_54997675_chr1_54950665	Common	0.0236220472440944	0.0164581961816984	0.005353066628413	-1.3382704830109142
chr1	54997675	55001017	chr1	54953726	54956846	44060	chr1_54997675_chr1_54953726	Common	0.0073115860517435	0.0125082290980908	0.0060106615093985	0.8645709025906002
chr1	54997675	55001017	chr1	54963181	54966365	34573	chr1_54997675_chr1_54963181	lost	0.014623172103487	0.0078999341672152	0.0068770492818119	-0.9776341074147942
chr1	54997675	55001017	chr1	54966366	54969561	31383	chr1_54997675_chr1_54966366	lost	0.0123734533183352	0.0085582620144832	0.0085063324449336	-0.4485118972894511
chr1	54997675	55001017	chr1	54985262	54988395	12518	chr1_54997675_chr1_54985262	lost	0.0219347581552305	0.0184331797235023	0.024857743218183	-0.1408646955998378
chr1	54997675	55001017	chr1	55004091	55007447	6423	chr1_54997675_chr1_55004091	lost	0.0376827896512935	0.0289664252797893	0.024857743218183	-0.3506498677292778
chr1	55038558	55041604	chr1	54937960	54940977	100613	chr1_55038558_chr1_54937960	Common	0.0081967213114754	0.010752688172043	0.0024455409075366	1.045153999546958
chr1	55038558	55041604	chr1	54944185	54947640	94169	chr1_55038558_chr1_54944185	Common	0.0122950819672131	0.0021505376344086	0.0028116276155387	-3.608068250837961
chr1	55038558	55041604	chr1	54947641	54950664	90929	chr1_55038558_chr1_54947641	lost	0.0122950819672131	0.0021505376344086	0.0028116276155387	-3.608068250837961
chr1	55038558	55041604	chr1	54953726	54956846	84795	chr1_55038558_chr1_54953726	lost	0.0020491803278688	0.0	0.0029103122581155	-0.7041101250062235
chr1	55213846	55216884	chr1	55137670	55140695	76183	chr1_55213846_chr1_55137670	lost	0.0025348542458808	0.0021367521367521	0.0030306212865587	-0.1313598999962023
chr1	55213846	55216884	chr1	55140696	55143741	73147	chr1_55213846_chr1_55140696	Common	0.0025348542458808	0.0032051282051282	0.0033366931928052	0.2008797094958052
chr1	55213846	55216884	chr1	55143742	55146976	70006	chr1_55213846_chr1_55143742	lost	0.0076045627376425	0.0074786324786324	0.0037018060700893	-0.0340185997390912
chr1	55213846	55216884	chr1	55163060	55166324	50673	chr1_55213846_chr1_55163060	Common	0.0114068441064638	0.0053418803418803	0.0045535992060206	-1.331905486228247
chr1	55213846	55216884	chr1	55166325	55169339	47533	chr1_55213846_chr1_55166325	lost	0.0012674271229404	0.0085470085470085	0.0051831174034241	1.404479362026222
chr1	55213846	55216884	chr1	55175464	55178665	38301	chr1_55213846_chr1_55175464	Common	0.0114068441064638	0.0064102564102564	0.0060106615093985	-0.8312874861435036
chr1	55213846	55216884	chr1	55178666	55181947	35059	chr1_55213846_chr1_55178666	Common	0.008871989860583	0.0053418803418803	0.0068770492818119	-0.5133174671350562
chr1	55213846	55216884	chr1	55188117	55191476	25569	chr1_55213846_chr1_55188117	Common	0.0063371356147021	0.0064102564102564	0.0085063324449336	0.0085960425397912
chr1	55213846	55216884	chr1	55201226	55204393	12556	chr1_55213846_chr1_55201226	Common	0.0190114068441064	0.016025641025641	0.0162710333613385	-0.1835019173127555
chr1	55213846	55216884	chr1	55204394	55207490	9423	chr1_55213846_chr1_55204394	Common	0.008871989860583	0.0256410256410256	0.024857743218183	0.674600088723111
chr1	55213846	55216884	chr1	55229323	55232598	15595	chr1_55213846_chr1_55229323	Common	0.0139416983523447	0.0096153846153846	0.0162710333613385	-0.2658905332490947
chr1	55223241	55226285	chr1	55134593	55137669	88632	chr1_55223241_chr1_55134593	lost	0.0	0.0	0.0029103122581155	0.0
chr1	55223241	55226285	chr1	55143742	55146976	79404	chr1_55223241_chr1_55143742	lost	0.0	0.0	0.0033366931928052	0.0
chr1	55223241	55226285	chr1	55229323	55232598	6197	chr1_55223241_chr1_55229323	Common	0.0040485829959514	0.0	0.024857743218183	-0.1628700948600167
chr1	55396694	55399775	chr1	55405893	55409136	9280	chr1_55396694_chr1_55405893	lost	0.0531097134870719	0.0296684118673647	0.024857743218183	-0.9430180935556628
chr1	56964933	56967992	chr1	56829982	56833047	134948	chr1_56964933_chr1_56829982	Common	0.0087873462214411	0.0033182503770739	0.002250449776869	-2.4302234604747337
chr1	56964933	56967992	chr1	56836256	56839332	128668	chr1_56964933_chr1_56836256	lost	0.0075320110469495	0.0033182503770739	0.002307961940378	-1.8257496348424809
chr1	56964933	56967992	chr1	56842599	56845629	122348	chr1_56964933_chr1_56842599	lost	0.0052724077328646	0.0030165912518853	0.0022159473778394	-1.0179918997800033
chr1	58544832	58547835	chr1	57704801	57707848	840009	chr1_58544832_chr1_57704801	Common	0.00625	0.0042826552462526	0.000318841892452	-6.170283141332192
chr1	58544832	58547835	chr1	58160594	58163677	384198	chr1_58544832_chr1_58160594	Common	0.0097222222222222	0.0016059957173447	0.0008254056922737	-9.83301494143974
chr1	58544832	58547835	chr1	58210198	58213201	334634	chr1_58544832_chr1_58210198	Common	0.0048611111111111	0.0042826552462526	0.0008504056032341	-0.6802117279784153
chr1	58544832	58547835	chr1	58304101	58307129	240718	chr1_58544832_chr1_58304101	Common	0.0020833333333333	0.0026766595289079	0.0012650397578603	0.4690178248453853
chr1	58699103	58702221	chr1	59716165	59719228	1017034	chr1_58699103_chr1_59716165	Common	0.004524886877828	0.00278940027894	0.0002185989321346	-7.939135758535139
chr1	58699103	58702221	chr1	59744246	59747288	1045105	chr1_58699103_chr1_59744246	lost	0.0037707390648567	0.002092050209205	0.0001851906853452	-9.064650592562872
chr1	58699103	58702221	chr1	59754022	59757052	1054875	chr1_58699103_chr1_59754022	lost	0.0052790346907993	0.00697350069735	0.0002163329461016	7.832676608371429
chr1	58699103	58702221	chr1	59757053	59760421	1058075	chr1_58699103_chr1_59757053	Common	0.0052790346907993	0.00697350069735	0.0002163329461016	7.832676608371429
chr1	58699103	58702221	chr1	59766534	59769715	1067462	chr1_58699103_chr1_59766534	Common	0.0060331825037707	0.00139470013947	0.0001723313720885	-26.91606471930382
chr1	59731808	59734884	chr1	58712335	58715367	1019495	chr1_59731808_chr1_58712335	lost	0.0041247744263985	0.0016041065126724	0.0002164862536513	-11.643547205474782
chr1	59731808	59734884	chr1	58725355	58728367	1006485	chr1_59731808_chr1_58725355	lost	0.002835782418149	0.0025665704202759	0.0002127063456063	-1.265650994594066
chr1	59731808	59734884	chr1	58734484	58737500	997354	chr1_59731808_chr1_58734484	Common	0.005671564836298	0.0064164260506897	0.0002071295515862	3.5961127163521174
chr1	59731808	59734884	chr1	58737501	58740525	994333	chr1_59731808_chr1_58737501	Common	0.005671564836298	0.0064164260506897	0.0002071295515862	3.5961127163521174
chr1	59731808	59734884	chr1	58740526	58743657	991255	chr1_59731808_chr1_58740526	Common	0.0043825728280484	0.0035290343278793	0.0002403440364024	-3.55131965388066
chr1	59731808	59734884	chr1	58743658	58746762	988136	chr1_59731808_chr1_58743658	Common	0.0041247744263985	0.0038498556304138	0.0002180149254489	-1.2610090589832814
chr1	59731808	59734884	chr1	58746763	58749781	985074	chr1_59731808_chr1_58746763	Common	0.0041247744263985	0.0038498556304138	0.0002180149254489	-1.2610090589832814
chr1	59731808	59734884	chr1	58755901	58758953	975919	chr1_59731808_chr1_58755901	Common	0.0036091776230987	0.0044914982354828	0.0002159697330783	4.085390113733348
chr1	59731808	59734884	chr1	59326748	59330093	404926	chr1_59731808_chr1_59326748	lost	0.0038669760247486	0.0009624639076034	0.0007559836104123	-3.842030537620917
chr1	59814120	59817535	chr1	59772740	59775871	41522	chr1_59814120_chr1_59772740	lost	0.0091503267973856	0.0024539877300613	0.005353066628413	-1.2509351241363842
chr1	60073589	60076675	chr1	59984768	59987777	88860	chr1_60073589_chr1_59984768	lost	0.0	0.0	0.0029790492753429	0.0
chr1	61850255	61853259	chr1	60856052	60859166	994148	chr1_61850255_chr1_60856052	Common	0.0030688294607628	0.005378753922008	0.0002071295515862	11.152075807410748
chr1	61850255	61853259	chr1	60944344	60947416	905877	chr1_61850255_chr1_60944344	Common	0.0013152126260412	0.0031376064545047	0.0002259063852244	8.067031069763953
chr1	61850255	61853259	chr1	60969361	60972691	880731	chr1_61850255_chr1_60969361	Common	0.004384042086804	0.0058269834155087	0.0002874813141907	5.019252582612345
chr1	61850255	61853259	chr1	60972692	60975954	877434	chr1_61850255_chr1_60972692	Common	0.004384042086804	0.0058269834155087	0.0002874813141907	5.019252582612345
chr1	61850255	61853259	chr1	60978979	60982049	871243	chr1_61850255_chr1_60978979	Common	0.0017536168347216	0.0035858359480053	0.0002910381215294	6.295460895826583
chr1	61850255	61853259	chr1	60985052	60988291	865086	chr1_61850255_chr1_60985052	lost	0.0035072336694432	0.0022411474675033	0.0002648961255865	-4.779557266594108
chr1	61850255	61853259	chr1	61044691	61047724	805550	chr1_61850255_chr1_61044691	Common	0.0074528715475668	0.0031376064545047	0.0002690465558034	-16.039101783612864
chr1	61850255	61853259	chr1	61047725	61050865	802462	chr1_61850255_chr1_61047725	Common	0.0074528715475668	0.0031376064545047	0.0002690465558034	-16.039101783612864
chr1	61850255	61853259	chr1	61455130	61458590	394897	chr1_61850255_chr1_61455130	lost	0.002192021043402	0.0008964589870013	0.0007376777572859	-1.7562710053332955
chr1	61850255	61853259	chr1	61519501	61522614	330700	chr1_61850255_chr1_61519501	Common	0.0026304252520824	0.0022411474675033	0.0008994320321409	-0.4328040037138245
chr1	61850255	61853259	chr1	61582395	61585775	267672	chr1_61850255_chr1_61582395	lost	0.0056992547128452	0.0008964589870013	0.001188126334869	-4.042327473848449
chr1	61850255	61853259	chr1	61590336	61593558	259810	chr1_61850255_chr1_61590336	lost	0.004384042086804	0.0031376064545047	0.0011435186319174	-1.090000282906897
chr1	61850255	61853259	chr1	61637799	61641143	212286	chr1_61850255_chr1_61637799	Common	0.0035072336694432	0.0022411474675033	0.0014547156681695	-0.8703324159098437
chr1	61850255	61853259	chr1	62070141	62073183	219905	chr1_61850255_chr1_62070141	Common	0.0048224462954844	0.0004482294935006	0.001390758464245	-3.1452023585981133
chr1	62076305	62079572	chr1	61644480	61647811	431793	chr1_62076305_chr1_61644480	lost	0.0020060180541624	0.0011511895625479	0.0006736978264722	-1.2688603970874848
chr1	62076305	62079572	chr1	61830921	61834032	245462	chr1_62076305_chr1_61830921	lost	0.0040120361083249	0.0	0.0013136863885754	-3.0540288330729086
chr1	62076305	62079572	chr1	61872972	61876152	203376	chr1_62076305_chr1_61872972	lost	0.0036776997659645	0.0011511895625479	0.0015238759732089	-1.6579500220718555
chr1	62076305	62079572	chr1	61920681	61923693	155751	chr1_62076305_chr1_61920681	lost	0.0073553995319291	0.0015349194167306	0.0019033730785275	-3.057981738241965
chr1	62076305	62079572	chr1	61929933	61933451	146246	chr1_62076305_chr1_61929933	Common	0.0040120361083249	0.0019186492709132	0.0019051299716938	-1.098815759824764
chr1	62076305	62079572	chr1	61939738	61942786	136676	chr1_62076305_chr1_61939738	Common	0.0046807087930458	0.0026861089792785	0.002250449776869	-0.8863116316873515
chr1	62076305	62079572	chr1	61949533	61952703	126820	chr1_62076305_chr1_61949533	lost	0.0050150451354062	0.0023023791250959	0.0022159473778394	-1.2241563303525411
chr1	62076305	62079572	chr1	62386947	62390183	310627	chr1_62076305_chr1_62386947	lost	0.0020060180541624	0.0023023791250959	0.0010649060616203	0.2782978533172208
chr1	62193303	62196463	chr1	62393186	62396295	199857	chr1_62193303_chr1_62393186	lost	0.0137741046831955	0.0052631578947368	0.0015985239702299	-5.32425346567328
chr1	62295869	62298912	chr1	62301953	62305093	6133	chr1_62295869_chr1_62301953	Common	0.0702402957486136	0.0622743682310469	0.0769968737385964	-0.1034578045936123
chr1	62295869	62298912	chr1	62305094	62308181	9247	chr1_62295869_chr1_62305094	lost	0.0397412199630314	0.0261732851985559	0.024857743218183	-0.5458232730697256
chr1	62295869	62298912	chr1	62386947	62390183	91175	chr1_62295869_chr1_62386947	lost	0.0129390018484288	0.0045126353790613	0.0029790492753429	-2.828542159107929
chr1	62317899	62321015	chr1	62383922	62386946	65977	chr1_62317899_chr1_62383922	Common	0.0114942528735632	0.0025996533795493	0.0037018060700893	-2.4027729507178703
chr1	62434864	62437901	chr1	62098045	62101288	336716	chr1_62434864_chr1_62098045	lost	0.0021654395842356	0.0	0.000951375854776	-2.276113665660885
chr1	62434864	62437901	chr1	62148903	62152086	285888	chr1_62434864_chr1_62148903	lost	0.0051970550021654	0.0032962505150391	0.001133385397158	-1.677103385920174
chr1	62434864	62437901	chr1	62161881	62164943	272970	chr1_62434864_chr1_62161881	Common	0.0043308791684712	0.0041203131437989	0.001195723785547	-0.1760992189144555
chr1	62434864	62437901	chr1	62168004	62171055	266853	chr1_62434864_chr1_62168004	lost	0.0047639670853183	0.0032962505150391	0.001188126334869	-1.235320291457877
chr1	62434864	62437901	chr1	62174070	62177169	260763	chr1_62434864_chr1_62174070	Common	0.0047639670853183	0.0020601565718994	0.0011435186319174	-2.3644656396066885
chr1	62434864	62437901	chr1	62724957	62728348	290270	chr1_62434864_chr1_62724957	lost	0.0025985275010827	0.0008240626287597	0.0011638022397711	-1.5247134020569202
chr1	62434864	62437901	chr1	62731353	62734408	296498	chr1_62434864_chr1_62731353	lost	0.0051970550021654	0.0032962505150391	0.0010516942694896	-1.8073736277452048
chr1	62434864	62437901	chr1	62734409	62737495	299570	chr1_62434864_chr1_62734409	lost	0.0030316154179298	0.0008240626287597	0.0010554127535429	-2.0916487713072693
chr1	62434864	62437901	chr1	62743744	62747022	309001	chr1_62434864_chr1_62743744	Common	0.0064963187527068	0.0024721878862793	0.0010649060616203	-3.778859949678839
chr1	62434864	62437901	chr1	62747023	62750036	312147	chr1_62434864_chr1_62747023	Common	0.0064963187527068	0.0024721878862793	0.0010649060616203	-3.778859949678839
chr1	62434864	62437901	chr1	62923084	62926449	488384	chr1_62434864_chr1_62923084	lost	0.0030316154179298	0.0008240626287597	0.0005618178064637	-3.929303706240412
chr1	62597383	62600700	chr1	62591082	62594153	6424	chr1_62597383_chr1_62591082	Common	0.0587030716723549	0.0546218487394958	0.0769968737385964	-0.0530050472791254
chr1	62597383	62600700	chr1	62683343	62686409	85835	chr1_62597383_chr1_62683343	lost	0.004778156996587	0.0014005602240896	0.0029103122581155	-1.1605616418234337
chr1	62686410	62689622	chr1	62481618	62484821	204797	chr1_62686410_chr1_62481618	lost	0.0037190082644628	0.0015503875968992	0.0015238759732089	-1.423095255578382
chr1	62686410	62689622	chr1	62484822	62488219	201496	chr1_62686410_chr1_62484822	lost	0.0041322314049586	0.0015503875968992	0.0015985239702299	-1.615142378933493
chr1	62686410	62689622	chr1	62491252	62494266	195257	chr1_62686410_chr1_62491252	lost	0.002892561983471	0.0023255813953488	0.0015268086706275	-0.3713501233191116
chr1	62686410	62689622	chr1	62508056	62511351	178313	chr1_62686410_chr1_62508056	Common	0.0049586776859504	0.0015503875968992	0.001725035521877	-1.9757796554488067
chr1	62686410	62689622	chr1	62514861	62518036	171568	chr1_62686410_chr1_62514861	Common	0.0037190082644628	0.0023255813953488	0.0019237217207373	-0.7243391048159783
chr1	62686410	62689622	chr1	62524093	62527158	162391	chr1_62686410_chr1_62524093	lost	0.0053719008264462	0.0003875968992248	0.0018136103103176	-2.7482772340153803
chr1	62686410	62689622	chr1	62530167	62533338	156264	chr1_62686410_chr1_62530167	lost	0.0033057851239669	0.001937984496124	0.0019033730785275	-0.7186192992185613
chr1	62686410	62689622	chr1	62555176	62558262	131297	chr1_62686410_chr1_62555176	lost	0.0066115702479338	0.0023255813953488	0.002307961940378	-1.8570448574567608
chr1	62686410	62689622	chr1	62692726	62696043	6368	chr1_62686410_chr1_62692726	Common	0.0677685950413223	0.0817829457364341	0.0769968737385964	0.1820119443120557
chr1	62782227	62785484	chr1	62453376	62456470	328932	chr1_62782227_chr1_62453376	lost	0.0025046963055729	0.0019925989183034	0.0008994320321409	-0.5693564037857859
chr1	62782227	62785484	chr1	62484822	62488219	297335	chr1_62782227_chr1_62484822	lost	0.004070131496556	0.0017079419299743	0.0010516942694896	-2.24608009676426
chr1	62782227	62785484	chr1	62491252	62494266	291096	chr1_62782227_chr1_62491252	Common	0.0043832185347526	0.0025619128949615	0.0011638022397711	-1.5649614492486543
chr1	62782227	62785484	chr1	62514861	62518036	267407	chr1_62782227_chr1_62514861	Common	0.0037570444583594	0.0022772559066325	0.0012062502827234	-1.2267674237438155
chr1	63322025	63326303	chr1	62833307	62836390	489316	chr1_63322025_chr1_62833307	lost	0.0039346246973365	0.0017079419299743	0.0006346583820745	-3.50847452779845
chr1	63322025	63326303	chr1	62843326	62846420	479291	chr1_63322025_chr1_62843326	Common	0.0039346246973365	0.0022772559066325	0.0006246203469476	-2.6534018605112584
chr1	63322025	63326303	chr1	62849537	62852949	472921	chr1_63322025_chr1_62849537	lost	0.0048426150121065	0.0011386279533162	0.0006383607397906	-5.802341572580251
chr1	63322025	63326303	chr1	62875206	62878311	447406	chr1_63322025_chr1_62875206	Common	0.0045399515738498	0.0028465698832906	0.0006851376706595	-2.471593320695661
chr1	63322025	63326303	chr1	62909865	62913006	412729	chr1_63322025_chr1_62909865	lost	0.0021186440677966	0.0014232849416453	0.0006917482838346	-1.0052198789661515
chr1	63322025	63326303	chr1	62923084	62926449	399398	chr1_63322025_chr1_62923084	Common	0.0018159806295399	0.0014232849416453	0.0007917619587287	-0.4959769581821824
chr1	63322025	63326303	chr1	62929480	62932880	392984	chr1_63322025_chr1_62929480	lost	0.0039346246973365	0.0014232849416453	0.0007960870874815	-3.154604307973208
chr1	63322025	63326303	chr1	62962011	62965143	360587	chr1_63322025_chr1_62962011	Common	0.0045399515738498	0.0017079419299743	0.000869462407364	-3.257196193750637
chr1	63322025	63326303	chr1	62974617	62977627	348042	chr1_63322025_chr1_62974617	lost	0.0051452784503631	0.0017079419299743	0.0009948163303343	-3.4552473814271125
chr1	63322025	63326303	chr1	63439428	63442523	116811	chr1_63322025_chr1_63439428	Common	0.0072639225181598	0.004554511813265	0.0023214881806413	-1.1671007965874367
chr1	63322025	63326303	chr1	63525246	63528263	202590	chr1_63322025_chr1_63525246	Common	0.0039346246973365	0.0022772559066325	0.0015238759732089	-1.0876008414346003
chr1	63326304	63329313	chr1	62829960	62833306	496175	chr1_63326304_chr1_62829960	lost	0.0049532195927352	0.0011706175007316	0.0008349320033771	-4.530431312614174
chr1	63326304	63329313	chr1	62833307	62836390	492960	chr1_63326304_chr1_62833307	lost	0.0049532195927352	0.0011706175007316	0.0008349320033771	-4.530431312614174
chr1	63326304	63329313	chr1	62836391	62839700	489763	chr1_63326304_chr1_62836391	Common	0.0033021463951568	0.0017559262510974	0.0006346583820745	-2.4363030375574213
chr1	63326304	63329313	chr1	62862647	62865690	463640	chr1_63326304_chr1_62862647	lost	0.0027517886626307	0.0008779631255487	0.0006381938634855	-2.936138443651055
chr1	63326304	63329313	chr1	62923084	62926449	403042	chr1_63326304_chr1_62923084	Common	0.0019262520638414	0.0011706175007316	0.0007559836104123	-0.9995382872092908
chr1	63326304	63329313	chr1	62926450	62929479	399844	chr1_63326304_chr1_62926450	lost	0.0063291139240506	0.0023412350014632	0.0007917619587287	-5.036714480436096
chr1	63326304	63329313	chr1	62936132	62939239	390123	chr1_63326304_chr1_62936132	Common	0.0027517886626307	0.0023412350014632	0.0007960870874815	-0.5157145086553564
chr1	63326304	63329313	chr1	62968429	62971553	357817	chr1_63326304_chr1_62968429	lost	0.0019262520638414	0.0014632718759145	0.000869462407364	-0.5324901732445935
chr1	63326304	63329313	chr1	63436215	63439427	110013	chr1_63326304_chr1_63436215	lost	0.007980187121629	0.0046824700029265	0.0025303367054714	-1.303272055284842
chr1	63326304	63329313	chr1	63439428	63442523	113167	chr1_63326304_chr1_63439428	Common	0.0090809025866813	0.0038045068773778	0.0024584594957677	-2.14622031332502
chr1	63326304	63329313	chr1	63515635	63518976	189497	chr1_63326304_chr1_63515635	lost	0.0033021463951568	0.0023412350014632	0.0016823676110632	-0.5711661276492856
chr1	63522172	63525245	chr1	62833307	62836390	688860	chr1_63522172_chr1_62833307	Common	0.0048342541436464	0.0010689470871191	0.0003589394641898	-10.490089366532448
chr1	63534971	63538478	chr1	62843326	62846420	691851	chr1_63534971_chr1_62843326	lost	0.0017649135192375	0.0011481056257175	0.000359852606798	-1.7140570385423213
chr1	63534971	63538478	chr1	62849537	62852949	685481	chr1_63534971_chr1_62849537	lost	0.0024708789269325	0.0015308075009567	0.0004227654938969	-2.2236238282139724
chr1	63534971	63538478	chr1	62862647	62865690	672556	chr1_63534971_chr1_62862647	lost	0.0038828097423226	0.0011481056257175	0.0003889914287778	-7.030242607651
chr1	63534971	63538478	chr1	62965144	62968428	569938	chr1_63534971_chr1_62965144	lost	0.0038828097423226	0.0003827018752391	0.0004707278391077	-7.435523409276332
chr1	63534971	63538478	chr1	63148819	63152205	386212	chr1_63534971_chr1_63148819	lost	0.0010589481115425	0.0003827018752391	0.0008254056922737	-0.8192895234832505
chr1	63591648	63594717	chr1	64174993	64178055	583342	chr1_63591648_chr1_64174993	Common	0.0041109969167523	0.0016382699868938	0.0005338456374177	-4.631913715393528
chr1	63591648	63594717	chr1	64222597	64225614	630923	chr1_63591648_chr1_64222597	Common	0.0023980815347721	0.0016382699868938	0.0004214904029673	-1.802678169014311
chr1	63591648	63594717	chr1	64228715	64231898	637124	chr1_63591648_chr1_64228715	Common	0.0037684138403562	0.0022935779816513	0.0003679947113151	-4.007763735065644
chr1	63591648	63594717	chr1	64234931	64238004	643285	chr1_63591648_chr1_64234931	Common	0.0054813292223364	0.0019659239842726	0.0004570802015643	-7.691003080055112
chr1	63591648	63594717	chr1	64241028	64244179	649421	chr1_63591648_chr1_64241028	Common	0.0051387461459403	0.0078636959370904	0.000385727163832	7.064448777936721
chr1	63591648	63594717	chr1	64244180	64247362	652589	chr1_63591648_chr1_64244180	Common	0.0044535799931483	0.0036041939711664	0.0004537304432978	-1.872005801083724
chr1	63772426	63775500	chr1	63620696	63624224	151503	chr1_63772426_chr1_63620696	lost	0.0038850038850038	0.0007722007722007	0.001950153453974	-1.5961836779868646
chr1	63772426	63775500	chr1	63893613	63896727	121207	chr1_63772426_chr1_63893613	lost	0.0046620046620046	0.0015444015444015	0.0022159473778394	-1.4068940213926795
chr1	63772426	63775500	chr1	63919715	63922975	147382	chr1_63772426_chr1_63919715	Common	0.0046620046620046	0.0038610038610038	0.001950153453974	-0.4107373188343223
chr1	63772426	63775500	chr1	64067126	64070134	294667	chr1_63772426_chr1_64067126	lost	0.0038850038850038	0.0023166023166023	0.0010516942694896	-1.491309417481854
chr1	64026282	64029401	chr1	64035640	64038653	9305	chr1_64026282_chr1_64035640	Common	0.0478539713862851	0.0484347312463083	0.024857743218183	0.0233633381327376
chr1	64203478	64206620	chr1	63649083	63652095	554460	chr1_64203478_chr1_63649083	lost	0.0	0.0	0.000505760792008	0.0
chr1	64468663	64471824	chr1	64361683	64365003	106900	chr1_64468663_chr1_64361683	Common	0.0040363269424823	0.0038610038610038	0.0025303367054714	-0.0692884393999298
chr1	64468663	64471824	chr1	64569773	64572805	101046	chr1_64468663_chr1_64569773	lost	0.007063572149344	0.0009652509652509	0.0025747666357719	-2.368494720790449
chr1	64579083	64582474	chr1	64269785	64272880	309446	chr1_64579083_chr1_64269785	lost	0.0014367816091954	0.0	0.0010649060616203	-1.3492097199720912
chr1	64579083	64582474	chr1	64279017	64282211	300164	chr1_64579083_chr1_64279017	lost	0.0057471264367816	0.004231311706629	0.0010554127535429	-1.4362293093996823
chr1	64579083	64582474	chr1	64569773	64572805	9489	chr1_64579083_chr1_64569773	Common	0.0416666666666666	0.0338504936530324	0.024857743218183	-0.3144361475227083
chr1	64744419	64747536	chr1	64269785	64272880	474645	chr1_64744419_chr1_64269785	Common	0.0	0.0032154340836012	0.0005975251024578	5.381253558009931
chr1	64744419	64747536	chr1	64538428	64541742	205892	chr1_64744419_chr1_64538428	lost	0.0032362459546925	0.0032154340836012	0.0015238759732089	-0.0136571948486365
chr1	64963587	64966676	chr1	64831988	64835184	131545	chr1_64963587_chr1_64831988	lost	0.0091590341382181	0.0030075187969924	0.002250449776869	-2.7334603973184795
chr1	64963587	64966676	chr1	64847571	64850734	115979	chr1_64963587_chr1_64847571	lost	0.0099916736053288	0.0030075187969924	0.0023214881806413	-3.008481743123519
chr1	64963587	64966676	chr1	64894267	64897340	69328	chr1_64963587_chr1_64894267	lost	0.0091590341382181	0.0045112781954887	0.0037018060700893	-1.2555373930264513
chr1	64963587	64966676	chr1	64913125	64916269	50434	chr1_64963587_chr1_64913125	Common	0.0141548709408825	0.0105263157894736	0.0045535992060206	-0.7968543095780819
chr1	64963587	64966676	chr1	65007243	65010491	43736	chr1_64963587_chr1_65007243	lost	0.0124895920066611	0.0037593984962406	0.0060106615093985	-1.4524513644246182
chr1	65019867	65022914	chr1	64853801	64856826	166077	chr1_65019867_chr1_64853801	lost	0.0039128004471771	0.0017889087656529	0.0017444239713157	-1.217531813623407
chr1	65019867	65022914	chr1	64865998	64869186	153798	chr1_65019867_chr1_64865998	Common	0.0072666294019005	0.0035778175313059	0.0019033730785275	-1.938039321985343
chr1	65019867	65022914	chr1	64903567	64906758	116228	chr1_65019867_chr1_64903567	lost	0.0122973728339854	0.0029815146094215	0.0024584594957677	-3.789307182242045
chr1	65019867	65022914	chr1	64906759	64910016	113003	chr1_65019867_chr1_64906759	lost	0.0122973728339854	0.0029815146094215	0.0024584594957677	-3.789307182242045
chr1	65019867	65022914	chr1	64925847	64928886	94024	chr1_65019867_chr1_64925847	lost	0.0083845723868082	0.0017889087656529	0.0028116276155387	-2.345852482278865
chr1	65057199	65060442	chr1	64847571	64850734	209668	chr1_65057199_chr1_64847571	lost	0.0046103183315038	0.0016650808753568	0.0016059709000252	-1.8339295289228048
chr1	65057199	65060442	chr1	64859841	64862867	197466	chr1_65057199_chr1_64859841	lost	0.0035126234906695	0.0019029495718363	0.0015268086706275	-1.0542734985724287
chr1	65057199	65060442	chr1	64891259	64894266	166058	chr1_65057199_chr1_64891259	Common	0.0039517014270032	0.0011893434823977	0.0017444239713157	-1.5835358777614137
chr1	65057199	65060442	chr1	64894267	64897340	163017	chr1_65057199_chr1_64894267	lost	0.0039517014270032	0.0042816365366317	0.0018136103103176	0.1819217214147313
chr1	65057199	65060442	chr1	64897341	64900525	159887	chr1_65057199_chr1_64897341	Common	0.0039517014270032	0.0042816365366317	0.0018136103103176	0.1819217214147313
chr1	65057199	65060442	chr1	64916270	64919571	140900	chr1_65057199_chr1_64916270	lost	0.0041712403951701	0.0035680304471931	0.0020067792757757	-0.3005860959690313
chr1	65057199	65060442	chr1	65047670	65050823	9574	chr1_65057199_chr1_65047670	lost	0.0324917672886937	0.027592768791627	0.024857743218183	-0.1970813864342749
chr1	65057199	65060442	chr1	65207140	65210414	149957	chr1_65057199_chr1_65207140	Common	0.0059275521405049	0.0019029495718363	0.001950153453974	-2.063736348781768
chr1	65057199	65060442	chr1	65210415	65213419	153097	chr1_65057199_chr1_65210415	lost	0.0050493962678375	0.0016650808753568	0.0019033730785275	-1.778062026126232
chr1	65057199	65060442	chr1	65689781	65693033	632587	chr1_65057199_chr1_65689781	Common	0.001317233809001	0.0009514747859181	0.0004327138814874	-0.8452675976690418
chr1	65245385	65248647	chr1	65686680	65689780	441214	chr1_65245385_chr1_65686680	lost	0.0041288191577208	0.0024630541871921	0.0006466387471775	-2.576036431159621
chr1	65415159	65418349	chr1	65305671	65308785	109526	chr1_65415159_chr1_65305671	lost	0.0071389346512904	0.001207729468599	0.0025303367054714	-2.344037917904786
chr1	65415159	65418349	chr1	65308786	65311922	106400	chr1_65415159_chr1_65308786	lost	0.0032948929159802	0.001207729468599	0.0024455409075366	-0.8534567714443103
chr1	65418350	65421800	chr1	65210415	65213419	208158	chr1_65418350_chr1_65210415	lost	0.0028580501746586	0.0011851851851851	0.0016059709000252	-1.0416533633623963
chr1	65418350	65421800	chr1	65251810	65254991	166675	chr1_65418350_chr1_65251810	Common	0.0034931724356938	0.0017777777777777	0.0019237217207373	-0.8917062376665166
chr1	65418350	65421800	chr1	65428112	65431640	9801	chr1_65418350_chr1_65428112	Common	0.0441409971419498	0.0441481481481481	0.0769968737385964	9.287398112544332e-05
chr1	66533029	66536054	chr1	66706702	66710185	173902	chr1_66533029_chr1_66706702	Common	0.0048242591316333	0.0024783147459727	0.0017544218223375	-1.337160969951343
chr1	67051920	67054964	chr1	66756049	66759298	295769	chr1_67051920_chr1_66756049	lost	0.0062926061877294	0.0019910403185664	0.0010516942694896	-4.090129607010685
chr1	67051920	67054964	chr1	67006538	67009903	45222	chr1_67051920_chr1_67006538	lost	0.0099632931305715	0.0069686411149825	0.005353066628413	-0.5594273756455665
chr1	67099556	67102818	chr1	66772443	66775524	327204	chr1_67099556_chr1_66772443	lost	0.0045781556572923	0.0029154518950437	0.0008994320321409	-1.8486152403209937
chr1	67099556	67102818	chr1	67022516	67025636	77111	chr1_67099556_chr1_67022516	lost	0.0111183780248528	0.0021865889212827	0.0030306212865587	-2.947180877790216
chr1	67137213	67140251	chr1	67000192	67003315	136979	chr1_67137213_chr1_67000192	lost	0.0065326633165829	0.0021869874248223	0.002250449776869	-1.931025493848884
chr1	67137213	67140251	chr1	67028817	67032078	108285	chr1_67137213_chr1_67028817	Common	0.0070351758793969	0.003827227993439	0.0024455409075366	-1.3117539257150637
chr1	67539124	67542141	chr1	67714382	67717426	175272	chr1_67539124_chr1_67714382	Common	0.0058774139378673	0.003220611916264	0.0017544218223375	-1.5143462009971238
chr1	67682754	67686073	chr1	67551379	67554412	131518	chr1_67682754_chr1_67551379	lost	0.0042553191489361	0.003785011355034	0.002307961940378	-0.2037762346397535
chr1	67682754	67686073	chr1	67557597	67560797	125216	chr1_67682754_chr1_67557597	Common	0.0059574468085106	0.0060560181680545	0.0022159473778394	0.0444827167511407
chr1	67682754	67686073	chr1	67563901	67566977	118974	chr1_67682754_chr1_67563901	lost	0.0051063829787234	0.0022710068130204	0.0024584594957677	-1.153314167096949
chr1	67682754	67686073	chr1	67733476	67736554	50602	chr1_67682754_chr1_67733476	Common	0.0051063829787234	0.0045420136260408	0.0045535992060206	-0.1239391802283185
chr1	67682754	67686073	chr1	67736555	67739560	53644	chr1_67682754_chr1_67736555	lost	0.0051063829787234	0.0045420136260408	0.0045535992060206	-0.1239391802283185
chr1	67682754	67686073	chr1	67823294	67826652	140560	chr1_67682754_chr1_67823294	Common	0.0025531914893617	0.0022710068130204	0.0020067792757757	-0.1406157018599766
chr1	67771549	67774581	chr1	67526470	67529670	244995	chr1_67771549_chr1_67526470	Common	0.0045180722891566	0.0036439354502863	0.0013136863885754	-0.6654075481578181
chr1	67771549	67774581	chr1	67532847	67535869	238707	chr1_67771549_chr1_67532847	Common	0.0040160642570281	0.0026028110359187	0.0012650397578603	-1.1171611108094068
chr1	67771549	67774581	chr1	67535870	67539123	235569	chr1_67771549_chr1_67535870	lost	0.0075301204819277	0.0015616866215512	0.0012529151617968	-4.763637668664656
chr1	67771549	67774581	chr1	67557597	67560797	213868	chr1_67771549_chr1_67557597	Common	0.0055220883534136	0.0015616866215512	0.0014547156681695	-2.7224576035850587
chr1	67771549	67774581	chr1	67570046	67573179	201453	chr1_67771549_chr1_67570046	lost	0.0055220883534136	0.002082248828735	0.0015985239702299	-2.1518848567430258
chr1	67771549	67774581	chr1	67579375	67582380	192188	chr1_67771549_chr1_67579375	lost	0.0040160642570281	0.0	0.0016823676110632	-2.387150246247286
chr1	67771549	67774581	chr1	67711374	67714381	60188	chr1_67771549_chr1_67711374	lost	0.0080321285140562	0.0015616866215512	0.0042775206859493	-1.512661742059784
chr1	67771549	67774581	chr1	67845312	67848355	73768	chr1_67771549_chr1_67845312	lost	0.0045180722891566	0.002082248828735	0.0033366931928052	-0.7300112175952718
chr1	67832784	67836061	chr1	67557597	67560797	275225	chr1_67832784_chr1_67557597	lost	0.0078064012490242	0.0012406947890818	0.001195723785547	-5.490989256300932
chr1	68182555	68185585	chr1	68172624	68175942	9787	chr1_68182555_chr1_68172624	Common	0.0188933873144399	0.0169426261070465	0.024857743218183	-0.0784770037356569
chr1	68182555	68185585	chr1	68331255	68334566	148840	chr1_68182555_chr1_68331255	Common	0.0050607287449392	0.0030804774740084	0.001950153453974	-1.0154335633923577
chr1	68182555	68185585	chr1	68343760	68346978	161299	chr1_68182555_chr1_68343760	lost	0.0010121457489878	0.0007701193685021	0.0017444239713157	-0.1387428655335331
chr1	68182555	68185585	chr1	68445162	68448166	262594	chr1_68182555_chr1_68445162	lost	0.0043859649122807	0.0019252984212552	0.0012062502827234	-2.0399302916387514
chr1	68232471	68235487	chr1	68124458	68127839	107831	chr1_68232471_chr1_68124458	Common	0.0067720090293453	0.0016168148746968	0.0024455409075366	-2.1079975144808816
chr1	68232471	68235487	chr1	68133943	68137034	98491	chr1_68232471_chr1_68133943	Common	0.0052671181339352	0.0032336297493936	0.0028116276155387	-0.7232424284436996
chr1	68232471	68235487	chr1	68149967	68153078	82457	chr1_68232471_chr1_68149967	lost	0.0071482317531978	0.0060630557801131	0.0030306212865587	-0.3580704649233532
chr1	68232471	68235487	chr1	68172624	68175942	59696	chr1_68232471_chr1_68172624	Common	0.0075244544770504	0.002021018593371	0.0042775206859493	-1.2865948028625114
chr1	68232471	68235487	chr1	68188693	68191705	43780	chr1_68232471_chr1_68188693	lost	0.0060195635816403	0.0016168148746968	0.0060106615093985	-0.7324898765400635
chr1	68232471	68235487	chr1	68290532	68293927	58250	chr1_68232471_chr1_68290532	Common	0.0086531226486079	0.00767987065481	0.0042775206859493	-0.2275271273368354
chr1	68232471	68235487	chr1	68293928	68297204	61587	chr1_68232471_chr1_68293928	lost	0.0079006772009029	0.0044462409054163	0.0039159464475812	-0.8821459490643135
chr1	68232471	68235487	chr1	68300296	68303773	68055	chr1_68232471_chr1_68300296	lost	0.0067720090293453	0.0012126111560226	0.0037018060700893	-1.501806893192707
chr1	68232471	68235487	chr1	68306823	68309832	74348	chr1_68232471_chr1_68306823	lost	0.0079006772009029	0.0008084074373484	0.0033366931928052	-2.1255384758920286
chr1	68232471	68235487	chr1	68309833	68313036	77455	chr1_68232471_chr1_68309833	lost	0.0112866817155756	0.0060630557801131	0.0030306212865587	-1.7236155367316677
chr1	68232471	68235487	chr1	68319129	68322142	86656	chr1_68232471_chr1_68319129	lost	0.0079006772009029	0.0036378334680679	0.0029790492753429	-1.4309409945373548
chr1	68232471	68235487	chr1	68322143	68325145	89665	chr1_68232471_chr1_68322143	Common	0.0079006772009029	0.0036378334680679	0.0029790492753429	-1.4309409945373548
chr1	68232471	68235487	chr1	68325146	68328234	92711	chr1_68232471_chr1_68325146	lost	0.0056433408577878	0.0044462409054163	0.0028116276155387	-0.4257676037024231
chr1	68232471	68235487	chr1	68331255	68334566	98931	chr1_68232471_chr1_68331255	Common	0.0067720090293453	0.0060630557801131	0.0025747666357719	-0.2753466039921927
chr1	68232471	68235487	chr1	68337655	68340661	105179	chr1_68232471_chr1_68337655	lost	0.0097817908201655	0.0036378334680679	0.0024455409075366	-2.512310194101964
chr1	68232471	68235487	chr1	68340662	68343759	108231	chr1_68232471_chr1_68340662	Common	0.0063957863054928	0.0024252223120452	0.0025303367054714	-1.5691840476651957
chr1	68448167	68451306	chr1	68114752	68117844	333438	chr1_68448167_chr1_68114752	lost	0.00877893056664	0.0017211703958691	0.0008994320321409	-7.846907735730899
chr1	70204082	70207129	chr1	70485092	70488293	281087	chr1_70204082_chr1_70485092	Common	0.0019846895378508	0.0021615779519048	0.0010840144377027	0.1631790204094408
chr1	70204082	70207129	chr1	70501909	70505302	298000	chr1_70204082_chr1_70501909	Common	0.0025517436915225	0.0021615779519048	0.0010516942694896	-0.3709877964886079
chr1	70410755	70413766	chr1	70225967	70229276	184639	chr1_70410755_chr1_70225967	lost	0.0035460992907801	0.0025053686471009	0.0017047192079292	-0.610499746139084
chr1	70410755	70413766	chr1	70232347	70235512	178331	chr1_70410755_chr1_70232347	lost	0.0062056737588652	0.0014316392269148	0.001725035521877	-2.7674992609750437
chr1	70410755	70413766	chr1	70264252	70267351	146459	chr1_70410755_chr1_70264252	lost	0.0070921985815602	0.0021474588403722	0.0019051299716938	-2.595486824865663
chr1	70410755	70413766	chr1	70299483	70302502	111268	chr1_70410755_chr1_70299483	Common	0.0039893617021276	0.0021474588403722	0.0025303367054714	-0.7279279701284721
chr1	70410755	70413766	chr1	70359746	70362907	50934	chr1_70410755_chr1_70359746	Common	0.0097517730496453	0.013242662848962	0.0051831174034241	0.6735116200552367
chr1	70410755	70413766	chr1	70704878	70708337	294347	chr1_70410755_chr1_70704878	lost	0.0026595744680851	0.0014316392269148	0.0010516942694896	-1.1675781420452145
chr1	71045781	71048992	chr1	70485092	70488293	560694	chr1_71045781_chr1_70485092	lost	0.0035410764872521	0.0011554015020219	0.0004778522679077	-4.992494847153301
chr1	71045781	71048992	chr1	70508945	70511978	536925	chr1_71045781_chr1_70508945	Common	0.0092067988668555	0.0057770075101097	0.0005734136011762	-5.98135682465484
chr1	71045781	71048992	chr1	70521187	70524487	524549	chr1_71045781_chr1_70521187	Common	0.0070821529745042	0.0075101097631426	0.0005409556306045	0.7911125505064799
chr1	71045781	71048992	chr1	70524488	70527914	521185	chr1_71045781_chr1_70524488	Common	0.013456090651558	0.0109763142692085	0.0005356846354318	-4.629172125406355
chr1	71045781	71048992	chr1	70527915	70531259	517799	chr1_71045781_chr1_70527915	Common	0.013456090651558	0.0109763142692085	0.0005356846354318	-4.629172125406355
chr1	71045781	71048992	chr1	70543754	70546798	502110	chr1_71045781_chr1_70543754	Common	0.0056657223796034	0.0034662045060658	0.0005286007200517	-4.161019442656282
chr1	71045781	71048992	chr1	70565399	70568627	480373	chr1_71045781_chr1_70565399	Common	0.0021246458923512	0.0028885037550548	0.0006246203469476	1.2229154340494757
chr1	71045781	71048992	chr1	70615670	70618713	430195	chr1_71045781_chr1_70615670	lost	0.0049575070821529	0.0023108030040439	0.0006736978264722	-3.9286219638979225
chr1	71045781	71048992	chr1	70718374	70721499	327450	chr1_71045781_chr1_70718374	Common	0.0063739376770538	0.0092432120161756	0.0008994320321409	3.190095789997612
chr1	71045781	71048992	chr1	70721500	70724507	324383	chr1_71045781_chr1_70721500	Common	0.0099150141643059	0.0069324090121317	0.001024862542161	-2.910248964592795
chr1	71045781	71048992	chr1	70737178	70740578	308508	chr1_71045781_chr1_70737178	Common	0.0063739376770538	0.0023108030040439	0.0010649060616203	-3.815486472888903
chr1	71045781	71048992	chr1	70756711	70759790	289136	chr1_71045781_chr1_70756711	lost	0.0077903682719546	0.0011554015020219	0.0011638022397711	-5.701111875534299
chr1	71045781	71048992	chr1	70884540	70887900	161166	chr1_71045781_chr1_70884540	lost	0.0035410764872521	0.0005777007510109	0.0018136103103176	-1.6339649810008932
chr1	71080590	71083800	chr1	71498790	71501997	418198	chr1_71080590_chr1_71498790	lost	0.0031759474910014	0.001003411599438	0.0007433425368747	-2.9226578377951657
chr1	71080590	71083800	chr1	71526760	71529934	446152	chr1_71080590_chr1_71526760	Common	0.0027524878255346	0.0028095524784266	0.0006851376706595	0.0832893232057952
chr1	74194881	74198971	chr1	74469035	74472111	273647	chr1_74194881_chr1_74469035	Common	0.0012991230919129	0.0014496955639315	0.001195723785547	0.1259257981137578
chr1	74671571	74674863	chr1	74513192	74516316	158463	chr1_74671571_chr1_74513192	lost	0.0049429657794676	0.0006849315068493	0.0018136103103176	-2.347822047765409
chr1	75126066	75129425	chr1	74785665	74788738	340544	chr1_75126066_chr1_74785665	lost	0.0041208791208791	0.0035105315947843	0.000951375854776	-0.6415419552963467
chr1	75126066	75129425	chr1	75194735	75197885	68565	chr1_75126066_chr1_75194735	lost	0.0119047619047619	0.0040120361083249	0.0037018060700893	-2.1321283846310464
chr1	75537371	75540458	chr1	75393343	75396439	144023	chr1_75537371_chr1_75393343	lost	0.0021668472372697	0.0005820721769499	0.0019051299716938	-0.8318461647584158
chr1	75537371	75540458	chr1	75569344	75572758	32137	chr1_75537371_chr1_75569344	Common	0.0113759479956663	0.009313154831199	0.0068770492818119	-0.299953232838217
chr1	75610674	75613800	chr1	75292666	75295775	318017	chr1_75610674_chr1_75292666	lost	0.0015090543259557	0.0010666666666666	0.0009408647959084	-0.4701925943162776
chr1	75723979	75727040	chr1	75569344	75572758	154458	chr1_75723979_chr1_75569344	lost	0.0	0.0	0.0019033730785275	0.0
chr1	75723979	75727040	chr1	75630189	75633334	93748	chr1_75723979_chr1_75630189	lost	0.0	0.0	0.0028116276155387	0.0
chr1	75723979	75727040	chr1	75810493	75813786	86630	chr1_75723979_chr1_75810493	Common	0.0	0.0	0.0029103122581155	0.0
chr1	75784937	75788216	chr1	75229769	75232882	555251	chr1_75784937_chr1_75229769	lost	0.0025957170668397	0.0011840688912809	0.000505760792008	-2.791138019920478
chr1	75784937	75788216	chr1	75236087	75239305	548880	chr1_75784937_chr1_75236087	lost	0.0012978585334198	0.0007534983853606	0.0005677575370162	-0.9587898223597348
chr1	75784937	75788216	chr1	75245490	75248603	539530	chr1_75784937_chr1_75245490	Common	0.0016223231667748	0.0006458557588805	0.0005368465218077	-1.818894913589353
chr1	75784937	75788216	chr1	75630189	75633334	154815	chr1_75784937_chr1_75630189	lost	0.0032446463335496	0.0018299246501614	0.0019033730785275	-0.743270827641758
chr1	75788217	75791231	chr1	75620717	75623989	167371	chr1_75788217_chr1_75620717	lost	0.0033528012113346	0.0019375672766415	0.0017444239713157	-0.8112901209593019
chr1	75788217	75791231	chr1	75667519	75670611	120659	chr1_75788217_chr1_75667519	lost	0.0017304780445598	0.0007534983853606	0.0023214881806413	-0.4208419699682973
chr1	75788217	75791231	chr1	75810493	75813786	22415	chr1_75788217_chr1_75810493	Common	0.0129785853341985	0.0144241119483315	0.0102783803294336	0.1406375876161627
chr1	75794481	75797537	chr1	75582416	75585473	212065	chr1_75794481_chr1_75582416	lost	0.0051150895140664	0.0005540166204986	0.0014547156681695	-3.1353707073954675
chr1	77059291	77062492	chr1	76908256	76911298	151114	chr1_77059291_chr1_76908256	lost	0.0093406593406593	0.0017678255745433	0.0019033730785275	-3.978638687048445
chr1	77217542	77220729	chr1	77488582	77491587	270949	chr1_77217542_chr1_77488582	lost	5	0.0031616982836495	0.001195723785547	-1.5373966283605114
chr1	77217542	77220729	chr1	77498325	77501819	280937	chr1_77217542_chr1_77498325	Common	0.0015	0.0013550135501355	0.001133385397158	-0.1279233438405388
chr1	77217542	77220729	chr1	77531340	77534344	313707	chr1_77217542_chr1_77531340	lost	0.0035	0.0013550135501355	0.0010303203262062	-2.0818636644417152
chr1	77217542	77220729	chr1	77534345	77537360	316717	chr1_77217542_chr1_77534345	Common	5	0.0013550135501355	0.0009408647959084	-3.8740810217529056
chr1	77281487	77284648	chr1	77508349	77511657	226936	chr1_77281487_chr1_77508349	lost	0.0035460992907801	0.0008424599831508	0.0012833499583242	-2.1067046366368616
[truncated: 74,801 more rows]
