# Supplementary material for: STAG2 loss in Ewing sarcoma alters enhancer-promoter contacts dependent and independent of EWS::FLI1
Source: EMBO Rep. 2024 Nov 1;25(12):5537–60. doi: 10.1038/s44319-024-00303-6 (PMC11624272; doi:10.1038/s44319-024-00303-6)
Supplement: Supplementary file 7 — Dataset EV3 [file 44319_2024_303_MOESM7_ESM.xlsx]

## Sheet: EWS -FLI1 targets
Dataset EV3. Direct EWS::FLI1 target genes defined by ChIP-seq, RNA-seq and PCHiC data.
gene	Tomazou shFLI1 log2FC	Surdez shFLI1 log2FC	FLI1_Promoter	FLI1_Loop_WT	FLI1 Primary Target
A2M	2.29916	5.05156			False
A2ML1	-0.880876	-3.33201			False
A4GALT	-1.196	-0.760257			False
AAAS	-0.648477	-1.2131		GGAA	True
AADACL4	-2.45168	-4.11187		GGAA	True
AAMDC	1.41444	1.02136			False
AARS2	-0.785789	-1.23578			False
ABAT	0.906418	1.39215			False
ABCA1	3.11228	3.581		GGAA (2-4)	True
ABCA13	-1.15272	-3.67937		GGAA	True
ABCA3	1.2438	0.799394		GGAA (2-4)	True
ABCC2	0.532095	1.39154			False
ABCC3	0.608214	4.03819		GGAA (2-4)	True
ABCD1	1.62998	1.82036	GGAA (2-4)		True
ABHD3	-1.96293	-0.555916		GGAA>4	True
ABHD4	1.11391	1.32641		GGAA>4	True
ABHD6	-2.20042	-0.908391	GGAA		True
ABHD8	-0.551749	-0.821575	GGAA	GGAA	True
ABI3	-1.04354	-1.00633	GGAA (2-4)	GGAA>4	True
ABI3BP	1.91272	2.58414			False
ABL2	1.25956	0.714902			False
ABLIM3	3.90758	5.42168		GGAA (2-4)	True
ABTB1	1.60307	1.20215	GGAA (2-4)		True
ACAT2	-0.708752	-1.77854	GGAA		True
ACBD3	0.541247	1.12712	GGAA		True
ACOT2	-0.584264	-0.759	GGAA		True
ACP5	2.59756	4.16986			False
ACSF2	1.42991	1.31831			False
ACSL1	1.1074	1.68422			False
ACSL5	1.52628	4.8159		GGAA (2-4)	True
ACSS3	1.38837	0.696686		GGAA	True
ACTBL2	8.16377	6.0464			False
ACTN2	-2.87046	-1.71485			False
ACTR5	-0.687922	-0.736252			False
ACVR1	0.877078	0.718351	GGAA		True
ACYP1	-0.738502	-1.22824		GGAA (2-4)	True
ADAM10	0.638499	1.23007	GGAA (2-4)	GGAA	True
ADAM12	6.40107	2.04725			False
ADAM19	1.7492	2.29578			False
ADAM8	1.15736	5.78654			False
ADAMTS1	-0.968123	-1.25145	GGAA		True
ADAMTS15	3.42163	1.86476		GGAA (2-4)	True
ADAMTS7	1.67644	2.03924			False
ADAMTS9	5.4483	6.96645			False
ADAMTS9-AS1	5.5494	6.25029			False
ADCY3	-0.833888	-1.5061	GGAA		True
ADCY8	1.7422	3.02245			False
ADM	2.77781	3.99901		GGAA	True
ADORA1	3.24119	4.94271			False
ADRA1D	-0.857838	-1.20805		GGAA>4	True
ADRA2C	-1.35796	-3.66991			False
ADRB2	4.98599	3.16613			False
ADRB3	-3.6868	-2.59802		GGAA (2-4)	True
ADTRP	1.68271	5.34786			False
AEN	-0.595163	-1.02482	GGAA		True
AFAP1	0.792296	1.21382		GGAA (2-4)	True
AFAP1L2	3.82045	5.10249			False
AFF1	0.735428	0.843122		GGAA	True
AGBL5	-0.682318	-1.19699		GGAA	True
AHNAK	0.666116	1.18207	GGAA (2-4)	GGAA (2-4)	True
AHNAK2	2.70493	3.75827			False
AHR	1.30275	2.32279			False
AIFM2	-0.53436	-1.22305			False
AIRE	1.65693	3.1657			False
AK4	0.667576	0.895911			False
AK7	-1.54085	-2.10911			False
AKAP1	-0.623133	-0.59355			False
AKAP6	1.2746	1.25785			False
AKAP7	-1.61366	-1.84263	GGAA		True
ALCAM	1.21159	0.962397	GGAA		True
ALDH1L1	-0.931013	-3.52586			False
ALG6	-0.973116	-0.535521			False
ALG8	-0.823024	-0.765083	GGAA	GGAA	True
ALK	-1.00302	-2.51848			False
ALKBH2	-0.706433	-0.526875	GGAA	GGAA (2-4)	True
ALMS1-IT1	-0.52858	-2.02412			False
ALPK2	2.18314	3.64996		GGAA	True
ALPL	-0.968515	-2.03252		GGAA	True
ALS2CL	1.57114	3.10647	GGAA (2-4)		True
ALX1	-1.44318	-2.07585		GGAA (2-4)	True
ALX4	-1.90388	-1.794	GGAA (2-4)	GGAA (2-4)	True
ALYREF	-0.807593	-0.763819	GGAA		True
AMN1	-0.552702	-1.19525	GGAA	GGAA	True
AMPD3	1.38729	3.65894			False
ANAPC1	-0.898606	-0.720766	GGAA		True
ANGPTL1	0.988645	0.790424			False
ANGPTL2	0.916043	0.597157		GGAA	True
ANGPTL4	0.767176	3.14155			False
ANKK1	-1.69602	-2.08448	GGAA (2-4)	GGAA	True
ANKLE1	-0.943934	-2.28321			False
ANKMY2	-0.630576	-0.685233	GGAA	GGAA>4	True
ANKRD1	3.53288	4.64819			False
ANKRD24	-3.26168	-3.30568	GGAA		True
ANKRD26	-0.555864	-0.568916			False
ANKRD29	-1.61927	-1.88981		GGAA>4	True
ANKRD50	0.986463	0.562719			False
ANKRD9	-1.54955	-1.2814			False
ANKZF1	0.521368	0.531903		GGAA	True
ANO10	1.2617	0.657054			False
ANO5	-1.2375	-1.34398			False
ANP32E	-0.76546	-0.782586			False
ANPEP	1.10834	2.05064			False
ANTXR2	2.17599	3.12249	GGAA		True
ANXA1	0.828064	1.67005		GGAA>4	True
ANXA2	1.18611	1.53229		GGAA	True
ANXA6	0.786425	0.660576			False
AP1S2	0.87981	0.969915	GGAA		True
AP1S3	-1.23104	-1.39511	GGAA (2-4)		True
APBB2	1.75599	0.871886	GGAA	GGAA>4	True
APCDD1	-2.08597	-2.04446	GGAA	GGAA	True
APH1B	1.79309	1.5054	GGAA		True
APLN	0.97014	1.24885		GGAA>4	True
APLP2	0.664415	0.950364	GGAA	GGAA>4	True
APOE	1.3212	1.23206			False
APOL2	0.689135	1.37514			False
APOL3	0.740138	3.64913			False
APOL6	0.928546	1.16592			False
ARC	-0.957651	-1.02034			False
ARHGAP1	0.888979	0.726668	GGAA (2-4)	GGAA	True
ARHGAP10	1.6989	1.37976	GGAA		True
ARHGAP20	-2.05358	-1.95705		GGAA>4	True
ARHGAP29	2.69293	1.45113			False
ARHGAP33	-0.505498	-2.20608			False
ARHGAP5	0.651309	0.685854		GGAA	True
ARHGEF10L	0.680837	0.967616			False
ARHGEF17	0.71491	0.528771			False
ARHGEF28	0.573774	1.53629			False
ARHGEF3	1.8607	1.70851			False
ARHGEF37	1.14089	1.41572	GGAA (2-4)	GGAA	True
ARID3B	-0.700648	-0.547242	GGAA	GGAA	True
ARID5B	1.68213	1.25283	GGAA (2-4)	GGAA>4	True
ARL14	1.80755	6.26504			False
ARL4A	0.825774	0.847178	GGAA		True
ARL6IP5	1.27182	1.80614	GGAA (2-4)		True
ARMC6	-0.553179	-0.561878	GGAA		True
ARMC9	1.30998	0.901724	GGAA		True
ARMCX1	1.91884	1.60362			False
ARMCX2	0.587302	0.847345			False
ARPC2	0.526907	0.753619	GGAA	GGAA	True
ARRB2	-0.740465	-0.905757			False
ARSD	1.62375	2.17025			False
ARSJ	3.21676	2.39745			False
ART4	3.01033	4.59349			False
ARTN	-2.0421	-2.78076	GGAA	GGAA	True
ARX	-3.96498	-4.03571		GGAA (2-4)	True
ASPH	0.555643	1.12152			False
ASPHD2	0.765758	1.03567			False
ASPM	-0.905001	-1.51679			False
ASRGL1	-0.927167	-1.35029			False
ASS1	2.18329	2.91101			False
ATAD2	-1.25866	-2.03979	GGAA	GGAA	True
ATAD5	-1.11785	-1.87567		GGAA	True
ATF3	0.997761	1.31226		GGAA (2-4)	True
ATG4A	0.734116	0.833266			False
ATG4C	-0.792675	-0.60062	GGAA		True
ATOH8	0.665572	1.48657	GGAA	GGAA (2-4)	True
ATOX1	0.830401	0.763019		GGAA	True
ATP1A2	1.78703	6.0067			False
ATP1B1	1.10023	1.22943			False
ATP2A3	-0.91071	-3.7367			False
ATP2B1	2.18839	2.07213		GGAA (2-4)	True
ATP2B4	1.1191	1.19985			False
ATP6V1H	0.50471	1.05752	GGAA (2-4)		True
ATP8B2	1.0349	0.572683	GGAA (2-4)		True
ATP9A	1.14816	0.824443		GGAA (2-4)	True
ATXN1	1.40018	0.55896	GGAA	GGAA (2-4)	True
ATXN7L1	-0.884791	-0.584323		GGAA (2-4)	True
AUNIP	-0.945861	-1.56248	GGAA (2-4)		True
AURKA	-0.95369	-1.68978		GGAA	True
AURKB	-1.18611	-2.09223			False
AXL	2.42165	2.23838			False
B3GALT2	0.937963	2.71616		GGAA>4	True
B3GNT2	1.31183	1.22055	GGAA		True
B3GNT9	0.667003	1.00175	GGAA	GGAA	True
BAK1	0.556009	0.793804		GGAA	True
BARD1	-0.872141	-1.67773			False
BARHL2	-2.14542	-2.15973		GGAA>4	True
BARX2	-1.4018	-1.47729		GGAA>4	True
BBOX1	4.84102	5.88994		GGAA>4	True
BBS9	0.973477	0.727224	GGAA		True
BCAR1	1.05367	1.05836		GGAA (2-4)	True
BCAR3	1.53702	2.3005	GGAA		True
BCAS1	-2.10343	-2.332		GGAA	True
BCAS4	-1.32737	-1.40205	GGAA		True
BCL10	1.23242	1.58592	GGAA (2-4)	GGAA (2-4)	True
BCL11B	-2.38613	-1.98843	GGAA		True
BCL2L1	0.746714	1.25182	GGAA	GGAA (2-4)	True
BCL2L12	-0.639016	-0.874045		GGAA>4	True
BCL6	0.574334	0.593877		GGAA>4	True
BCL7A	-0.913683	-0.682676			False
BEND6	0.675889	0.606299			False
BEND7	0.628269	0.794034			False
BEST1	-0.651718	-1.21992	GGAA	GGAA>4	True
BEX4	0.566417	0.705141		GGAA (2-4)	True
BGN	1.17981	1.25769	GGAA (2-4)	GGAA	True
BHLHE22	-4.19015	-3.10401		GGAA (2-4)	True
BHLHE40	1.56991	1.75509	GGAA		True
BIRC2	1.5371	1.45715	GGAA (2-4)		True
BIRC3	3.09888	2.37867		GGAA	True
BIRC5	-1.26634	-2.00201			False
BIVM	0.516132	0.587083	GGAA		True
BLM	-1.50106	-1.89969	GGAA		True
BLZF1	0.50379	0.65031	GGAA	GGAA	True
BMF	1.19901	0.811523		GGAA>4	True
BNC1	0.924116	0.925026	GGAA		True
BNC2	2.81884	1.8427			False
BOC	2.33815	4.17604		GGAA	True
BOLA1	-0.977355	-0.726451	GGAA	GGAA	True
BORA	-0.610152	-0.868412			False
BRAT1	-0.669427	-0.60975	GGAA		True
BRCA1	-0.881623	-1.68566			False
BRCA2	-1.39106	-1.65589	GGAA		True
BRI3	0.85981	1.41517	GGAA		True
BRI3BP	-0.546853	-1.14747	GGAA		True
BRIP1	-0.934949	-1.29615			False
BRIX1	-0.793608	-0.519955	GGAA	GGAA	True
BST2	3.12642	1.17661		GGAA (2-4)	True
BTBD19	0.743824	1.59014	GGAA	GGAA (2-4)	True
BTD	0.81342	1.01885		GGAA	True
BTG2	1.16716	0.551044		GGAA (2-4)	True
BUB1	-1.25033	-1.97344			False
BUD13	-0.804143	-1.09985	GGAA		True
C15orf39	-0.848953	-0.712818		GGAA (2-4)	True
C16orf74	0.956378	1.65737			False
C18orf25	-0.547703	-0.918886	GGAA	GGAA (2-4)	True
C19orf48	-1.27613	-1.8646	GGAA (2-4)	GGAA	True
C19orf81	-1.44005	-1.43781			False
C1QL1	-0.986046	-2.72598			False
C1orf112	-1.23211	-1.46485			False
C21orf58	-1.34956	-2.14051	GGAA		True
C22orf23	0.734223	1.71636			False
C2CD2	1.12694	1.51308			False
C2CD4A	2.28603	3.89079			False
C2CD4C	-1.24788	-2.74286			False
C3orf52	3.39503	3.63997			False
C4orf46	-0.871055	-1.53633		GGAA (2-4)	True
C5orf34	-0.994523	-1.38845			False
C6	-2.09576	-5.19786	GGAA		True
C6orf141	1.48434	1.4002		GGAA (2-4)	True
C6orf226	-0.542694	-1.19422	GGAA	GGAA>4	True
C7	-3.5041	-2.71399		GGAA>4	True
C9orf40	-1.02909	-1.35378	GGAA (2-4)	GGAA	True
CA12	3.61164	4.82274			False
CABLES1	1.41234	2.36586		GGAA>4	True
CACNA1A	0.848449	1.10459	GGAA>4		True
CACNA1G	-0.774352	-1.57356			False
CACNA1H	-1.26438	-0.863544			False
CACNA1I	-3.34708	-3.44508	GGAA>4		True
CACNB2	-2.62551	-2.48766	GGAA>4	GGAA	True
CACYBP	-0.864928	-0.806807	GGAA		True
CAD	-0.718304	-1.11397		GGAA	True
CADM4	0.875595	0.971523			False
CADPS2	-1.39842	-1.56548			False
CALCOCO1	1.04494	1.4426		GGAA (2-4)	True
CALD1	1.79471	0.954461		GGAA (2-4)	True
CALM1	-0.669658	-1.32607	GGAA (2-4)	GGAA (2-4)	True
CALR	0.641128	0.924261			False
CALU	1.04605	0.958334	GGAA	GGAA	True
CAMK2D	1.44395	1.2014	GGAA	GGAA>4	True
CAP2	0.534799	0.577628			False
CAPN1	0.755498	1.11948			False
CAPN2	0.945648	1.58268	GGAA (2-4)		True
CAPN6	0.810847	1.40531			False
CAPRIN2	0.603492	0.730002			False
CAPZB	0.926836	0.548217		GGAA	True
CARD10	1.51145	1.35578			False
CARHSP1	-1.11457	-0.871871	GGAA	GGAA>4	True
CASK	0.571707	0.675582	GGAA		True
CASP3	0.715579	0.916969		GGAA (2-4)	True
CASP4	0.687858	1.25004	GGAA		True
CASP6	0.520181	0.819741		GGAA	True
CAST	1.03223	1.01789	GGAA		True
CAV1	-0.564608	-1.46549	GGAA>4	GGAA>4	True
CBLN2	-0.961824	-1.42136			False
CBS	-0.878385	-1.92651			False
CBX2	-1.25697	-2.14373	GGAA (2-4)		True
CBX4	-0.609678	-1.03224	GGAA	GGAA>4	True
CBX6	-0.500079	-0.702329			False
CBX8	-0.683479	-0.666127	GGAA	GGAA	True
CCBE1	5.16832	5.49969			False
CCDC117	-1.07829	-0.621552	GGAA		True
CCDC126	0.648219	1.15488			False
CCDC138	-0.935803	-0.81775		GGAA	True
CCDC14	-0.666489	-0.728156	GGAA (2-4)		True
CCDC149	2.19927	1.76959	GGAA		True
CCDC150	-1.01574	-1.4773	GGAA		True
CCDC171	-1.62877	-1.26407	GGAA		True
CCDC34	-0.975561	-1.31172		GGAA>4	True
CCDC50	0.641707	1.03672	GGAA		True
CCDC61	-0.526229	-1.01489			False
CCDC77	-0.785207	-0.915176	GGAA (2-4)		True
CCDC96	2.07103	2.59291			False
CCK	-3.12629	-5.28088	GGAA>4		True
CCL2	4.37346	2.12515			False
CCL20	1.70508	4.46683			False
CCL7	5.55677	4.35126			False
CCNA1	-1.18345	-1.81079			False
CCNA2	-1.15089	-2.41544			False
CCNB1	-1.06666	-1.33146			False
CCNB1IP1	-0.544365	-0.919276	GGAA		True
CCNB2	-1.13802	-1.63764			False
CCND1	-2.24226	-0.755508	GGAA (2-4)	GGAA>4	True
CCNF	-1.0525	-1.85781			False
CCNG2	1.1762	1.12327	GGAA (2-4)		True
CCNJL	0.567058	0.677796		GGAA (2-4)	True
CCP110	-0.795292	-1.33558	GGAA		True
CCSAP	-0.616834	-0.520211		GGAA	True
CCT4	-0.535046	-0.504263			False
CCT7	-0.564967	-0.806579	GGAA		True
CD109	1.02573	1.13434			False
CD151	0.727357	1.06488			False
CD248	0.783653	0.7012	GGAA		True
CD274	2.03337	3.55622			False
CD276	0.632463	1.28961	GGAA	GGAA (2-4)	True
CD34	0.704195	3.44316			False
CD36	1.17366	2.05727			False
CD38	0.807892	2.94433			False
CD44	3.11862	4.92036			False
CD46	0.549285	0.72364	GGAA		True
CD47	0.559897	1.40438			False
CD58	0.567699	0.842416		GGAA (2-4)	True
CD63	1.11121	1.23973	GGAA (2-4)	GGAA	True
CD79A	-3.60895	-3.21903	GGAA>4	GGAA	True
CD79B	-1.9235	-2.03441			False
CD82	2.09418	3.22034		GGAA	True
CDAN1	-0.647404	-0.649313			False
CDC20	-0.964753	-1.79183		GGAA	True
CDC23	-0.772075	-0.716476			False
CDC25A	-1.44803	-1.29323			False
CDC25B	-0.582778	-0.55027	GGAA (2-4)	GGAA	True
CDC25C	-0.983646	-2.91969	GGAA		True
CDC42EP1	4.14215	1.41009			False
CDC42EP2	1.59093	1.65019	GGAA	GGAA (2-4)	True
CDC42EP3	2.7436	2.97452	GGAA		True
CDC45	-1.51216	-3.17738	GGAA	GGAA	True
CDC6	-1.28659	-1.66143			False
CDC7	-0.953868	-1.01366			False
CDCA2	-1.07988	-1.55792			False
CDCA4	-0.703504	-1.84119	GGAA		True
CDCA5	-1.40203	-2.46919	GGAA (2-4)	GGAA	True
CDCA7	-1.17337	-2.19911			False
CDCA8	-0.699305	-1.62417	GGAA		True
CDCP1	1.18118	4.68279			False
CDH12	-1.40153	-3.37488			False
CDH13	3.22168	5.46337			False
CDH2	1.8141	2.23681			False
CDH23	-1.06482	-2.44273		GGAA (2-4)	True
CDH8	-2.36355	-3.21624		GGAA	True
CDK1	-1.31545	-1.62743		GGAA (2-4)	True
CDK17	0.537856	1.20807	GGAA	GGAA (2-4)	True
CDK2	-0.704836	-2.07503		GGAA (2-4)	True
CDK6	2.6452	3.0771			False
CDKN1A	0.763186	2.04977			False
CDKN2AIPNL	-0.648578	-0.641577		GGAA	True
CDKN2C	-0.525421	-1.63066	GGAA		True
CDKN3	-1.18699	-1.6104			False
CDPF1	-0.599422	-0.683574	GGAA		True
CDT1	-1.61484	-1.85577			False
CDYL2	0.976177	3.24499			False
CEACAM1	1.06105	5.46269			False
CEACAM6	-3.16134	-2.51365	GGAA>4	GGAA	True
CEBPD	1.35539	3.40354			False
CEBPZ	-0.626223	-0.796664	GGAA		True
CELSR2	-0.950685	-1.72836			False
CENPE	-0.783891	-2.77881			False
CENPF	-1.06828	-1.46181		GGAA>4	True
CENPH	-1.56003	-2.1679			False
CENPI	-0.724595	-2.11984			False
CENPJ	-0.718231	-1.67483	GGAA		True
CENPK	-0.848594	-1.73833			False
CENPL	-0.663241	-0.882585	GGAA		True
CENPM	-1.50211	-1.94012		GGAA	True
CENPO	-0.751446	-1.14986	GGAA	GGAA (2-4)	True
CENPP	-0.869947	-1.47501	GGAA (2-4)	GGAA	True
CENPQ	-0.619902	-1.33569	GGAA	GGAA (2-4)	True
CENPV	-1.22667	-1.84492			False
CEP128	-0.722676	-1.30425			False
CEP152	-1.20588	-2.06793		GGAA	True
CEP192	-0.50078	-0.78989			False
CEP55	-0.609213	-1.20065	GGAA		True
CEP76	-0.652416	-1.22602	GGAA		True
CEP78	-0.921862	-1.12076			False
CEP85	-1.10051	-1.71075		GGAA (2-4)	True
CEP97	-0.554623	-0.80057	GGAA		True
CER1	-3.74754	-3.03051	GGAA>4		True
CFI	1.53633	3.68694		GGAA (2-4)	True
CFLAR	0.625061	0.92062	GGAA (2-4)	GGAA	True
CGREF1	-1.12888	-2.2378		GGAA	True
CHAC2	-1.17204	-1.43704			False
CHAF1A	-1.35784	-1.70774	GGAA>4	GGAA	True
CHD8	-0.512186	-1.10736		GGAA (2-4)	True
CHEK2	-1.54451	-2.17299		GGAA	True
CHI3L2	0.518259	5.4947			False
CHMP1B	0.712203	0.777263	GGAA		True
CHMP2A	0.72514	0.756778	GGAA (2-4)	GGAA	True
CHMP4B	0.735347	0.820355	GGAA		True
CHN2	-1.42859	-1.16913			False
CHP2	-0.537304	-4.99352			False
CHPF	1.58254	1.50862	GGAA (2-4)		True
CHRM1	1.8086	2.72423			False
CHRNA1	3.30494	5.81302		GGAA	True
CHRNA5	-0.771528	-1.50126			False
CHRNA9	3.33897	2.96623		GGAA	True
CHST1	1.09412	0.771213			False
CHST11	1.97828	2.20004			False
CHST15	1.11939	2.80573		GGAA (2-4)	True
CHST2	2.00921	3.93258		GGAA	True
CHST7	1.23345	0.790752		GGAA (2-4)	True
CHST8	-0.682989	-3.07032			False
CHSY1	0.70955	0.923256		GGAA (2-4)	True
CHTF18	-0.957243	-1.9327			False
CIB1	0.612329	1.04401	GGAA		True
CIR1	0.658601	0.990621	GGAA (2-4)		True
CITED2	-0.740336	-1.34976	GGAA	GGAA>4	True
CITED4	2.63434	2.89006			False
CKAP2	-0.514415	-0.846621			False
CKAP4	1.08613	1.11209		GGAA (2-4)	True
CKAP5	-0.503815	-0.665652			False
CKS1B	-1.11124	-2.69655	GGAA (2-4)	GGAA	True
CKS2	-1.01685	-1.11364	GGAA (2-4)	GGAA	True
CLASP2	-0.64876	-0.81653			False
CLASRP	-0.56489	-0.545057	GGAA (2-4)		True
CLDN2	0.955834	4.26816			False
CLDN4	2.71829	3.08454			False
CLDN5	0.824266	3.18222			False
CLEC11A	-1.05587	-1.29268	GGAA (2-4)	GGAA	True
CLEC1A	1.53216	2.02888			False
CLHC1	1.18522	0.911691	GGAA (2-4)	GGAA (2-4)	True
CLIP1	0.643984	1.29653			False
CLIP2	0.727108	0.521397		GGAA	True
CLIP3	-0.087619	2.13153			False
CLSPN	-0.952631	-2.31065	GGAA		True
CLSTN2	-2.86637	-2.33112	GGAA (2-4)		True
CLVS2	-0.603582	-0.779637		GGAA>4	True
CMIP	0.577268	0.805097			False
CMSS1	-0.299156	-0.844817		GGAA	True
CNNM3	-0.994243	-0.70334			False
CNTN6	-1.81873	-0.966514			False
CNTNAP1	1.60908	0.603775		GGAA	True
CNTRL	-0.580653	-1.08322	GGAA (2-4)	GGAA	True
COCH	-0.874423	-1.64721	GGAA		True
COL11A1	5.92145	3.6804	GGAA		True
COL12A1	1.98137	1.42903	GGAA (2-4)		True
COL15A1	1.2211	3.6483			False
COL18A1	1.96541	2.03325			False
COL1A1	1.55019	1.98532		GGAA>4	True
COL1A2	3.68602	1.28902		GGAA	True
COL3A1	2.50745	2.08138	GGAA		True
COL4A1	2.29506	1.60369		GGAA (2-4)	True
COL4A2	1.33775	1.0044		GGAA (2-4)	True
COL5A1	1.73378	1.87259		GGAA>4	True
COL5A2	1.206	0.775354			False
COL6A1	1.78339	3.25734			False
COL6A2	2.02897	3.53862			False
COL8A1	3.96043	3.34648			False
COL9A1	2.0092	3.79656			False
COL9A3	0.530456	0.933302		GGAA	True
COPA	0.961715	0.563289	GGAA	GGAA (2-4)	True
COPG1	0.735802	0.58604	GGAA		True
COQ10B	0.771037	1.30747	GGAA (2-4)	GGAA (2-4)	True
COQ3	-0.886386	-1.27776	GGAA		True
CORO1C	1.13939	0.683736	GGAA	GGAA	True
CORO2A	0.985039	0.70667			False
CORO2B	3.61978	2.96541			False
CORO6	-1.28973	-1.36852			False
COTL1	1.60644	1.98616	GGAA		True
CPA4	5.63046	9.87533			False
CPB2	-2.07246	-2.64156	GGAA	GGAA	True
CPB2-AS1	-1.26306	-2.44796	GGAA	GGAA>4	True
CPE	1.45838	0.647147			False
CPEB4	1.50543	0.871322	GGAA		True
CPNE4	-0.817038	-1.88576			False
CPNE5	2.75162	1.77572			False
CPNE7	-1.11474	-1.52263			False
CPNE8	0.761481	1.25984	GGAA	GGAA (2-4)	True
CPPED1	1.02064	1.98064			False
CPQ	1.75566	1.10757			False
CRABP1	2.38564	0.776832			False
CRABP2	1.98175	2.00484			False
CREB3L1	2.63426	2.60565	GGAA		True
CREB5	1.08876	1.05635			False
CREBL2	0.525894	0.659316	GGAA		True
CREBRF	0.654582	1.83318	GGAA		True
CREG1	0.749636	0.915688			False
CRELD2	0.839958	1.02072			False
CRISPLD2	1.48933	4.06697		GGAA	True
CRLF1	-0.544029	-1.0445	GGAA		True
CRNDE	-0.590906	-0.829661			False
CRYAB	4.67512	3.76848	GGAA		True
CSF1	1.87943	2.05831		GGAA (2-4)	True
CSGALNACT2	0.884573	2.19936	GGAA		True
CSMD2	2.09208	1.81875			False
CSPG4	1.53515	2.07024			False
CSPG5	-2.71829	-3.42425	GGAA		True
CSRNP1	0.541894	1.00758			False
CSRNP3	-1.26795	-1.49832	GGAA	GGAA>4	True
CSTB	1.11823	0.98643	GGAA		True
CSTF1	-0.52627	-0.53089		GGAA	True
CTDSPL2	-0.558892	-0.614861			False
CTHRC1	1.77792	4.45311			False
CTSK	-1.01706	-1.03907	GGAA		True
CTSS	1.85525	1.99975		GGAA (2-4)	True
CTTNBP2	-0.612081	-1.14967		GGAA>4	True
CTU1	-0.74467	-1.06016	GGAA		True
CUBN	2.107	1.76411		GGAA (2-4)	True
CUL4B	0.881187	0.562482	GGAA (2-4)		True
CUX2	-1.58192	-1.6186	GGAA	GGAA	True
CX3CL1	1.27971	2.13481			False
CXCL1	4.75819	5.08569			False
CXCL10	4.26406	1.90895			False
CXCL12	2.9429	2.05849		GGAA (2-4)	True
CXCL14	4.51469	4.87045			False
CXCL3	2.49636	2.26939			False
CXorf38	0.620237	0.933497	GGAA	GGAA	True
CYB5A	-0.503223	-0.55114			False
CYB5R2	1.14193	1.99782	GGAA		True
CYBA	1.07035	0.856486			False
CYBRD1	0.864617	2.66344			False
CYC1	-0.742133	-0.821689		GGAA	True
CYLD	1.05956	1.87552			False
CYP1A1	1.86531	1.49366			False
CYP1B1	2.97235	1.82836	GGAA	GGAA	True
CYP26B1	-1.02596	-1.47878	GGAA		True
CYP4F22	-4.35563	-3.40253	GGAA>4	GGAA>4	True
CYYR1	-0.947038	-0.727363		GGAA>4	True
DAAM1	0.830209	1.18719			False
DACT1	1.8208	1.12196			False
DANCR	-1.00408	-0.740398		GGAA	True
DAPK1	-1.79759	-1.74684	GGAA	GGAA>4	True
DAPK2	-0.645212	-0.707323		GGAA (2-4)	True
DAZAP1	-0.656483	-0.598153			False
DBF4	-0.878737	-1.41173	GGAA		True
DBF4B	-0.794799	-1.36729			False
DBP	-1.6504	-1.48052		GGAA	True
DCAF5	0.664005	0.706721			False
DCAF6	0.753857	1.30303		GGAA	True
DCBLD1	0.826678	1.83725			False
DCBLD2	2.34597	3.198	GGAA	GGAA	True
DCDC2	-2.54997	-2.11531	GGAA (2-4)	GGAA>4	True
DCLK1	2.29479	0.981552			False
DCLRE1A	-2.16376	-2.1569	GGAA	GGAA>4	True
DCLRE1B	-0.882188	-2.30737	GGAA		True
DCTPP1	-0.91958	-0.535958		GGAA (2-4)	True
DDIT4	1.45079	1.22772		GGAA	True
DDO	3.44211	1.9283			False
DDX11	-1.25877	-1.73901	GGAA		True
DDX12P	-1.34938	-2.155			False
DDX39A	-0.595792	-0.644631		GGAA (2-4)	True
DDX60	1.48343	0.679477	GGAA	GGAA	True
DDX60L	0.696504	1.53767	GGAA		True
DECR1	1.2185	0.981572	GGAA	GGAA	True
DEK	-0.650923	-0.759328	GGAA (2-4)	GGAA	True
DENND2A	1.51943	2.64208			False
DENND2C	-1.58306	-0.890036			False
DENND5B	0.731809	1.62015		GGAA	True
DEPDC1	-0.899234	-1.20316			False
DEPDC1B	-0.796402	-2.08783	GGAA		True
DEPDC4	-1.21037	-1.82017	GGAA		True
DHFR	-1.07507	-1.12974	GGAA		True
DHODH	-0.70355	-1.05102	GGAA		True
DHTKD1	-1.27809	-0.571834	GGAA		True
DHX30	-0.764494	-0.505529	GGAA		True
DHX35	-0.509662	-0.517957			False
DHX37	-0.847948	-1.02915			False
DIAPH3	-0.847239	-1.58186		GGAA (2-4)	True
DKK1	6.03427	6.35937		GGAA	True
DKK2	-2.91233	-3.12387	GGAA (2-4)		True
DKK3	2.53883	3.25278			False
DLEU1	-0.63754	-1.4036			False
DLGAP1	-1.23323	-2.52643	GGAA	GGAA (2-4)	True
DLGAP1-AS5	-0.93841	-1.86291	GGAA>4		True
DLGAP4	1.27466	0.985554			False
DLGAP5	-0.952471	-1.60618			False
DLX5	-1.88841	-1.42822	GGAA	GGAA>4	True
DLX6	-1.69315	-1.18181			False
DNA2	-1.26685	-1.66343			False
DNAH1	2.72483	2.01132			False
DNAH5	3.1656	1.77589			False
DNAJB5	0.723485	0.780842	GGAA		True
DNAJB9	1.18489	1.71645	GGAA		True
DNAJC10	0.629897	1.06192	GGAA (2-4)		True
DNAJC12	-1.72018	-1.03087	GGAA	GGAA	True
DNAJC15	0.589882	1.74756			False
DNAJC3	0.796932	1.17617	GGAA (2-4)		True
DNASE1L1	0.737994	1.61543			False
DNER	2.62857	0.799893			False
DNM1	1.61693	1.32027	GGAA		True
DNM3	2.67466	2.07816			False
DNMBP	0.794669	1.0857	GGAA	GGAA (2-4)	True
DNMT1	-0.861156	-1.16249	GGAA		True
DOC2A	-0.502721	-2.31445		GGAA	True
DOCK10	0.600591	1.47147			False
DOCK11	1.05091	0.814425			False
DOCK2	1.5463	0.74539			False
DOCK4	0.697181	0.835018	GGAA		True
DOCK5	1.23532	1.69441			False
DOCK9	0.513459	0.693378			False
DOHH	-0.713531	-0.661463			False
DOK6	-1.42177	-1.12783			False
DPEP1	-0.840036	-1.29396			False
DPYSL5	-0.989679	-1.40952		GGAA	True
DRAM1	1.51341	2.40574	GGAA		True
DRAXIN	1.29341	1.70572		GGAA (2-4)	True
DRD2	-1.47013	-1.62448			False
DSCC1	-1.4078	-2.22942	GGAA (2-4)		True
DSN1	-1.00223	-1.56456		GGAA	True
DST	1.76659	1.71921			False
DSTN	1.06923	0.746191			False
DTL	-1.55156	-1.78254		GGAA	True
DTX3L	0.798953	0.740603			False
DTX4	2.98513	1.41538			False
DTYMK	-0.966695	-1.20312	GGAA	GGAA	True
DUSP19	-1.03246	-2.77069			False
DUSP2	2.29615	0.867875		GGAA	True
DUSP26	-3.26164	-2.37225			False
DUSP5	1.42531	2.56194	GGAA	GGAA (2-4)	True
DUSP6	0.725158	0.910618	GGAA (2-4)	GGAA>4	True
DUSP7	-0.591198	-0.815854		GGAA	True
DUSP9	-0.562245	-3.22918			False
DUT	-1.07376	-1.35122			False
DVL2	-0.530364	-0.500778	GGAA	GGAA	True
DYNC1I1	1.69219	1.86927			False
DYNLT3	0.594731	0.682333			False
DYSF	2.2343	4.04548			False
E2F1	-1.76692	-2.17429	GGAA	GGAA (2-4)	True
E2F5	-1.54643	-1.67054	GGAA		True
E2F7	-0.546891	-1.89571	GGAA		True
E2F8	-1.11094	-1.93768			False
EAF2	-0.861944	-1.10133	GGAA		True
EBF3	-0.697517	-1.10078			False
EBI3	0.522076	1.17646			False
EBP	-0.785758	-1.4766			False
ECE1	1.08093	2.5512			False
ECM1	0.634863	1.20942	GGAA		True
ECT2	-0.921654	-1.50362	GGAA		True
EDEM1	0.871714	0.805131	GGAA (2-4)		True
EDN1	4.05519	3.51642		GGAA	True
EDNRB	3.96283	4.11958			False
EEF1A2	0.827497	1.01366			False
EEPD1	-1.41671	-1.37193		GGAA	True
EFCAB6	1.09044	1.96098	GGAA		True
EFEMP1	3.23719	3.29293			False
EFEMP2	1.22121	0.708715			False
EFNA1	2.86813	3.15447			False
EFNA5	0.826142	1.25769	GGAA		True
EFNB1	-1.41434	-0.934702		GGAA>4	True
EFR3A	0.55612	1.34894	GGAA		True
EFR3B	1.06672	2.60723		GGAA (2-4)	True
EGFR	2.94744	2.30834			False
EGR1	-0.865335	-0.734331	GGAA	GGAA	True
EGR4	-2.10278	-2.96862			False
EHD1	1.06461	2.20053		GGAA	True
EHD2	2.38024	1.68805			False
EHD3	3.34434	1.37115			False
EHHADH	-1.31804	-0.640489	GGAA		True
EIF2AK4	0.554379	0.519377	GGAA		True
EIF3E	-0.50023	-0.631535		GGAA>4	True
EIF4EBP1	-0.627406	-1.52511			False
ELF1	0.504816	0.635051	GGAA	GGAA	True
ELK3	0.566122	0.770238	GGAA		True
ELL2	1.64167	2.14589	GGAA (2-4)	GGAA	True
ELN	-0.996084	-1.90641		GGAA	True
ELOVL7	0.762864	2.51785			False
ELP6	-0.736254	-1.31245	GGAA	GGAA>4	True
EME1	-1.45405	-2.24172	GGAA		True
EMID1	0.827121	1.78354	GGAA (2-4)		True
EMILIN2	0.660718	1.21952			False
EMILIN3	-0.665442	-1.70977			False
EMP1	2.82933	2.78544		GGAA (2-4)	True
ENAH	0.752272	0.634438	GGAA	GGAA	True
ENC1	3.24391	3.67397	GGAA (2-4)	GGAA (2-4)	True
ENDOD1	2.04304	1.34551			False
ENDOG	-1.20213	-2.00452			False
ENG	0.917156	1.45787			False
ENOPH1	-0.589389	-0.814058	GGAA (2-4)		True
ENOSF1	-0.690908	-0.908986			False
ENOX1	0.989846	2.5519			False
ENPEP	-0.671727	-1.99873			False
ENPP1	-1.10363	-1.63141		GGAA	True
EOGT	0.565546	1.27677	GGAA (2-4)		True
EPAS1	4.03753	6.02754			False
EPB41	-2.04722	-1.32224	GGAA	GGAA	True
EPB41L1	1.85396	0.853241	GGAA (2-4)		True
EPHA3	-0.522234	-1.79067	GGAA	GGAA>4	True
EPHB2	1.79556	1.57739			False
EPHX4	1.27654	2.65676			False
EPS15	0.544143	0.902621			False
EPS8L1	-1.17606	-2.85022			False
ERAP1	0.641534	0.836272	GGAA		True
ERBB4	-1.71596	-1.27904			False
ERCC5	0.545058	0.623049	GGAA		True
ERCC6L	-1.12332	-2.00244			False
EREG	0.544491	5.83386			False
ERGIC1	0.680601	0.705864			False
ERLEC1	0.869513	0.730734	GGAA		True
ERP44	0.727848	1.34093	GGAA (2-4)		True
ERRFI1	3.18318	3.85344			False
ESCO2	-1.54139	-1.29214	GGAA	GGAA	True
ESM1	6.01475	6.268			False
ESPL1	-1.19671	-2.12862		GGAA	True
ESRRA	-0.650635	-0.847752	GGAA		True
ESRRB	-2.77294	-2.90781	GGAA (2-4)		True
ETS1	1.14647	2.14695			False
ETS2	-1.2695	-1.1461	GGAA		True
ETV7	0.692793	1.08186			False
EVA1A	2.78681	2.95404	GGAA	GGAA	True
EVA1B	0.54152	0.509206			False
EVI5	0.519171	0.611994			False
EVX2	-1.64669	-1.56196	GGAA	GGAA (2-4)	True
EXD2	0.549688	0.900521	GGAA		True
EXO1	-1.48832	-2.13965	GGAA		True
EXOSC10	-0.508475	-0.848129			False
EXOSC2	-0.842783	-1.00707		GGAA (2-4)	True
EXOSC5	-0.906695	-0.925519	GGAA	GGAA (2-4)	True
EXOSC8	-1.08848	-1.05982	GGAA	GGAA>4	True
EXOSC9	-0.947593	-1.27658		GGAA	True
EXT1	1.11869	1.23483	GGAA (2-4)	GGAA	True
EYA4	1.2149	1.08893			False
EZH2	-0.848396	-1.08554			False
F2R	1.42852	1.40932	GGAA>4		True
F2RL1	4.70121	2.71701			False
F2RL2	2.07747	2.12413		GGAA (2-4)	True
F3	2.0582	1.24396			False
FADS3	0.947444	0.546153			False
FAH	1.29368	0.564542			False
FAM111A	-0.509592	-0.959178			False
FAM111B	-1.0548	-1.69284			False
FAM114A1	3.35284	2.27119			False
FAM13C	-0.603812	-1.91512		GGAA (2-4)	True
FAM162A	-0.578097	-0.542252			False
FAM167A	1.47332	1.35609			False
FAM171B	1.61059	0.88586	GGAA		True
FAM174A	0.691946	0.854891	GGAA		True
FAM177A1	0.662271	0.537063	GGAA		True
FAM181B	-1.90886	-2.16357		GGAA (2-4)	True
FAM210B	0.897197	0.645972			False
FAM222B	0.525986	0.815655		GGAA	True
FAM3C	0.660618	1.59783		GGAA	True
FAM43A	1.1378	1.40714		GGAA (2-4)	True
FAM72A	-0.539278	-1.79835	GGAA		True
FAM72D	-1.25061	-1.86753	GGAA		True
FAM83B	1.40054	2.7384			False
FAM83D	-1.29574	-1.96506			False
FAM98A	0.947304	0.627773			False
FANCA	-1.15014	-1.61048			False
FANCB	-0.754231	-1.81846			False
FANCD2	-1.69506	-2.22451	GGAA		True
FANCE	-0.993565	-1.69384		GGAA (2-4)	True
FANCG	-1.19309	-1.82393	GGAA (2-4)	GGAA (2-4)	True
FANCI	-1.16918	-2.19416	GGAA		True
FANCL	-0.805422	-0.65714	GGAA		True
FANCM	-1.03636	-1.01377	GGAA (2-4)		True
FANK1	1.58484	2.87849	GGAA		True
FAR2	1.55983	1.62307			False
FARSA	-0.797425	-1.07629		GGAA (2-4)	True
FAS	-1.10464	-0.789953	GGAA		True
FASN	-0.552682	-1.28738	GGAA		True
FAT3	1.44748	1.6721			False
FBLIM1	0.966874	1.25821			False
FBLN2	0.764443	3.0477			False
FBN1	2.80539	1.86028		GGAA	True
FBRSL1	-0.760127	-0.729221	GGAA		True
FBXL2	0.686656	0.797744			False
FBXO43	-0.911123	-2.42033			False
FBXO48	-0.569659	-1.97767		GGAA (2-4)	True
FBXO5	-0.881932	-1.23779	GGAA (2-4)		True
FCGRT	-2.08732	-0.723505		GGAA	True
FCHO1	-1.10133	-1.52293			False
FCHO2	0.734734	1.18997		GGAA (2-4)	True
FCRLA	6.43542	5.053			False
FCRLB	1.83915	2.09211			False
FDXR	-0.846937	-1.51221		GGAA	True
FERMT2	0.959298	0.901664		GGAA (2-4)	True
FEZ1	0.97854	1.91094	GGAA		True
FEZF1	-5.03778	-2.80143			False
FEZF1-AS1	-4.44069	-3.14516	GGAA>4		True
FGF1	1.88978	1.30512	GGAA (2-4)	GGAA>4	True
FGF13	-1.68954	-1.96377			False
FGFBP3	-0.5187	-2.12373			False
FGFR4	-1.54188	-1.4708			False
FGL2	4.24565	6.41073		GGAA	True
FHDC1	1.82437	3.08449		GGAA	True
FHOD3	1.05864	1.45432			False
FIBIN	8.6342	2.46653		GGAA>4	True
FIGNL1	-0.641838	-1.54951			False
FILIP1L	1.514	2.38104			False
FJX1	0.724441	0.830116	GGAA		True
FKBP4	-1.13563	-0.579743			False
FKBP7	0.800338	0.717349	GGAA (2-4)	GGAA	True
FKBP9	0.939794	0.719903			False
FLI1	-1.26116	-0.695086			False
FLNC	0.731538	1.70612			False
FLRT2	-0.500483	-0.813723	GGAA		True
FLT1	2.16106	1.58003		GGAA (2-4)	True
FLT4	-1.3395	-3.26659			False
FMN1	3.40062	3.52621			False
FMNL1	1.13402	2.6979		GGAA	True
FMNL2	0.592252	0.720589		GGAA (2-4)	True
FMNL3	0.923755	0.992103	GGAA (2-4)	GGAA	True
FN1	1.62634	1.53363		GGAA>4	True
FNBP1	-0.65578	-0.560537	GGAA	GGAA>4	True
FNDC3B	1.63348	2.32931		GGAA (2-4)	True
FOLH1	-2.65625	-1.89425			False
FOSL1	1.07917	2.57194	GGAA		True
FOSL2	2.2958	3.25459	GGAA		True
FOXC1	1.93686	1.33661			False
FOXD2	-0.624036	-4.63638	GGAA	GGAA	True
FOXD3	-1.92607	-2.55574	GGAA	GGAA>4	True
FOXM1	-1.1284	-1.93169			False
FOXO1	0.550781	1.06238			False
FOXRED1	-0.619637	-0.936115	GGAA		True
FOXRED2	-1.20184	-1.3596			False
FREM1	1.48448	0.666745	GGAA		True
FRK	-1.59577	-0.605817	GGAA (2-4)		True
FRMD4A	2.24082	2.03113			False
FRMD5	-0.805387	-1.03788			False
FRMD6	1.6511	2.02907		GGAA	True
FSTL1	1.18007	1.84352	GGAA (2-4)		True
FSTL3	0.591547	1.08349			False
FTX	0.726307	0.992977			False
FUCA1	0.511367	1.14163	GGAA>4		True
FUCA2	0.802824	1.53622	GGAA		True
FURIN	0.797548	0.906448	GGAA		True
FUT8	0.664585	3.2039			False
FUT9	-1.93047	-2.56751			False
FYN	1.17668	1.14465		GGAA	True
FZD1	-1.43548	-0.708187		GGAA>4	True
G0S2	3.19286	3.55139		GGAA	True
GABRA4	-5.06316	-2.96175		GGAA	True
GABRB1	-5.45227	-2.1264		GGAA	True
GAD1	0.657675	1.80833		GGAA>4	True
GADD45A	1.12888	0.986423	GGAA	GGAA (2-4)	True
GADD45B	0.582313	1.0161	GGAA	GGAA	True
GADL1	-2.43984	-3.62172	GGAA (2-4)		True
GAL	0.933443	0.967705			False
GALNT1	0.616067	1.10496			False
GALNT2	0.948062	1.2784		GGAA	True
GALNT6	1.27422	3.33507			False
GALNTL6	-2.31201	-2.09182			False
GAP43	3.12448	3.63366	GGAA	GGAA	True
GAS1	-1.57352	-2.2634	GGAA		True
GAS7	2.41696	1.191			False
GATA3	-1.19285	-1.54722			False
GBE1	1.47811	1.65463	GGAA		True
GCC2	0.625741	1.56948	GGAA		True
GCDH	-0.677285	-0.867731			False
GCFC2	-0.82162	-0.569051	GGAA		True
GDAP1	-0.918556	-1.36332		GGAA>4	True
GDF5	0.878523	3.89775			False
GDF6	-2.03267	-1.85161	GGAA	GGAA>4	True
GDNF	-2.80345	-0.777529		GGAA>4	True
GDNF-AS1	-0.652662	-1.51132			False
GDPD5	2.10505	2.36722			False
GEM	3.15603	1.37165		GGAA (2-4)	True
GEMIN4	-0.956719	-1.31132			False
GEMIN5	-0.952652	-0.63874			False
GEMIN6	-1.14131	-0.936922	GGAA (2-4)	GGAA	True
GEMIN8P4	-0.699654	-1.05239	GGAA (2-4)	GGAA	True
GEN1	-0.593296	-1.20467	GGAA	GGAA	True
GFPT1	0.608424	0.599357			False
GFPT2	2.97221	4.91284			False
GFRA2	-3.71757	-3.21747			False
GGCT	-1.02573	-0.996629			False
GGH	-0.504932	-1.9306			False
GGT5	0.759728	3.46969			False
GHDC	-0.533938	-3.38036			False
GINS1	-1.28651	-1.8193			False
GINS2	-1.45047	-2.17528	GGAA	GGAA	True
GINS3	-0.85639	-1.31453	GGAA		True
GINS4	-1.06426	-1.68654			False
GIPC1	0.64775	0.662831	GGAA		True
GJB2	2.20402	3.51362			False
GLB1L2	-1.41177	-0.786187			False
GLDC	1.80098	2.9679			False
GLI1	-2.26683	-3.49562	GGAA		True
GLIPR1	1.93291	2.36174		GGAA (2-4)	True
GLIPR2	1.27079	1.17162			False
GLIS3	3.49558	3.01241			False
GLRX	1.28194	1.25349	GGAA		True
GLTP	0.727712	0.905286	GGAA		True
GM2A	0.951631	0.555028			False
GMFB	0.511559	0.593543	GGAA (2-4)		True
GMIP	1.25951	0.658959			False
GMNC	-2.42438	-4.80553			False
GMNN	-0.911833	-1.36654			False
GMPS	-0.503727	-0.643845	GGAA		True
GNA14	-1.5538	-2.01051		GGAA (2-4)	True
GNAI1	1.61872	0.914163			False
GNAI2	0.878689	0.73224	GGAA	GGAA (2-4)	True
GNAS-AS1	-0.351793	-2.40447	GGAA		True
GNB3	-0.65826	-2.03812		GGAA	True
GNG12	0.927636	1.04498	GGAA (2-4)		True
GNGT2	-0.993368	-1.31842	GGAA (2-4)	GGAA>4	True
GNPTAB	0.843642	0.595602			False
GNS	0.60241	1.51209		GGAA	True
GOLGA5	0.693468	0.91045			False
GOLGB1	0.83444	0.934412			False
GOLIM4	1.25272	1.15545			False
GOLT1B	0.527482	1.28832	GGAA (2-4)	GGAA	True
GPATCH4	-0.807051	-0.749868	GGAA	GGAA (2-4)	True
GPC1	1.0019	0.781563	GGAA		True
GPCPD1	0.530178	0.787411	GGAA		True
GPR143	0.993807	2.56764			False
GPR157	-1.12944	-2.1231			False
GPR174	-3.48019	-4.62989	GGAA	GGAA	True
GPR19	-1.3387	-2.49027			False
GPR68	3.00602	4.67415			False
GPR87	1.48509	7.39648			False
GPRC5C	0.707451	3.51635			False
GPRIN1	-0.535898	-1.18501	GGAA		True
GPSM2	-0.703715	-1.08921			False
GPX3	1.21056	3.01406			False
GRHL3	5.21759	3.37596			False
GRIK2	-1.36462	-1.56349			False
GRINA	0.795634	0.916498		GGAA	True
GRIP2	-0.595445	-2.05963			False
GRK6	-0.585246	-0.626383		GGAA	True
GRM2	-4.23428	-2.1454			False
GRN	0.588188	1.49439			False
GRPEL2	-0.92488	-0.905597	GGAA	GGAA	True
GRWD1	-0.919069	-0.603788		GGAA	True
GSE1	-0.84387	-0.590074			False
GSK3B	0.567886	0.565562	GGAA		True
GSR	-0.557827	-0.691287			False
GSTA4	-0.502565	-0.624967	GGAA		True
GSTCD	-0.595602	-0.822272	GGAA (2-4)		True
GSTM4	-1.08744	-1.64801	GGAA>4		True
GTF2IRD1	-0.607924	-0.618445			False
GTPBP3	-0.739325	-1.1178	GGAA	GGAA	True
GTSE1	-0.822287	-1.65125	GGAA	GGAA	True
GUCY1B2	4.30191	5.25914			False
GYG1	0.638909	0.678156			False
GYG2	-2.22165	-1.28986			False
HADH	-0.686778	-0.849022			False
HAP1	-1.13909	-3.29518	GGAA>4		True
HAT1	-0.727648	-1.67888	GGAA (2-4)	GGAA	True
HAUS1	-0.55494	-0.514503			False
HAUS5	-1.00392	-1.25038			False
HAUS8	-0.690008	-1.12281			False
HBEGF	2.70934	3.41898	GGAA	GGAA	True
HBQ1	-0.51041	-3.7116			False
HEBP2	1.45201	1.19821			False
HECW2	1.91523	2.24718			False
HEG1	1.82756	1.85169			False
HERC4	0.692925	0.63487	GGAA	GGAA	True
HERC6	0.84689	2.54538			False
HERPUD1	0.851124	1.21738			False
HES6	-0.861277	-2.46735	GGAA		True
HEY1	3.29343	1.67426	GGAA (2-4)	GGAA	True
HGSNAT	0.75182	1.42342	GGAA		True
HHIPL1	2.46963	1.72301	GGAA	GGAA	True
HHIPL2	2.25194	3.98822	GGAA		True
HIC1	1.63621	4.18914	GGAA	GGAA	True
HIC2	-0.544077	-0.608205			False
HIF1A	0.618341	0.58715		GGAA	True
HIF3A	-0.554324	-2.93962		GGAA	True
HIPK2	0.692083	0.687933			False
HIRIP3	-0.767426	-1.37707	GGAA	GGAA	True
HIVEP2	1.07851	1.2431	GGAA (2-4)		True
HJURP	-0.929396	-2.10811			False
HK1	1.05215	0.881829			False
HKDC1	2.33528	5.24384			False
HLF	-2.17533	-2.41701		GGAA	True
HLTF	-0.733962	-0.890742			False
HMBS	-0.579799	-0.863452	GGAA (2-4)	GGAA NoMotif	True
HMCN1	-1.16115	-1.09673	GGAA (2-4)	GGAA (2-4)	True
HMGA2	1.00394	0.837679	GGAA	GGAA (2-4)	True
HMGB1	-1.25076	-1.06589	GGAA	GGAA	True
HMGB2	-0.609106	-1.69634		GGAA (2-4)	True
HMGN2	-0.571067	-1.73035	GGAA	GGAA	True
HMMR	-1.24083	-1.47096			False
HNMT	0.533171	2.73844	GGAA	GGAA>4	True
HOMER1	-0.840205	-1.02986	GGAA (2-4)		True
HOOK1	-2.87184	-2.143			False
HOXC11	-0.605298	-1.2877	GGAA	GGAA	True
HOXC12	-2.4992	-5.95464		GGAA	True
HOXC13	-0.738818	-0.570896		GGAA	True
HOXD13	-1.56998	-1.91373		GGAA>4	True
HOXD8	-0.780301	-1.23065	GGAA	GGAA>4	True
HOXD9	-1.72483	-0.836569		GGAA>4	True
HPCAL1	0.985649	1.00681	GGAA (2-4)		True
HPDL	-1.13936	-2.73061			False
HRH1	1.20456	3.26687			False
HS3ST4	-2.82969	-2.65435	GGAA (2-4)		True
HS6ST1	-0.721533	-0.725541	GGAA		True
HS6ST2	0.776159	2.10789			False
HSD17B14	2.1743	1.0195			False
HSD17B4	0.772954	0.604515	GGAA		True
HSD17B7	-0.897231	-1.78549			False
HSPA12A	0.965093	0.981054		GGAA>4	True
HSPA13	0.703339	0.889328		GGAA	True
HSPA4L	-0.981851	-1.64464	GGAA		True
HSPA5	1.09153	1.30927	GGAA	GGAA	True
HSPA9	-0.561801	-0.504215	GGAA	GGAA (2-4)	True
HSPB8	3.12215	4.11736			False
HSPBP1	-0.675044	-0.73675	GGAA		True
HSPG2	1.07962	1.62264			False
HSPH1	-0.989748	-0.672659	GGAA		True
HTR1D	2.42413	1.82152	GGAA		True
HTR1F	-1.6654	-1.64126			False
HTR7	1.72398	2.79128			False
HTRA1	4.11376	4.57815			False
HYLS1	-0.956243	-0.937357			False
ICAM1	3.07489	2.40493	GGAA		True
ICOSLG	1.58883	2.48602			False
ID4	-0.638598	-0.709021	GGAA		True
IFI16	0.75201	1.81639		GGAA	True
IFI35	0.654976	0.632701			False
IFI6	0.522784	0.680069		GGAA	True
IFIT1	0.723625	1.07071		GGAA	True
IFIT2	0.803426	0.931278			False
IFIT3	1.09564	1.60818	GGAA	GGAA	True
IFITM3	1.43179	0.541064			False
IFNGR1	0.734214	1.38805	GGAA		True
IGDCC3	1.40979	1.78746		GGAA	True
IGDCC4	2.65548	1.80951	GGAA		True
IGF1	-2.85846	-1.28285	GGAA	GGAA	True
IGF1R	1.07163	0.742817	GGAA		True
IGF2BP3	0.652976	1.10793	GGAA (2-4)	GGAA	True
IGF2R	0.772739	1.67688	GGAA		True
IGFBP3	5.95087	7.13644			False
IGFBP5	6.52057	4.7315		GGAA	True
IGFBP6	1.5448	1.25947		GGAA	True
IGFBPL1	1.49964	2.21828	GGAA		True
IGFN1	1.86641	3.00116	GGAA		True
IGSF10	-0.930681	-2.76988			False
IGSF21	-3.75931	-3.86756			False
IGSF23	2.47087	5.89376			False
IGSF9	-0.874851	-0.851938			False
IKBIP	0.817442	0.782684	GGAA (2-4)		True
IKZF2	-2.53732	-1.68456	GGAA	GGAA>4	True
IL11	2.87332	3.81211	GGAA		True
IL13RA2	3.45782	6.34392	GGAA		True
IL15RA	2.13638	3.00321			False
IL17RD	2.89401	2.5844			False
IL1A	2.89753	2.49238		GGAA (2-4)	True
IL1B	3.25483	3.67813	GGAA	GGAA (2-4)	True
IL1R1	2.26694	2.61223			False
IL31RA	0.705851	2.15819			False
IL33	2.88744	1.88905	GGAA (2-4)		True
IL34	2.84785	1.80449	GGAA		True
IL4R	1.10369	0.790176	GGAA	GGAA	True
IL6	3.17631	4.99325		GGAA (2-4)	True
IL6R	1.63892	3.54893			False
IL6ST	1.35787	1.75087	GGAA		True
IL7R	2.30506	3.0594			False
ILDR1	1.15185	2.03189			False
ILF3	-0.532007	-0.595921	GGAA		True
IMMP1L	-1.08461	-0.655232			False
IMMP2L	0.852358	0.67109			False
IMP4	-0.577844	-0.730864	GGAA		True
IMPA2	-0.960076	-1.02862	GGAA		True
INCENP	-1.19252	-1.87329		GGAA	True
INHBA	2.71794	1.57207			False
INPP1	1.52869	1.43908	GGAA		True
INTS8	-0.710061	-0.66017			False
IP6K3	3.73913	2.78778			False
IPO5	-0.993756	-0.706814		GGAA (2-4)	True
IQCC	-0.869459	-1.1703			False
IQGAP1	0.710389	0.849651	GGAA (2-4)	GGAA	True
IQGAP3	-0.665362	-1.78597		GGAA (2-4)	True
IQSEC2	1.03241	0.849173			False
IRAK2	3.75179	4.13364			False
IRF1	1.90629	2.6205			False
IRF2BPL	0.732503	0.989282	GGAA	GGAA	True
IRGQ	0.586287	0.846282		GGAA (2-4)	True
IRX3	-1.17903	-1.05805		GGAA>4	True
IRX5	-1.14873	-1.06836			False
ISG20	1.03318	3.24186	GGAA		True
ISL1	-1.12496	-1.00431			False
ISM2	-2.87141	-4.02997	GGAA>4		True
ITGA2	3.80301	3.61198			False
ITGA3	2.49881	4.31404		GGAA (2-4)	True
ITGA4	2.20269	0.904623	GGAA	GGAA (2-4)	True
ITGA5	0.979992	1.90043	GGAA	GGAA	True
ITGA6	1.77467	2.0465		GGAA (2-4)	True
ITGA8	1.6753	6.16956			False
ITGAV	1.75381	1.99346	GGAA	GGAA	True
ITGAX	0.629242	3.19506			False
ITGB2	-2.62929	-1.27623	GGAA (2-4)	GGAA (2-4)	True
ITGB2-AS1	-3.44124	-2.19136	GGAA (2-4)		True
ITGB3BP	-0.933447	-1.60828		GGAA	True
ITGB6	1.78503	6.11545			False
ITGB8	2.0565	2.66161			False
ITM2A	-1.22133	-0.940162	GGAA	GGAA>4	True
ITM2B	0.860668	1.36762		GGAA (2-4)	True
ITPKA	-0.742381	-1.44498			False
ITPR1	0.903202	0.723962			False
ITPRIPL1	-2.03518	-2.76873		GGAA	True
IVNS1ABP	-1.30484	-0.834478	GGAA		True
JAG1	2.70308	1.70174		GGAA	True
JAK3	0.709542	3.49484	GGAA		True
JAKMIP2	-1.09512	-1.12425		GGAA>4	True
JPH1	-2.01054	-2.41698		GGAA>4	True
JPH2	0.633149	1.19477			False
JUNB	0.572922	1.82856	GGAA (2-4)	GGAA (2-4)	True
KAAG1	-3.58037	-2.84237	GGAA (2-4)	GGAA>4	True
KBTBD7	-0.730915	-1.02391		GGAA (2-4)	True
KCNA2	-2.22258	-1.81617			False
KCNAB2	1.49334	1.8294	GGAA	GGAA	True
KCND1	1.83539	0.989105			False
KCNE3	-3.13697	-2.06194	GGAA>4		True
KCNG3	-2.24771	-2.56795		GGAA	True
KCNH3	-1.3707	-1.48808			False
KCNH5	-2.62269	-4.48941			False
KCNJ12	-1.12668	-1.55653			False
KCNK12	0.508312	2.50559			False
KCNMB4	2.37108	0.758071			False
KCNN4	3.86276	4.02412			False
KCNS3	-1.42262	-2.40037		GGAA	True
KCTD10	0.967045	1.17562	GGAA (2-4)	GGAA (2-4)	True
KCTD21	0.754609	1.70731	GGAA		True
KDM2B	-0.68318	-0.545492		GGAA (2-4)	True
KDM4D	-0.895327	-1.05892		GGAA	True
KDM5B	1.00235	1.04262	GGAA (2-4)		True
KDR	3.59991	3.22389			False
KDSR	-1.63312	-0.649089	GGAA		True
KHK	-1.89971	-2.39016		GGAA>4	True
KIAA0040	1.37887	4.71502			False
KIAA0825	0.300718	1.29861			False
KIAA1522	0.738886	0.623222			False
KIAA1549L	1.15577	1.88608		GGAA	True
KIF11	-0.858138	-1.62674			False
KIF14	-1.12824	-1.8388	GGAA		True
KIF16B	1.09142	0.60414			False
KIF18A	-0.659631	-1.48728	GGAA	GGAA	True
KIF18B	-0.970824	-2.03218			False
KIF20A	-0.894296	-1.43065		GGAA	True
KIF20B	-1.19601	-1.4376		GGAA (2-4)	True
KIF21B	2.04576	0.929297			False
KIF22	-1.28319	-1.61892		GGAA	True
KIF23	-1.12022	-1.1308	GGAA	GGAA>4	True
KIF24	-1.23346	-1.31519		GGAA (2-4)	True
KIF26A	-1.80188	-2.39206	GGAA	GGAA (2-4)	True
KIF2C	-1.31373	-2.67765	GGAA		True
KIF3A	0.630407	1.3035			False
KIF4A	-0.930385	-1.77857			False
KIFAP3	1.38043	0.802616	GGAA>4	GGAA	True
KLF10	0.699266	1.22804	GGAA (2-4)	GGAA (2-4)	True
KLF15	-2.76764	-2.24455	GGAA		True
KLF3	0.583202	0.551564	GGAA	GGAA>4	True
KLF4	1.36448	1.62549			False
KLF5	2.00795	1.5435			False
KLF6	1.44294	0.870811	GGAA	GGAA (2-4)	True
KLF7	1.05698	1.37274		GGAA (2-4)	True
KLF9	2.3655	1.3803	GGAA		True
KLHL25	-1.07189	-0.922405			False
KLHL5	1.08884	0.916648			False
KLRG1	-0.809537	-2.47483	GGAA (2-4)	GGAA (2-4)	True
KMO	-0.898139	-2.05275	GGAA		True
KNTC1	-1.22227	-2.10843	GGAA		True
KRCC1	0.990096	0.90012		GGAA	True
KRT79	2.37924	6.0464			False
KRT80	1.8592	2.65837		GGAA (2-4)	True
L2HGDH	-0.661362	-0.726022		GGAA	True
LACC1	0.896365	2.38118			False
LACTB	1.29435	1.56111			False
LACTB2	-0.504233	-0.655528	GGAA	GGAA	True
LAGE3	-1.14343	-0.98764		GGAA	True
LAMA4	5.33591	5.94814		GGAA	True
LAMB1	1.07584	1.57544		GGAA (2-4)	True
LAMB2	0.808374	0.858383	GGAA (2-4)		True
LAMC1	0.953627	1.45772	GGAA (2-4)		True
LAMC2	3.09514	3.90284			False
LAMP2	0.780722	1.19154			False
LAMTOR5	0.565833	0.681997		GGAA	True
LAPTM4A	1.07035	0.930723	GGAA	GGAA	True
LAPTM5	2.91265	7.49594			False
LCMT2	-0.834698	-0.870494	GGAA (2-4)	GGAA	True
LDB2	-1.31084	-1.22135	GGAA	GGAA (2-4)	True
LDHB	-0.566655	-0.714849			False
LDLRAD4	2.35907	1.99468			False
LFNG	0.5201	1.85007		GGAA	True
LGALS3	1.50627	2.176			False
LGALS3BP	0.51428	0.781691			False
LGALS8	0.652716	0.858553			False
LGALSL	0.554728	0.752248			False
LGI2	2.13644	1.68577			False
LGR4	1.83261	0.851084	GGAA	GGAA>4	True
LIF	5.90056	4.70916			False
LIG1	-1.19442	-1.62052	GGAA (2-4)	GGAA (2-4)	True
LIMCH1	1.64551	0.735799			False
LIMS1	0.948906	0.639348		GGAA	True
LIN28B	-1.16171	-1.39044			False
LIN52	-1.48652	-2.19294			False
LIN9	-1.3072	-1.59693			False
LINC00355	-2.08774	-4.35485			False
LINC00511	2.40625	3.0517			False
LINC00518	-1.4184	-5.15944			False
LINC00519	1.02714	5.86682			False
LINC00659	-4.07966	-2.2455	GGAA (2-4)		True
LINGO1	-1.61939	-2.19779		GGAA>4	True
LINGO2	-0.167158	-0.920395			False
LIPA	1.63801	1.02516			False
LIPG	1.23672	0.93924			False
LIPH	2.27061	1.98254	GGAA		True
LIPI	-3.19762	-1.84304	GGAA>4		True
LIPT2	-1.2072	-0.856491		GGAA>4	True
LLGL2	-0.754481	-0.957299	GGAA		True
LMAN1	0.610455	0.80249		GGAA>4	True
LMBR1L	0.561852	0.925806	GGAA	GGAA (2-4)	True
LMNA	0.973528	1.06483		GGAA	True
LMNB1	-1.17896	-1.94916	GGAA	GGAA	True
LMO2	2.0525	1.13854		GGAA (2-4)	True
LMO3	-1.3381	-1.58729	GGAA		True
LNX1	1.84527	1.34498			False
LOX	4.75582	6.34317			False
LOXHD1	-4.14656	-3.62105			False
LOXL1	1.21945	1.21861	GGAA (2-4)		True
LOXL4	1.2604	2.49807			False
LPP	1.04934	0.549939			False
LPXN	0.895661	1.98841	GGAA		True
LRFN1	-1.19024	-3.17479			False
LRFN2	-2.40519	-1.34034		GGAA (2-4)	True
LRFN5	-2.03681	-1.23923	GGAA (2-4)	GGAA>4	True
LRIG3	0.585676	0.705199			False
LRP1	1.3083	1.85124			False
LRP10	3.25666	1.86324		GGAA (2-4)	True
LRP12	0.683591	1.71891			False
LRRC10B	-0.803352	-1.48832	GGAA (2-4)		True
LRRC15	3.87178	4.26891			False
LRRC17	5.38571	2.88761		GGAA (2-4)	True
LRRC32	3.60162	3.54903			False
LRRC34	-0.704281	-1.06229	GGAA		True
LRRC45	-1.06855	-1.33097	GGAA	GGAA	True
LRRC4C	-1.80331	-1.91777			False
LRRCC1	-0.713596	-0.908114	GGAA		True
LRRK2	-0.697186	-2.13957			False
LRRN3	1.17602	1.47828			False
LRTOMT	-0.51959	-0.859178	GGAA (2-4)		True
LSM11	-0.503267	-1.80309		GGAA (2-4)	True
LSM3	-0.630368	-0.543792	GGAA (2-4)	GGAA	True
LSM4	-0.611937	-0.79299		GGAA	True
LSM5	-0.584451	-0.855189	GGAA		True
LTBP1	2.7216	2.72176			False
LTBP2	1.64907	3.918			False
LURAP1L	6.50733	1.37355		GGAA (2-4)	True
LY6K	1.17982	2.49563	GGAA		True
LYAR	-0.615091	-0.6359			False
LYPD1	1.49889	1.74611			False
LYPD3	-1.39402	-1.60248		GGAA	True
LYPD6B	5.56898	2.80426			False
LYRM1	-0.544002	-1.06687	GGAA	GGAA	True
LYSMD3	1.00348	0.533732		GGAA	True
LYST	1.22735	1.26233			False
MACROD1	-0.556469	-1.50204	GGAA		True
MAD2L1	-1.13353	-1.78253	GGAA		True
MAFA	-1.01849	-2.0582	GGAA	GGAA (2-4)	True
MAFF	0.796923	1.3525			False
MAGEB3	3.55834	5.19632		GGAA	True
MAGT1	0.520106	0.702948	GGAA		True
MALAT1	2.01776	1.00706	GGAA		True
MAML2	2.44286	1.26936		GGAA (2-4)	True
MAML3	1.14314	0.826237	GGAA (2-4)		True
MAMLD1	1.4688	1.50458			False
MAN1B1	0.627126	0.956657			False
MAN2B2	1.19707	1.11567			False
MANBA	2.14563	2.15855		GGAA	True
MANEAL	-0.535405	-1.71858	GGAA		True
MAP1A	0.543689	0.813215	GGAA		True
MAP1B	1.02917	0.970952	GGAA		True
MAP1LC3A	0.96189	1.06891			False
MAP1LC3B	0.918548	1.08052	GGAA		True
MAP2	2.00801	4.4924		GGAA (2-4)	True
MAP2K3	0.750824	0.529274			False
MAP2K6	-2.2203	-2.71118			False
MAP3K12	0.809676	0.610278	GGAA	GGAA	True
MAP3K8	0.993637	0.83538		GGAA	True
MAP3K9	1.13894	0.536644			False
MAP6	3.10923	1.98607			False
MAP7	2.56311	2.95316			False
MAP7D2	-3.63104	-3.13452			False
MAP7D3	0.7644	0.53833			False
MAP9	0.769234	1.55055			False
MAPK13	1.39019	0.827957			False
MAPK8IP1	0.518448	0.918555		GGAA	True
MAPRE3	1.06147	1.27776			False
MAST4	0.563655	1.84738			False
MASTL	-1.02799	-1.12946	GGAA		True
MATN2	0.835189	2.05919		GGAA	True
MATN3	2.79584	1.55626	GGAA	GGAA	True
MB21D2	0.709094	1.02293	GGAA	GGAA	True
MBNL1	0.868714	0.638454			False
MBNL2	1.63565	1.54675	GGAA		True
MBNL3	-1.03651	-1.49659	GGAA		True
MBOAT1	-0.620413	-2.71093			False
MBTPS1	0.517087	0.944231			False
MCAM	0.73218	1.62437			False
MCFD2	0.705787	1.37808			False
MCHR1	1.79964	2.64602			False
MCM10	-1.76665	-2.04079			False
MCM2	-1.77223	-2.50691		GGAA (2-4)	True
MCM3	-1.36822	-1.65144		GGAA	True
MCM3AP-AS1	-0.885028	-0.97534			False
MCM4	-1.22718	-1.52229	GGAA		True
MCM6	-1.0544	-1.72859	GGAA		True
MCM7	-1.58792	-1.39286	GGAA	GGAA	True
MCM8	-1.3367	-1.58532	GGAA (2-4)	GGAA	True
MCMBP	-0.755373	-0.672269	GGAA (2-4)	GGAA	True
MCOLN3	1.80204	1.13072			False
MCTP1	0.635052	0.750673			False
MCTP2	2.40084	3.56942			False
MDFI	-1.26244	-0.84592	GGAA		True
MDFIC	-0.632595	-0.773422			False
MDGA1	2.73907	1.7528			False
MDN1	-0.748649	-0.690948	GGAA (2-4)	GGAA (2-4)	True
ME3	1.62687	1.3556		GGAA	True
MECP2	-0.50141	-0.778363	GGAA		True
MEG3	1.48773	1.1571			False
MEIS3	1.84194	0.683305			False
MELK	-1.0144	-1.46908	GGAA		True
MEOX1	2.34562	2.25258		GGAA (2-4)	True
MESP1	-1.02859	-2.56262			False
MET	0.972572	1.79449		GGAA (2-4)	True
METAP1	-0.477437	-1.08433		GGAA (2-4)	True
METTL22	-0.61826	-1.36778	GGAA	GGAA>4	True
METTL24	-0.508612	-1.05135		GGAA>4	True
METTL3	-0.516104	-0.684816	GGAA	GGAA>4	True
METTL4	-1.04995	-0.852207	GGAA		True
METTL7B	-1.25875	-1.03564	GGAA		True
MEX3B	0.564842	1.41941	GGAA		True
MFAP2	0.713564	1.18243			False
MFAP3L	-0.939273	-1.3236			False
MFAP4	0.653734	1.07189	GGAA		True
MFGE8	0.628442	0.630704			False
MFSD6	0.867643	1.82268		GGAA	True
MGAT4C	-1.13016	-0.538439			False
MGLL	3.78691	4.29494	GGAA (2-4)	GGAA (2-4)	True
MGP	6.60519	6.1573		GGAA (2-4)	True
MICAL2	2.2857	4.85388			False
MICALL1	0.553128	0.879746	GGAA		True
MICALL2	0.918569	1.47609			False
MID1	1.73498	0.774302			False
MID2	1.62421	3.11263			False
MIS18A	-0.564768	-0.613476			False
MIS18BP1	-0.899416	-1.13812	GGAA		True
MKI67	-0.921419	-1.58606			False
MLH1	-0.715749	-0.65018		GGAA (2-4)	True
MLKL	0.796503	1.38018			False
MLLT3	-1.27884	-0.688036	GGAA	GGAA>4	True
MLXIPL	-1.4773	-3.11539		GGAA	True
MMAB	-0.52527	-1.72939		GGAA (2-4)	True
MMACHC	-0.875895	-0.695921	GGAA	GGAA (2-4)	True
MME	2.41721	3.46534	GGAA		True
MMP1	0.998352	3.17524	GGAA	GGAA>4	True
MMP10	3.2374	4.24158		GGAA>4	True
MMP13	1.231	6.0715			False
MMP14	1.65215	1.81441		GGAA (2-4)	True
MMP15	0.940132	1.18064			False
MMP19	1.13876	2.15005		GGAA	True
MMP2	1.39376	1.43938			False
MMP9	1.99123	2.70473			False
MMS22L	-1.44443	-1.66817			False
MND1	-1.57452	-2.20775			False
MNS1	-1.1522	-1.79205		GGAA	True
MNX1	-2.64252	-5.37791	GGAA		True
MOB3A	0.545934	0.739098	GGAA		True
MORC1	-4.6519	-3.1512			False
MORN1	-0.553935	-0.888543	GGAA (2-4)	GGAA	True
MOSPD1	0.702884	1.16928			False
MPHOSPH9	-0.812333	-0.827353			False
MPP4	3.33534	3.00286	GGAA (2-4)		True
MPZL1	0.73029	0.831571		GGAA	True
MR1	0.904817	1.02008		GGAA (2-4)	True
MRPL35	-0.838394	-0.613721		GGAA>4	True
MRPL41	-0.698722	-0.916453			False
MRPL42	-0.525942	-0.583577			False
MRPL48	-0.598713	-0.966233	GGAA		True
MRPS26	-0.855497	-0.72482	GGAA		True
MRTO4	-1.0345	-0.681168		GGAA	True
MS4A4A	3.07549	10.3198			False
MSC	-0.781473	-0.864177	GGAA	GGAA>4	True
MSH2	-0.721634	-0.779294			False
MSH6	-0.697687	-0.896091			False
MSL3	0.509136	0.537604			False
MSN	0.721796	0.865301		GGAA (2-4)	True
MSRB3	1.0995	0.986677		GGAA	True
MTHFD1	-0.631281	-1.19263	GGAA		True
MUC19	-3.27158	-4.81724			False
MUC3A	-1.59968	-6.16594			False
MUS81	-0.539527	-0.641214	GGAA		True
MUTYH	-0.678876	-0.644537		GGAA (2-4)	True
MX1	0.662009	1.11263			False
MXRA5	5.44937	2.65121			False
MXRA7	0.691397	1.04855		GGAA	True
MXRA8	0.795945	3.55241			False
MYB	-1.60143	-2.71066		GGAA	True
MYBL1	0.509499	0.781064	GGAA	GGAA	True
MYBL2	-1.27322	-2.08137	GGAA (2-4)		True
MYCN	-1.62877	-2.5852			False
MYD88	0.884768	0.830108	GGAA		True
MYEOV	-0.711202	-1.14582	GGAA (2-4)	GGAA>4	True
MYH15	0.531431	2.34514			False
MYH16	1.67943	3.55444			False
MYL12A	0.66486	0.684945	GGAA		True
MYL5	0.690523	0.811566	GGAA (2-4)		True
MYLK	3.86903	1.19034			False
MYO10	-0.676662	-1.21936	GGAA	GGAA	True
MYO1B	0.824048	1.51705	GGAA (2-4)	GGAA (2-4)	True
MYO1E	1.39051	0.943814			False
MYOF	2.72306	2.4048		GGAA (2-4)	True
MZT1	-0.656148	-0.981762			False
NABP1	0.807291	0.875216	GGAA (2-4)	GGAA>4	True
NAF1	-0.791678	-1.47219			False
NAGK	1.0065	1.23772	GGAA		True
NAMPT	0.942564	3.10176			False
NAP1L2	0.504917	2.39516			False
NASP	-0.957548	-1.44709	GGAA	GGAA	True
NAT2	1.873	2.57449			False
NAV1	0.865647	1.12032			False
NAV3	0.587076	1.7811		GGAA	True
NBL1	2.1856	1.3282	GGAA		True
NBR1	0.740683	0.896133			False
NCAM1	1.38398	1.18759		GGAA	True
NCAPD2	-0.745578	-1.13942	GGAA	GGAA (2-4)	True
NCAPG	-1.02376	-1.70679	GGAA		True
NCAPG2	-0.82017	-1.7835			False
NCAPH	-1.36204	-2.02761		GGAA	True
NCAPH2	-1.01696	-1.84074		GGAA (2-4)	True
NCEH1	2.221	1.83041			False
NCK2	0.562627	0.875949			False
NDC80	-0.534161	-1.27395	GGAA		True
NDEL1	0.546601	0.732319			False
NDOR1	-0.993172	-1.11506	GGAA (2-4)		True
NDRG1	2.54904	3.13957			False
NDRG4	1.11363	2.63957		GGAA	True
NDST1	0.629812	0.975195			False
NDST4	-1.94397	-2.67885		GGAA (2-4)	True
NDUFAF4	-0.98527	-0.513105	GGAA (2-4)		True
NEAT1	0.82225	0.532009	GGAA		True
NEB	-1.21619	-1.39761			False
NEDD1	-0.77771	-1.1092	GGAA		True
NEDD9	2.32774	1.29098			False
NEFM	1.76834	3.66684			False
NEIL3	-1.03173	-1.83807			False
NEK1	0.506994	0.52516		GGAA	True
NEK2	-1.22541	-1.65494		GGAA	True
NEK7	1.40566	1.69447	GGAA		True
NELL2	-1.8527	-1.00862		GGAA (2-4)	True
NFE2L3	0.797898	1.65		GGAA	True
NFKB1	0.701482	0.932068	GGAA	GGAA (2-4)	True
NFKB2	1.37696	0.512674	GGAA (2-4)	GGAA (2-4)	True
NFKBIA	0.615544	0.865246	GGAA	GGAA	True
NGF	1.60943	1.98542		GGAA (2-4)	True
NGFR	-2.55757	-2.58623			False
NHSL1	0.98733	0.619657	GGAA	GGAA (2-4)	True
NID1	3.07512	0.944446			False
NIF3L1	-0.857963	-0.997805	GGAA	GGAA	True
NIPAL3	0.585745	0.995004	GGAA		True
NIT1	-0.584829	-0.809547	GGAA		True
NKX2-2	-1.92606	-1.82092	GGAA (2-4)	GGAA>4	True
NKX2-4	-0.722599	-1.95633			False
NKX2-5	-0.70595	-1.06686			False
NKX3-1	2.09466	1.76825			False
NKX6-1	-0.913982	-2.36895	GGAA		True
NLE1	-0.974407	-1.01709			False
NLGN4X	-0.650031	-0.878358		GGAA>4	True
NME7	0.62003	0.608266	GGAA	GGAA	True
NMNAT2	2.74058	2.5611			False
NMRK1	1.14341	2.15555	GGAA		True
NNMT	2.29812	6.07513	GGAA	GGAA	True
NOL4	-1.65588	-1.94577		GGAA	True
NOMO2	0.526266	1.08116			False
NOS1	-2.97327	-2.25635			False
NPAS2	2.38678	2.11941			False
NPC1	0.515678	0.624217		GGAA	True
NPM3	-0.747485	-0.723352	GGAA	GGAA	True
NPNT	3.92022	2.42807			False
NPTN	0.599014	0.959948	GGAA	GGAA (2-4)	True
NPTX1	3.64397	5.71064			False
NPTXR	-1.16702	-0.788407	GGAA	GGAA	True
NPW	-0.991238	-1.94491	GGAA		True
NPY	-0.592564	-2.25026			False
NPY1R	-3.3172	-2.46663		GGAA>4	True
NPY5R	-1.93626	-2.35236		GGAA>4	True
NQO1	1.6536	0.681409	GGAA		True
NR0B1	-3.75759	-1.26918	GGAA (2-4)	GGAA	True
NR1D2	0.534776	0.696431	GGAA	GGAA (2-4)	True
NR2C2AP	-0.791575	-1.58167			False
NR3C1	1.7043	1.60175		GGAA	True
NR4A3	-0.81017	-3.11974	GGAA		True
NR5A2	0.511948	3.43			False
NRARP	-0.977135	-1.35567	GGAA		True
NRCAM	1.26227	0.854806		GGAA (2-4)	True
NRIP3	0.510864	1.96318			False
NRN1	-0.703023	-1.56543	GGAA (2-4)	GGAA (2-4)	True
NRP1	1.6907	1.96206	GGAA		True
NRP2	2.69923	2.22884	GGAA	GGAA>4	True
NSMCE4A	-0.500941	-0.965204			False
NT5E	2.95542	6.32833		GGAA	True
NTHL1	-1.22543	-1.3171	GGAA	GGAA	True
NTM	0.736852	0.522464			False
NTN1	-1.36322	-1.03843			False
NTRK1	-1.46256	-1.49693		GGAA (2-4)	True
NUAK1	3.00687	1.31007			False
NUAK2	2.13698	1.85069			False
NUCB2	0.625581	1.11374	GGAA (2-4)		True
NUCKS1	-0.639003	-0.716484	GGAA (2-4)		True
NUDCD2	-0.509509	-0.569442			False
NUDT1	-1.06098	-1.8855	GGAA		True
NUDT11	-1.05859	-0.985134			False
NUDT15	-1.54419	-2.39728	GGAA (2-4)		True
NUDT4	-0.82507	-0.793436	GGAA	GGAA (2-4)	True
NUF2	-0.956345	-1.71422		GGAA (2-4)	True
NUP107	-0.789339	-0.957465	GGAA	GGAA	True
NUP155	-1.25972	-0.921145	GGAA (2-4)	GGAA>4	True
NUP205	-1.00145	-0.838327			False
NUP35	-1.38581	-1.48335			False
NUP37	-0.754835	-0.817053		GGAA	True
NUP43	-0.586888	-0.906767	GGAA		True
NUP50	-0.812988	-2.15542	GGAA		True
NUP85	-0.606867	-0.91041		GGAA (2-4)	True
NUP88	-0.734736	-1.08228			False
NUPR1	3.15516	2.43713			False
NUSAP1	-1.00374	-1.60358			False
NXPH2	-2.3455	-3.91933			False
NXPH3	-0.836621	-3.67204		GGAA (2-4)	True
OAF	0.848722	1.67191			False
OAT	0.803394	0.91416			False
OGFRL1	1.93707	2.14525		GGAA	True
OIP5	-1.60889	-1.93739			False
OLFM1	-1.30059	-1.90491			False
OLFM3	-1.85965	-2.19393	GGAA	GGAA>4	True
OLFML2A	1.80592	1.96452	GGAA (2-4)	GGAA (2-4)	True
OLFML2B	2.72563	1.08014		GGAA	True
OLFML3	-1.01274	-1.85643	GGAA (2-4)	GGAA>4	True
OPCML	-inf	-1.9655			False
OPTN	2.75556	1.6347		GGAA	True
OR4A16	-4.04833	-5.08199			False
OR4E2	-2.8049	-2.4556	GGAA>4	GGAA>4	True
ORAI2	0.716617	0.807156			False
ORC1	-1.73567	-1.90306	GGAA		True
ORC2	-0.693378	-0.791693	GGAA (2-4)		True
ORC6	-1.01214	-1.66469			False
OSBPL10	2.63588	1.98556			False
OSBPL2	0.629053	0.707597	GGAA		True
OSBPL5	0.612433	0.768829	GGAA		True
OSBPL7	0.579421	1.22484			False
OSGEPL1	-0.807754	-1.79665	GGAA		True
OSMR	0.50159	2.51082	GGAA (2-4)		True
OSTF1	1.85401	1.47652	GGAA		True
OTUD6B	-0.711225	-0.621894			False
OTX2	-2.00698	-1.87079			False
OTX2-AS1	-2.0821	-1.87445		GGAA>4	True
OXLD1	-0.533604	-0.778795	GGAA (2-4)		True
P2RX4	0.951413	0.817136	GGAA		True
P2RX6	2.4953	2.61113			False
P2RY1	-1.97006	-2.49604	GGAA	GGAA>4	True
P4HA1	0.675373	0.978793			False
P4HA3	0.843422	1.25826		GGAA	True
P4HB	0.633193	0.869648	GGAA	GGAA	True
PACS1	0.778526	0.810207	GGAA (2-4)		True
PACSIN3	-1.39549	-0.714481			False
PADI2	-3.92826	-3.13956		GGAA>4	True
PAG1	3.07924	0.963679		GGAA (2-4)	True
PAICS	-0.726547	-1.19044			False
PAIP2B	-0.759249	-1.97736			False
PALLD	1.28809	1.04129		GGAA	True
PAMR1	4.73725	5.31502			False
PANX2	0.500133	1.18197			False
PAPSS2	1.23177	0.822255	GGAA	GGAA	True
PAQR3	0.571931	0.588846			False
PAQR4	-0.780187	-2.16293	GGAA		True
PARM1	-1.72296	-2.32348	GGAA		True
PARP14	0.593508	0.500286		GGAA	True
PARP2	-0.544452	-0.501157	GGAA		True
PARPBP	-1.04271	-1.13493		GGAA	True
PARVA	1.18006	1.46214			False
PARVB	0.517103	0.745717			False
PASK	-1.2956	-2.21865		GGAA	True
PATZ1	-0.567931	-0.571552	GGAA		True
PAX5	-7.15681	-4.32284			False
PAX7	-2.71341	-1.94304		GGAA (2-4)	True
PAX9	-1.3845	-1.08878		GGAA>4	True
PAXIP1	-0.674856	-1.05518	GGAA		True
PBK	-1.09555	-1.92169		GGAA	True
PBXIP1	1.13714	2.00713		GGAA (2-4)	True
PCBP3	1.47739	0.913112	GGAA		True
PCDH10	-1.29221	-2.56231	GGAA	GGAA>4	True
PCDH11X	-2.17434	-1.86088			False
PCDH17	-1.42316	-1.41738			False
PCDH8	-3.87358	-3.43003	GGAA (2-4)		True
PCDHB10	0.671514	1.48288			False
PCDHB14	0.508604	1.08697		GGAA (2-4)	True
PCDHB2	0.521014	1.09685		GGAA (2-4)	True
PCMTD1	0.757847	0.793183			False
PCNA	-1.3376	-1.44426		GGAA	True
PCOLCE2	0.580062	0.840318			False
PCSK1	3.58903	6.98466		GGAA	True
PCSK1N	1.72903	2.11695			False
PCSK2	-1.58466	-2.37875		GGAA	True
PCSK7	1.47217	0.722734	GGAA		True
PCYOX1L	1.01626	1.13502		GGAA	True
PDC	0.694618	3.56808			False
PDCD1LG2	2.34733	3.61678	GGAA		True
PDE1A	-1.62939	-3.4797		GGAA	True
PDE1B	-1.53715	-2.01053		GGAA>4	True
PDE2A	2.01632	5.69278			False
PDE4A	-1.86012	-1.02257	GGAA		True
PDE4B	2.41641	2.03294			False
PDE4D	1.20568	1.14922			False
PDGFA	2.35149	3.44332			False
PDGFB	2.22788	5.58812		GGAA (2-4)	True
PDGFRL	2.94719	0.980999			False
PDIA3	0.782782	1.00129			False
PDIA4	0.770847	0.692899	GGAA	GGAA	True
PDIK1L	-0.61592	-0.690148			False
PDLIM1	2.93641	2.27172			False
PDLIM4	3.04013	2.58044			False
PDLIM5	-0.579421	-1.3254	GGAA	GGAA>4	True
PDP1	1.04972	2.59942			False
PDSS1	-1.09638	-1.01687	GGAA	GGAA	True
PDZD2	1.99378	3.92824			False
PEAR1	1.70398	2.53851			False
PELI1	0.733083	0.772646		GGAA (2-4)	True
PER3	-0.919101	-2.28097			False
PEX11A	-0.672191	-0.705691	GGAA		True
PFAS	-1.19295	-1.43983		GGAA (2-4)	True
PFDN1	0.670292	0.687963		GGAA	True
PFKFB3	1.12528	1.26021	GGAA	GGAA	True
PGF	1.16597	2.0794			False
PGM3	0.53268	1.08971			False
PGPEP1	0.778393	1.05332			False
PGRMC2	1.10615	0.720386			False
PHF13	-0.583458	-1.00714	GGAA		True
PHF7	-0.789368	-1.70336			False
PHGDH	-0.692919	-2.32451	GGAA	GGAA	True
PHIP	-0.646665	-0.555735	GGAA		True
PHKA1	-0.844211	-0.939012			False
PHLDA1	3.8568	4.14423	GGAA	GGAA (2-4)	True
PHLDB3	-0.73672	-1.06573			False
PHOSPHO1	-3.63262	-3.40767	GGAA>4		True
PI3	5.63737	2.73435		GGAA	True
PIAS2	-0.570189	-0.789022		GGAA>4	True
PIF1	-0.904838	-2.24615			False
PIGL	-0.285846	-0.627243	GGAA (2-4)		True
PIH1D1	-0.794782	-0.568162	GGAA		True
PIK3CG	-1.02833	-0.536544	GGAA (2-4)		True
PIK3IP1	0.806744	2.25792	GGAA		True
PIM1	1.67848	1.5705		GGAA	True
PINK1	1.351	1.09261			False
PIP4K2A	0.596371	0.832769	GGAA		True
PIP5K1C	0.735867	0.531518			False
PITPNC1	1.3728	1.37996	GGAA	GGAA (2-4)	True
PITPNM2	0.538688	0.813688			False
PKD2	0.746589	0.746181	GGAA (2-4)		True
PKHD1	-1.99142	-4.07453		GGAA>4	True
PKMYT1	-1.07287	-2.51553			False
PKP1	-1.96304	-1.4458	GGAA	GGAA>4	True
PKP2	-1.76168	-1.58952			False
PLA2G15	1.00917	1.19188	GGAA		True
PLA2G3	-0.938113	-2.27712			False
PLA2G4A	-0.597611	-2.22177		GGAA (2-4)	True
PLA2G4C	2.39811	3.53849		GGAA	True
PLAC9	1.71214	5.80486			False
PLAT	2.88273	1.13239			False
PLAU	3.62147	5.15858	GGAA	GGAA	True
PLAUR	1.403	2.42195	GGAA		True
PLBD2	0.887898	1.19985		GGAA	True
PLCB1	1.14846	1.73895			False
PLCB2	-0.890176	-1.4098			False
PLCXD3	-1.80329	-1.05823			False
PLD1	1.66194	1.7363	GGAA	GGAA	True
PLD3	0.52362	1.32815	GGAA	GGAA	True
PLEC	0.878248	1.21318		GGAA	True
PLEK2	0.900624	2.59191	GGAA (2-4)		True
PLEKHA7	-1.91709	-2.57436		GGAA (2-4)	True
PLEKHB1	1.63748	1.16003	GGAA		True
PLEKHD1	-0.583762	-2.68502	GGAA (2-4)		True
PLEKHF1	4.11782	3.18771	GGAA		True
PLEKHG1	2.18196	1.13489			False
PLEKHG4	0.594471	1.21275	GGAA		True
PLEKHH3	-0.528892	-1.05649			False
PLIN3	1.36028	1.38713			False
PLIN4	-1.10784	-2.37292			False
PLIN5	-1.77198	-5.24901			False
PLK1	-1.02508	-2.08595			False
PLK2	2.74024	3.21159			False
PLK3	0.921795	0.757418	GGAA		True
PLK4	-1.00242	-1.85659	GGAA	GGAA	True
PLOD2	0.809853	0.978689			False
PLOD3	0.696431	0.972215	GGAA	GGAA (2-4)	True
PLS1	-0.643358	-1.1247	GGAA	GGAA	True
PLS3	1.34089	0.888238			False
PLXDC2	-0.804957	-0.892171		GGAA>4	True
PLXNA2	2.79009	4.15593		GGAA	True
PLXNA3	0.649712	0.835563			False
PLXNA4	3.11974	4.50037	GGAA		True
PLXNC1	1.77417	0.775001			False
PMEPA1	1.36402	1.35878	GGAA		True
PMP22	2.11078	3.66017			False
PNCK	-2.35789	-3.00029			False
PNO1	-0.651711	-0.521167			False
PNRC1	1.35906	1.54157		GGAA>4	True
POC1A	-1.18198	-1.68477	GGAA	GGAA	True
PODXL	1.26714	3.1926		GGAA>4	True
POFUT2	0.895892	1.75203	GGAA		True
POLA1	-1.10504	-2.42839	GGAA		True
POLA2	-1.01313	-1.42947			False
POLD1	-1.37699	-1.60064			False
POLD2	-0.675341	-0.72543			False
POLE	-1.09587	-1.71757	GGAA		True
POLE2	-1.11106	-2.2199		GGAA	True
POLQ	-0.997323	-1.50445	GGAA	GGAA	True
POLR1B	-0.989325	-0.7342	GGAA	GGAA	True
POLR3K	-0.952545	-1.56343	GGAA		True
PON2	0.572982	1.33484			False
POPDC3	2.65603	1.15671			False
POSTN	4.99494	4.91826		GGAA (2-4)	True
POU1F1	-3.19384	-2.42183			False
POU2F2	2.20949	2.96653			False
POU3F1	-2.4797	-2.03884		GGAA	True
POU3F2	-1.18203	-2.63686			False
POU4F1	-1.5998	-1.36521		GGAA	True
PPARA	1.65561	0.534639			False
PPARGC1B	-2.04512	-3.73107	GGAA		True
PPAT	-0.653185	-0.693744	GGAA		True
PPFIA3	-0.796488	-1.58932	GGAA		True
PPFIBP1	1.91387	1.34209	GGAA	GGAA (2-4)	True
PPIB	0.971042	0.727738	GGAA	GGAA	True
PPIC	2.8969	2.3758		GGAA	True
PPIH	-0.649005	-0.899784	GGAA		True
PPL	1.32276	1.85147			False
PPM1H	2.87809	3.59507			False
PPP1CC	-0.608672	-0.516197	GGAA	GGAA	True
PPP1R1A	-4.15077	-4.23575			False
PPP1R3C	0.931014	0.946113			False
PPP2R3A	0.624128	1.70757	GGAA		True
PPRC1	-0.602315	-0.520322		GGAA (2-4)	True
PRC1	-1.30523	-1.76477	GGAA		True
PRDM1	3.28578	5.23292			False
PRDM8	4.31437	2.20422			False
PRDX6	0.652543	0.739559			False
PRELID2	-0.778731	-2.74659		GGAA>4	True
PREX1	-1.51678	-0.682482	GGAA (2-4)	GGAA>4	True
PRIM2	-0.588189	-0.867543			False
PRKAG2	0.797641	1.01848	GGAA		True
PRKAG2-AS1	-1.40057	-2.4427	GGAA		True
PRKAR1A	0.663086	0.900133			False
PRKCA	1.97728	1.38685			False
PRKCB	-2.96915	-3.44459		GGAA (2-4)	True
PRKCE	1.32081	2.40131	GGAA		True
PRLR	2.50265	5.87075			False
PRMT3	-0.728177	-0.888203	GGAA		True
PRMT5	-0.553549	-0.666339		GGAA	True
PRMT6	-0.989734	-0.72052	GGAA (2-4)	GGAA>4	True
PRMT7	-0.629604	-0.831107			False
PRNP	1.19722	1.83924	GGAA		True
PRODH	-1.17997	-2.21184			False
PROKR1	-3.23744	-3.40468			False
PROS1	0.858322	1.83864		GGAA (2-4)	True
PRPF40B	0.784046	0.857856	GGAA	GGAA	True
PRPS1	-0.724413	-1.63698			False
PRPS2	-0.953057	-1.33212			False
PRR5L	-0.760703	-1.36053	GGAA	GGAA>4	True
PRRC1	0.939002	0.699958			False
PRRT3	0.705719	1.10907			False
PRRT4	-3.70461	-3.40148	GGAA	GGAA>4	True
PRSS23	3.09579	2.5628			False
PRSS35	-2.81171	-2.6566		GGAA>4	True
PRTG	1.43722	2.66636	GGAA	GGAA	True
PRX	-0.677638	-2.23745			False
PSAP	0.745202	1.33473			False
PSAT1	-1.15083	-1.86169			False
PSD4	1.29327	2.5491			False
PSIP1	-0.51129	-0.546612			False
PSPH	-0.573538	-0.636699			False
PSRC1	-0.846002	-1.60535	GGAA		True
PTDSS1	-0.543122	-0.706558			False
PTGER3	-2.40214	-2.94806		GGAA>4	True
PTGER4	1.49054	0.643967			False
PTGIR	2.79741	2.04142			False
PTGR1	1.75042	1.48002			False
PTGS2	3.0636	3.51016	GGAA	GGAA (2-4)	True
PTHLH	2.21574	2.06169			False
PTPN12	1.2443	0.921138	GGAA (2-4)		True
PTPRE	1.62597	3.81123		GGAA (2-4)	True
PTPRG	1.01955	2.15655	GGAA		True
PTPRJ	1.14843	0.771401		GGAA (2-4)	True
PTPRN	1.79415	1.64168			False
PTPRO	2.0763	1.86468			False
PTPRR	0.98417	2.08344			False
PTTG1	-1.00401	-1.63019			False
PTX3	6.98474	7.21581		GGAA	True
PUS1	-0.890716	-0.715892	GGAA		True
PXDC1	1.30434	1.32658		GGAA	True
PXN-AS1	-0.948875	-2.02558		GGAA (2-4)	True
PYGB	0.76755	0.925793			False
QPCT	1.67128	1.76841	GGAA		True
QRFPR	-2.8891	-3.10832			False
QSOX1	0.874692	1.72765	GGAA (2-4)	GGAA	True
QTRT1	-0.708922	-0.775805		GGAA	True
R3HDM1	-0.599587	-1.0577			False
RAB11FIP1	-0.706483	-0.520432	GGAA		True
RAB13	0.751605	1.07354			False
RAB18	0.511148	0.815295	GGAA		True
RAB31	1.49213	1.97537	GGAA	GGAA	True
RAB36	0.503231	0.926044	GGAA		True
RAB39A	-1.47714	-1.37677			False
RAB3B	0.957387	1.60706		GGAA (2-4)	True
RAB3IL1	-1.99666	-2.57589	GGAA (2-4)	GGAA	True
RAB5A	0.731248	1.08984	GGAA (2-4)	GGAA (2-4)	True
RAB8B	0.967134	0.691			False
RACGAP1	-0.814983	-1.64292			False
RAD18	-0.673885	-0.623315	GGAA		True
RAD23A	-0.791159	-0.847636	GGAA	GGAA (2-4)	True
RAD51	-0.873844	-2.09929		GGAA (2-4)	True
RAD51AP1	-1.31483	-1.57612	GGAA	GGAA (2-4)	True
RAD51C	-0.83446	-0.651412	GGAA	GGAA	True
RAD54L	-1.20215	-1.68465		GGAA (2-4)	True
RAD9A	-0.758951	-1.31918			False
RADIL	-1.80584	-2.12752			False
RAI14	2.57252	1.5651			False
RAP1B	0.965123	0.708071	GGAA	GGAA	True
RAP2B	0.980806	1.33415	GGAA	GGAA	True
RASAL2	0.975758	0.583567			False
RASGRF2	2.54113	1.2441	GGAA		True
RASIP1	-1.19868	-2.93046	GGAA		True
RASL11B	1.39607	1.88036		GGAA	True
RASSF4	2.47543	1.76186			False
RASSF8	1.84469	1.02178			False
RAVER1	-0.580469	-0.692714			False
RAVER2	-1.11095	-0.988534		GGAA (2-4)	True
RAX	-2.02746	-2.49492		GGAA>4	True
RBKS	1.05663	2.43253		GGAA	True
RBL1	-0.95209	-1.00434	GGAA		True
RBM11	-1.86543	-1.22238	GGAA>4		True
RBM15	-0.583226	-0.840926			False
RBM28	-0.617356	-0.914708	GGAA	GGAA	True
RBMS3	1.75565	1.59938			False
RBP1	0.583399	1.34848	GGAA		True
RBPJ	0.788323	0.561796			False
RBPMS	0.913385	0.51992			False
RCAN1	2.99512	1.33561			False
RCCD1	-1.79997	-1.39391	GGAA		True
RCL1	-0.670639	-0.702813			False
RCN1	0.700801	1.15343			False
RCN2	0.537527	0.783994			False
RCOR1	-1.36248	-0.841253	GGAA		True
RDH10	1.02232	1.57007		GGAA	True
RECQL4	-1.53003	-1.94698	GGAA	GGAA	True
REEP5	0.807114	0.875016			False
RELB	0.925711	0.933425			False
RELN	3.056	4.46784			False
REPS2	1.50891	3.21374			False
RERG	1.73286	2.69531			False
RET	-0.643554	-0.652048		GGAA (2-4)	True
RFC2	-1.20029	-1.17322	GGAA		True
RFC3	-1.25992	-1.43711	GGAA	GGAA	True
RFC4	-1.14879	-1.42083	GGAA	GGAA>4	True
RFC5	-1.22772	-1.17274			False
RFTN1	1.93878	3.32705	GGAA	GGAA	True
RFWD3	-0.829704	-1.04168	GGAA		True
RFX2	-0.670643	-0.840045			False
RFX3	1.04635	1.42217	GGAA (2-4)		True
RFXAP	-0.817409	-0.980081		GGAA	True
RGS10	1.14455	1.42784	GGAA		True
RGS20	2.03069	2.26559			False
RGS3	1.31091	2.09174			False
RGS6	3.79267	4.42131			False
RGS7BP	-5.04523	-2.96852	GGAA>4	GGAA	True
RGS9	2.09316	3.03616	GGAA	GGAA	True
RHBDF2	0.924431	0.988885			False
RHCG	-1.83882	-4.74086			False
RHOBTB1	1.79027	2.10459	GGAA		True
RHOH	-1.4621	-0.753012		GGAA	True
RHOQ	1.51344	1.99196	GGAA (2-4)		True
RIBC2	-1.33871	-1.99615		GGAA	True
RIF1	-0.793198	-0.940356		GGAA>4	True
RILPL2	1.52062	0.78139			False
RIMS3	-0.693854	-1.37187			False
RIN1	0.693894	2.03298		GGAA (2-4)	True
RIN2	1.72015	1.98424	GGAA (2-4)		True
RIN3	0.915552	0.925621			False
RIOK3	0.918638	1.08314	GGAA	GGAA>4	True
RIPK1	0.681979	0.715742			False
RIT1	0.543049	0.952023			False
RMI1	-0.807688	-1.14752	GGAA	GGAA (2-4)	True
RMI2	-1.16925	-1.87396		GGAA (2-4)	True
RNASEH2A	-1.08281	-1.6183		GGAA	True
RNASEH2B	-1.15064	-1.05018			False
RNASEH2C	-0.56309	-0.614456	GGAA (2-4)		True
RND3	1.85499	2.55619			False
RNF133	-2.19422	-2.04753			False
RNF144B	1.146	3.33899		GGAA	True
RNF148	-2.0441	-1.55986			False
RNF152	2.70887	1.31089		GGAA (2-4)	True
RNF168	-0.625125	-0.739653	GGAA		True
RNF175	-0.843513	-1.21351			False
RNF213	0.545901	0.874582	GGAA		True
RNF217	0.562305	0.691791		GGAA (2-4)	True
RNF24	0.809946	0.611532			False
RNFT2	-0.753954	-0.848871			False
ROBO1	1.6514	0.540811			False
ROBO2	-0.663929	-1.11218			False
ROBO4	4.05916	5.00901			False
ROCK1	0.54605	0.622741	GGAA		True
ROGDI	1.74783	1.10134			False
RPA2	-1.10661	-0.511668	GGAA (2-4)		True
RPA3	-0.837521	-1.52318		GGAA	True
RPAP1	-0.814619	-1.22678			False
RPL39L	-0.809552	-1.62573			False
RPP25	-1.10246	-0.930923		GGAA	True
RPP25L	-0.509122	-0.788591		GGAA (2-4)	True
RPP30	-0.615849	-0.729731			False
RPS15	-0.519761	-0.734426	GGAA	GGAA (2-4)	True
RPS6KA2-IT1	1.17569	3.35301			False
RPS6KC1	0.625664	1.06378			False
RPSAP52	1.02623	2.38909		GGAA (2-4)	True
RRAD	2.79894	5.74122			False
RRAGA	0.917075	0.58282	GGAA		True
RRAGC	0.515374	1.02654			False
RRAS2	1.51442	0.89693			False
RRBP1	0.729772	0.948393	GGAA		True
RRM1	-1.07984	-1.23863	GGAA		True
RRP7A	-0.640456	-0.586953			False
RRP9	-0.561425	-1.39154	GGAA		True
RSAD2	0.936341	1.67587			False
RSPH1	1.09808	2.58323			False
RSPH3	0.658634	0.69468	GGAA	GGAA	True
RSRC1	-0.58185	-0.939119		GGAA	True
RTKN2	-0.662861	-2.17243	GGAA		True
RTN1	3.78735	3.76833			False
RTN4	0.720925	1.44531		GGAA (2-4)	True
RTN4IP1	-1.04888	-0.575666			False
RTN4R	-0.942806	-1.06423			False
RTN4RL2	-1.68536	-1.49116			False
RTTN	-1.17178	-1.60134	GGAA		True
RUNX1	1.15948	2.81248			False
RUNX2	2.12618	2.73188			False
RUSC2	1.19941	0.541755	GGAA	GGAA	True
RUVBL1	-0.73631	-0.703957	GGAA	GGAA	True
RYR2	-2.2277	-1.20689			False
S100A10	3.83111	3.14139		GGAA	True
S100A11	1.61009	1.27361	GGAA	GGAA	True
S100A16	3.68818	4.41444		GGAA	True
S100A2	1.77004	1.78154	GGAA		True
S100A3	3.75109	3.2137			False
S100A4	2.6106	1.16746			False
S100A6	1.66375	2.75481			False
SAAL1	-0.738347	-1.26247	GGAA		True
SAC3D1	-0.945723	-1.32739			False
SAE1	-0.512827	-0.92141		GGAA	True
SALL2	-1.39016	-1.59008	GGAA (2-4)		True
SAMD3	2.12058	2.27613		GGAA>4	True
SAMD4A	1.00599	2.0551	GGAA	GGAA>4	True
SAMD9	1.04085	1.3707			False
SAMD9L	2.17601	2.9882			False
SAMHD1	0.54579	1.63177			False
SAPCD2	-1.2837	-1.6229			False
SASH1	0.877164	1.29031	GGAA		True
SAT1	2.18015	3.92692	GGAA		True
SATB2	1.24971	0.858772			False
SBDS	0.805672	0.760431			False
SCARB2	0.944022	1.33082			False
SCMH1	-0.605124	-0.882217	GGAA		True
SCML2	-0.878431	-1.08322	GGAA		True
SCN8A	0.997386	0.617293		GGAA	True
SCNN1B	-3.58298	-5.0792			False
SCNN1G	-5.19548	-3.13554	GGAA>4		True
SCPEP1	0.616278	1.29042			False
SCUBE1	inf	2.59014			False
SDC1	1.6285	0.997763			False
SDC2	1.34269	0.928417			False
SDC3	2.03852	2.78416		GGAA	True
SDC4	1.01317	1.26682	GGAA	GGAA	True
SEC24A	0.767794	1.47028	GGAA		True
SEC24D	1.60319	1.44909			False
SEC61A1	0.555333	0.866962	GGAA (2-4)	GGAA (2-4)	True
SEC61G	0.686559	0.685401		GGAA	True
SEL1L	0.776741	1.09782			False
SELPLG	2.52425	4.15556		GGAA	True
SEMA3A	1.93204	0.638783			False
SEMA3B	1.75056	1.22208			False
SEMA5B	-1.74439	-2.65823		GGAA	True
SEMA6D	1.24099	1.3115			False
SENP1	-0.703868	-0.52855	GGAA (2-4)		True
SERINC1	0.680894	1.1574	GGAA (2-4)		True
SERINC2	2.01327	2.75407		GGAA	True
SERINC3	0.588047	1.16785	GGAA (2-4)	GGAA (2-4)	True
SERP2	0.962185	1.7817			False
SERPINB6	1.1826	1.23879			False
SERPIND1	0.587912	4.59725		GGAA	True
SERPINE1	4.52484	4.86989	GGAA	GGAA	True
SERPINE2	1.96496	1.90038	GGAA	GGAA>4	True
SERPING1	2.44935	0.806115		GGAA	True
SERPINH1	0.678381	0.964989	GGAA		True
SERTM1	-3.03117	-1.31599		GGAA>4	True
SFMBT1	-0.913326	-1.27282			False
SFXN2	-0.756571	-2.28526			False
SFXN3	0.884876	1.82651		GGAA	True
SFXN4	-0.896641	-1.11557			False
SGCB	1.27924	0.950945			False
SGK1	1.30043	1.68434			False
SGMS2	0.735576	1.51737			False
SGSH	0.574808	0.668894	GGAA	GGAA	True
SH3BGRL3	1.28593	1.41505			False
SH3BP5	0.988764	0.827082	GGAA (2-4)	GGAA	True
[truncated: 539 more rows]
