# Supplementary material for: STAG2 loss in Ewing sarcoma alters enhancer-promoter contacts dependent and independent of EWS::FLI1
Source: EMBO Rep. 2024 Nov 1;25(12):5537–60. doi: 10.1038/s44319-024-00303-6 (PMC11624272; doi:10.1038/s44319-024-00303-6)
Supplement: Supplementary file 8 — Dataset EV4 [file 44319_2024_303_MOESM8_ESM.xlsx]

## Sheet: Sheet1
Dataset EV4. Differentially expressed genes (DEGs) in PRC2 deficient A673 cells
G	SUZ12_log2FoldChange	SUZ12_padj	EZH2_log2FoldChange	EZH2_padj
A2M	8.20823	1.68905e-10	6.84928	2.75116e-07
A2M-AS1	5.47742	0.00594541	5.06182	0.0153413
A2ML1	3.03262	7.47376e-05	2.47746	0.00226424
A4GALT	1.48722	7.89785e-05	1.26233	0.0014597
AADAT	1.66193	0.00189974	1.39062	0.014622
AATK	2.66622	0.000151193	2.42904	0.000929959
ABCA1	4.33127	3.29198e-05	3.8635	0.000365197
ABCA11P	-0.796738	0.00461576	-0.945027	0.000789831
ABCA5	1.78604	0.0226012	1.7735	0.0284823
ABCB1	5.38602	0.00444875	5.29791	0.00679892
ABCB6	0.6714	0.000238677	0.577364	0.00272663
ABCC3	2.05387	0.0479088	2.13174	0.0452862
ABCD1	1.40032	0.00109911	1.11988	0.0151392
ABHD17C	1.93834	9.51526e-06	1.66464	0.00027223
ABHD4	-0.481127	0.0104864	-0.613758	0.00092853
ABI3	1.61481	8.68091e-06	2.19585	6.58045e-10
ABLIM2	1.72673	0.00117437	1.28645	0.0267766
ACACB	2.30226	6.98934e-08	2.12584	1.23233e-06
ACADL	7.17045	0.0013797	6.27665	0.00820767
ACE	3.674	1.56812e-08	3.38527	3.8107e-07
ACHE	2.67242	2.33e-07	2.04201	0.000221267
ACKR3	5.60664	1.36466e-11	5.39015	1.89584e-10
ACSF2	2.20076	0.00472064	1.72114	0.0409411
ACSL1	5.0172	5.05008e-07	4.81437	2.4513e-06
ACSS1	3.27567	5.36075e-10	2.92076	7.6429e-08
ACTB	-0.915394	0.00280587	-0.881386	0.00553531
ACTG1	-0.886521	0.00833974	-0.86487	0.0130113
ACTN4	-0.995728	0.000136224	-0.872668	0.00141319
ACVR1B	0.583114	0.0111839	0.493143	0.0443495
ACVRL1	5.48862	0.000123499	5.96509	3.61131e-05
ADAM19	-2.0184	0.00045301	-1.62849	0.00779677
ADAM23	7.77591	4.11248e-19	8.06012	2.83627e-20
ADAMTS16	-3.55685	0.000350263	-2.07343	0.0320861
ADAMTSL4	6.64052	0.000267211	4.85631	0.015198
ADAMTSL5	2.06318	0.0207289	2.65826	0.00216367
ADAP1	-2.36353	7.60637e-08	-2.19347	1.07772e-06
ADARB2	9.96492	5.66211e-12	8.98762	1.4257e-09
ADCK2	1.296	0.000339072	1.16119	0.00213057
ADCY1	5.65404	8.53691e-13	3.54541	3.462e-05
ADCY4	2.40272	0.0210497	2.72862	0.00918033
ADCY6	1.25881	0.025758	1.32294	0.0219215
ADCY7	1.05831	0.0153945	1.57372	0.000159128
ADCYAP1R1	5.16055	0.000119537	3.2389	0.0333077
ADD1	-0.313324	0.00449018	-0.318448	0.00487608
ADD2	8.54032	1.34367e-28	7.96384	2.11888e-24
ADGRA1	4.03929	4.77406e-12	3.51772	5.10116e-09
ADGRA1-AS1	4.07612	0.00112039	3.70816	0.00479028
ADGRA2	-0.651182	0.0341128	-0.720958	0.0204471
ADGRE1	4.96174	0.000312565	3.93824	0.0081245
ADGRE2	4.06196	3.67054e-05	3.51416	0.000660569
ADGRF3	3.09174	1.77712e-05	2.85696	0.000128577
ADGRF5	5.94306	0.000799048	6.58798	0.000213814
ADGRL2	7.54227	7.47928e-16	7.82896	8.05794e-17
ADIPOQ	5.31419	0.011192	4.56131	0.0430475
ADK	-0.643572	0.00203646	-0.753501	0.000292504
ADM	-2.25004	0.000455513	-1.50305	0.0318822
ADM2	2.13326	0.00251899	2.1663	0.00277127
ADPGK	-0.647396	0.00481533	-0.51654	0.0364866
ADRA1B	6.19612	0.000839948	6.08475	0.00144663
ADRA2C	1.68408	5.86132e-07	1.18919	0.00102673
ADRB3	0.67117	0.0247984	0.832985	0.00487608
ADSS1	4.40486	0.00257271	3.40729	0.0321266
AEBP1	1.08468	0.00149223	0.751031	0.0467936
AFAP1	-0.548975	0.000501442	-0.616353	0.000105912
AFAP1L1	6.43281	2.74673e-05	5.78624	0.000290592
AFF1	-1.01245	8.11718e-06	-1.20738	9.83056e-08
AFF1-AS1	-1.76152	0.00225072	-1.99498	0.000732068
AGAP2	2.87641	9.15581e-07	2.06956	0.00103033
AIF1	4.04418	0.0151439	4.27163	0.0117304
AJUBA	-2.05335	2.34646e-10	-1.05837	0.00342306
AK4	2.7782	2.38743e-06	2.50155	4.00653e-05
AKIP1	-0.506556	0.0244954	-0.527899	0.0222598
AKR1B1	-0.631114	0.00770468	-0.700346	0.00343025
AKR1B10	2.32873	0.0124898	2.14723	0.0281538
AKR1C3	-1.24889	0.000122749	-0.752573	0.0399802
ALCAM	-1.94294	4.76763e-07	-1.67872	2.79552e-05
ALDH18A1	-0.513495	3.57017e-06	-0.588804	1.104e-07
ALDH2	1.44159	0.00882775	1.34417	0.0195895
ALDH5A1	2.57615	2.07622e-07	2.0509	8.34933e-05
ALDOC	3.22896	0.00138606	2.68053	0.0127315
ALG1	-0.846821	0.0111857	-0.718724	0.0431234
ALG9	-0.349097	0.0170266	-0.365254	0.014622
ALK	1.74714	3.84134e-06	1.63053	2.84637e-05
ALOX12P2	7.20672	2.17639e-06	6.72323	1.81082e-05
ALOX15B	5.33617	3.47358e-06	4.25192	0.000463345
ALPK1	1.82504	0.0131231	1.71044	0.0261798
ALS2CL	5.45732	1.46239e-05	4.79745	0.00025928
AMDHD1	3.14792	0.00693357	2.76653	0.0261798
AMER2	1.55127	0.0121673	1.50445	0.0191938
AMIGO1	1.0091	0.0089736	0.911818	0.0253246
AMIGO2	-1.74188	4.85375e-06	-1.81846	2.5625e-06
AMMECR1L	-0.38568	0.00863928	-0.329822	0.034804
AMN1	1.61628	1.07916e-06	1.11097	0.00195587
AMOT	-1.9782	5.8401e-05	-1.93435	0.000128577
AMOTL2	-2.57052	8.57716e-08	-1.67809	0.00120799
AMPD1	2.93312	5.81983e-05	3.26163	8.37835e-06
AMPD3	4.56895	0.000159797	4.43214	0.000369145
ANAPC1	-0.465695	0.0102754	-0.574147	0.00141319
ANAPC7	-0.439563	0.0175924	-0.457901	0.0155164
ANGPT1	-1.23878	0.0164407	-1.63829	0.00121587
ANGPTL2	1.53923	0.0409159	1.59651	0.038715
ANGPTL6	3.14735	0.00769206	2.52861	0.0499062
ANK3	-1.60257	0.0248537	-1.47706	0.0485487
ANKEF1	1.82661	0.00161837	1.41633	0.0243644
ANKFY1	-0.439358	0.0102058	-0.459155	0.00877871
ANKH	5.24947	5.82372e-07	5.19039	1.2572e-06
ANKRD13B	-0.606995	0.018419	-0.714352	0.00556566
ANKRD18B	7.3107	5.4357e-06	6.78606	4.51527e-05
ANKRD18DP	1.40163	0.0481891	2.23073	0.000655337
ANKRD20A19P	5.74326	0.000980149	4.57074	0.0147955
ANKRD24	2.06448	2.096e-07	1.92822	2.23181e-06
ANKRD29	2.31932	0.0043469	1.82067	0.0382928
ANKRD31	1.83729	0.0282851	1.73804	0.047662
ANKRD33B	2.48028	2.82459e-13	1.69663	2.97917e-06
ANKRD44	-0.9302	0.000608491	-0.619764	0.0383149
ANKRD52	-0.730918	0.00159971	-0.503625	0.0490392
ANO9	6.75876	0.00030046	5.48042	0.00656479
ANOS1	7.83587	0.000448998	6.43662	0.00706093
ANPEP	3.054	4.88184e-05	1.83625	0.0314672
ANXA11	-0.671798	9.09072e-05	-0.562227	0.0018844
ANXA2	-1.13313	1.64232e-06	-0.715092	0.00603402
ANXA4	1.09962	0.0249503	1.09246	0.0312483
AP1S1	0.511038	0.0134738	0.638995	0.00172688
AP2M1	-0.806678	0.000410907	-0.666489	0.00608438
AP3D1	-0.334525	0.0415055	-0.413742	0.0110194
AP4B1	0.683653	0.00134568	0.703245	0.00123904
AP5Z1	-0.829866	0.00391566	-0.753175	0.0123882
APBA2	3.19836	0.00176958	2.69777	0.0130878
APBB1	1.12892	4.14345e-06	1.07132	2.13417e-05
APEH	0.549466	5.24024e-05	0.41006	0.00518929
APELA	1.76843	0.00132935	2.00105	0.000292304
APLP1	1.72617	0.000109824	1.00289	0.048116
APOBEC3D	2.85297	0.000571382	2.65031	0.00209962
APOBEC3F	2.66495	0.0165047	2.64252	0.0214705
APOBEC3G	3.72234	0.00595812	3.4164	0.0160286
APOE	4.38979	1.16811e-12	4.13084	6.03777e-11
APOH	2.62697	0.000217022	2.41499	0.00111076
APOLD1	-1.41552	0.0075597	-1.13308	0.0462665
APP	-0.864197	3.29263e-07	-0.610447	0.000754002
AQP10	6.10906	0.0367416	5.95931	0.049547
AQP3	3.09637	0.00112137	3.54568	0.000173842
ARAP2	6.32186	0.00100813	5.09316	0.0137019
ARAP3	3.05741	0.00247128	2.29704	0.0369759
ARFGEF3	4.59867	0.000890902	4.91514	0.0004447
ARHGAP27	2.78324	0.00964003	2.54085	0.0252098
ARHGAP29	-1.69298	0.000531063	-1.44152	0.00519995
ARHGAP31	1.83772	7.01375e-05	1.92788	4.0042e-05
ARHGAP40	4.60244	0.0284485	4.9285	0.0209527
ARHGAP9	4.44921	1.57163e-06	3.68342	0.000158832
ARHGDIB	0.828909	0.00403482	1.07254	0.000146689
ARHGEF1	0.512653	0.0379237	0.529529	0.0367656
ARHGEF28	-4.55377	3.12025e-12	-4.20703	8.80546e-11
ARHGEF4	3.43682	5.53931e-07	1.90203	0.0146294
ARHGEF5	0.857269	0.0214863	0.82951	0.0327609
ARID3B	0.6508	0.000412072	0.477843	0.0175341
ARID5A	0.954095	0.0121815	0.999957	0.0102221
ARID5B	-0.726339	1.24519e-05	-0.721954	2.18958e-05
ARL13B	-0.68535	0.000412072	-0.467283	0.0281493
ARL6IP1	-0.42496	0.025989	-0.475346	0.013676
ARMCX1	0.8788	0.0252487	0.92326	0.0215743
ARMCX5	-0.858189	0.00290382	-0.700685	0.0228969
ARMH1	3.36249	0.00633135	3.60521	0.00388004
ARNT2	5.29314	2.17481e-07	5.09664	1.01812e-06
ARNTL	2.09022	2.83947e-08	2.23986	3.4944e-09
ARRDC4	4.28151	0.000934032	3.97352	0.00319094
ARSJ	-3.52261	1.35559e-10	-2.31065	3.31351e-05
ARTN	1.56037	0.000248142	1.55899	0.000343642
ASAH2B	0.748964	0.00703244	0.710644	0.0142321
ASB6	-0.725001	1.36187e-05	-0.48378	0.0079788
ASPHD2	2.22663	0.000125872	1.7295	0.00576321
ASPN	-7.04743	0.000760109	-3.78248	0.0498155
ASS1	3.79081	0.000834877	3.58679	0.00227577
ATAD3A	-0.581362	0.0466315	-0.61286	0.0404238
ATAD3B	-1.03248	0.0162635	-0.916806	0.0431548
ATAT1	-0.594444	0.00692727	-0.465266	0.0499528
ATG4A	0.733153	0.00789381	0.857897	0.00181912
ATN1	-0.5097	0.0152658	-0.510757	0.0183556
ATOH8	-1.15303	0.0213306	-1.48987	0.00261496
ATP11A	3.18763	7.6895e-15	2.78729	4.10231e-11
ATP12A	6.35363	0.00128617	5.49452	0.00895061
ATP13A4	3.33181	0.00573868	4.19795	0.000343642
ATP1A3	3.6119	1.46056e-11	2.9783	7.98534e-08
ATP1B1	-1.49419	0.000797033	-1.15953	0.0155205
ATP1B2	4.12487	1.46056e-11	3.71368	3.425e-09
ATP2A3	5.50681	1.10098e-15	4.49786	2.52021e-10
ATP2B3	4.50995	0.000877648	4.23393	0.00267571
ATP8A1	6.56628	7.67174e-11	5.29022	5.50385e-07
ATP8A2	4.46994	9.39736e-10	3.53858	3.80902e-06
ATXN10	-0.304285	0.0300789	-0.398622	0.0036817
AVPR1A	2.14236	0.0322434	2.91886	0.00258976
AXL	1.98204	0.00133083	1.69981	0.00944558
AZGP1	5.05286	3.03714e-08	4.38094	3.65932e-06
B3GALNT1	4.62512	1.45999e-05	3.92107	0.000447592
B3GALNT2	-0.413413	0.00966022	-0.346072	0.0419113
B3GAT1	4.67411	1.52256e-11	3.78553	1.66283e-07
B4GALT6	4.4512	0.00281156	3.76718	0.0174447
BAIAP2-DT	1.19685	2.45925e-07	1.00074	3.56173e-05
BAIAP2L1	4.68643	5.22703e-11	3.79454	3.27303e-07
BAIAP3	2.65613	3.95841e-07	2.36722	1.29191e-05
BANF1	-0.406143	0.00821696	-0.375202	0.0197252
BARHL1	5.1491	0.0217391	4.72649	0.0455773
BATF3	2.13371	0.00296569	1.71053	0.0269168
BAZ1B	-0.47209	0.0112825	-0.586552	0.00145706
BCAM	2.97794	0.000127526	2.27345	0.0067276
BCAN	4.65833	0.00664289	5.28565	0.00202366
BCAR1	-1.31355	9.51899e-06	-0.972242	0.00221868
BCAT1	-0.676431	0.00846022	-0.597242	0.0278215
BCKDHB	1.09047	0.00139305	1.42581	2.13777e-05
BCL11A	7.9845	3.95841e-07	6.44896	0.000101225
BCL2	-1.35227	0.000155028	-1.1018	0.0036297
BCL3	1.96279	9.34608e-05	1.89371	0.000245625
BCL6	1.10756	0.000777475	0.945281	0.00679892
BCL7A	-0.423504	0.0464589	-0.521322	0.0136387
BCORL1	0.834022	0.0175507	0.777111	0.0345367
BCR	-0.417321	0.0284538	-0.776219	1.10618e-05
BDKRB2	2.87477	0.00598943	3.50188	0.000701006
BDNF	3.96476	1.79447e-05	4.26965	4.68358e-06
BDNF-AS	3.28463	0.00328549	3.71854	0.000885219
BEAN1	6.73058	0.000834877	4.61158	0.0423866
BEGAIN	3.85268	7.20006e-14	3.68664	2.05613e-12
BEND7	1.56331	0.00072488	1.47953	0.00202366
BEST1	2.09322	0.0086305	2.53278	0.00136602
BEX1	2.23765	1.06307e-05	2.4385	1.95529e-06
BEX2	1.54667	0.0137864	1.63469	0.0107622
BGN	-3.39792	2.93e-05	-2.22238	0.0131839
BHLHE22	-1.76529	0.00087632	-2.05365	0.0001167
BHLHE40	3.21922	4.90599e-12	3.23332	8.0171e-12
BHLHE41	1.72108	0.00592577	1.72614	0.0074035
BICC1	3.63904	2.79953e-07	3.44113	2.10592e-06
BICDL1	3.82839	3.04738e-08	3.15695	1.23292e-05
BLACAT1	4.93515	1.56812e-08	5.20224	3.4966e-09
BLVRA	1.68242	0.00745526	1.63315	0.0122393
BLVRB	1.54311	0.000338254	1.39334	0.00192097
BMP2	7.25176	5.97618e-08	6.0131	1.65844e-05
BMP4	6.68148	0.000591752	5.6352	0.00674281
BMP8B	7.28149	4.77343e-06	5.37564	0.00178038
BMPR2	-0.560444	0.00491023	-0.570946	0.00523201
BNC1	3.68184	0.00129622	3.50455	0.00316652
BRD1	-0.302748	0.0138113	-0.336746	0.00683408
BRD7	-0.342579	0.0114537	-0.320087	0.0240566
BRINP1	7.88098	7.61341e-12	7.08896	1.97076e-09
BRK1	-0.276456	0.0295926	-0.262237	0.0477702
BRSK2	4.39676	4.00616e-11	2.75127	0.00013546
BTBD17	3.15325	4.0357e-05	3.22073	3.87085e-05
BTG2	1.55982	0.000205407	1.85736	9.22321e-06
BVES	3.89214	0.00120698	4.31194	0.000351299
C11orf96	2.69722	0.00101511	2.85852	0.000582142
C12orf66	0.561469	0.0198019	0.555633	0.0258202
C14orf39	3.27025	8.97154e-06	3.02943	7.03091e-05
C16orf74	1.80334	0.00328473	2.0234	0.00100895
C17orf113	2.70352	0.0261603	2.54585	0.0454246
C19orf81	2.11824	2.53272e-05	1.84397	0.000465099
C1GALT1	1.08381	0.000389203	1.12551	0.000289313
C1orf115	4.16348	0.000227921	3.46729	0.00384599
C1orf116	4.66219	0.000323757	5.2556	5.27084e-05
C1orf127	4.00754	1.13852e-05	3.84297	4.36128e-05
C1orf220	2.60847	0.00274522	2.87409	0.00100021
C1orf61	7.03992	1.62063e-06	6.30904	3.38265e-05
C1orf74	0.783828	0.012197	0.720356	0.0282741
C1QL1	2.27038	8.10849e-07	1.85101	0.000128068
C1QL2	2.45426	0.00597927	2.98753	0.000681531
C1QTNF12	3.65545	0.00119096	2.60734	0.0364874
C1QTNF3	1.2853	8.99349e-05	1.48587	5.06279e-06
C1QTNF6	4.12913	0.000208988	3.46647	0.00326943
C1RL	4.92554	0.00209011	3.52337	0.0459485
C1S	1.82412	0.0161392	1.83722	0.0186217
C22orf34	4.25222	4.43438e-05	4.26315	6.28373e-05
C2CD4C	2.40959	3.12124e-06	1.54869	0.00665546
C2CD4D-AS1	5.97803	8.57399e-07	5.71782	4.31527e-06
C2orf27A	1.94085	1.77988e-08	1.71604	1.53842e-06
C3AR1	4.15418	7.0643e-05	4.4411	2.73136e-05
C3orf18	2.13237	0.0108373	1.94849	0.0267756
C3orf52	2.76765	3.27333e-06	2.39306	0.000121912
C3orf67	3.68512	2.93e-05	3.48475	0.000130542
C3orf70	7.29931	7.16681e-06	7.23561	1.35221e-05
C5AR2	2.14372	0.027805	2.22485	0.0258302
C5orf63	1.43598	0.00107096	0.99655	0.0410068
C6orf89	0.505751	0.013006	0.527947	0.0112592
C7orf31	2.88889	6.31532e-07	2.82498	1.86965e-06
C7orf33	5.06695	0.0223839	5.55432	0.0130185
C8orf49	7.57451	2.05131e-05	6.97911	0.000152947
C8orf58	-1.11019	8.16825e-06	-0.638692	0.0211813
C9orf135-DT	-6.59909	3.8124e-05	-2.25157	0.0443495
C9orf16	0.564666	0.0264124	0.643844	0.0117767
C9orf72	0.971451	4.83229e-05	1.0261	2.31743e-05
CA13	3.29623	3.48908e-05	3.35291	3.63047e-05
CA8	2.81757	1.14649e-05	2.71824	3.77409e-05
CA9	6.94679	0.0479088	8.08618	0.0217659
CABLES1	-0.976296	0.0455593	-1.6809	0.000248543
CACNA1A	3.01644	1.24784e-07	3.15636	4.0986e-08
CACNA1C	-2.46742	0.0130912	-4.08442	3.33876e-05
CACNA1G	1.97514	7.65101e-05	2.02884	6.77179e-05
CACNA1H	1.48868	1.06016e-05	1.07855	0.00310726
CACNA1I	4.62768	8.67841e-10	3.7853	1.49206e-06
CACNA2D1	-0.698357	0.00510016	-0.547249	0.0418623
CACNA2D2	5.15036	2.20438e-06	4.32642	0.000150888
CACNG3	4.72562	1.09771e-08	4.55111	6.82626e-08
CACNG7	6.63411	0.000216553	4.33175	0.031331
CACNG8	5.96367	2.8276e-09	5.38653	1.79262e-07
CADM1	3.77994	7.16681e-06	2.98134	0.000869967
CADM3	5.0048	0.0354676	5.12764	0.035959
CALB1	5.54336	5.99005e-06	4.77325	0.000198333
CALD1	-1.23085	0.000197455	-1.42096	1.81082e-05
CALY	3.41179	0.0217359	3.32455	0.0314672
CAMK1G	1.9875	0.000946184	1.58085	0.0143334
CAMK2B	2.92727	0.00805773	2.69927	0.0202845
CAMK2D	-1.22044	7.56852e-10	-1.10046	6.49645e-08
CAMK2N1	4.67857	2.5193e-07	4.12354	1.22552e-05
CAMK4	6.10837	3.19117e-16	5.80306	2.02381e-14
CAMSAP1	-0.268485	0.0244098	-0.439302	9.74719e-05
CAMSAP3	2.9706	0.000111419	2.34216	0.00448589
CAMTA2	1.11275	1.09055e-06	0.771119	0.00184352
CAPN1	0.568222	0.0118911	0.619275	0.00697704
CARD10	2.77137	0.00128517	2.60268	0.00368071
CARD11	5.52246	1.76601e-05	5.12862	0.000115263
CARD19	0.71863	0.0263407	0.68232	0.0432554
CASD1	-0.667046	0.000883888	-0.556577	0.00888593
CASP10	2.55043	2.0381e-05	2.49906	4.72536e-05
CASP2	-0.948625	2.73954e-05	-1.0566	3.54708e-06
CASZ1	3.21252	2.47053e-07	2.33291	0.000466288
CAV1	-1.13692	4.04546e-13	-1.00486	4.21335e-10
CBARP	0.991561	0.000346446	0.818586	0.00561456
CBFA2T3	3.59872	9.80347e-07	2.47327	0.00214662
CBLN2	-2.63745	0.00568389	-3.10322	0.00123905
CBR3	1.29133	0.00297739	1.10496	0.0167729
CBX1	-0.474654	0.00259153	-0.639397	3.33876e-05
CC2D2A	-0.63788	0.00809362	-0.681941	0.0054931
CCDC102B	-1.42968	0.0195817	-1.60367	0.00963656
CCDC110	4.15116	0.0236909	3.98931	0.0371605
CCDC136	3.00342	0.000262587	2.25804	0.0112592
CCDC144NL-AS1	3.7795	0.000232847	2.29724	0.0491631
CCDC149	3.91278	0.00012795	3.14635	0.00397002
CCDC15	0.973535	0.00382417	1.01223	0.00320101
CCDC155	4.39225	3.28998e-06	4.33191	7.00911e-06
CCDC178	5.79424	0.00280815	4.99973	0.0159096
CCDC186	0.836503	0.007135	0.825676	0.0102659
CCDC3	2.16258	4.15425e-05	1.56912	0.00618395
CCDC42	3.70095	0.000280601	3.04327	0.00546058
CCDC50	-0.474758	0.00869351	-0.507775	0.00592212
CCDC69	4.49877	0.000736114	4.16219	0.00276154
CCDC92B	6.09916	0.0013997	4.39598	0.0405413
CCHCR1	0.482912	0.00607329	0.397028	0.0354993
CCKAR	3.01873	0.00881158	2.60882	0.0342488
CCL28	6.0053	0.000108613	4.89371	0.00327746
CCM2L	6.45197	0.000541899	5.27706	0.00838095
CCN1	-2.44584	1.99592e-07	-1.91503	0.000105062
CCNA1	1.62722	0.00026549	1.05973	0.0345941
CCND2	9.69256	3.05083e-13	9.56058	1.37927e-12
CCNI	-0.56978	2.80545e-05	-0.75367	2.03169e-08
CCR7	4.42136	6.33581e-09	3.94144	5.73003e-07
CD200R1	3.90103	0.0443978	4.37112	0.0247917
CD320	-0.7829	0.0212082	-0.735801	0.0381995
CD53	4.99595	4.04057e-05	5.40946	1.03955e-05
CD55	5.10958	3.76517e-10	5.1024	7.9153e-10
CD70	3.92916	8.20841e-13	3.06239	9.83056e-08
CD79A	1.69367	0.000403303	1.80872	0.000189433
CD83	2.06013	3.42461e-07	2.2183	5.00943e-08
CD9	5.48271	2.03462e-09	5.00764	9.74653e-08
CD93	6.61075	0.000771642	6.3252	0.00188514
CDC42EP1	5.23907	1.59053e-06	4.60935	4.77001e-05
CDCA7L	-1.05843	0.00549258	-1.1555	0.00277127
CDH13	4.30442	0.000214343	4.54358	0.000118896
CDH2	-3.63463	3.92172e-23	-3.19277	7.62407e-18
CDH20	4.07197	0.00366835	4.22461	0.00314402
CDH23	1.71855	0.00135296	1.28002	0.0283734
CDH24	-1.56324	2.53861e-12	-1.32494	8.1051e-09
CDH6	-2.23314	0.000972464	-1.84418	0.0102002
CDK14	-0.611922	0.000312097	-0.662315	0.000115641
CDK15	3.23698	0.00361126	3.32928	0.00338513
CDK2AP1	-1.28551	1.05791e-07	-1.1804	1.96179e-06
CDK5R2	4.50317	0.000336264	4.61181	0.000307504
CDKL2	2.4893	0.000106102	2.02247	0.00319094
CDKN1A	2.36377	0.000299391	2.84778	1.21323e-05
CDKN1C	2.70885	0.000337782	1.81639	0.0306188
CDKN2D	0.588878	0.0285049	0.945386	0.000172604
CDO1	4.10712	1.43822e-06	3.73301	2.33552e-05
CDON	-0.836104	0.0241675	-1.14315	0.00154171
CDS1	1.73538	0.00117437	1.28034	0.0285141
CDYL	0.339752	0.0410039	0.449462	0.00570314
CDYL2	4.94589	9.10541e-07	4.08273	0.000114391
CEBPA	3.96659	3.98306e-10	3.3593	3.23141e-07
CEBPA-DT	4.31224	5.76109e-06	3.81924	0.000119896
CEBPB	1.44409	7.96258e-06	0.80551	0.0280689
CECR7	2.89525	0.0011796	2.355	0.0140123
CELF2	7.68557	1.54156e-05	7.21276	8.60637e-05
CENPM	-0.540706	0.0213211	-0.562576	0.0194387
CENPP	-0.50938	0.00806991	-0.664291	0.00045425
CEP85L	1.12121	0.000644995	1.2302	0.000200987
CEP89	-0.470752	0.0217431	-0.573713	0.00500394
CER1	-3.4652	7.14404e-16	-1.14959	0.0185041
CERCAM	1.11341	0.0129309	1.05131	0.0246199
CERK	-0.562723	0.000143026	-0.43869	0.00569094
CERKL	2.23079	0.00624166	1.94814	0.0249034
CERS4	3.62276	5.94512e-07	2.90023	0.000144683
CERS6	1.41991	1.40424e-11	1.23934	1.04505e-08
CES1	1.00781	0.0432833	1.08421	0.0330562
CES3	2.56806	0.00138606	2.35587	0.00509997
CFAP46	3.73166	5.71035e-11	2.9887	6.45888e-07
CFH	8.47814	4.66323e-05	8.08011	0.00016155
CFI	3.81829	0.00472781	4.42231	0.000968951
CGREF1	2.02739	0.000223448	1.25301	0.0426321
CHAT	3.16697	0.00297941	3.30247	0.00237548
CHCHD10	0.811259	0.000346512	0.557329	0.0259278
CHDH	6.45853	1.11105e-08	4.68154	0.000111653
CHGB	3.26402	3.91321e-08	3.11213	2.96542e-07
CHMP4A	-0.422686	0.0363252	-0.428619	0.0391712
CHN1	-0.622148	0.00418464	-0.470459	0.0458679
CHRD	4.93784	0.00433796	3.95302	0.0347478
CHRM2	4.1126	5.20438e-06	3.69398	8.21464e-05
CHRNB2	2.09348	0.000614959	1.87356	0.00346827
CHST1	3.19142	2.64997e-05	3.04813	9.78221e-05
CHST11	3.00967	0.00063045	2.64126	0.00441934
CHST8	4.46978	2.90852e-10	3.79782	2.27365e-07
CHSY1	-0.413692	0.0203807	-0.537879	0.00211804
CHSY3	5.8168	0.000845644	6.05545	0.000631221
CIB4	3.2989	0.00347787	3.52678	0.00202113
CIZ1	-0.589575	4.97781e-08	-0.551934	6.06068e-07
CKB	1.95801	1.99042e-24	1.55478	2.79624e-15
CKM	3.99658	0.00562809	3.37007	0.0287749
CKMT1B	3.12256	0.00867262	2.64133	0.0382928
CLCA2	6.46676	0.00632872	5.28116	0.0383718
CLCF1	1.68095	0.00791988	1.82653	0.0043476
CLCN7	-0.466257	0.00351228	-0.452407	0.00627263
CLDN4	3.29498	0.0252546	3.45262	0.0218332
CLDN5	4.2682	5.39402e-05	3.40341	0.00266059
CLDN7	5.40379	0.00187383	4.79172	0.00901871
CLEC11A	1.70843	3.49275e-05	1.90331	4.53121e-06
CLEC16A	-0.465055	0.00990261	-0.566876	0.00158648
CLEC7A	4.47871	0.0178713	4.88506	0.0106721
CLIC6	7.50501	6.22241e-05	6.71542	0.000598626
CLMN	1.48713	0.00526154	1.17973	0.0402084
CLN6	-0.619263	0.0282698	-0.626235	0.031366
CLNS1A	-0.566147	0.00291339	-0.572137	0.00337836
CLSTN2	1.9422	2.68946e-05	1.5916	0.00111569
CLSTN3	2.77951	5.10486e-07	2.3933	3.27588e-05
CLUL1	3.55042	1.87483e-05	3.3408	9.60987e-05
CMAS	0.700627	1.62847e-07	0.596165	1.81082e-05
CMIP	1.94468	1.0219e-14	1.57987	1.29504e-09
CMSS1	-0.285194	0.0416499	-0.440997	0.000924888
CMTM7	5.57853	1.3808e-06	4.99809	3.04947e-05
CNKSR2	4.4742	0.00918498	3.8607	0.0357495
CNMD	3.41001	0.000112077	3.65365	4.3793e-05
CNN2	-1.5779	0.000259503	-1.09361	0.0212057
CNN3	-0.901568	4.91946e-05	-0.88172	0.000110855
CNNM1	10.0665	0.00019079	8.82008	0.00181353
CNOT2	-0.370405	0.00117951	-0.401345	0.00051081
CNP	-0.268461	0.0232261	-0.28782	0.0169796
CNPY1	9.12169	5.37911e-11	9.14777	9.23784e-11
CNPY4	-0.706498	0.000473097	-0.624854	0.00314602
CNTN5	2.70923	0.00137637	2.6179	0.00283446
CNTNAP3B	7.16685	0.000412072	6.81347	0.00117553
CNTNAP3P2	4.23478	0.00914728	3.78119	0.0283676
COCH	-0.75805	0.00206206	-0.627702	0.0166981
COG7	0.324413	0.0199078	0.317905	0.0276114
COL11A2	2.51041	5.97618e-08	1.54542	0.00272245
COL14A1	5.50616	0.00238911	4.73798	0.0142456
COL15A1	5.90922	3.42461e-07	5.36339	7.6258e-06
COL1A2	-1.6261	0.00119286	-1.59058	0.00210331
COL25A1	1.5822	5.35283e-05	1.63313	4.20499e-05
COL26A1	-2.06748	0.0220368	-3.15979	0.000292674
COL28A1	3.18282	0.000577473	3.27662	0.000498327
COL3A1	-4.11427	1.25004e-09	-2.41747	0.0011177
COL4A5	9.76776	7.68653e-06	9.70249	1.36545e-05
COL5A1	-1.56575	0.000162844	-1.09868	0.0155205
COL5A2	-1.54695	8.74933e-05	-1.10427	0.0101246
COL6A3	2.4092	5.38147e-05	2.48889	4.16109e-05
COL6A5	7.11381	0.000122749	6.29144	0.00121247
COL8A1	-2.26248	0.00770468	-2.88966	0.00075829
COL9A1	7.17781	0.000355286	5.8874	0.00632895
COL9A2	1.98799	0.000109296	2.08892	6.33027e-05
COLEC12	2.9368	0.000566745	2.0983	0.0245852
COLQ	2.94322	0.0173955	3.10305	0.0136792
COMMD4	-0.69871	0.00828753	-0.619679	0.0265159
COMP	3.74952	0.00503512	3.55926	0.0107123
COPS7B	-0.225628	0.0479882	-0.36241	0.000789831
COPZ1	-0.441571	0.00637334	-0.485982	0.00303995
CORO1C	-0.515011	0.00275759	-0.454655	0.0121533
CORO2A	1.49986	0.00501782	1.19991	0.0371767
CPAMD8	5.86234	1.56694e-05	3.978	0.00818643
CPEB1	6.21683	4.26015e-12	5.32147	9.88673e-09
CPEB4	2.54039	0.000219984	2.69398	0.000112538
CPLX2	6.06908	4.69767e-17	5.25385	1.433e-12
CPLX3	3.66737	0.0233713	3.69678	0.0265412
CPNE1	-0.45031	0.00539044	-0.433458	0.00985962
CPNE4	3.91113	3.10891e-06	3.24376	0.000220612
CPNE5	4.01601	0.00469063	3.08014	0.0478482
CPNE8	7.35084	0.00022849	8.247	3.96302e-05
CPS1	3.09695	0.00455059	2.34443	0.0490392
CPT2	0.517985	0.00387206	0.488848	0.0088553
CRABP2	3.40286	8.77836e-05	2.06885	0.0345367
CRACR2A	8.02225	2.14894e-06	7.16128	4.62589e-05
CRIM1	-1.42421	0.00122729	-1.37648	0.0025073
CROCC	1.05607	0.000894444	0.932599	0.00533224
CRTAP	-0.652383	1.45966e-05	-0.429587	0.00937297
CRY1	-0.994367	0.000129105	-0.943204	0.000426641
CRYBA2	4.66358	0.000190965	4.17501	0.00145782
CRYM	5.87126	0.00526961	5.1331	0.0221742
CSDE1	-0.382046	0.0163026	-0.42587	0.00806748
CSF2RB	7.31723	1.49284e-06	7.64575	6.54422e-07
CSMD1	7.54183	1.77414e-05	7.03591	0.000110758
CSNK1D	-0.276911	0.00254463	-0.305811	0.000948799
CSPG4	2.22617	0.0364504	3.03837	0.00306801
CSTA	2.95871	0.00159439	2.47399	0.0133323
CTBP2	-0.446289	0.00732967	-0.555316	0.000739698
CTCFL	4.50222	3.64763e-10	2.16865	0.00924943
CTDSP2	-0.40986	0.0199666	-0.450542	0.0115662
CTDSPL	-1.35093	4.60213e-09	-1.53224	4.66721e-11
CTNNAL1	-0.952919	2.77804e-05	-0.640286	0.0102934
CTNND2	6.72337	5.1909e-08	6.57697	1.66246e-07
CTSA	-0.867272	0.000517727	-0.682242	0.0109456
CTSH	3.84708	3.08536e-07	2.97989	0.000171613
CTTN	-0.51684	0.000771052	-0.536696	0.000600424
CTTNBP2	-1.49404	7.38625e-12	-1.17682	1.89649e-07
CTXN1	-0.959084	0.0141943	-1.13498	0.00365242
CUTA	-0.503407	0.027805	-0.572388	0.013007
CUX2	4.31746	0.000253368	3.81117	0.00203228
CWC27	-0.264336	0.0299856	-0.359099	0.00245212
CX3CL1	2.60294	0.00584392	2.50534	0.0107337
CYB561A3	-0.972293	4.16316e-05	-1.01409	2.67708e-05
CYFIP1	-0.331469	0.0071368	-0.387969	0.00163667
CYGB	3.23946	0.000201122	2.12781	0.0287329
CYP19A1	3.76548	0.0203052	3.6225	0.0323208
CYP1B1	1.64084	0.000142214	1.19364	0.0110194
CYP2A13	7.18065	8.54019e-05	5.82136	0.00296221
CYP2J2	2.95181	6.7714e-07	1.76133	0.00864341
CYP2S1	6.71237	2.40901e-15	6.04694	3.49784e-12
CYP2U1	2.62344	3.27671e-06	2.23599	0.000146067
CYP39A1	6.73119	0.00465451	6.31998	0.0109045
CYTH3	-0.569295	0.0493644	-0.602087	0.0421323
CYTL1	2.52965	0.000131703	2.58381	0.000129914
DAAM2	2.28567	0.000361195	1.66756	0.0169212
DAB2	-2.09085	3.20111e-14	-1.58608	2.86987e-08
DACT2	-2.0845	4.14421e-06	-1.42841	0.00337364
DAPK2	1.34442	0.00395458	1.02798	0.0421947
DBH-AS1	4.03611	0.0329971	3.96372	0.0432554
DCBLD1	1.78838	0.0100852	2.39582	0.000392127
DCHS1	1.19277	0.0130912	1.0069	0.0495437
DCHS2	6.48743	2.33614e-07	6.71628	1.19822e-07
DCLK1	-1.68442	0.024524	-2.02412	0.00706665
DCLK2	-1.85331	0.000325866	-1.57173	0.00365242
DDAH1	-2.76726	1.16844e-11	-2.4966	2.28567e-09
DDIT4	1.98391	0.0440489	2.71311	0.00461849
DDX3X	-0.60621	0.0250165	-0.692577	0.0109519
DDX42	-0.400281	0.012564	-0.349488	0.0397805
DECR1	1.47561	0.00116622	1.15294	0.0187089
DEF6	2.93697	0.00355483	2.80355	0.00751768
DENND1B	2.50993	0.00985062	3.1752	0.000896859
DENND2C	3.16701	9.05068e-11	3.22149	8.80546e-11
DENND4A	0.641112	0.00547389	0.68146	0.0036817
DEPP1	3.34217	0.000455903	2.68461	0.00880167
DES	5.8473	0.00525998	4.65971	0.0418523
DESI2	-0.335259	0.0449366	-0.467887	0.00391524
DGKI	3.60875	0.000777738	2.91711	0.0121802
DGKQ	0.790806	0.0111358	0.703724	0.0327481
DHRS13	0.933617	0.000151884	0.946502	0.000167804
DHRS2	2.59136	0.00218897	1.98314	0.0307199
DHRS3	5.24072	2.17908e-08	4.28685	1.17697e-05
DHRS7	1.77614	0.00143159	1.75384	0.00223143
DHX32	0.400662	0.0361552	0.449874	0.0196385
DIO3	5.21936	0.00144307	4.28027	0.0151675
DIP2B	-0.719145	3.35236e-06	-0.835479	6.49645e-08
DIPK2A	-0.902773	0.00164231	-0.937605	0.00135937
DISP2	1.88205	0.000464039	1.59471	0.00546639
DISP3	3.22207	0.000813912	2.65741	0.0102781
DIXDC1	-0.856229	0.00127995	-0.996322	0.000180666
DKC1	-0.709603	0.0167768	-0.755734	0.0123556
DLC1	-1.41765	0.000172329	-1.57232	3.63413e-05
DLG1	-0.539627	1.33013e-05	-0.646997	1.66246e-07
DLK1	5.97745	2.36876e-07	4.25932	0.000582484
DLL1	4.00726	0.000217506	2.85569	0.0164501
DLX1	-1.68267	9.36217e-05	-1.5036	0.000789831
DLX2	-1.15756	0.00133355	-1.35081	0.00018508
DLX3	6.41923	0.000849174	6.14996	0.00200205
DLX4	3.80663	1.23238e-07	2.94871	0.000110855
DLX5	-0.825048	0.0199666	-0.80224	0.0291217
DMBX1	2.55597	0.00307819	2.08153	0.0251144
DMKN	6.92375	0.000159127	6.74908	0.000340815
DMRTA2	6.27043	0.000118454	4.7629	0.00676811
DNAH1	2.56599	0.00198109	2.34207	0.00717885
DNAH14	4.49574	2.9498e-09	2.89873	0.000438699
DNAH2	3.77398	9.23175e-05	2.51458	0.0200649
DNAJB5	1.84039	3.17286e-07	2.18453	1.07543e-09
DNAJC10	-0.703038	0.000517604	-0.601603	0.00493194
DNAJC15	-4.74748	0.00034818	-2.76215	0.0122569
DNAJC21	-0.302005	0.006389	-0.235539	0.049128
DNAJC6	3.72379	1.3647e-06	3.70632	2.3921e-06
DNAJC8	-0.422365	0.0203846	-0.405744	0.0324391
DNAL4	-0.824807	0.000350263	-0.647332	0.00880954
DNHD1	1.17249	0.000116377	1.03638	0.00112401
DNM1L	-0.288695	0.00972919	-0.274521	0.0183194
DNM3OS	-1.48775	1.04228e-05	-1.14805	0.00129844
DNMBP	-0.718865	1.42134e-07	-0.592149	3.09689e-05
DOC2B	5.34097	1.5092e-13	4.42205	3.66051e-09
DOCK3	2.92199	0.00833296	2.49673	0.0349161
DOCK9	1.9824	0.000657218	1.98423	0.000877371
DPP4	6.01085	4.39801e-06	5.63478	2.92734e-05
DPP6	8.258	7.28878e-08	5.4226	0.00114527
DPY19L2P1	7.39062	2.97969e-09	6.62116	2.52405e-07
DPY19L2P2	2.4297	8.14951e-05	2.16164	0.000785586
DPY19L2P4	3.4098	1.21774e-12	3.00331	1.51058e-09
DPY19L3	-0.681116	0.00520622	-0.735348	0.00297343
DPYSL4	1.94017	6.91645e-07	1.45212	0.000473182
DRD2	2.77848	0.0433822	3.08869	0.0265035
DSEL	-1.06141	0.000394022	-0.898126	0.00457025
DSG2	12.3915	5.27241e-22	11.9673	2.83627e-20
DSP	6.56941	6.30539e-09	5.73986	9.15301e-07
DST	-1.25031	1.30819e-07	-1.18212	1.0388e-06
DTWD2	-1.84116	1.28598e-08	-1.60072	1.53362e-06
DTX1	3.77415	2.05761e-05	2.70932	0.00494169
DTX4	3.36811	4.30559e-07	3.06074	8.68599e-06
DUBR	-1.54787	0.000444962	-0.977131	0.0432977
DUOX1	2.28666	0.000356125	2.48868	0.000118077
DUOX2	2.94934	2.01227e-05	2.08915	0.00584141
DUSP22	0.946918	0.0040261	0.904809	0.00817499
DUSP7	0.899129	0.0123878	0.775848	0.0421947
DUSP9	4.69472	2.23974e-15	3.36694	6.68329e-08
DYNC2H1	-1.16706	0.000195041	-0.821091	0.0165026
DYNLL1	-0.512176	0.00830089	-0.532258	0.00742597
DYSF	2.85115	0.00146383	2.41989	0.0115851
DZIP1	6.33985	6.47453e-07	5.85121	8.24531e-06
EBF2	5.23003	1.24259e-12	4.283	2.36281e-08
EBF4	4.77584	1.76948e-05	3.98056	0.000701006
ECEL1	3.34246	0.000145618	2.52865	0.00849588
ECHDC3	1.81164	0.000211477	1.48667	0.00424895
ECHS1	-0.464337	0.0447574	-0.513062	0.0287329
ECPAS	-0.377024	0.00520772	-0.382392	0.00584634
EDA	2.068	2.18484e-05	1.40631	0.0088396
EDARADD	2.5718	0.000326119	2.83932	8.02243e-05
EEF1A1	-0.475256	0.0117109	-0.411281	0.0399621
EEF1A2	5.94925	3.18e-09	4.74428	6.49741e-06
EFEMP1	5.03151	0.0022037	4.00506	0.0243644
EFHC1	-1.55694	6.29482e-13	-1.13742	3.79014e-07
EFHD1	4.06142	1.3647e-06	3.09964	0.000525465
EFNA1	2.08562	2.72509e-06	1.929	2.68012e-05
EFNB1	-0.635505	0.0296846	-0.624118	0.0391712
EFNB2	6.25443	3.44133e-11	5.39809	2.97788e-08
EFNB3	0.694034	0.018419	0.718265	0.0172255
EGFLAM	-0.465901	0.0380033	-0.588498	0.00805312
EGFR	3.43936	0.00308456	3.16016	0.00942732
EGLN3	2.50022	0.00867262	2.44391	0.013325
EGR2	1.66832	0.00109352	1.84559	0.000331441
EGR4	2.65939	4.14345e-06	2.71584	3.64465e-06
EHBP1L1	1.16849	0.00200935	0.964411	0.0169212
EHD3	-1.08761	9.46825e-05	-1.67725	8.90162e-10
EHHADH	1.97403	7.80108e-05	1.80395	0.00050412
EHMT2	-0.475822	0.0369896	-0.749344	0.000507732
EIF2AK3	0.802326	0.00683724	0.877114	0.00348057
EIF2AK3-DT	1.80784	0.041729	1.94631	0.0309475
EIF4E3	2.58338	6.114e-08	2.17664	1.21831e-05
EIF4ENIF1	-0.414564	0.000211393	-0.307993	0.010793
EIF4H	-0.210786	0.0378805	-0.221022	0.0335007
EIF6	-0.661399	0.0124708	-0.595455	0.0329311
EIPR1	-0.339205	0.0027851	-0.413279	0.000246148
ELAVL1	-0.325708	0.0340836	-0.402574	0.00823579
ELAVL4	6.90719	0.00433796	5.31125	0.0445714
ELFN1	5.57467	0.000324372	4.47872	0.00733758
ELFN2	5.84925	0.00394446	5.21089	0.0149808
ELMO1	6.99462	5.11313e-05	5.32781	0.00420353
ELN	1.44482	0.000569451	1.53477	0.000300584
ELOVL7	4.23182	6.66785e-06	3.34794	0.000880852
EMC1	-0.666093	0.000168462	-0.639863	0.000445491
EMCN	-2.60969	4.76121e-06	-2.28429	0.000114579
EML1	-1.15516	1.01143e-08	-0.942707	7.00911e-06
EML2	1.60537	0.000969514	1.4767	0.00364867
EML3	1.26984	0.00288013	1.08945	0.0158773
EML5	1.9843	0.000551315	2.30674	5.46134e-05
EMP2	1.93158	0.000312097	1.98096	0.000280023
EMX1	5.7417	0.00275385	5.93214	0.00244166
EN2	7.83478	3.09742e-09	7.62674	1.54999e-08
ENAH	-0.854836	8.85125e-06	-0.924987	1.92184e-06
ENC1	-0.916665	0.0129862	-1.27623	0.000400923
ENDOD1	2.40444	0.00340793	2.0854	0.0165419
ENG	-1.05194	0.000159094	-0.682375	0.0269685
ENGASE	0.751414	0.00333556	0.718314	0.00696959
ENOX1	-2.19716	5.3696e-06	-1.83688	0.000252345
ENOX2	-0.594568	0.000480773	-0.755044	8.55581e-06
ENPEP	1.90353	0.0444789	2.19013	0.0215926
ENTPD2	6.7985	0.000316653	5.2624	0.0105823
ENTPD3	2.40327	0.00012106	1.6148	0.020334
EPAS1	4.34916	0.00976684	4.33542	0.0126023
EPB41	0.754208	4.93455e-05	0.592022	0.00283902
EPB41L3	7.49753	4.32292e-07	7.52597	6.02675e-07
EPB41L4A	5.87624	3.19979e-05	4.63989	0.00219869
EPC2	-0.583719	0.0184497	-0.651835	0.00919441
EPDR1	1.53417	1.69138e-09	1.69811	3.50542e-11
EPHA1	3.05565	0.0130912	3.93911	0.00102757
EPHA8	6.70892	0.00223597	5.00966	0.0383149
EPHB1	6.42646	1.34147e-15	4.66235	3.13369e-08
EPHB3	1.7558	1.02638e-07	1.61818	1.75942e-06
EPHB6	6.81648	2.49338e-05	6.49631	9.83427e-05
EPO	6.47404	5.55714e-05	6.30235	0.00013546
EPOP	1.39203	1.91867e-07	1.07689	0.000137332
EPOR	2.39156	3.95518e-09	2.25293	6.02326e-08
EPPK1	2.46601	0.000226548	1.73814	0.0181219
EPS15L1	-0.432433	0.00178826	-0.532829	0.000108325
EPS8L1	1.16231	0.00226423	0.953174	0.0195595
EPS8L2	3.11316	0.0007883	2.77737	0.00440048
ERAL1	-0.362159	0.00607329	-0.406566	0.00224028
ERAP1	-1.03828	0.00068773	-0.986664	0.0018202
ERG	6.65514	0.00121069	5.60115	0.0109592
ERI3	-0.38741	0.0010293	-0.41559	0.000506544
ERICH2	4.97576	0.00693357	4.92803	0.00973837
ERN1	1.17894	0.0108081	1.11058	0.0216765
ERP29	-0.900646	0.000600677	-0.67855	0.0169772
ERP44	-0.598328	0.000291256	-0.428927	0.0170053
ERRFI1	-0.690287	0.00570831	-0.620876	0.0180218
ERVH48-1	2.40198	0.0425361	2.68823	0.0242081
ESPN	4.82034	0.0170502	4.37928	0.0401433
ESRP1	6.25217	0.00382272	5.61355	0.0134843
ESRRB	6.07073	5.03686e-21	5.58672	1.29789e-17
ESRRG	9.78263	7.24891e-11	8.58393	3.03986e-08
ESYT2	-0.55835	0.0420704	-0.866836	0.000885219
ESYT3	7.62581	3.14272e-06	6.52871	0.000132353
ETFBKMT	1.56811	0.00233238	1.19314	0.0344564
ETNK2	1.08374	0.00433796	0.882524	0.0302798
ETS1	3.31195	0.00143857	3.08145	0.00444595
ETS2	1.03582	0.000717776	1.02772	0.00107191
ETV3	-1.04148	1.39815e-07	-0.768179	0.000233217
EVA1A	-2.91523	9.84089e-05	-2.72003	0.000394962
EVA1C	0.852898	0.0304005	0.935812	0.0189294
EVX2	3.57692	0.00104952	2.82943	0.0170186
EWSAT1	2.98416	2.13514e-07	3.00029	2.71843e-07
EXOC3L1	1.66003	0.0127204	2.04977	0.00178574
EXOC3L2	4.74776	0.00164215	4.10084	0.0105055
EXOC3L4	5.54855	0.000290026	4.64488	0.0044053
EXOC7	-0.448169	0.00340793	-0.340276	0.0404262
EXOSC1	-0.560334	0.000980149	-0.434879	0.0173885
EXPH5	3.35163	0.0136782	3.05903	0.0329311
EYA1	-3.17373	0.000112176	-3.00987	0.000355619
F11R	3.85484	2.59941e-08	3.38616	2.20763e-06
F2R	-0.578574	0.00497942	-0.462147	0.037052
F2RL2	-1.78173	7.84127e-05	-1.23666	0.012061
F8	1.94434	0.00234376	1.70464	0.0116452
FAAH	1.9713	0.0001713	1.2882	0.0294435
FADS3	2.50072	3.95694e-07	2.27419	7.72219e-06
FAH	1.97737	0.011404	1.88215	0.0209596
FAHD2B	2.48829	0.00106639	2.00738	0.0138854
FAHD2CP	2.77147	0.011404	3.07539	0.00538291
FAM107B	-0.723878	0.00125165	-0.714056	0.001986
FAM110A	1.48807	8.83675e-06	1.33623	0.000122867
FAM117B	-0.593724	0.0335962	-0.837487	0.00198897
FAM120A	-0.534986	0.0396214	-0.686213	0.00737196
FAM124B	4.50121	0.00507587	3.54708	0.043293
FAM126A	-0.728088	0.00112672	-0.728347	0.0014998
FAM136A	-0.461103	0.00807771	-0.39927	0.0306418
FAM13B	-1.0703	0.00308837	-0.783406	0.0474542
FAM149A	5.651	2.67211e-07	5.39222	1.59064e-06
FAM155A	1.45436	0.0302768	1.3904	0.0468674
FAM155B	3.74736	1.98915e-16	3.05421	9.556e-11
FAM160A1	3.49896	0.013006	3.05472	0.04169
FAM162B	4.95503	0.00240828	4.15852	0.0170643
FAM169A	1.07023	0.00286963	1.0131	0.00674281
FAM171A1	-0.339355	0.00113288	-0.572618	9.53949e-09
FAM171B	-1.23023	0.000663029	-1.05826	0.0054313
FAM174A	0.879927	0.0370678	1.3269	0.000873331
FAM174B	5.04026	9.86996e-06	4.27167	0.000355619
FAM184A	4.60843	5.43932e-05	3.61969	0.00305237
FAM198B-AS1	3.27955	0.00221725	3.14845	0.00466436
FAM20C	-1.19685	1.13524e-05	-0.77532	0.00957054
FAM241A	1.7741	0.00141791	1.49586	0.0114211
FAM241B	2.74223	1.50797e-05	2.06165	0.00253325
FAM53B	-0.619762	0.02124	-0.6266	0.0239088
FAM66B	2.57291	0.000531063	2.48538	0.0011811
FAM83H	2.78741	4.76121e-06	2.10057	0.00122902
FAM89A	2.28961	1.08758e-07	2.08019	2.67631e-06
FAM8A1	0.66319	0.0458774	0.821171	0.0125598
FANCD2	-0.325224	0.0453837	-0.392769	0.0153283
FAR2P1	7.83557	2.50105e-05	5.99736	0.00280576
FAT1	-0.881661	0.000242048	-1.04839	1.24017e-05
FAT2	5.59705	0.0196797	6.43089	0.00735549
FAT3	2.41723	0.000352004	1.67584	0.0245837
FAT4	-0.984668	0.000369245	-0.88088	0.00230558
FBLN5	-1.81679	0.00562809	-2.55407	6.27428e-05
FBLN7	-2.54261	0.0133657	-3.07975	0.00379562
FBN1	-3.07618	5.16328e-12	-2.36129	3.5153e-07
FBN3	6.8914	3.35236e-06	5.32234	0.000748839
FBXL15	0.576808	0.0392102	0.693074	0.0126988
FBXL16	4.12608	2.07839e-16	3.03631	9.12267e-09
FBXL21P	4.16869	0.00016199	4.32745	0.000120051
FBXO32	2.6063	0.000349137	2.17036	0.00512226
FBXO41	1.51333	2.24353e-07	1.39321	3.48641e-06
FBXO48	0.970858	0.0391094	1.198	0.00990344
FCHO1	3.40649	2.03364e-05	2.4265	0.00533224
FCHO2	1.56923	0.00628581	1.82159	0.00149877
FER1L5	3.55898	0.00153764	3.3176	0.00474388
FERMT1	3.46258	0.00130417	2.45087	0.0387173
FES	2.49048	0.000448174	2.42097	0.00093138
FEV	5.32957	4.54525e-06	4.90876	4.30825e-05
FEZ1	5.07831	0.000496266	4.8651	0.00124227
FEZF1-AS1	1.12073	3.78276e-07	1.1866	9.82879e-08
FGD1	-0.820755	9.73194e-07	-0.873962	2.48583e-07
FGD5	6.89291	0.000234267	5.35865	0.00861163
FGF12	1.22529	0.00597115	1.34742	0.00276043
FGF18	2.31881	1.40527e-07	1.72867	0.000223381
FGF2	-1.38983	0.00205626	-1.25686	0.00781083
FGFR1	-1.22214	1.76607e-07	-0.891265	0.000324401
FGFR2	5.82229	1.28679e-16	4.33155	4.11788e-09
FHL1	1.88494	1.64454e-15	1.26392	4.72873e-07
FHL2	1.70019	0.000385321	1.46574	0.00370167
FKBP1A	-0.456084	0.032387	-0.493982	0.0226363
FKBP1B	1.76499	0.00559734	1.66707	0.0120855
FKBP5	-0.696172	0.0103373	-0.937329	0.000397488
FKBP7	-0.848205	0.0192771	-0.861033	0.0210473
FLG-AS1	3.91824	0.0199459	4.67808	0.00494126
FLNA	-0.855534	0.0137574	-0.850406	0.0177116
FLRT3	8.34844	8.14932e-07	7.24021	3.97797e-05
FLT1	-2.85072	2.05761e-05	-1.86262	0.0111539
FLT4	2.45306	6.71078e-06	1.96139	0.000680507
FLVCR2	6.60483	2.4907e-05	6.13976	0.000151793
FLYWCH1	0.924943	0.000563006	0.730938	0.0111587
FMN2	4.49108	0.0191758	4.06889	0.0451283
FMNL1	3.44759	2.9207e-06	3.67311	7.34487e-07
FMNL3	0.464197	0.000498466	0.529305	7.67894e-05
FN1	-1.57653	0.000842699	-1.07218	0.0401151
FNBP1L	-0.528481	0.00889957	-0.45714	0.0331623
FNDC1	7.72312	9.50916e-07	6.57613	6.93761e-05
FNDC11	3.18382	0.00319966	3.01841	0.00734481
FNDC3B	-1.34702	4.04057e-05	-0.894367	0.0130425
FNDC4	3.19272	0.000119472	2.96176	0.000573351
FOXA1	-2.82732	0.000150118	-1.65326	0.0450319
FOXD2	3.09872	0.000813242	2.83121	0.00346741
FOXD2-AS1	1.47087	0.032387	1.40573	0.0497241
FOXE1	7.31763	0.00109911	6.36094	0.00742597
FOXF2	9.26171	1.50316e-10	8.23273	3.36287e-08
FOXG1	8.77828	3.64778e-10	7.83213	5.9005e-08
FOXI3	7.44341	1.1863e-06	6.38647	6.55279e-05
FOXL1	3.30719	2.68946e-05	2.34597	0.00704248
FOXO4	2.65413	2.40162e-08	2.3194	2.39762e-06
FOXO6	1.51504	0.0001713	1.47537	0.000365815
FOXP2	6.20381	1.60606e-15	6.23454	2.18354e-15
FRAT1	1.60304	0.00521339	2.11638	0.000130542
FREM1	1.51292	0.000966593	1.12466	0.024425
FREM2	-3.15632	1.14986e-17	-2.78829	5.93892e-14
FRMD4B	7.53557	7.22832e-06	6.90982	7.21373e-05
FRMD5	2.97884	7.79229e-08	2.64427	3.80902e-06
FRMD6	-1.5896	1.27159e-05	-1.14471	0.0034993
FRRS1	1.20473	3.95964e-05	1.08469	0.00036857
FRY	6.78306	2.53272e-05	6.97661	2.11229e-05
FSTL1	-2.44731	1.62367e-06	-2.09871	7.97006e-05
FSTL4	3.32553	5.92275e-06	2.15819	0.00820305
FTL	-0.843206	0.00890364	-0.76274	0.0246326
FUOM	0.85774	0.0160228	0.757068	0.0445714
FURIN	0.675671	0.0167908	0.667409	0.0223758
FUT8	2.05341	0.00610453	1.74047	0.0292795
FXYD6	4.81673	0.000135861	4.40125	0.000789831
FZD2	-1.23026	2.97218e-06	-1.03066	0.000169959
FZD4	-1.0911	8.42634e-06	-1.15019	3.54708e-06
FZD5	3.47373	4.61524e-10	2.86378	8.52772e-07
FZD8	0.926306	0.000627099	0.932441	0.000769748
G0S2	7.60701	2.80423e-13	5.99707	2.97788e-08
GAB2	-3.56222	3.1408e-20	-2.44422	8.02025e-10
GABARAPL1	0.682231	0.00333451	0.935753	3.54128e-05
GABRA2	2.34481	6.93488e-05	1.75812	0.00632795
GABRA4	3.2323	0.0380043	4.03914	0.00875722
GABRD	7.1843	1.66137e-07	5.67067	9.06974e-05
GABRQ	6.93628	2.18179e-05	5.21569	0.00323038
GADD45A	1.18778	0.000128515	0.975951	0.00307013
GADD45B	-1.35092	0.00029169	-1.1749	0.00265726
GADD45G	3.06326	3.0768e-11	2.19775	9.15624e-06
GAL	5.06901	2.63703e-12	3.26733	2.72869e-05
GALC	2.04422	0.00146244	2.12955	0.00114088
GALK1	1.4843	0.000408491	1.04973	0.0227968
GALNT12	6.74716	5.87565e-12	5.68373	2.26631e-08
GALNT14	2.67938	0.000191195	2.47694	0.000885219
GALNT6	4.36595	1.03773e-05	4.18877	3.92671e-05
GALNT9	3.07614	1.81165e-05	2.4463	0.00135937
GAP43	-2.60951	0.00612745	-2.80874	0.0036817
GAPT	4.37283	1.24532e-05	4.18121	4.93059e-05
GAS2L3	1.00096	0.00101917	0.686901	0.0416806
GAS6	3.92143	1.51223e-06	2.37063	0.00967036
GAS7	3.01375	1.26203e-11	1.74132	0.000393059
GASK1B	2.3447	0.00119385	1.90313	0.014041
GATA2-AS1	1.64745	0.0274058	1.58494	0.0412933
GATA3	5.35913	0.000242574	3.40263	0.0374488
GATA4	11.8693	7.7303e-20	11.2219	1.46425e-17
GATM	2.80928	0.000273786	2.68075	0.000764383
GBGT1	3.24001	2.58655e-07	2.89417	9.08951e-06
GBP2	4.21153	0.00245264	3.98351	0.00590463
GBP3	2.43076	0.03174	2.58726	0.0249812
GBX2	5.00661	0.00146383	3.57768	0.0417078
GCA	4.53016	9.10988e-08	4.4603	2.27365e-07
GCH1	1.16523	8.97154e-06	1.4461	2.44802e-08
GCM1	3.63756	0.0377053	3.56152	0.0499062
GCNT2	3.04391	0.0184896	2.95007	0.027919
GCNT4	1.323	0.010063	1.17214	0.031145
GDA	6.10141	0.0104183	5.79558	0.0198182
GDF10	8.48647	9.67744e-10	8.03149	1.54999e-08
GDF6	-0.586998	0.0478441	-0.700578	0.0180235
GDPD5	3.05113	3.31558e-05	2.61854	0.000701006
GFRA2	1.59644	0.000353624	1.19315	0.0137982
GFY	4.49628	0.022468	4.70926	0.0191636
GHDC	2.23974	0.00332093	2.33107	0.00275676
GIMAP2	2.68025	0.0148885	2.31802	0.0479184
GIMAP4	6.96989	0.00104952	5.56373	0.0155164
GIMAP6	6.87699	0.000164769	6.23447	0.00105953
GIP	3.26365	0.000159094	2.88062	0.0014954
GIPC3	2.79525	0.0022706	2.31276	0.0184269
GIPR	6.74515	0.000103531	6.39017	0.000362967
GIT1	-0.529888	0.000820517	-0.565428	0.000419735
GJA3	3.39771	5.60921e-06	2.29454	0.00540255
GJA5	8.32786	2.03849e-06	7.48399	3.83706e-05
GLCE	0.917911	0.00106688	0.923839	0.00131032
GLDC	9.51853	4.95973e-10	7.70846	1.39645e-06
GLI2	-1.6197	3.1861e-07	-1.4235	1.35976e-05
GLI3	-0.519408	0.00416735	-0.807875	3.48641e-06
GLS2	4.22948	0.00123745	3.18047	0.0264865
GLT8D2	2.04477	0.0114292	2.60566	0.00096029
GLYAT	3.78973	0.018419	3.63667	0.0300454
GLYR1	-0.449074	0.0183236	-0.533221	0.00499963
GM2A	2.60339	4.20912e-07	2.59476	7.08433e-07
GMDS	0.995457	0.0148736	0.89522	0.0378212
GMFG	3.10134	0.0062179	3.57592	0.00152452
GMPR	4.86959	4.09052e-05	3.68293	0.00406804
GNA15	4.06226	0.000949066	3.72615	0.00376146
GNAI1	-1.11633	1.70219e-15	-1.01866	1.11379e-12
GNAL	5.24307	1.1768e-05	4.61246	0.000220492
GNAO1	6.3441	1.6359e-07	4.79526	0.000196681
GNB5	-0.780152	0.000135861	-0.564668	0.0108024
GNG7	3.91737	0.000159094	2.42723	0.0383149
GNGT2	1.58778	0.000431378	1.91495	1.87097e-05
GNS	-0.788693	4.54389e-06	-0.585305	0.00143719
GOLGA7B	3.25382	6.21409e-06	3.12294	2.50649e-05
GOLM1	-1.15666	0.000840939	-1.02952	0.00460835
GPAT3	2.44488	0.000258184	2.55403	0.00016988
GPC3	6.288	2.10582e-06	5.85843	1.81563e-05
GPC5	4.78438	0.0413873	5.23556	0.026946
GPCPD1	0.831705	0.00775491	0.78815	0.0154731
GPD2	1.04212	0.00290272	0.837944	0.0258391
GPLD1	2.04281	4.56308e-06	1.83122	8.21365e-05
GPN1	-0.443494	0.0242469	-0.416269	0.0429757
GPR137B	1.58781	5.49319e-05	1.66372	3.20888e-05
GPR142	5.93364	2.42483e-05	5.4016	0.0002158
GPR156	2.44679	5.01997e-06	1.52383	0.0116054
GPR157	4.74916	3.61958e-17	4.33047	4.58976e-14
GPR19	1.55755	0.0482411	1.60891	0.0468715
GPR27	2.48633	0.00124582	1.686	0.0489059
GPRC5C	5.04363	0.000159127	4.64932	0.000792961
GPS1	-0.31657	0.0443943	-0.332944	0.0389102
GPSM3	2.35546	4.04516e-06	3.05549	1.18277e-09
GPX3	2.93891	0.00108516	2.56202	0.00741931
GRAMD1B	2.40165	3.1861e-07	2.12262	1.27488e-05
GRAMD2A	-7.2433	5.89709e-05	-7.23002	9.06974e-05
GRAMD2B	2.54693	0.000412223	2.73086	0.000178498
GREB1L	6.33711	0.00732453	5.34326	0.0352824
GRHL3	5.58151	0.00566973	5.16247	0.0146396
GRIA2	2.47181	0.00306461	2.98834	0.00028917
GRIK3	9.36072	1.01307e-06	8.62944	1.22837e-05
GRIN2A	2.63385	0.00938679	2.49752	0.0183246
GRIP1	4.5469	9.82697e-05	4.63456	0.000100137
GRK2	0.64456	0.000122749	0.433138	0.0194596
GRK3	2.69751	1.15715e-06	2.34386	4.87969e-05
GRM2	3.26332	4.42613e-06	3.07235	2.69935e-05
GRTP1	1.60483	0.00117036	1.28721	0.0154342
GSC	2.29434	4.94316e-06	1.99211	0.000144683
GSC-DT	2.77115	0.00954929	2.44929	0.031245
GSPT2	0.388871	0.0239451	0.368158	0.0406071
GSTO1	0.423057	0.0366082	0.502499	0.0127601
GSTO2	4.10528	0.0017699	3.34637	0.0180786
GUCA1B	1.61653	0.00675533	1.65056	0.00711244
GUCY1A1	6.62131	0.000285975	5.58002	0.00400479
GUCY1A2	-3.41234	5.673e-05	-2.57818	0.00384599
GUCY1B1	5.4519	0.00170774	4.92005	0.00709914
GUCY2D	7.25649	0.00146659	5.31613	0.0349119
GULP1	-2.44467	1.54448e-14	-2.00689	7.24478e-10
GVINP1	5.62835	0.0222605	6.3	0.0109816
GZMM	2.8325	0.0118848	2.47547	0.0383149
H1-0	1.81713	4.81722e-05	1.70438	0.000219314
H6PD	2.03218	6.40007e-05	1.736	0.00114394
HAP1	4.2362	2.4127e-12	3.80151	8.84897e-10
HAPLN4	4.42307	7.60144e-05	3.35514	0.00587985
HCAR2	3.50181	0.00203173	3.00524	0.012565
HDAC11	1.96645	0.0276203	2.06188	0.0240566
HDAC5	0.612836	0.00222809	0.606764	0.00326943
HDAC7	-0.820688	9.04185e-06	-0.789511	3.21286e-05
HDGF	-0.655333	0.0118848	-0.686541	0.0100413
HDLBP	-0.450239	2.78471e-05	-0.454401	3.462e-05
HEATR1	-0.692796	0.0413295	-0.768837	0.0254107
HEG1	-1.04129	0.000168462	-0.70378	0.0209527
HELB	1.17859	0.00141017	0.877388	0.0311829
HERC5	6.13892	2.03219e-07	5.11944	3.41509e-05
HHAT	-1.22576	0.00891604	-1.29156	0.00718101
HHEX	-1.24773	0.00233872	-0.887148	0.0471879
HID1	2.80774	0.00683724	3.07089	0.00342005
HJV	2.34382	0.00196732	3.07446	3.05203e-05
HLA-B	3.85719	3.16183e-11	3.80761	1.16982e-10
HLA-DMB	4.7418	1.52494e-05	4.76559	2.10639e-05
HLA-DOA	6.42644	9.99612e-05	5.82229	0.000710257
HLA-DPB1	2.98498	0.00012795	2.09074	0.0150069
HLA-DRA	5.35243	0.0277821	5.13036	0.0432132
HLA-DRB1	8.61094	1.77157e-07	8.78568	1.38898e-07
HLA-DRB5	6.81167	0.000154589	7.05864	0.000117552
HLA-E	1.75856	1.96498e-05	1.73414	3.98652e-05
HLA-F	6.5488	0.00188821	6.65204	0.00203228
HLA-F-AS1	5.45333	0.0240499	5.74466	0.0197252
HLA-H	3.03387	0.0179937	2.69247	0.0477702
HLF	2.55526	1.74454e-06	2.32194	2.67708e-05
HMGA1	-0.835749	0.0331228	-1.0411	0.00731025
HMGA2	-1.0241	0.000829543	-1.14257	0.000207977
HMX1	8.16203	3.29263e-07	6.43859	0.00013546
HNMT	4.1591	9.59431e-05	4.08624	0.000186101
HOMER2	5.56527	2.07839e-16	4.91882	1.37927e-12
HOMEZ	1.21648	0.0240518	1.3245	0.015381
HOOK1	-1.73246	2.26053e-13	-0.6836	0.0126023
HOTAIR	1.64062	0.000350263	1.35683	0.00593261
HOTAIRM1	8.8272	1.24356e-10	9.2926	2.15973e-11
HOXA1	9.2808	1.20608e-11	9.38681	1.35926e-11
HOXA10	9.14221	5.03572e-11	9.02949	1.7897e-10
HOXA11	7.9296	1.09055e-06	7.31941	1.31257e-05
HOXA13	7.36762	4.23192e-06	7.63039	2.5625e-06
HOXA2	7.56333	6.05857e-07	7.66881	6.29747e-07
HOXA3	7.75196	4.58343e-06	7.27339	3.07373e-05
HOXA4	8.68387	5.25287e-10	8.20687	9.91755e-09
HOXA5	7.01004	0.000553291	6.82043	0.00111076
HOXA7	9.95067	1.82744e-13	9.49789	5.12632e-12
HOXB13	1.01482	0.000374004	0.938046	0.00155673
HOXB2	-0.739833	0.00266115	-0.643635	0.0130878
HOXC10	1.08683	0.000160174	0.743994	0.0192724
HOXC11	1.92574	1.75113e-05	1.59946	0.000739698
HOXC12	2.78881	1.88239e-07	1.56229	0.00937088
HOXC13	1.13588	1.47876e-05	0.857994	0.00232249
HOXC6	-0.689946	0.00317585	-0.589126	0.0172663
HOXD10	-0.900318	4.37509e-06	-0.624706	0.00313428
HOXD13	0.66483	8.3548e-05	0.461693	0.0126293
HOXD9	-0.797613	2.10026e-05	-0.743562	0.000124007
HPCAL1	1.28319	1.52959e-05	0.8207	0.0127763
HPSE2	7.83195	0.000894578	5.47705	0.0366602
HRH1	1.41242	0.043556	1.82439	0.00756183
HS3ST2	4.75983	0.00266592	3.65586	0.0345377
HS3ST3A1	7.76278	0.000163024	5.28363	0.0216582
HS3ST3B1	4.30491	1.94002e-08	2.93046	0.000416691
HS3ST4	0.608404	0.00433796	0.600554	0.00638858
HSD11B1	7.37529	1.77912e-05	7.59629	1.39399e-05
HSD11B2	2.10034	0.000322928	1.57865	0.0130878
HSD17B2	1.83217	0.0205861	1.92321	0.0174053
HSPA12A	4.62589	2.07839e-16	3.65966	4.12562e-10
HSPA4L	1.52121	0.000317159	1.56059	0.000283972
HSPB8	5.99996	3.16843e-10	6.1865	1.56845e-10
HTR1E	6.96067	0.00224526	6.63798	0.00501769
HTR1F	-1.93835	5.25959e-07	-1.04999	0.0142321
HTR6	7.17785	0.000576484	4.90811	0.0362497
HUNK	4.93557	4.14345e-06	3.59494	0.001895
HVCN1	4.25397	6.78337e-06	3.8451	8.89828e-05
HYOU1	-0.703858	0.00122667	-0.72583	0.00109122
ICAM4	3.39801	1.56077e-06	2.79147	0.000173842
ICAM5	2.49021	6.16987e-10	2.23186	7.38115e-08
ICOSLG	2.33228	0.000159984	2.09379	0.00122657
IFFO2	1.53014	4.40945e-06	1.16307	0.0010477
IFI16	1.98247	1.52256e-11	1.84216	9.19345e-10
IFI27L2	2.59092	0.00137843	2.94799	0.000275802
IFIH1	4.41048	1.73671e-05	4.06752	0.000129219
IFITM1	1.80792	0.000372546	1.65436	0.00176689
IFNLR1	3.28675	3.30856e-05	2.91327	0.000409603
IFRD1	-1.31886	1.77509e-07	-1.31041	3.17502e-07
IFT22	-0.624845	0.00109821	-0.456245	0.0284987
IFT57	-0.720488	0.000269762	-0.463787	0.0349925
IGDCC3	4.41767	0.000306505	2.99605	0.028989
IGF1	1.22139	0.00306886	1.38109	0.000849666
IGF2	5.92096	0.00337188	4.73221	0.0320489
IGF2BP3	-0.408473	0.0174257	-0.417593	0.0178629
IGFBP2	-0.623455	0.00286162	-0.535055	0.0156505
IGFBP3	2.12174	0.0318519	2.11099	0.0387173
IGFBP4	3.46803	4.48902e-06	3.0447	0.000108425
IGFN1	-3.45237	0.00157758	-2.40306	0.0423417
IGLON5	6.08404	1.66835e-05	4.04178	0.00985962
IGSF11	4.41055	0.0202638	3.95715	0.0490392
IGSF21	4.49316	2.96883e-09	3.00176	0.000232128
IGSF3	2.65797	0.00318555	2.21916	0.0209914
IGSF8	1.11397	0.000147766	1.05464	0.000500069
IKZF2	-0.797431	0.00132271	-0.57982	0.0324913
IL10	5.00069	0.0290921	5.05083	0.0325111
IL10RB	0.760782	0.00619054	0.849893	0.00239352
IL12RB2	5.25505	3.99424e-05	3.68966	0.00885667
IL17D	-1.63909	0.0048874	-1.67025	0.00530059
IL17RA	0.550936	0.00296209	0.583468	0.00195213
IL21R	4.57735	0.00880232	4.32912	0.0175408
IL27RA	1.98286	6.04595e-05	1.72824	0.000836589
IL2RB	5.69697	2.55646e-08	5.41883	2.16037e-07
IL2RG	2.47067	0.0181749	3.51412	0.000435904
IL31RA	3.42047	0.00350211	3.20469	0.00879887
IL33	6.46038	0.00539833	5.73911	0.0192949
ILF2	-0.456451	0.0367912	-0.446363	0.0489382
INPP1	1.42342	0.0267265	1.52271	0.0198674
INSR	2.52016	1.68151e-06	2.20705	5.40738e-05
INSRR	4.38129	4.70439e-06	3.70377	0.000215847
INSYN1	4.39342	2.85217e-05	4.64218	1.28088e-05
INTS3	-0.462346	0.0429456	-0.546465	0.0168785
IPO9	-0.285717	0.0310424	-0.363101	0.0054313
IQCE	-0.873843	1.82337e-05	-0.896174	1.60779e-05
IQSEC2	1.68306	0.00554611	1.50491	0.0185041
IRAIN	3.40266	0.00674847	2.76572	0.0421609
IRAK3	3.29252	0.00851165	2.81307	0.0355659
IRAK4	0.543516	0.00439761	0.659457	0.000463338
IRF4	3.97808	8.46692e-05	2.89621	0.00951901
IRF6	5.59756	6.29564e-05	4.43139	0.00309099
IRF7	0.79389	0.0438101	0.833154	0.0387236
IRF8	9.24118	3.16496e-07	8.50314	4.78805e-06
IRS1	-0.648127	0.00889524	-0.93579	9.52552e-05
IRX4	6.79439	0.000162185	5.68954	0.0030959
IRX6	6.04967	0.00319966	5.05495	0.0215926
ISL2	1.22647	0.009601	1.14333	0.0212678
ISM2	1.63825	0.00683724	1.53536	0.0152054
ITGA1	-3.11243	7.67174e-11	-2.5315	2.75116e-07
ITGA2	3.30222	0.000653855	3.00109	0.00309899
ITGA2B	3.93654	0.000771052	2.62952	0.044471
ITGA3	1.70347	0.00130019	2.73951	5.04035e-08
ITGA8	-3.12769	0.0140456	-2.6239	0.0421947
ITGAM	4.97162	8.70492e-07	5.04878	8.73035e-07
ITGAV	-1.16098	0.000314094	-0.807762	0.0223277
ITGAX	5.24508	0.000630176	6.83719	5.45593e-06
ITGB1	-0.806311	0.000745063	-0.593685	0.022614
ITGB2	3.28044	6.38732e-08	3.48674	1.17347e-08
ITGB2-AS1	1.24783	0.0380661	1.72157	0.00313679
ITGB5	-1.70893	3.47266e-11	-1.51499	1.11048e-08
ITGB8	-5.03474	3.43676e-06	-2.57769	0.00246603
ITIH5	3.93394	0.00550279	3.06472	0.0479728
ITM2A	-1.56667	1.06569e-08	-0.777915	0.0123882
ITPKA	1.42006	1.64177e-05	1.47538	1.05068e-05
ITPKB	1.17014	0.000730762	0.975029	0.00820305
ITPR1	1.92535	1.71767e-05	1.95862	1.79533e-05
ITPR2	-2.18698	1.04016e-10	-1.82895	1.74236e-07
ITPRID2	-0.520316	0.0014567	-0.510711	0.00244346
ITSN2	0.947453	0.000270327	0.978886	0.000216872
JADE1	-0.469779	0.0116451	-0.481837	0.011762
JADE3	-0.710804	0.0181212	-0.623304	0.0499062
JAG1	-0.64794	0.0458774	-0.913448	0.0036341
JAG2	1.87676	4.05183e-05	1.83202	9.55413e-05
JAK3	4.97604	0.000884491	3.49691	0.0354993
JAM2	3.98383	0.00112793	3.49792	0.00683408
JARID2	0.889265	0.00096209	0.964172	0.000392127
JAZF1	7.33302	3.67117e-14	7.50286	1.60489e-14
JCAD	1.20404	0.0058245	1.11429	0.014622
JHY	1.44653	0.00562198	1.81062	0.000410397
JMJD8	-0.565639	0.00905528	-0.572315	0.0103763
JPH1	1.13132	2.78471e-05	0.901179	0.00168429
JPH3	6.32343	3.8898e-18	4.64954	9.19345e-10
JPH4	10.489	4.39472e-12	8.69224	3.03986e-08
JPT1	-0.489238	0.0264982	-0.484711	0.0337519
KALRN	0.83532	0.0250165	1.00073	0.00708471
KANK1	-1.37891	8.21208e-10	-1.1671	4.80832e-07
KANK3	5.612	2.52792e-12	4.80342	6.30885e-09
KARS1	-0.398293	0.026134	-0.481947	0.00686203
KBTBD8	1.31894	0.00499359	1.21458	0.0136006
KC6	5.28591	1.88974e-05	4.84555	0.00015714
KCNA1	7.09828	0.000184694	5.89818	0.00359027
KCNA2	1.91714	0.00028949	1.62941	0.00350001
KCNA6	9.83731	1.41684e-11	8.02772	1.16469e-07
KCNAB2	2.05148	3.13094e-05	1.5583	0.00327746
KCNAB3	1.52957	0.0018056	1.12788	0.0353871
KCNC1	4.08468	0.00270671	3.72417	0.00930238
KCNC3	4.03973	9.90457e-07	3.42225	7.55747e-05
KCNC4	4.65939	1.64525e-10	4.30058	9.78102e-09
KCND1	1.4293	0.00212881	1.52874	0.00116039
KCND3	7.43421	2.23533e-08	6.53995	1.95529e-06
KCNG1	2.44101	0.00131239	2.03001	0.0121713
KCNH3	1.44979	1.75113e-05	1.72791	2.5096e-07
KCNH4	2.87455	0.0315531	3.18096	0.0183273
KCNH7	8.42105	5.21521e-07	6.9441	8.32885e-05
KCNIP3	4.99354	0.000332407	3.25458	0.0391121
KCNJ2	7.31158	3.75971e-05	6.62937	0.000322073
KCNJ4	2.89473	0.00168691	2.56197	0.00854473
KCNJ8	7.13139	5.29401e-05	5.90079	0.00160081
KCNK15	4.46402	0.00173262	4.74863	0.00100515
KCNK2	5.24754	0.0321961	5.13035	0.0435822
KCNK3	6.15463	1.68706e-11	5.68489	1.29504e-09
KCNK5	8.53339	1.09265e-06	6.78314	0.000248095
KCNK6	4.43902	7.20089e-07	3.97132	1.93134e-05
KCNMA1	2.54285	0.000212226	3.092	5.32672e-06
KCNQ2	6.4695	1.23641e-17	4.55199	9.91755e-09
KCNT2	7.20299	1.03773e-05	6.52951	0.000118896
KCNV1	2.33905	3.76985e-05	1.79897	0.00317772
KCTD12	4.34736	3.19738e-24	3.75908	6.81205e-18
KCTD15	2.55533	5.71781e-05	1.84204	0.00774752
KCTD3	0.765684	0.0024891	0.803637	0.00181353
KDELR3	1.71878	0.00434389	1.54051	0.0150069
KDM4C	1.00882	0.00136307	0.874399	0.0088396
KDM7A	2.47882	1.21661e-09	1.98519	3.27651e-06
KDM7A-DT	2.6271	4.72289e-06	2.32002	0.000103526
KHDRBS1	-0.370018	0.0347285	-0.377414	0.0363219
KHDRBS3	4.20201	5.87936e-07	2.47521	0.00843784
KHNYN	0.685423	0.00131098	0.653356	0.00314791
KIAA0040	8.68652	1.56812e-08	7.55972	1.9849e-06
KIAA0513	2.80377	2.01807e-06	2.23107	0.000340961
KIAA1324L	7.64688	1.01375e-05	7.09226	7.55747e-05
KIAA1522	1.84497	1.88597e-06	1.55005	0.00013017
KIAA1671	1.34282	0.00121793	1.42573	0.00071318
KIF16B	3.4487	3.89652e-10	2.7334	2.19412e-06
KIF19	7.64544	0.000514911	5.50628	0.0235262
KIF1C	-0.585794	0.0401945	-0.584628	0.0475651
KIF21A	8.862	3.61276e-20	9.20752	2.0526e-21
KIF21B	3.32443	7.14404e-16	3.28403	3.04482e-15
KIFAP3	1.15408	2.32154e-07	0.796996	0.000929648
KIRREL2	6.00675	0.000601601	4.75101	0.0119157
KIRREL3	5.35055	3.6255e-21	3.71788	5.2343e-10
KIT	2.37982	1.96064e-05	1.88986	0.00141319
KIZ	1.43622	7.63827e-07	1.21783	6.2136e-05
KLC3	4.36072	4.18106e-10	3.80863	1.26367e-07
KLF13	0.995969	6.8939e-05	1.19176	1.72161e-06
KLF5	-1.76607	0.00124559	-1.39326	0.0171971
KLF9	2.62434	0.000227921	2.6518	0.000262955
KLHDC8A	3.87261	0.000469871	3.76907	0.000949921
KLHL29	1.02146	0.000580005	0.855945	0.00670229
KLHL32	1.9238	0.0394325	1.92841	0.045623
KLHL35	2.78711	0.000596029	2.20192	0.0124155
KLHL6	6.22462	0.000182699	5.88117	0.000650156
KLK1	6.01926	3.34419e-05	4.79951	0.00196805
KMO	3.10527	4.57573e-05	3.08922	7.55747e-05
KMT5C	0.989849	0.00595812	0.81381	0.0351851
KNDC1	5.48479	0.000108808	4.75045	0.00145624
KPNA4	-0.43191	0.0217362	-0.440481	0.022966
KREMEN2	2.49098	1.40232e-08	2.10577	3.99005e-06
KRT17	2.46198	0.00579373	2.29281	0.0138926
KRT17P1	3.61241	0.0044992	3.71371	0.00429033
KRT17P2	3.78016	0.00719605	4.45021	0.00148275
KRT8	4.06354	5.70344e-05	3.7146	0.000380733
KSR1	0.578887	0.0325287	0.754525	0.00441803
L1CAM	3.49514	8.89965e-07	3.03638	4.03015e-05
L3MBTL2	-0.791561	0.0200089	-0.956323	0.00474078
LAMA3	1.77494	0.00719014	1.4795	0.0362796
LAMB1	-0.951442	8.14951e-05	-0.79366	0.00183512
LAMB3	2.4227	7.02607e-06	2.49282	5.39529e-06
LAMP1	-1.27634	7.41735e-05	-1.0768	0.00148484
LARGE2	1.53862	0.00430392	1.28554	0.0252815
LAS1L	-0.419462	0.00776426	-0.601419	8.11757e-05
LASP1	-1.21943	4.52655e-05	-0.78256	0.0181769
LAX1	2.30487	0.0274939	2.37664	0.026486
LBH	1.33723	0.000355691	1.56303	3.04947e-05
LBHD2	5.09382	6.23492e-08	4.42597	5.59091e-06
LCK	4.77579	0.0180564	4.901	0.0178668
LCN10	5.8252	0.00174245	4.90319	0.0144557
LDB2	0.845764	3.73758e-05	0.920049	8.83029e-06
LDHD	3.45689	0.0221411	3.23755	0.0406037
LEF1	6.60339	6.89543e-10	6.50289	2.47125e-09
LEF1-AS1	6.49281	0.000132693	6.39583	0.000243864
LEMD1	4.94658	2.03959e-05	5.23465	8.63262e-06
LEMD2	-0.545351	0.00106639	-0.420317	0.0194433
LEPR	1.6412	0.00481788	1.74332	0.00320159
LGI2	6.37129	5.94937e-08	5.19799	2.47418e-05
LGR5	-1.6495	0.0129271	-2.30953	0.000340961
LHFPL2	0.576621	0.0404808	0.700642	0.0121942
LHX2	5.9548	8.18669e-06	4.81799	0.000680507
LHX3	6.74722	0.000179801	5.12045	0.00954293
LHX5	8.00734	4.20146e-10	7.46354	1.33356e-08
LHX5-AS1	7.07416	1.48224e-05	7.03869	2.5452e-05
LHX6	4.75553	5.28731e-08	3.15903	0.000948509
LIG1	-0.577013	0.00307966	-0.642666	0.00106663
LIMA1	-0.629381	0.0324781	-0.74496	0.0112489
LIN28A	5.79643	0.000394151	4.16178	0.0213465
LINC00460	6.0483	0.0123637	6.11592	0.014024
LINC00461	2.77564	0.006657	2.61081	0.014622
LINC00463	1.45269	0.00499602	1.36922	0.0112052
LINC00476	-0.752361	0.0229593	-0.771031	0.0235262
LINC00479	3.80269	5.51793e-06	4.1107	1.06752e-06
LINC00537	1.0681	0.00161004	1.18651	0.000487161
LINC00632	5.13496	0.000259424	5.77814	4.17286e-05
LINC00654	3.64563	0.00718599	3.87153	0.00501754
LINC00659	2.71793	0.000324922	2.89521	0.000155055
LINC00673	1.41586	0.014136	1.46633	0.012937
LINC00680	-0.817362	0.0491397	-0.844665	0.0480607
LINC00703	-5.63157	0.00103491	-3.17707	0.0401151
LINC00877	4.39498	0.0274645	4.21659	0.0424996
LINC00896	4.43895	0.0145197	4.5076	0.0155908
LINC00996	2.83988	0.00213997	3.46353	0.000133027
LINC01003	1.6869	0.000302236	1.15897	0.0253246
LINC01140	1.87938	0.00304033	1.66551	0.0130878
LINC01145	1.52819	0.0125492	2.17318	0.000197704
LINC01184	1.05312	0.000588254	1.07428	0.000593048
LINC01234	6.21231	6.04053e-11	4.81945	1.37249e-06
LINC01235	6.59804	0.000823653	6.9337	0.000523519
LINC01389	3.16575	0.038943	3.31477	0.0345479
LINC01399	3.03486	0.0391094	3.31142	0.0259685
LINC01605	1.03574	0.048889	1.1956	0.0237074
LINC01694	2.4405	0.000113621	2.00338	0.00297865
LINC01750	6.23201	0.0124285	6.09348	0.0184369
LINC01783	2.64566	1.77428e-08	2.14807	1.39674e-05
LINC01833	7.27381	0.00020324	6.2335	0.00255999
LINC01844	2.80418	0.0278632	3.30333	0.00882038
LINC01907	3.07883	0.0398885	3.06334	0.0479728
LINC01954	4.07567	0.00476248	4.10387	0.00570457
LINC02104	-3.66742	9.28465e-06	-1.9212	0.0278461
LINC02304	2.11968	0.000134086	1.58372	0.00907223
LINC02361	2.75174	0.006389	2.37079	0.0273994
LINC02381	2.88882	0.00268499	2.74927	0.00604603
LINC02417	5.40959	0.00974173	5.03572	0.0222681
LINC02688	2.59928	0.000475608	2.46605	0.00137173
LINC02716	2.78065	0.014617	2.96936	0.0103297
LIPE	2.69961	2.37326e-06	2.15907	0.00034551
LLGL2	0.961896	0.00278499	0.892318	0.00800012
LMBRD1	0.947909	0.014146	1.14445	0.00288542
LMF1-AS1	-7.54406	3.56395e-07	-6.96611	2.27365e-07
LMO4	0.783938	0.00386851	0.774279	0.00570457
LMO7	-2.66873	1.44198e-12	-2.16504	2.82025e-08
LMOD2	3.36821	0.00022738	3.40404	0.00026046
LMTK3	4.43926	1.07657e-09	3.36354	1.32066e-05
LMX1B	8.86725	3.95645e-09	7.21095	4.95817e-06
LOC100128108	3.63943	3.94417e-05	2.96715	0.00171912
LOC100128253	4.63895	2.12279e-06	4.52557	6.0657e-06
LOC100130238	3.99254	0.000624567	3.75722	0.00192553
LOC100133091	-1.02104	4.68687e-05	-0.874604	0.000754002
LOC100287387	6.42839	0.000904854	4.65576	0.0296048
LOC100294145	0.637918	0.0213808	0.695768	0.0133323
LOC100505585	3.49758	0.034469	3.43786	0.0450617
LOC100506474	2.39533	0.000637133	2.05386	0.00582879
LOC100507351	3.10124	0.000227986	1.95283	0.0406037
LOC100507472	5.73723	0.00233872	4.80564	0.0181205
LOC101059948	4.71699	0.0203846	4.68986	0.0257781
LOC101928123	2.74879	0.00686947	2.84559	0.00627724
LOC101928489	4.0483	0.0239005	4.22382	0.0210057
LOC101928796	1.58323	0.014061	1.64155	0.0127315
LOC101928882	5.15591	0.0216414	5.72338	0.0112489
LOC105369147	1.89928	0.00118847	1.56622	0.0132071
LOC105369201	3.50266	0.00415239	2.81836	0.0328819
LOC105374338	2.60205	0.00401658	2.22734	0.0208935
LOC107986163	3.19756	1.07841e-06	3.26871	8.87376e-07
LOC107986845	3.49531	0.0103393	2.88394	0.0496857
LOC112267871	1.65379	0.000717776	1.35682	0.00985962
LOC284581	1.433	0.0137574	1.31011	0.0325792
LOC284865	2.6358	0.00116622	2.71998	0.00100515
LOC339166	6.69413	9.84089e-05	5.43403	0.00311092
LOC374443	1.27904	0.0196329	1.24399	0.0287329
LOC389895	5.72505	0.000392231	4.73932	0.00632676
LOC392232	6.14687	4.04989e-06	5.59283	5.17344e-05
LOC440300	2.73005	0.000147766	2.88833	7.55747e-05
LOC646762	3.89005	0.000883796	3.89671	0.00114925
LOC648987	-0.76412	0.0486421	-0.863141	0.0285141
LOC730098	1.41801	0.000654976	1.19557	0.00717885
LOC730101	-0.908117	0.00987913	-0.855622	0.0198182
LOC90246	2.34303	0.00787974	2.42334	0.00733758
LONRF3	5.05414	0.00132315	4.04635	0.0177116
LOXHD1	4.86364	7.67174e-11	4.26534	3.11752e-08
LOXL1	-1.55712	4.20163e-06	-0.803587	0.0382213
LOXL2	-1.80978	0.0075597	-1.50126	0.0381519
LOXL4	3.97326	0.0168421	3.63519	0.0376466
LPAR3	8.14744	7.93147e-07	6.56149	0.000158832
LPAR5	3.84898	0.00403482	4.36694	0.00106552
LPIN2	-0.476602	0.0162162	-0.50482	0.0125473
LPL	6.65535	3.95565e-25	5.73669	1.47437e-18
LRAT	5.96066	0.00168764	5.15105	0.011063
LRATD1	8.56285	2.87749e-09	7.58146	3.41814e-07
LRCH2	3.96035	0.00261911	4.24514	0.00146247
LRFN2	0.748531	0.00664289	0.801071	0.00430369
LRG1	4.18788	0.00137637	4.13835	0.00213944
LRGUK	1.81424	0.0136489	2.18665	0.00258484
LRP8	0.701018	0.000745063	0.70781	0.000873592
LRRC2	3.23172	1.29678e-07	2.44891	0.000173025
LRRC37A11P	3.71976	0.000884491	2.9236	0.0158493
LRRC38	-3.21669	0.0217362	-5.37194	0.0023865
LRRC4B	4.06343	4.27414e-13	3.71992	8.92776e-11
LRRC75B	3.31329	0.0018725	2.57615	0.0259278
LRRC8C	-2.01563	5.45605e-11	-1.82808	5.81871e-09
LRRC8D	-0.879897	2.88117e-06	-0.805265	3.27129e-05
LRRC8E	2.9155	7.14176e-13	2.64568	2.23649e-10
LSM14B	-0.370483	0.017646	-0.325604	0.0485117
LSR	2.32471	3.64763e-10	1.88878	1.1696e-06
LURAP1	2.00157	0.0102754	1.88081	0.0212927
LY6H	7.16782	3.09783e-07	5.44219	0.000254313
LYN	-1.46068	0.000236868	-0.931261	0.0354993
LYSMD2	1.04792	0.049992	1.09413	0.0459686
LYST	1.08272	0.0234065	1.08988	0.0268636
LZIC	-0.48412	0.000819659	-0.620091	1.43466e-05
MACF1	-0.519754	0.00590339	-0.468163	0.0182898
MACIR	-0.388487	0.0189489	-0.519138	0.001334
MACROD2	6.86578	4.1189e-05	4.36643	0.0214108
MAF	5.89867	0.000159855	5.3242	0.00110563
MAFB	2.05854	1.77428e-08	1.84157	9.84986e-07
MAGEF1	0.494147	0.000523264	0.680414	9.74173e-07
MAGI2-AS3	7.89478	1.82451e-07	8.42058	3.14024e-08
MAGI3	2.58394	6.44441e-13	2.59863	1.03096e-12
MAL2	9.34537	2.73979e-10	7.97271	2.04581e-07
MALT1	-0.660385	0.0337367	-0.697974	0.0279307
MAML1	-0.614146	0.00261182	-0.493393	0.0242094
MAN1A1	4.69589	1.16528e-06	4.36731	1.17694e-05
MAN2A1	-1.05638	0.000338845	-0.862271	0.00605025
MAP3K1	1.24104	4.29671e-08	1.23097	9.03998e-08
MAP3K10	0.889045	0.00522255	0.773795	0.0218134
MAP3K20	-0.636266	0.000943856	-0.630079	0.0014488
MAP3K21	5.10932	1.29814e-11	4.44644	1.13163e-08
MAP3K6	1.51225	6.54977e-07	1.39101	9.44009e-06
MAP4	-0.53386	0.00859355	-0.507229	0.0165861
MAP4K2	0.607212	0.00845616	0.717704	0.00180361
MAP7D2	4.98305	9.26762e-07	5.00127	1.29884e-06
MAPK11	1.44571	0.000241496	1.22573	0.00323038
MAPK13	2.63459	4.18298e-05	2.40817	0.000302352
MAPK4	5.25896	4.39281e-08	4.84396	9.25733e-07
MAPK8IP2	1.73893	0.000124316	1.09836	0.0303773
MAPKAPK3	0.871867	0.00200957	0.671292	0.0281266
MAPRE3	1.81421	3.28437e-07	1.98297	2.82285e-08
MAPT	1.41564	0.018419	1.56126	0.0102221
MARCHF3	3.12204	0.000453613	2.42764	0.0120823
MARCKS	-1.38656	0.00822176	-1.1658	0.0374053
MARCKSL1	-0.580244	0.0334086	-0.629693	0.0231244
MARVELD3	-2.64617	5.96402e-06	-2.19902	0.000113491
MAST4	2.14544	0.0358672	2.44355	0.0174053
MATK	3.42636	1.31163e-08	2.4673	0.000119896
MBD5	0.763818	0.00815635	0.748204	0.0123556
MBOAT2	0.476045	0.00890275	0.402916	0.0380419
MCC	5.81083	1.36265e-11	5.92388	1.0208e-11
MCEMP1	3.83258	4.39612e-05	3.83937	6.32804e-05
MCF2L	4.96261	6.27664e-14	4.33929	1.7897e-10
MCM7	-0.587247	0.00413032	-0.567293	0.00750631
MCOLN2	2.06909	0.000717776	2.24582	0.000267704
MCTP2	6.09186	0.00319966	5.35675	0.0143435
MCUB	-0.846109	0.00163321	-0.855474	0.00189611
MCUR1	0.813021	0.000100898	0.833849	9.27029e-05
ME2	-0.42197	0.0419267	-0.580397	0.00400642
MECOM	6.52957	4.44192e-07	6.69876	3.16893e-07
MED12L	4.33663	1.02335e-07	3.77359	8.77765e-06
MED21	-0.67732	0.0030708	-0.496267	0.0468674
MED29	-0.56945	1.81939e-07	-0.41134	0.000364369
MEIS2	-1.24833	0.00149501	-1.06109	0.0107668
MEIS3	2.52269	0.00145397	2.23177	0.00755219
MELTF	3.1077	4.48876e-05	2.09668	0.0123911
METRN	3.49345	2.65366e-09	2.70275	1.3103e-05
MFAP3L	2.45149	7.4381e-08	1.93266	5.3988e-05
MFN1	-0.33626	0.0479088	-0.403187	0.0175632
MFN2	-0.477302	0.00219465	-0.444767	0.00622191
MGAT4A	6.2048	5.07709e-23	5.67054	5.56531e-19
MGC12916	4.22876	9.1848e-05	3.01899	0.0117363
MGP	3.63605	0.0258708	4.10122	0.0123362
MID2	6.04595	1.31218e-06	6.0943	1.62594e-06
MIPEPP3	-1.36125	0.00173108	-1.0362	0.0265159
MIR210HG	2.58461	0.00618756	3.21148	0.000552121
MIR31HG	6.80864	9.88693e-05	7.28544	3.79738e-05
MIR34AHG	6.65095	0.00012148	5.23481	0.00502342
MIR9-3HG	3.99916	0.000260803	3.68614	0.0011946
MITF	3.87882	9.92715e-08	3.59298	1.65837e-06
MKX	5.08653	0.000590992	5.21018	0.000551694
MLC1	5.80287	1.05844e-05	4.32811	0.00225051
MLEC	-0.540616	0.0035298	-0.50147	0.0095659
MLF1	1.63034	2.10026e-05	1.53195	0.000110894
MLH1	-0.536268	0.0122686	-0.473155	0.0367656
MLKL	2.34796	0.000195041	2.39712	0.000189433
MLXIPL	2.9465	1.09055e-06	2.65208	2.25378e-05
MLYCD	1.1885	0.0193245	1.21678	0.0196652
MMP13	2.32216	0.0167869	2.8092	0.00335705
MMP17	1.48695	1.19648e-05	1.32296	0.00017926
MMP24	3.26637	0.00116622	2.88895	0.00683408
MMRN1	7.06717	0.000229041	7.46653	0.000125247
MN1	1.33113	5.4285e-05	0.755366	0.0448215
MNX1	6.94581	7.24891e-11	4.6058	6.88615e-05
MNX1-AS1	7.00705	1.73671e-05	4.92426	0.00614911
MOB3B	4.5458	5.27241e-22	4.57623	6.17346e-22
MOBP	3.44773	0.00388385	3.31663	0.00752331
MOCS1	3.34876	5.82386e-06	2.45235	0.00202113
MORC1	2.52813	0.00382272	2.44938	0.00686633
MORC4	0.738055	0.0150115	0.761954	0.0142989
MOXD1	9.91912	4.95599e-08	9.7854	1.19979e-07
MPDZ	-0.428867	0.0152042	-0.612855	0.000322073
MPHOSPH8	-0.336499	0.016032	-0.33185	0.0217659
MPP1	1.08801	0.0117057	1.19105	0.00654398
MPP4	-3.61729	0.000859996	-2.76373	0.0145641
MPP7	2.00724	0.00117936	1.71902	0.0088212
MPRIP	-0.419011	0.000473523	-0.514913	1.53048e-05
MPZL3	3.46917	3.13089e-07	2.0888	0.00741931
MRAS	6.12738	1.09552e-05	5.10306	0.000498327
MRC1	-1.86001	0.0263479	-2.05949	0.0164809
MRGPRF	-4.63062	3.08902e-08	-4.7109	2.97788e-08
MROH1	2.66625	1.03773e-05	2.17769	0.000637329
MRPL11	-0.508266	0.00298624	-0.558854	0.00122902
MRPL37	-0.325213	0.0349114	-0.394934	0.010043
MRPL45	-0.453357	0.0115229	-0.441381	0.0177545
MRPS35	-0.481589	0.0206057	-0.497784	0.0196193
MSRB2	1.09583	0.0420661	1.10655	0.0467026
MSRB3	-2.85634	3.12155e-07	-1.48696	0.0154852
MSX1	1.51219	0.00263311	1.60471	0.00167892
MSX2	8.05301	0.000106177	7.41774	0.000581112
MT1F	-1.76003	0.0037858	-2.2909	0.00013546
MT1X	-1.14777	0.0363727	-1.63595	0.00201436
MT2A	-1.35257	0.0125025	-1.45487	0.00835533
MTARC1	2.92936	0.00598943	2.94682	0.0072962
MTARC2	4.06512	0.00229772	4.26802	0.00163687
MTCL1	-1.43299	5.26655e-06	-1.84811	4.74403e-09
MTHFD1	-0.543686	0.0362283	-0.615838	0.0184637
MTMR11	1.10806	0.0386714	1.22061	0.0245929
MTMR6	0.738685	0.00621102	0.79326	0.00383685
MTSS2	-0.439158	0.0282698	-0.479738	0.0181992
MUC12	3.21988	0.00403482	2.85051	0.0164482
MXRA5	5.68676	6.11e-09	4.72241	3.62994e-06
MYCN	3.06012	3.36036e-06	2.39225	0.000600278
MYH13	3.36817	0.00125288	3.02202	0.00604582
MYH14	7.203	3.0769e-05	5.00582	0.00837548
MYHAS	2.82299	0.00366835	2.11005	0.0490392
MYLK	3.07932	2.85217e-05	2.79784	0.000243864
MYO15B	5.43816	4.8987e-06	4.75584	0.000124847
MYO16	4.57206	2.89874e-07	3.33581	0.000461313
MYO18A	-0.709815	0.0137906	-0.895182	0.00164019
MYO1B	-1.24876	0.00510016	-1.03154	0.0303953
MYO1D	2.1007	2.39677e-08	1.38732	0.000639938
MYO1E	1.25243	0.0200089	1.17377	0.0371605
MYO3A	5.397	0.000358088	4.44178	0.0061956
MYO5B	2.21077	0.032545	2.70584	0.00813627
MYO6	6.07634	1.96446e-07	5.89509	7.23888e-07
MYOF	-3.72868	7.70061e-11	-3.19977	5.63127e-08
MYRF	2.83869	3.61022e-07	2.36002	5.23578e-05
MYT1L	2.27808	0.0194343	2.48345	0.0114363
N4BP3	3.48304	3.40828e-08	3.22979	6.20905e-07
NAALAD2	2.80054	0.0138774	3.01859	0.00906229
NAB2	0.482468	0.0311601	0.490312	0.0334797
NABP2	-0.741009	0.00233872	-0.681551	0.00740625
NAP1L1	-0.731498	5.43918e-05	-0.745587	5.52133e-05
NAP1L2	5.57364	1.03773e-05	4.32397	0.00137786
NAT16	4.7557	0.00821696	4.72346	0.011063
NATD1	2.18529	0.00750018	2.37774	0.00405455
NAV3	-2.79792	0.000113239	-2.32107	0.00229078
NBPF3	0.922609	0.000140691	1.12349	3.00736e-06
NCEH1	1.42444	0.013582	1.838	0.00111711
NCK2	0.904742	4.14345e-06	0.682288	0.00114021
NCKAP1L	0.688445	0.0141213	0.822958	0.00321771
NDFIP2	1.38797	6.24101e-11	1.46275	9.66946e-12
NDRG1	2.85557	0.000113405	2.50741	0.0012045
NDRG2	1.5879	1.94813e-05	1.40895	0.000269026
NDST1	-0.415776	0.035857	-0.5097	0.0095659
NDST4	-2.44036	6.37195e-07	-1.12597	0.0468811
NDUFA4L2	2.57839	0.0455341	4.36134	0.000262476
NDUFA6	-0.35072	0.0405244	-0.426123	0.0123577
NEB	-4.85233	0.000424948	-4.48763	0.00157862
NECTIN1	1.29681	0.00424127	1.19921	0.0113837
NECTIN3	0.735281	0.0195228	0.75424	0.0195914
NECTIN4	4.91669	0.0323782	5.02505	0.0334261
NEDD4L	1.83209	4.60083e-09	1.45463	9.15624e-06
NEDD9	-2.72558	5.95602e-18	-2.5245	1.76167e-15
NELFCD	-0.43382	0.00889524	-0.46813	0.0055259
NEU3	0.686212	0.036287	0.811002	0.0130878
NEURL1B	2.44111	5.73011e-08	1.92558	4.66399e-05
NEXMIF	2.09134	0.0408984	2.40215	0.0194697
NEXN	-2.25055	1.77307e-06	-1.44632	0.00280576
NFASC	6.35953	0.000339828	5.0357	0.00866828
NFIX	-0.901861	6.5131e-06	-0.842153	4.39857e-05
NGEF	3.49316	3.42466e-08	2.72754	4.87969e-05
NGF	-3.18351	0.000103124	-2.60476	0.00108701
NGFR	2.33471	1.33013e-05	2.33837	1.95889e-05
NHLH2	6.34729	0.00382272	6.24021	0.00593613
NID1	4.02675	5.5009e-07	2.80427	0.00122179
NINJ1	1.59584	0.00275365	1.52149	0.00605097
NIPAL2	4.55958	0.000838773	3.75207	0.0104496
NIPAL3	2.35607	0.00213399	2.17721	0.00663644
NKD1	3.50609	3.30375e-08	2.48807	0.000258491
NKILA	2.6756	0.00256706	2.34871	0.0124155
NKX2-2	2.04212	1.76607e-07	1.72549	2.21274e-05
NKX2-3	6.78577	4.92585e-05	5.6604	0.00139746
NKX2-4	5.19032	8.09524e-11	4.60323	2.36717e-08
NKX2-6	6.58248	0.00290382	4.89267	0.0453296
NKX3-1	5.68148	0.00516348	4.53083	0.0400373
NKX6-1	1.35668	3.47358e-06	1.04967	0.000788954
NLGN1	2.56903	0.000966593	1.85508	0.0305174
NLGN3	3.3834	1.36618e-05	2.76962	0.000789831
NLGN4X	-1.19141	0.00930974	-1.0902	0.0235262
NLRP1	5.59801	2.77617e-13	5.00971	1.83293e-10
NLRP14	6.16646	0.00193993	6.75401	0.000737455
NLRP2	-0.28793	0.0466986	-0.303686	0.0404808
NLRX1	3.01512	2.04247e-05	2.58315	0.000501082
NMB	1.42131	3.66593e-06	1.16224	0.000314056
NMRK1	2.82963	0.00637421	3.46936	0.000680507
NOD1	1.69854	0.00492132	1.79844	0.00338086
NOG	4.2108	0.000464843	3.49672	0.00671241
NOL4L	3.70087	9.34345e-06	3.1463	0.000315479
NOL8	-0.546915	0.0264862	-0.597525	0.0169212
NOMO2	-0.751938	0.001689	-0.573175	0.0265343
NONO	-0.368809	0.0279314	-0.426015	0.0114211
NOP14	-0.694588	0.0248178	-0.877858	0.00403309
NOS1	3.5462	0.00091934	3.05358	0.00699238
NOS3	3.55	1.00969e-05	3.17779	0.000141368
NOTO	6.55583	3.98306e-10	5.93359	3.61473e-08
NOVA2	5.50746	0.00612745	4.78619	0.0254217
NOXA1	5.13446	0.00201546	4.11656	0.0215743
NPM2	5.09212	0.0264982	5.37466	0.0217455
NPR1	2.77272	0.00149335	2.23474	0.0176613
NPY1R	0.845334	0.0152951	0.90008	0.0112567
NPY5R	1.1319	0.0109299	0.970765	0.0402887
NR2F2	-0.896508	3.08495e-09	-0.829443	8.82527e-08
NR4A1	0.975989	0.000217017	0.944192	0.000505426
NR4A3	-1.99192	0.000363112	-2.01331	0.000419735
NRAP	-3.24958	0.00161705	-3.67222	0.000912249
NRARP	1.71441	1.59274e-05	1.29303	0.00244166
NRBP1	-0.748267	7.06019e-06	-0.484336	0.00818643
NRCAM	-1.24126	0.000363112	-1.50907	1.34153e-05
NRF1	-0.34357	0.0381838	-0.48922	0.00227577
NRG2	3.19601	0.00273169	2.71392	0.0174461
NRGN	1.69457	9.35713e-05	1.26726	0.00694489
NRN1	0.976172	3.58585e-05	1.30134	2.061e-08
NRP1	1.76223	4.31755e-06	2.00715	1.69592e-07
NRSN2	0.558338	0.0319517	0.597417	0.0243644
NRXN1	6.25341	0.00129969	5.53143	0.00711244
NRXN2	2.15484	0.00499602	2.41716	0.00170532
NSG2	6.59555	2.12348e-05	5.94486	0.000221267
NT5C2	-0.566942	0.000116529	-0.550486	0.000269026
NT5E	-4.84737	2.20163e-07	-2.27955	0.0344278
NTRK1	3.83187	5.80955e-10	3.51917	2.97788e-08
NTRK2	9.67635	1.32897e-11	8.12079	4.24794e-08
NTS	2.74368	0.000195041	2.68582	0.000380733
NUDT10	3.23375	0.000109921	2.5495	0.00443313
NUDT12	0.508228	0.026755	0.561718	0.0154342
NUDT13	-0.710987	0.035211	-0.711438	0.0412461
NUDT14	0.934626	0.031617	1.12153	0.0095659
NUDT21	-0.384694	0.0219858	-0.393682	0.0226505
NUDT22	0.592258	0.00795646	0.667111	0.00300781
NUDT4	0.567972	0.0392102	0.596824	0.0343491
NUDT5	-0.431645	0.00563912	-0.381321	0.0204746
NUP107	-0.377023	0.0171105	-0.404964	0.0117756
NUP188	-0.632895	0.0050948	-0.699812	0.00213937
NUP62CL	5.13506	5.97618e-08	4.76293	9.74173e-07
NUP93	-0.357476	0.022126	-0.468098	0.00221868
NUTF2	-0.58072	4.85979e-05	-0.610021	2.68012e-05
NVL	-0.632498	0.0026592	-0.48232	0.0345351
NWD1	3.09842	0.000312565	2.27098	0.0154852
NXF3	5.34977	0.0026592	5.45431	0.00275676
NXPE3	-1.03188	4.43444e-07	-0.918258	1.36778e-05
NYAP1	1.58981	0.00271882	1.23894	0.0311033
OGDHL	3.22174	8.75978e-14	2.13558	3.48641e-06
OLFM1	1.05072	0.000208911	0.680539	0.0309772
OLFM2	0.7875	4.14345e-06	0.616293	0.0006583
OLFM3	-1.65126	3.4253e-06	-0.969187	0.0146145
OLFML3	-0.767371	0.0110803	-0.674425	0.0350458
OLIG3	7.18349	0.000947872	5.89562	0.0114741
ONECUT2	2.95135	1.1424e-09	2.50223	6.53935e-07
OPHN1	1.04414	0.016071	1.01338	0.0245426
OPRD1	3.59524	1.48967e-05	3.19107	0.000219709
ORAI3	2.03509	0.0433061	2.38613	0.0178561
OSBP2	3.51505	0.000190965	2.76391	0.00656479
OSCAR	3.83876	0.00745795	4.09307	0.00501769
OSR1	4.1376	0.000431531	4.34203	0.000269043
OSTF1	2.12151	0.000286305	2.67608	3.30886e-06
OTOF	4.87464	3.75971e-05	3.99315	0.00150486
OTUB1	-0.523843	0.00502423	-0.411936	0.0406772
OTULIN	0.526469	0.000774234	0.656983	2.16614e-05
OTULINL	2.42976	6.8939e-05	1.88622	0.0044053
P2RX1	6.12288	6.44013e-07	6.05889	1.35594e-06
P2RX2	3.32852	0.00499602	2.58113	0.0470877
P2RX7	5.29262	2.7795e-05	4.1215	0.00233836
P4HA1	-1.25023	1.68977e-05	-1.05639	0.000511085
P4HA2	2.9744	4.27932e-05	3.3505	4.40433e-06
PABPC4	-0.437609	0.0415055	-0.632469	0.00217693
PABPC5	5.79528	0.0237512	7.58318	0.00235584
PACSIN2	0.244565	0.0306889	0.266281	0.0204028
PADI1	2.42157	3.26512e-06	2.47469	2.75581e-06
PADI2	2.898	1.46691e-07	2.3877	3.31351e-05
PADI3	5.8891	1.83551e-06	6.24383	5.51988e-07
PAICS	-0.626977	0.0355072	-0.617699	0.0453296
PAIP2B	2.9839	9.84089e-05	2.51693	0.00184352
PAK2	-0.499855	0.00579373	-0.574489	0.00154964
PAK3	4.50465	9.8134e-05	4.52676	0.00012862
PALLD	-1.37547	1.79521e-06	-1.26057	2.21796e-05
PAQR5	1.56108	4.8666e-05	1.27044	0.00180361
PAQR8	1.63785	0.000171633	1.466	0.00128723
PARD6B	0.772253	0.0237894	0.855929	0.0130967
PARN	-0.495638	0.00902892	-0.407949	0.0448394
PARP11	3.14073	2.63703e-12	2.68667	6.92368e-09
PARVA	-1.6985	7.99749e-05	-1.11418	0.0191565
PARVG	1.2749	0.0174257	1.80331	0.000461449
PATZ1	-0.564322	0.0215343	-0.627769	0.0114708
PAX1	6.40747	2.21999e-16	4.96599	1.01183e-09
PAX6	2.47422	9.23175e-05	2.19024	0.000913237
PAX7	1.63598	0.000184646	1.25829	0.00756183
PAX8-AS1	-0.865037	0.000316753	-0.636768	0.0144112
PBX3	1.18208	0.019902	1.12419	0.0338741
PCBP2	-0.423974	0.0307577	-0.724358	7.91274e-05
PCDH1	3.13982	0.00726566	3.45062	0.00346487
PCDH10	-1.21467	1.15385e-16	-1.15298	7.09232e-15
PCDH12	2.19746	0.0206199	3.24735	0.000315479
PCDH15	7.02701	0.000200773	6.17087	0.00191601
PCDH18	-1.41259	0.000983811	-1.51	0.000513769
PCDH19	2.16281	0.00238735	1.87274	0.0131786
PCDH20	-1.43087	0.000588254	-1.67796	6.19079e-05
PCDH7	-1.16884	5.11313e-05	-0.947927	0.00192097
PCDH8	4.5761	1.06556e-09	4.03995	1.76174e-07
PCDHGA11	-0.649597	0.0186362	-0.684945	0.015093
PCDHGA6	-0.773622	0.0190822	-1.21008	0.000127007
PCDHGB5	-0.808309	0.00809362	-0.712562	0.0270255
PCGF2	-0.758733	0.000561126	-0.67578	0.00331301
PCGF5	1.44894	0.000145497	1.3957	0.000371723
PCK2	2.72673	0.0203521	3.15952	0.00739549
PCSK2	-0.593608	0.006657	-0.496177	0.0338741
PCSK6	4.23579	1.36151e-05	3.81888	0.000153881
PCYOX1	-0.543035	0.00225803	-0.425488	0.0262905
PDCD1	3.25483	0.00690788	2.69858	0.0373797
PDE10A	7.62826	3.60986e-06	7.78143	3.28353e-06
PDE11A	4.20349	0.00250081	3.36384	0.025669
PDE4B	-1.50405	0.0146715	-1.43008	0.0258694
PDE8B	4.25582	9.21873e-05	3.59772	0.00173021
PDK1	1.96776	0.000124059	2.03734	9.65565e-05
PDK3	2.6011	0.00229982	2.51471	0.0044053
PDLIM3	5.70854	0.000687706	5.95201	0.000493034
PDLIM4	2.3291	3.07237e-05	2.66733	1.86965e-06
PDLIM5	-0.86647	0.00022941	-0.625954	0.0144999
PDP1	-0.780772	0.0153537	-0.765892	0.0217659
PDP2	1.24226	5.92427e-07	0.748957	0.00671241
PDXK	0.683318	0.00068773	0.520233	0.0169572
PDYN	5.19341	1.88565e-05	4.80089	0.000133027
PDZD4	4.75131	1.34367e-28	3.65201	1.00752e-16
PEAR1	5.80195	3.22509e-10	4.58023	2.10361e-06
PEBP1	-0.730931	0.000555603	-0.667907	0.00247286
PECAM1	2.29046	0.00586337	1.94992	0.028177
PEG10	-1.67512	1.87494e-09	-1.96607	1.81003e-12
PELI1	-1.04359	1.21108e-05	-1.05767	1.36545e-05
PELI2	2.82316	9.22006e-05	2.77818	0.000172604
PER1	0.616898	0.00121865	0.451473	0.0306681
PERP	7.80033	2.04865e-05	8.28465	8.15466e-06
PEX5L	6.1344	0.000904854	5.37535	0.00602192
PFDN1	-0.447683	0.00287704	-0.35245	0.0293566
PFKFB2	1.54159	5.46434e-05	1.28452	0.00146677
PGAP4	3.20316	0.0106339	2.75413	0.0391121
PGBD5	4.19932	1.14026e-14	3.29513	6.85215e-09
PGD	-0.452625	0.025476	-0.48375	0.0191503
PGF	-3.19669	3.35097e-11	-2.21464	1.38344e-05
PGGHG	2.39269	7.16681e-06	1.99597	0.000352648
PGLYRP2	2.53151	7.71287e-07	2.04216	0.000148129
PGPEP1	1.46465	0.0132996	1.91445	0.00092552
PGR	5.93674	1.95824e-07	4.62445	0.000132353
PHACTR1	3.57114	8.46732e-06	3.90707	1.32296e-06
PHC1	0.774221	5.05008e-07	0.372479	0.0374474
PHETA1	1.20122	1.0829e-05	1.27431	3.87235e-06
PHOSPHO1	0.923238	0.000856827	0.725112	0.014901
PHOX2B	10.3576	1.05439e-11	9.03914	8.65075e-09
PI4K2B	0.537903	0.0030842	0.50508	0.00774752
PIAS2	0.455327	0.00147797	0.332734	0.0341222
PIGZ	2.94026	0.00219708	2.61786	0.00977581
PIK3AP1	5.46063	3.82728e-05	4.74363	0.000640947
PIK3C2B	1.12224	0.000342601	1.09461	0.000680507
PIK3CD	1.81442	0.000614169	1.53155	0.0065872
PIK3CD-AS2	2.43515	0.00390848	2.50299	0.00369764
PIK3R3	-0.754267	0.0176148	-0.891011	0.00551646
PIM1	-1.04317	0.00157169	-1.0518	0.00188603
PIM3	0.658013	5.69105e-08	0.415166	0.00169451
PIN1	-0.44979	0.0110046	-0.371993	0.0495026
PIPOX	-1.74383	0.035446	-2.10478	0.0115869
PITPNC1	-1.39314	1.50846e-05	-1.2412	0.000198333
PITPNM1	0.520205	0.017028	0.598339	0.00625931
PITPNM3	3.88891	2.4344e-08	2.86469	0.000111062
PITX1	4.79564	7.60403e-24	4.37753	1.24319e-19
PITX2	1.05912	0.00510016	1.19245	0.00169451
PKD1L2	2.01418	0.0174651	2.07234	0.0169212
PKHD1L1	4.10004	0.00374877	3.19231	0.03939
PKIG	-2.22648	2.89479e-13	-1.21346	0.000244119
PKNOX2	1.51684	0.000923284	1.31361	0.00670229
PKP2	3.11379	0.00839909	2.85296	0.0214705
PLA2G4A	-1.46747	1.23177e-05	-1.28897	0.000220492
PLAAT1	6.91163	5.61688e-11	6.52159	1.51058e-09
PLCB4	1.94367	2.24865e-07	1.29346	0.0015243
PLCE1	5.03778	6.3861e-11	4.36814	4.32588e-08
PLCE1-AS1	-6.79675	0.000361785	-6.78346	0.000506544
PLCG2	2.27694	1.91092e-09	1.60356	7.87889e-05
PLCL2	6.33598	9.18354e-11	6.19674	5.24611e-10
PLCXD2	2.96051	0.0037858	2.55994	0.0191039
PLCXD3	2.39876	1.56439e-08	2.4653	9.5249e-09
PLEKHA4	1.78715	0.00712804	1.801	0.00850161
PLEKHA5	0.725557	0.00545348	0.609736	0.0285798
PLEKHA6	4.91712	8.14728e-07	4.54885	9.61759e-06
PLEKHG4	2.39	0.000251424	2.12582	0.00184997
PLEKHG4B	6.44922	7.09112e-15	4.80862	3.13369e-08
PLEKHG5	2.75349	0.000517481	2.72978	0.000792961
PLEKHH1	1.50771	0.00841834	1.6204	0.00538291
PLEKHH2	2.60641	0.023889	2.76638	0.0186401
PLEKHM1P1	0.932378	0.0336729	1.10044	0.0116312
PLIN3	0.907656	0.00096333	0.989214	0.000360877
PLIN5	2.04204	0.00622672	1.89826	0.0150666
PLK2	2.62629	0.000861641	2.09354	0.0136456
PLK5	5.58431	0.002146	4.90863	0.0109446
PLOD1	-1.17076	6.73464e-05	-0.857794	0.00699889
PLPP2	4.92267	5.4393e-13	3.49096	1.48649e-06
PLS3	-1.02973	5.35625e-06	-0.918976	9.16903e-05
PLVAP	5.08427	1.52836e-08	5.10812	2.14495e-08
PLXDC1	4.43602	2.66305e-08	3.38381	6.20495e-05
PLXNA2	-4.56368	0.0012845	-2.67693	0.0457614
PLXNB3	2.01301	0.0268306	2.08617	0.0251297
PMAIP1	1.05883	0.00536823	0.956545	0.0166981
PMEL	2.13958	0.00552813	1.74596	0.0360853
PMEPA1	0.971663	0.000794783	0.656029	0.0414325
PMF1	-0.652829	6.93488e-05	-0.624729	0.000214582
PMFBP1	3.82123	0.0308878	3.70374	0.0443159
PNCK	6.42412	2.68945e-09	5.10023	6.86892e-06
PNMA1	-0.925639	0.000842699	-0.643986	0.0348899
PNMA2	1.49693	3.15551e-06	1.2756	0.000138286
PNMA6A	1.31293	3.95841e-07	0.763646	0.00890151
PNMA8A	1.53305	2.03364e-05	1.27841	0.000733418
PNPLA6	-0.541841	0.0253034	-0.68232	0.00438807
PNPLA8	0.597819	0.00433796	0.586303	0.00679892
POFUT1	-0.532524	0.000430411	-0.449394	0.00500707
POGK	-0.589688	0.00266592	-0.595953	0.00311092
POGLUT1	-0.594376	0.0254624	-0.570975	0.0391121
POGLUT2	-1.14405	0.000891767	-1.16832	0.000895992
POLD2	-0.339905	0.0275189	-0.353554	0.0253246
POLD4	1.65999	0.00144593	1.79177	0.000678804
POLE	-0.5082	0.0310318	-0.619195	0.00818643
POLR2E	-0.383086	0.0251331	-0.478162	0.00470913
POMC	6.85311	2.42483e-05	5.9656	0.000446196
POPDC3	5.14771	1.1538e-05	4.90399	4.93059e-05
PORCN	1.29928	0.00203549	1.16123	0.00879934
POU2F2	1.23824	0.0403153	1.59724	0.00674956
POU2F3	4.26269	0.00193993	3.79658	0.00893224
POU3F2	1.79711	0.000265136	1.54368	0.00297343
POU3F3	6.27306	1.11965e-15	4.54109	3.61473e-08
POU4F2	-1.93874	0.0272105	-2.31289	0.00860419
POU4F3	6.37128	2.38469e-13	4.35804	2.52131e-06
PPARA	3.37516	4.36265e-05	2.97909	0.000536813
PPARG	8.21993	1.63291e-07	7.31054	6.75491e-06
PPFIA3	1.36829	3.93205e-07	1.08052	0.000140457
PPFIA4	2.89643	6.13349e-05	2.33305	0.00242318
PPL	2.63706	0.00912499	3.01876	0.00289318
PPM1F	-1.13261	3.21559e-08	-0.794268	0.000269198
PPM1L	1.51312	0.0271251	1.53282	0.0296164
PPP1R13B	2.71681	2.04216e-10	2.42272	3.61473e-08
PPP1R1A	1.02723	8.63187e-05	0.797616	0.00442473
PPP1R26	1.9237	1.48118e-08	2.03992	2.57926e-09
PPP1R26-AS1	1.16456	0.00367138	1.76515	3.01082e-06
PPP1R35	0.946688	0.00453993	0.980354	0.00400883
PPP1R3A	5.88454	0.00169658	5.10936	0.0107337
PPP1R3F	0.783183	0.000659731	0.575446	0.0221777
PPP1R3G	1.33326	0.0162791	1.22053	0.0364927
PPP1R9A	-1.35078	0.000395816	-1.13924	0.00457825
PPP2R1A	-0.421016	0.000870022	-0.528312	2.45592e-05
PPP2R2C	5.59227	5.71918e-10	4.10044	2.13035e-05
PPP2R3A	2.61645	2.42245e-09	2.6611	2.18942e-09
PPP4R1	-0.685496	8.0525e-05	-0.587842	0.00125966
PPP4R4	3.86037	0.000966069	3.23624	0.00947037
PPT1	-0.780358	0.000741987	-0.808037	0.000601788
PRAME	6.35639	4.42226e-11	4.55948	7.89145e-06
PRAP1	4.58111	0.00750018	4.79191	0.00622191
PRDM1	4.95341	0.027805	4.7604	0.0427229
PRDM13	2.57363	5.82313e-08	2.47006	3.36091e-07
PRDM16	6.86067	1.17217e-06	4.57188	0.00309854
PRDM6	4.85877	0.00726273	4.90162	0.00853645
PREB	0.71592	0.000140322	0.576658	0.00400883
PRICKLE1	2.72085	1.21108e-05	3.25513	1.17827e-07
PRICKLE2	3.93896	0.0398971	4.3471	0.0243123
PRICKLE4	1.19643	0.0204919	1.56805	0.00179297
PRIMA1	8.83999	4.76763e-07	6.7578	0.000290995
PRKAA2	7.61185	0.000141985	7.52	0.000244119
PRKAR2B	1.52527	2.87201e-05	1.39096	0.000233217
PRKCA	2.00638	0.00155897	1.50249	0.0294151
PRKCB	1.4909	8.84418e-09	1.17599	1.47439e-05
PRKCD	1.71043	0.000355114	1.80582	0.000199003
PRKCE	2.04825	0.0151455	2.32665	0.00594106
PRKCG	5.32129	1.62847e-07	4.26593	6.7297e-05
PRKCH	2.20861	0.00448892	1.95226	0.0177116
PRKCQ	7.11072	6.45987e-06	6.78846	2.86748e-05
PRKCQ-AS1	7.08138	3.01702e-12	6.72154	8.80546e-11
PRKCZ	4.04649	6.2981e-25	3.20959	1.85133e-15
PRKG2	6.55211	0.000896073	6.05931	0.00328088
PRKN	3.55165	0.0117995	3.08923	0.0395285
PRL	3.77192	0.000315854	4.07355	0.000115641
PRMT8	5.08917	4.43762e-07	4.7816	3.85602e-06
PROCR	3.54042	4.88523e-06	3.47119	1.20708e-05
PROM1	-3.05882	0.000710106	-2.9395	0.00160542
PROX1	5.24956	0.0307535	5.17926	0.0395231
PRPF31	-0.492245	0.00376168	-0.503873	0.00376146
PRR14	0.606906	0.00844442	0.605354	0.0109639
PRR18	6.44029	4.38456e-05	5.56407	0.000766622
PRR29	3.74538	0.00539421	3.88573	0.0046708
PRR35	6.24185	0.00120878	4.58549	0.0312438
PRR5L	1.31617	0.00010315	1.3047	0.00016988
PRRX1	4.59142	2.73541e-06	3.32232	0.00159702
PRSS16	3.84267	0.0040261	3.77912	0.00622191
PRSS23	-2.30101	8.38651e-07	-1.56627	0.00172687
PRSS3	7.39928	0.000217458	9.27338	2.66403e-06
PRTFDC1	-0.758706	0.00132711	-0.893429	0.000153881
PRTG	5.67734	5.18299e-07	5.3964	3.27651e-06
PRUNE2	7.6166	0.000183031	6.75292	0.00152958
PRXL2C	0.882909	0.0243858	1.28631	0.000557834
PSAP	-0.575048	0.00877374	-0.4778	0.0417274
PSD	2.6501	1.35134e-05	2.41468	0.00013017
PSD2	3.2752	4.20563e-08	3.12609	2.96542e-07
PSEN2	2.0995	1.14305e-08	2.12849	1.13139e-08
PSMD9	-0.524335	0.00416207	-0.449363	0.0204551
PTBP3	-0.759677	5.61015e-09	-0.687202	2.75296e-07
PTCD3	-0.342281	0.0438822	-0.533311	0.00093138
PTENP1	6.14111	0.000376671	6.07738	0.000608035
PTER	2.73159	1.64454e-15	2.69274	8.6764e-15
PTGIR	2.64281	0.0174903	3.28293	0.00258866
PTGIS	8.25372	1.64762e-06	6.59779	0.000290593
PTGR1	1.20186	6.8939e-05	1.02287	0.00127353
PTK2B	1.57471	0.0015725	1.62412	0.0014081
PTN	7.1109	1.60388e-08	7.16613	2.04354e-08
PTP4A3	5.13794	5.19697e-06	4.18997	0.000408204
PTPA	-0.485131	0.000212897	-0.502632	0.000161483
PTPDC1	2.40656	4.8824e-05	2.40841	7.17547e-05
PTPN18	3.71194	1.03773e-05	3.03212	0.000643152
PTPN22	3.03599	0.0153122	4.82639	4.21134e-05
PTPN3	3.83193	4.69693e-12	3.6821	7.42785e-11
PTPN5	7.18262	3.87819e-15	6.50311	3.64887e-12
PTPN7	5.43558	4.0777e-09	6.06645	7.00384e-11
PTPRG-AS1	1.89113	0.00109172	1.68412	0.00594106
PTPRH	6.22571	1.16998e-06	6.05561	3.72569e-06
PTPRJ	1.62224	0.00592016	1.37767	0.0280651
PTPRO	-3.66054	2.13627e-05	-2.11806	0.0251144
PTPRZ1	2.41513	1.12756e-05	1.77911	0.00309899
PWWP3B	8.50496	2.73616e-05	7.24149	0.000656719
PXDN	-1.04685	2.53223e-05	-0.857534	0.00107476
PYCARD	3.48899	0.0255571	3.60245	0.024698
PYDC1	6.37535	7.64504e-05	6.04698	0.000274725
PYGB	-0.639454	2.16338e-06	-0.601607	1.41707e-05
PYGO1	3.73962	0.00718599	3.63029	0.0118715
QRFPR	1.16091	0.0118572	1.36929	0.00297827
R3HCC1L	0.377396	0.0237804	0.427512	0.0109663
RAB11FIP3	-0.619931	0.000248142	-0.578694	0.000950366
RAB11FIP4	1.92667	3.05036e-06	0.96961	0.043293
RAB11FIP5	0.94271	0.0104491	0.979082	0.00945665
RAB15	-1.57154	2.06978e-10	-1.17741	5.75864e-06
RAB20	2.09293	6.98934e-08	1.94358	1.08837e-06
RAB27A	3.12657	1.29437e-05	3.08437	2.67759e-05
RAB27B	6.2831	5.55636e-05	6.13221	0.000128577
RAB29	0.976543	3.60986e-06	0.631484	0.00671241
RAB31	-1.24062	7.77709e-05	-1.27074	7.35528e-05
RAB32	8.40287	1.78429e-05	7.96663	8.05012e-05
RAB37	4.23702	0.0114292	4.47399	0.0088396
RAB38	3.6667	2.78215e-06	3.91847	6.48569e-07
RAB3C	3.58396	0.00173261	2.55371	0.0440401
RAB3IL1	2.31034	4.24419e-08	2.0072	4.07128e-06
RAB3IP	0.999672	3.5511e-06	0.835302	0.000215026
RAB6C	4.16601	0.0179308	3.87392	0.0361727
RAB6C-AS1	5.7684	0.00690788	5.69205	0.0100514
RAB7B	3.61864	8.88674e-05	3.78408	5.45129e-05
RAB9B	3.82563	4.11359e-07	4.03603	1.13296e-07
RABL6	-0.468178	0.00953522	-0.483852	0.00897542
RAC2	3.07976	3.07354e-07	3.1219	3.0478e-07
RAD23B	-0.48488	0.0274169	-0.479417	0.0351303
RAD51	-0.592082	0.00787974	-0.496204	0.0369759
RADX	9.87909	5.4393e-13	9.38889	1.85155e-11
RAG1	4.0172	0.00026172	3.19177	0.00742597
RAI14	-1.02095	0.000651496	-1.20018	6.2136e-05
RALB	0.850268	0.00159967	0.771849	0.00632676
RALGPS1	1.40261	0.0121628	1.19103	0.0461346
RALGPS2	3.04449	4.33831e-07	2.80131	6.27837e-06
RAMP1	1.64102	0.00706376	1.36659	0.0361081
RAMP2	2.65156	1.07916e-06	2.57825	3.5137e-06
RAMP2-AS1	1.51871	0.00501782	1.60902	0.00343949
RAMP3	8.74665	1.80407e-07	6.49055	0.000280396
RANGAP1	-0.667352	0.0191931	-0.660822	0.0249812
RAP1GAP	1.06181	2.93e-05	1.03172	7.83484e-05
RAP1GAP2	4.50873	7.97084e-07	3.64436	0.0001514
RAP1GDS1	-0.43887	0.0158083	-0.556104	0.00191961
RAPGEF1	-0.569957	5.22326e-06	-0.658944	1.45171e-07
RAPGEF4	3.71761	0.00503512	3.56413	0.00975665
RAPH1	0.770196	0.0264064	0.912155	0.00848644
RASA3	-1.13076	0.000842699	-0.765808	0.0406689
RASAL1	6.85953	6.5287e-05	4.97251	0.00804747
RASAL3	3.4872	3.0768e-11	2.58744	3.66447e-06
RASGRF2	-3.24054	0.000107049	-3.25558	0.000142829
RASIP1	1.03963	0.00620099	0.993778	0.0120128
RASL10A	3.49903	0.00023875	2.49497	0.018005
RASL12	1.63763	1.17829e-05	1.55154	5.81137e-05
RASSF5	3.43295	2.95286e-07	3.9263	4.40046e-09
RBFOX1	9.60909	2.60015e-09	9.77073	2.3796e-09
RBKS	1.81817	0.00484024	1.54406	0.0263006
RBM22	-0.486023	0.0294149	-0.467307	0.0440401
RBM4B	-0.531322	0.0308517	-0.549635	0.0294151
RBMS1	-0.762813	0.000102308	-0.715964	0.000409332
RBPMS2	3.78938	8.86692e-05	2.47032	0.0218307
RCAN3	2.28175	1.71223e-06	2.27483	2.83303e-06
RCC1L	-0.410142	0.00598207	-0.371497	0.0177545
RCN2	-0.591554	0.006389	-0.462462	0.0488456
REEP6	2.48305	0.00018333	2.05758	0.00346827
RELL2	1.41004	0.000706035	1.56513	0.00018084
RETREG1	1.65138	7.39031e-05	1.09734	0.0176197
REXO2	-0.672104	0.0308102	-0.638913	0.0488656
RGL2	0.632733	0.00269717	0.584681	0.00804747
RGPD3	4.14177	0.00020149	3.97572	0.000542482
RGS14	2.40387	5.45605e-11	2.264	1.61672e-09
RGS2	-1.84029	1.42884e-05	-1.6143	0.000246153
RGS5	-4.00713	5.84243e-06	-3.59226	8.94863e-05
RGS7BP	2.82519	1.67447e-05	2.541	0.000188815
RHCG	2.73612	0.000464813	2.81134	0.000410606
RHOBTB2	-1.83672	1.88052e-09	-1.4223	8.89647e-06
RHOJ	-1.43331	0.000728523	-1.402	0.00131807
RHPN2	-0.588166	0.031617	-0.716918	0.00853645
RIMBP2	5.73876	4.27414e-13	5.71398	1.15224e-12
RIMKLA	4.52343	0.0007883	3.80422	0.00820767
RIMKLB	1.17388	0.00105526	0.97214	0.0109639
RIMS4	6.15233	4.1361e-17	5.07461	1.88361e-11
RIN3	2.20928	0.0021812	2.01155	0.0077701
RNASEH1	-0.352945	0.00852362	-0.310257	0.0287329
RNASEL	1.78855	0.000140522	1.80644	0.000165843
RNASET2	1.27648	0.0022853	1.34778	0.00152187
RNF10	-0.425943	0.000730762	-0.374007	0.00479028
RNF125	3.78354	7.50856e-07	3.15285	8.21407e-05
RNF144B	1.58849	0.0149567	1.66758	0.0122393
RNF157	5.76408	7.17852e-09	4.18712	8.22874e-05
RNF180	4.94826	0.00352599	5.37999	0.00170604
RNF182	1.03491	2.30929e-08	0.995385	1.37694e-07
RNF24	1.02566	0.00206206	0.972902	0.00490222
RNF38	-0.451651	0.00211288	-0.36082	0.0217907
RNF43	6.97618	0.00041712	6.91566	0.000651392
RNFT1	0.796819	0.0233296	1.10423	0.0011075
ROBO3	3.40254	0.000378212	3.04522	0.00238711
ROPN1L	2.41228	0.009686	3.34748	0.000160701
ROR1	1.65142	1.98619e-08	1.3588	9.55748e-06
ROR2	-1.52221	0.000158296	-1.16459	0.00711244
RORA	1.64362	0.0104982	1.73095	0.00835411
RORB	9.41486	2.16265e-07	9.0546	1.0307e-06
RPA1	-0.675235	0.0038129	-0.555417	0.0259278
RPH3AL	2.76211	1.211e-05	3.38052	6.30726e-08
RPL22	-0.421561	0.00901746	-0.343758	0.0474577
RPN2	-0.663222	0.00119096	-0.460654	0.0411899
RPS6KA1	1.37788	8.17654e-05	0.889105	0.0226119
RRAGB	-0.740808	9.77988e-07	-0.603166	0.000128577
RRAGD	1.98358	0.018419	2.12948	0.0127487
RRBP1	-0.696387	0.0189981	-0.7474	0.0133323
RSPO4	7.09236	0.00163767	5.17052	0.0380889
RSU1	-0.540364	0.00858097	-0.614694	0.00299038
RTBDN	2.50434	0.00591074	2.32765	0.01484
[truncated: 697 more rows]
