# Supplementary material for: STAG2 loss in Ewing sarcoma alters enhancer-promoter contacts dependent and independent of EWS::FLI1
Source: EMBO Rep. 2024 Nov 1;25(12):5537–60. doi: 10.1038/s44319-024-00303-6 (PMC11624272; doi:10.1038/s44319-024-00303-6)
Supplement: Supplementary file 9 — Source data Fig. 1 [file 44319_2024_303_MOESM9_ESM.zip › Figure 1B.xlsx]

## Sheet: SD_1C
Patient ID	Type	STAG2 mRNA
DO50459	STAG2Mut	11.0417
DO50460	STAG2Mut	5.18804
DO50461	STAG2Mut	15.9762
DO50465	WT	17.8168
DO50466	WT	22.1792
DO50468	STAG2Mut	5.13357
DO50472	WT*	7.70402
DO50474	WT	20.5919
DO50476	WT	14.3386
DO50483	WT	7.0024
DO50485	STAG2Mut	9.99699
DO50487	WT	14.8277
DO50489	WT	14.7985
DO50497	WT*	24.1335
DO50499	WT*	22.3568
DO50507	WT	27.9479
DO50511	WT	20.1052
DO50513	WT	19.4066
DO50514	WT*	21.1819
DO50516	WT*	7.94346
DO50518	WT*	12.4715
DO50524	WT	23.0911
DO50526	WT*	21.8213
DO50528	WT	16.2492
DO50539	WT*	6.70983
DO50545	WT	10.7859
DO50547	WT	20.5202
DO50549	WT	19.3572
DO50550	WT	23.2445
DO50551	WT	22.0096
DO50553	WT	15.436
DO50555	WT	16.2861
DO50557	WT	8.95468
DO50565	WT	15.8851
DO50567	WT	6.75481
DO50568	STAG2Mut	7.13928
DO50571	WT*	11.5299
DO50572	STAG2Mut	4.40829
DO50581	WT	17.5728
DO50584	WT*	5.465
DO50586	WT	25.0393
DO50599	WT	12.2584
DO50601	WT	23.688
DO50621	WT	29.1828
DO50623	WT	18.0322
DO50628	WT	22.7715
DO50630	STAG2Mut	3.23675
DO50636	WT	6.27191
DO50644	WT	19.0144
