# Supplementary material for: STAG2 loss in Ewing sarcoma alters enhancer-promoter contacts dependent and independent of EWS::FLI1
Source: EMBO Rep. 2024 Nov 1;25(12):5537–60. doi: 10.1038/s44319-024-00303-6 (PMC11624272; doi:10.1038/s44319-024-00303-6)
Supplement: Supplementary file 9 — Source data Fig. 1 [file 44319_2024_303_MOESM9_ESM.zip › Figure 1C.xlsx]

## Sheet: SD_1B
Patient ID	OVS	evento	type
DO50633	1.48056	TRUE	STAG2Mut
DO50636	1.35833	TRUE	WT
DO50630	9.27222	FALSE	STAG2Mut
DO50623	3.28611	TRUE	WT
DO50628	3.39722	FALSE	WT
DO50621	6.125	FALSE	WT
DO50601	13.3833	FALSE	WT
DO50644	10.5417	FALSE	WT
DO50513	5.21944	FALSE	WT
DO50514	3.17222	TRUE	WT*
DO50516	1.44444	TRUE	WT*
DO50518	13.5361	FALSE	WT*
DO50511	8.10278	TRUE	WT
DO50507	14.2889	FALSE	WT
DO50594	1.10556	TRUE	STAG2Mut
DO50599	11.65	FALSE	WT
DO50591	0.897222	FALSE	STAG2Mut
DO50581	10.1917	FALSE	WT
DO50584	3.82222	TRUE	WT*
DO50586	12.9194	FALSE	WT
DO50571	1.01944	TRUE	WT*
DO50572	9.92778	FALSE	STAG2Mut
DO50575	0.808333	TRUE	STAG2Mut
DO50567	12.7333	FALSE	WT
DO50568	8.28056	FALSE	STAG2Mut
DO50562	1.18889	TRUE	STAG2Mut
DO50565	7.88056	FALSE	WT
DO50557	10.3611	FALSE	WT
DO50550	2.90833	TRUE	WT
DO50551	1.47778	TRUE	WT
DO50553	12.4139	FALSE	WT
DO50555	1.10556	TRUE	WT
DO50545	10.8778	FALSE	WT
DO50547	5.42222	TRUE	WT
DO50549	8.36389	FALSE	WT
DO50539	1.29167	TRUE	WT*
DO50524	8.70833	FALSE	WT
DO50526	10.2056	TRUE	WT*
DO50528	4.41667	TRUE	WT
DO50522	1.43611	TRUE	STAG2Mut
DO50497	0.972222	TRUE	WT*
DO50499	1.33611	TRUE	WT*
DO50483	4.87222	TRUE	WT
DO50485	0.783333	TRUE	STAG2Mut
DO50487	4.65278	TRUE	WT
DO50489	3.69167	FALSE	WT
DO50481	1.51389	TRUE	STAG2Mut
DO50472	3.18611	TRUE	WT*
DO50474	3.96944	TRUE	WT
DO50476	0.977778	TRUE	WT
DO50468	4.31667	TRUE	STAG2Mut
DO50460	2.29722	TRUE	STAG2Mut
DO50461	16.1389	FALSE	STAG2Mut
DO50464	8.27222	FALSE	STAG2Mut
DO50465	9.93611	FALSE	WT
DO50466	9.41944	FALSE	WT
DO50459	15.0361	FALSE	STAG2Mut
