# Supplementary material for: STAG2 loss in Ewing sarcoma alters enhancer-promoter contacts dependent and independent of EWS::FLI1
Source: EMBO Rep. 2024 Nov 1;25(12):5537–60. doi: 10.1038/s44319-024-00303-6 (PMC11624272; doi:10.1038/s44319-024-00303-6)
Supplement: Supplementary file 10 — Source data Fig. 2 [file 44319_2024_303_MOESM10_ESM.zip › OS_2C_STAG2 mRNA_2D.xlsx]

## Sheet: OS_2C_STAG2 mRNA_2D
Data from primary tumors in cohorts from Savola et al 2011 and Volchenboum et al 2015
Patient ID	OS (months)	status	Type	STAG2 mRNA
GSM1542334_L308.CEL.gz	54.1333	0	No signature	8.8045
GSM1542335_L309.CEL.gz	90.2	0	No signature	8.02464
GSM1542336_L310.CEL.gz	80.1333	0	No signature	8.18986
GSM1542337_L311.CEL.gz	75.1	0	No signature	8.86829
GSM1542338_L312.CEL.gz	73.1667	0	Signature	8.35573
GSM1542339_L313.CEL.gz	20.0667	1	No signature	6.97294
GSM1542340_L388.CEL.gz	53.0333	1	Signature	8.35149
GSM1542341_L389.CEL.gz	86.1	0	No signature	8.51312
GSM1542342_L391.CEL.gz	86.9333	0	No signature	8.48008
GSM1542343_L392.CEL.gz	8.36667	1	Signature	7.69322
GSM1542344_L393.CEL.gz	30.8667	1	No signature	8.20795
GSM1542345_L395.CEL.gz	74.1667	0	No signature	8.20312
GSM1542346_L674.CEL.gz	87.9333	1	No signature	7.69845
GSM1542347_L676.CEL.gz	78.6	0	No signature	8.66103
GSM1542348_L678.CEL.gz	66.9333	0	No signature	7.62303
GSM1542349_L809.CEL.gz	77.9333	1	No signature	8.47016
GSM1542350_L811.CEL.gz	29.4667	1	Signature	7.16632
GSM1542351_L813.CEL.gz	5.16667	1	Signature	7.2007
GSM1542352_L819.CEL.gz	73.7	0	No signature	7.88934
GSM1542353_M944.CEL.gz	56.4667	1	No signature	7.11908
GSM1542354_M950.CEL.gz	61.1	0	No signature	7.69749
GSM1542355_M951.CEL.gz	60.5667	0	No signature	7.96022
GSM1542356_M952.CEL.gz	57.9667	0	No signature	8.12466
GSM1542357_M953.CEL.gz	56	0	Signature	7.45956
GSM1542358_M954.CEL.gz	55.5333	0	No signature	8.10937
GSM1542359_M955.CEL.gz	55.5	0	Signature	6.69982
GSM1542360_M956.CEL.gz	54.4	0	No signature	7.83622
GSM1542361_N838.CEL.gz	132.9	0	No signature	8.01078
GSM1542362_N842.CEL.gz	112.567	0	No signature	8.13995
GSM1542363_N844.CEL.gz	18.4	0	No signature	7.87008
GSM1542364_N845.CEL.gz	21	1	No signature	7.372
GSM1542365_N848.CEL.gz	101.667	0	Signature	8.21348
GSM1542366_N850.CEL.gz	104.167	0	Signature	7.85385
GSM1542367_N854.CEL.gz	92.3	0	No signature	8.14794
GSM1542368_N856.CEL.gz	7.56667	1	Signature	5.89167
GSM1542369_O436.CEL.gz	71.1667	0	No signature	7.97516
GSM1542370_O437.CEL.gz	67.2333	0	No signature	7.89273
GSM1542371_O442.CEL.gz	13.9667	1	Signature	7.27148
GSM1542372_O962.CEL.gz	44.8	0	No signature	7.24052
GSM1542373_O963.CEL.gz	60.0667	1	No signature	8.33568
GSM1542374_O965.CEL.gz	75.3667	0	Signature	5.96782
GSM1542375_O966.CEL.gz	61.3	0	No signature	7.96847
GSM1542376_O967.CEL.gz	51.8	0	No signature	7.90107
GSM1542377_P101.CEL.gz	57.7667	1	No signature	7.52069
GSM1542378_P102.CEL.gz	52.7667	0	No signature	6.00878
GSM1542379_P103.CEL.gz	51.2333	0	Signature	7.04226
GSM1542380_Q171.CEL.gz	113.167	0	No signature	9.22315
GSM1542381_Q174.CEL.gz	79	0	No signature	7.83054
GSM1542382_Q176.CEL.gz	27.2667	0	No signature	8.25671
GSM1542383_Q447.CEL.gz	142.033	0	No signature	8.52667
GSM1542384_Q454.CEL.gz	80.4333	1	No signature	9.34611
GSM1542385_Q455.CEL.gz	80.0667	0	No signature	8.36097
GSM1542386_Q456.CEL.gz	10.9	1	Signature	8.59009
GSM1542387_Q458.CEL.gz	93.5	0	No signature	8.03123
GSM1542388_Q460.CEL.gz	32.5	1	Signature	7.86076
GSM1542389_Q462.CEL.gz	150	0	No signature	8.4326
GSM1542390_Q464.CEL.gz	85.0333	0	No signature	9.12425
GSM1542391_Q465.CEL.gz	86.1	0	No signature	8.42142
GSM1542392_Q470.CEL.gz	143.867	0	No signature	8.26549
GSM1542393_Q472.CEL.gz	136.267	0	No signature	7.17001
GSM1542394_Q908.CEL.gz	11.3	1	Signature	7.99804
GSM1542395_Q914.CEL.gz	125.467	0	No signature	8.94008
GSM1542396_Q916.CEL.gz	113.167	1	No signature	8.66309
GSM1542397_Q919.CEL.gz	67.8333	0	No signature	8.8944
GSM1542398_Q927.CEL.gz	22.8667	1	No signature	9.47879
GSM1542399_Q930.CEL.gz	20.8333	1	Signature	8.46005
GSM1542400_Q932.CEL.gz	47.5333	1	No signature	8.8398
GSM1542401_Q937.CEL.gz	111.933	0	No signature	8.53168
GSM1542402_Q938.CEL.gz	113.167	0	No signature	9.32039
GSM1542403_Q942.CEL.gz	108.7	0	Signature	8.94322
GSM1542404_Q947.CEL.gz	101.267	0	No signature	8.72351
GSM1542405_Q949.CEL.gz	106.2	0	No signature	8.1544
GSM1542406_Q950.CEL.gz	85.7	0	No signature	9.04661
GSM1542407_Q952.CEL.gz	83.4667	0	No signature	9.0116
GSM1542408_Q954.CEL.gz	77.6333	0	No signature	9.28748
GSM1542409_Q995.CEL.gz	9.53333	1	Signature	7.94846
GSM1542410_Q998.CEL.gz	45.6667	0	No signature	8.02069
GSM1542411_R001.CEL.gz	76.4333	0	No signature	9.4907
GSM1542412_R002.CEL.gz	71.3333	0	No signature	7.77941
GSM1542413_R004.CEL.gz	51.1	1	No signature	7.72648
GSM1542414_R006.CEL.gz	22.7667	1	Signature	6.94181
GSM1542415_R007.CEL.gz	41.0333	0	No signature	8.09748
GSM1542416_R009.CEL.gz	62.5333	0	No signature	8.13639
GSM1542417_R011.CEL.gz	55.3333	0	No signature	8.20968
GSM1542418_R014.CEL.gz	45.8667	0	No signature	7.50305
GSM439886_R194.CEL.gz	15.6	1	Signature	8.8183
GSM439887_R196.CEL.gz	20.7	1	No signature	7.86876
GSM439888_R29.CEL.gz	4.6	1	Signature	7.37268
GSM439889_R30.CEL.gz	48.9	0	No signature	8.18771
GSM439890_R33.CEL.gz	16.6	1	No signature	8.04965
GSM439891_R34.CEL.gz	56.5	0	Signature	7.96687
GSM439892_R35.CEL.gz	13.6	1	No signature	7.94881
GSM439893_R37.CEL.gz	9.8	1	No signature	7.26011
GSM439894_R38.CEL.gz	11.3	1	Signature	6.1389
GSM439895_R39.CEL.gz	47	1	No signature	8.43082
GSM439896_R40.CEL.gz	117.3	0	No signature	8.22736
GSM439897_R41.CEL.gz	125.1	0	No signature	8.30407
GSM439898_R42.CEL.gz	192.2	0	No signature	8.1338
GSM439908_R53.CEL.gz	87.7	0	No signature	8.29513
GSM439911_R57.CEL.gz	8.7	1	Signature	7.34676
GSM439912_R58.CEL.gz	13.4	1	No signature	8.4637
GSM439913_R60.CEL.gz	121.5	0	No signature	8.11904
GSM439914_R61.CEL.gz	16.2	0	No signature	8.8129
GSM439915_R62.CEL.gz	117.6	0	No signature	8.21994
GSM439916_R63.CEL.gz	43.4	0	No signature	8.4811
GSM439917_R64.CEL.gz	21.3	1	Signature	7.51787
GSM439918_R65.CEL.gz	11	1	No signature	7.97087
GSM439919_R67.CEL.gz	29.4	1	Signature	7.73731
GSM439920_R69.CEL.gz	62.6	0	No signature	8.36503
