# Supplementary material for: STAG2 loss in Ewing sarcoma alters enhancer-promoter contacts dependent and independent of EWS::FLI1
Source: EMBO Rep. 2024 Nov 1;25(12):5537–60. doi: 10.1038/s44319-024-00303-6 (PMC11624272; doi:10.1038/s44319-024-00303-6)
Supplement: Supplementary file 11 — Source data Fig. 4 [file 44319_2024_303_MOESM11_ESM.zip]

Archive with 4 entries (4 files):
- Figure 4F.xlsx
- Figure 4E.xlsx
- Figure 4CD.xlsx
- Figure 4B.xlsx
