# Supplementary material for: STAG2 loss in Ewing sarcoma alters enhancer-promoter contacts dependent and independent of EWS::FLI1
Source: EMBO Rep. 2024 Nov 1;25(12):5537–60. doi: 10.1038/s44319-024-00303-6 (PMC11624272; doi:10.1038/s44319-024-00303-6)
Supplement: Supplementary file 11 — Source data Fig. 4 [file 44319_2024_303_MOESM11_ESM.zip › Figure 4F.xlsx]

## Sheet: SD_4F
gene	Group	STAG2ko log2FoldChange	Type
ABHD3	Common	0.210406	Distal GGAA long
ABHD4	Common	-0.639281	Distal GGAA long
ABI3	Common	-1.44081	Distal GGAA long
ADRA1D	lost	-2.4352	Distal GGAA long
ANKMY2	Common	0.195938	Distal GGAA long
ANKRD29	Common	-0.661569	Distal GGAA long
ANXA1	Common	0.739995	Distal GGAA long
APBB2	lost	0.447137	Distal GGAA long
APLN	Common	-0.458434	Distal GGAA long
APLP2	lost	-0.227537	Distal GGAA long
ARHGAP20	lost	-3.20033	Distal GGAA long
ARID5B	Common	-0.829219	Distal GGAA long
B3GALT2	Common	-0.998575	Distal GGAA long
BARHL2	Common	0.203768	Distal GGAA long
BARX2	Common	-2.11428	Distal GGAA long
BBOX1	Common		Distal GGAA long
BCL2L12	Common	0.0754035	Distal GGAA long
BCL6	Common	0.984691	Distal GGAA long
BEST1	Common	-0.399314	Distal GGAA long
BMF	lost	-1.90017	Distal GGAA long
C6orf226	Common	-0.221051	Distal GGAA long
C7	lost	-5.60795	Distal GGAA long
CABLES1	Common	-0.256217	Distal GGAA long
CACNB2	Common	-0.0751539	Distal GGAA long
CAMK2D	Common	-0.685367	Distal GGAA long
CARHSP1	Common	0.13054	Distal GGAA long
CAV1	Common	-0.29589	Distal GGAA long
CBX4	Common	-0.433251	Distal GGAA long
CCDC34	Common	-0.248679	Distal GGAA long
CCND1	Common	-0.524743	Distal GGAA long
CD79A	Common	1.07442	Distal GGAA long
CEACAM6	Common	-3.82401	Distal GGAA long
CENPF	Common	-0.0573431	Distal GGAA long
CHAF1A	Common	0.0681309	Distal GGAA long
CITED2	Common	-0.559498	Distal GGAA long
CLVS2	Common	-3.17173	Distal GGAA long
COL1A1	Common	-1.20038	Distal GGAA long
COL5A1	Common	-1.29239	Distal GGAA long
CPB2-AS1	Common	-2.21307	Distal GGAA long
CSRNP3	Common	-0.710795	Distal GGAA long
CTTNBP2	lost	-0.631817	Distal GGAA long
CYP4F22	Common	-0.749024	Distal GGAA long
CYYR1	Common	-0.77116	Distal GGAA long
DAPK1	Common	-0.556191	Distal GGAA long
DCDC2	Common	-3.36688	Distal GGAA long
DCLRE1A	Common	-0.322075	Distal GGAA long
DLX5	lost	-1.53976	Distal GGAA long
DUSP6	Common	-0.416591	Distal GGAA long
EFNB1	Common	-1.10638	Distal GGAA long
EIF3E	lost	0.205491	Distal GGAA long
ELP6	lost	-0.228368	Distal GGAA long
EPHA3	Common	0.410158	Distal GGAA long
EXOSC8	Common	-0.0586689	Distal GGAA long
FGF1	lost	-2.91368	Distal GGAA long
FIBIN	Common	-3.80416	Distal GGAA long
FN1	lost	-2.43203	Distal GGAA long
FNBP1	Common	-0.0481436	Distal GGAA long
FOXD3	Common	-0.780435	Distal GGAA long
FZD1	Common	-0.395599	Distal GGAA long
GAD1	Common	2.00022	Distal GGAA long
GDAP1	Common	-0.0377949	Distal GGAA long
GDF6	Common	-0.9189	Distal GGAA long
GDNF	Common	-1.27651	Distal GGAA long
GNGT2	Common	-1.35039	Distal GGAA long
HNMT	Common	0.176179	Distal GGAA long
HOXD13	Common	1.05102	Distal GGAA long
HOXD8	Common	-0.0296432	Distal GGAA long
HOXD9	Common	-0.487909	Distal GGAA long
HSPA12A	Common	0.00676997	Distal GGAA long
IKZF2	Common	-0.926105	Distal GGAA long
IRX3	lost	-1.41714	Distal GGAA long
ITM2A	Common	-1.6758	Distal GGAA long
JAKMIP2	Common	-0.966559	Distal GGAA long
JPH1	Common	0.121732	Distal GGAA long
KAAG1	Common	-4.76942	Distal GGAA long
KHK	lost	-0.27209	Distal GGAA long
KIF23	Common	0.18358	Distal GGAA long
KIFAP3	Common	0.671746	Distal GGAA long
KLF3	Common	-0.127016	Distal GGAA long
LGR4	Common	-0.0966936	Distal GGAA long
LINGO1	lost	-1.08851	Distal GGAA long
LIPT2	Common	-0.683164	Distal GGAA long
LMAN1	Common	0.0828917	Distal GGAA long
LRFN5	Common	-0.384553	Distal GGAA long
METTL22	Common	-0.728591	Distal GGAA long
METTL24	Common	-4.02349	Distal GGAA long
METTL3	Common	-0.00277188	Distal GGAA long
MLLT3	Common	0.0196164	Distal GGAA long
MMP1	Common	0.544805	Distal GGAA long
MMP10	Common	-5.67607	Distal GGAA long
MRPL35	Common	0.192059	Distal GGAA long
MSC	Common	-0.888753	Distal GGAA long
MYEOV	lost	-0.608529	Distal GGAA long
NABP1	Common	0.258843	Distal GGAA long
NKX2-2	Common	0.542755	Distal GGAA long
NLGN4X	lost	-0.430695	Distal GGAA long
NPY1R	Common	-1.26704	Distal GGAA long
NPY5R	Common	-1.49394	Distal GGAA long
NRP2	lost	0.271228	Distal GGAA long
NUP155	lost	0.328099	Distal GGAA long
OLFM3	Common	-2.47469	Distal GGAA long
OLFML3	Common	-0.879111	Distal GGAA long
OR4E2	Common	-1.32971	Distal GGAA long
OTX2-AS1	Common	-0.734714	Distal GGAA long
P2RY1	Common	-2.04616	Distal GGAA long
PADI2	Common	-1.86181	Distal GGAA long
PAX9	Common	-0.0322904	Distal GGAA long
PCDH10	Common	-1.84488	Distal GGAA long
PDE1B	Common	0.295863	Distal GGAA long
PDLIM5	Common	-0.689916	Distal GGAA long
PIAS2	lost	-0.177555	Distal GGAA long
PKHD1	Common	-0.746051	Distal GGAA long
PKP1	Common	-0.684845	Distal GGAA long
PLXDC2	lost	0.0154302	Distal GGAA long
PNRC1	Common	-0.490662	Distal GGAA long
PODXL	Common	-0.0920328	Distal GGAA long
PRELID2	Common	-1.34382	Distal GGAA long
PREX1	Common	-1.47695	Distal GGAA long
PRMT6	lost	0.0613732	Distal GGAA long
PRR5L	Common	0.925684	Distal GGAA long
PRRT4	Common	-0.418906	Distal GGAA long
PRSS35	Common	-1.55575	Distal GGAA long
PTGER3	Common	0.582053	Distal GGAA long
RAX	lost	-2.40367	Distal GGAA long
RFC4	Common	0.040417	Distal GGAA long
RGS7BP	Common	1.74076	Distal GGAA long
RIF1	Common	0.134442	Distal GGAA long
RIOK3	Common	0.209035	Distal GGAA long
SAMD3	Common		Distal GGAA long
SAMD4A	Common	0.499114	Distal GGAA long
SERPINE2	Common	-2.12388	Distal GGAA long
SERTM1	lost	-5.22015	Distal GGAA long
SLC24A3	Common	0.18558	Distal GGAA long
SLFN11	Common	-0.136334	Distal GGAA long
SOX2	Common	-0.438711	Distal GGAA long
SOX5	Common	-1.1971	Distal GGAA long
SPATA5	Common	0.233816	Distal GGAA long
SPR	Common	0.922807	Distal GGAA long
STEAP1	Common	-0.273123	Distal GGAA long
STEAP2	Common	1.0824	Distal GGAA long
SUCNR1	Common	-3.9327	Distal GGAA long
TGS1	Common	-0.459675	Distal GGAA long
TIMM10	Common	0.27233	Distal GGAA long
TMEM200A	Common	-2.43658	Distal GGAA long
TMEM68	Common	-0.892661	Distal GGAA long
TRPM4	Common	0.0794312	Distal GGAA long
TYSND1	Common	-1.27571	Distal GGAA long
UBE3D	Common	-0.0487875	Distal GGAA long
UHMK1	Common	0.32301	Distal GGAA long
USP1	lost	0.240086	Distal GGAA long
VAX1	Common	0.678274	Distal GGAA long
YEATS4	Common	0.140436	Distal GGAA long
ZC3H12C	lost	-0.0628084	Distal GGAA long
ZC3H13	Common	-1.76845	Distal GGAA long
ZIC5	Common	-0.832416	Distal GGAA long
AAAS	Common	-0.125014	Distal GGAA short
AADACL4	Common	-4.33758	Distal GGAA short
ABCA1	lost	-2.94741	Distal GGAA short
ABCA13	lost	-3.79044	Distal GGAA short
ABCA3	Common	-0.448576	Distal GGAA short
ABCC3	Common	-1.20527	Distal GGAA short
ABHD8	Common	-0.436219	Distal GGAA short
ABLIM3	Common		Distal GGAA short
ACSL5	Common	-0.420531	Distal GGAA short
ACSS3	lost	-2.27285	Distal GGAA short
ACYP1	Common	-0.146891	Distal GGAA short
ADAM10	lost	-0.285618	Distal GGAA short
ADAMTS15	Common	-3.0635	Distal GGAA short
ADM	Common	-1.89492	Distal GGAA short
ADRB3	Common	0.643222	Distal GGAA short
AFAP1	Common	-0.520395	Distal GGAA short
AFF1	Common	-0.0608218	Distal GGAA short
AGBL5	Common	-0.298775	Distal GGAA short
AHNAK	Common	0.971577	Distal GGAA short
ALG8	lost	0.0535212	Distal GGAA short
ALKBH2	Common	0.147049	Distal GGAA short
ALPK2	Common	2.63193	Distal GGAA short
ALPL	Common	-2.33367	Distal GGAA short
ALX1	Common	-0.118343	Distal GGAA short
ALX4	Common	-0.306753	Distal GGAA short
AMN1	Common	0.398655	Distal GGAA short
ANGPTL2	Common	-2.70208	Distal GGAA short
ANKK1	lost	-2.47324	Distal GGAA short
ANKZF1	Common	-0.38297	Distal GGAA short
ANXA2	Common	0.398263	Distal GGAA short
APCDD1	lost	-0.24576	Distal GGAA short
ARHGAP1	lost	-0.277343	Distal GGAA short
ARHGAP5	Common	0.227594	Distal GGAA short
ARHGEF37	Common	-1.58262	Distal GGAA short
ARID3B	Common	-0.0665624	Distal GGAA short
ARPC2	Common	0.50114	Distal GGAA short
ARTN	Common	-0.692688	Distal GGAA short
ARX	Common	-3.62291	Distal GGAA short
ATAD2	Common	0.157865	Distal GGAA short
ATAD5	Common	0.357856	Distal GGAA short
ATF3	Common	0.0402907	Distal GGAA short
ATOH8	Common	0.377194	Distal GGAA short
ATOX1	Common	0.00718262	Distal GGAA short
ATP2B1	Common	0.128688	Distal GGAA short
ATP9A	Common	0.0968876	Distal GGAA short
ATXN1	Common	-0.274435	Distal GGAA short
ATXN7L1	Common	0.343431	Distal GGAA short
AURKA	Common	0.00757021	Distal GGAA short
B3GNT9	Common	-0.110781	Distal GGAA short
BAK1	lost	0.185169	Distal GGAA short
BCAR1	Common	-0.127903	Distal GGAA short
BCAS1	lost	-0.552886	Distal GGAA short
BCL10	Common	0.146558	Distal GGAA short
BCL2L1	Common	-0.00347478	Distal GGAA short
BEX4	lost	-0.467242	Distal GGAA short
BGN	Common	-1.8224	Distal GGAA short
BHLHE22	Common	0.448271	Distal GGAA short
BIRC3	Common	0.963149	Distal GGAA short
BLZF1	lost	0.203657	Distal GGAA short
BOC	Common	2.46252	Distal GGAA short
BOLA1	Common	-0.110594	Distal GGAA short
BRIX1	Common	0.414735	Distal GGAA short
BST2	Common	-1.89707	Distal GGAA short
BTBD19	Common	0.904303	Distal GGAA short
BTD	Common	-0.11125	Distal GGAA short
BTG2	Common	-0.283738	Distal GGAA short
C15orf39	Common	-0.0627954	Distal GGAA short
C18orf25	Common	0.12106	Distal GGAA short
C19orf48	Common	-0.0773012	Distal GGAA short
C4orf46	Common	0.283666	Distal GGAA short
C6orf141	Common	-3.27228	Distal GGAA short
C9orf40	Common	0.338066	Distal GGAA short
CAD	Common	0.0528308	Distal GGAA short
CALCOCO1	Common	-0.244661	Distal GGAA short
CALD1	Common	0.00551214	Distal GGAA short
CALM1	Common	-0.595411	Distal GGAA short
CALU	Common	-0.393005	Distal GGAA short
CAPZB	Common	0.389386	Distal GGAA short
CASP3	Common	0.239569	Distal GGAA short
CASP6	Common	0.131708	Distal GGAA short
CBX8	Common	-0.178763	Distal GGAA short
CCDC138	lost	0.482818	Distal GGAA short
CCNJL	Common	-0.623217	Distal GGAA short
CCSAP	Common	0.488906	Distal GGAA short
CD276	lost	-0.178772	Distal GGAA short
CD58	Common	0.383859	Distal GGAA short
CD63	Common	-0.406673	Distal GGAA short
CD82	Common	-1.96445	Distal GGAA short
CDC20	lost	-0.0375905	Distal GGAA short
CDC25B	Common	0.0566722	Distal GGAA short
CDC42EP2	Common	0.408815	Distal GGAA short
CDC45	Common	0.079652	Distal GGAA short
CDCA5	Common	0.307532	Distal GGAA short
CDH23	lost	-2.1942	Distal GGAA short
CDH8	lost	-0.314777	Distal GGAA short
CDK1	Common	0.0130584	Distal GGAA short
CDK17	Common	0.53681	Distal GGAA short
CDK2	Common	0.367461	Distal GGAA short
CDKN2AIPNL	Common	0.0653118	Distal GGAA short
CENPM	Common	0.0904293	Distal GGAA short
CENPO	Common	0.0620412	Distal GGAA short
CENPP	Common	-0.196365	Distal GGAA short
CENPQ	Common	0.104501	Distal GGAA short
CEP152	Common	0.185179	Distal GGAA short
CEP85	Common	0.25708	Distal GGAA short
CFI	Common	0.911876	Distal GGAA short
CFLAR	Common	-0.329678	Distal GGAA short
CGREF1	lost	0.25563	Distal GGAA short
CHD8	Common	0.195735	Distal GGAA short
CHEK2	Common	-0.349349	Distal GGAA short
CHMP2A	Common	-0.318506	Distal GGAA short
CHRNA1	Common		Distal GGAA short
CHRNA9	lost	-0.293132	Distal GGAA short
CHST15	lost	-4.14808	Distal GGAA short
CHST2	Common	0.530241	Distal GGAA short
CHST7	Common	-0.48788	Distal GGAA short
CHSY1	Common	-0.670321	Distal GGAA short
CKAP4	Common	-0.172513	Distal GGAA short
CKS1B	Common	-0.171063	Distal GGAA short
CKS2	Common	0.119638	Distal GGAA short
CLEC11A	Common	-0.399317	Distal GGAA short
CLHC1	Common	-0.515493	Distal GGAA short
CLIP2	Common	0.182347	Distal GGAA short
CMSS1	Common	0.169852	Distal GGAA short
CNTNAP1	Common	-0.0127661	Distal GGAA short
CNTRL	Common	-0.147041	Distal GGAA short
COL1A2	Common	-2.7054	Distal GGAA short
COL4A1	Common	-0.448575	Distal GGAA short
COL4A2	Common	-0.740089	Distal GGAA short
COL9A3	Common	0.430704	Distal GGAA short
COPA	Common	-0.135341	Distal GGAA short
COQ10B	Common	0.701605	Distal GGAA short
CORO1C	Common	0.201824	Distal GGAA short
CPB2	lost	0.13512	Distal GGAA short
CPNE8	Common	-0.318931	Distal GGAA short
CRISPLD2	Common	-2.48144	Distal GGAA short
CSF1	lost	-0.479432	Distal GGAA short
CSTF1	Common	0.190153	Distal GGAA short
CTSS	lost	-1.6655	Distal GGAA short
CUBN	Common	-0.350077	Distal GGAA short
CUX2	Common	1.70884	Distal GGAA short
CXCL12	Common	-4.49306	Distal GGAA short
CXorf38	Common	0.0264484	Distal GGAA short
CYC1	Common	-0.131886	Distal GGAA short
CYP1B1	Common	1.20273	Distal GGAA short
DANCR	lost	0.388938	Distal GGAA short
DAPK2	lost	-1.73962	Distal GGAA short
DBP	Common	-1.10204	Distal GGAA short
DCAF6	Common	0.109364	Distal GGAA short
DCBLD2	lost	0.39321	Distal GGAA short
DCTPP1	Common	0.666279	Distal GGAA short
DDIT4	Common	-1.49221	Distal GGAA short
DDX39A	Common	0.0558362	Distal GGAA short
DDX60	Common	-3.48739	Distal GGAA short
DECR1	Common	0.331255	Distal GGAA short
DEK	Common	0.20777	Distal GGAA short
DENND5B	Common	1.61403	Distal GGAA short
DIAPH3	lost	-0.603387	Distal GGAA short
DKK1	Common	-2.05477	Distal GGAA short
DLGAP1	lost	-1.39729	Distal GGAA short
DNAJC12	Common	0.512353	Distal GGAA short
DNMBP	Common	-0.102581	Distal GGAA short
DOC2A	Common	0.0137904	Distal GGAA short
DPYSL5	Common	0.895491	Distal GGAA short
DRAXIN	lost	-3.54182	Distal GGAA short
DSN1	lost	-0.251992	Distal GGAA short
DTL	Common	0.369292	Distal GGAA short
DTYMK	Common	-0.144325	Distal GGAA short
DUSP2	Common	-1.14737	Distal GGAA short
DUSP5	Common	0.396241	Distal GGAA short
DUSP7	Common	0.932123	Distal GGAA short
DVL2	Common	-0.32125	Distal GGAA short
E2F1	Common	0.0338557	Distal GGAA short
EDN1	Common	0.789498	Distal GGAA short
EEPD1	Common	0.0322037	Distal GGAA short
EFR3B	Common	2.88896	Distal GGAA short
EGR1	Common	-0.731881	Distal GGAA short
EHD1	Common	0.484358	Distal GGAA short
ELF1	lost	-0.494112	Distal GGAA short
ELL2	Common	0.965151	Distal GGAA short
ELN	lost	-0.564061	Distal GGAA short
EMP1	Common	-3.73218	Distal GGAA short
ENAH	Common	0.293915	Distal GGAA short
ENC1	Common	-0.531291	Distal GGAA short
ENPP1	Common	-1.34668	Distal GGAA short
EPB41	Common	0.126021	Distal GGAA short
ESCO2	Common	0.444538	Distal GGAA short
ESPL1	Common	0.0847444	Distal GGAA short
EVA1A	Common	1.61491	Distal GGAA short
EVX2	Common	3.03501	Distal GGAA short
EXOSC2	Common	0.178613	Distal GGAA short
EXOSC5	Common	-0.15389	Distal GGAA short
EXOSC9	Common	0.450113	Distal GGAA short
EXT1	Common	0.529213	Distal GGAA short
F2RL2	Common	-1.55301	Distal GGAA short
FAM13C	Common	-1.06594	Distal GGAA short
FAM181B	Common	0.866945	Distal GGAA short
FAM222B	Common	0.218356	Distal GGAA short
FAM3C	Common	0.468492	Distal GGAA short
FAM43A	Common	-0.223842	Distal GGAA short
FANCE	Common	-0.0578292	Distal GGAA short
FANCG	Common	-0.125788	Distal GGAA short
FARSA	Common	0.147822	Distal GGAA short
FBN1	Common	-2.27858	Distal GGAA short
FBXO48	Common	-0.338158	Distal GGAA short
FCGRT	Common	0.697377	Distal GGAA short
FCHO2	Common	1.79118	Distal GGAA short
FDXR	lost	-1.2428	Distal GGAA short
FERMT2	Common	0.512582	Distal GGAA short
FGL2	Common		Distal GGAA short
FHDC1	Common	-2.81138	Distal GGAA short
FKBP7	Common	-0.292503	Distal GGAA short
FLT1	Common	-1.24926	Distal GGAA short
FMNL1	Common	1.69914	Distal GGAA short
FMNL2	Common	-0.0584495	Distal GGAA short
FMNL3	Common	-0.355437	Distal GGAA short
FNDC3B	Common	0.0680026	Distal GGAA short
FOXD2	Common	1.73549	Distal GGAA short
FRMD6	Common	0.415798	Distal GGAA short
FYN	Common	-0.0652461	Distal GGAA short
G0S2	Common	-3.44517	Distal GGAA short
GABRA4	lost	-5.62847	Distal GGAA short
GABRB1	lost	-4.26771	Distal GGAA short
GADD45A	Common	-0.085885	Distal GGAA short
GADD45B	Common	-0.206453	Distal GGAA short
GALNT2	lost	0.0694429	Distal GGAA short
GAP43	Common	-2.74718	Distal GGAA short
GEM	Common	-0.530269	Distal GGAA short
GEMIN6	Common	0.307274	Distal GGAA short
GEMIN8P4	Common	-0.155869	Distal GGAA short
GEN1	lost	0.240054	Distal GGAA short
GINS2	Common	-0.0384178	Distal GGAA short
GLIPR1	Common	1.521	Distal GGAA short
GNA14	Common	-0.562632	Distal GGAA short
GNAI2	Common	-0.165674	Distal GGAA short
GNB3	Common	-0.181775	Distal GGAA short
GNS	lost	-0.187515	Distal GGAA short
GOLT1B	Common	0.306413	Distal GGAA short
GPATCH4	Common	0.29049	Distal GGAA short
GPR174	Common	-7.90726	Distal GGAA short
GRINA	Common	-0.537893	Distal GGAA short
GRK6	lost	-0.184873	Distal GGAA short
GRPEL2	Common	0.108883	Distal GGAA short
GRWD1	Common	0.530692	Distal GGAA short
GTPBP3	Common	0.111034	Distal GGAA short
GTSE1	Common	-0.00439725	Distal GGAA short
HAT1	Common	0.220603	Distal GGAA short
HBEGF	Common	0.617391	Distal GGAA short
HERC4	Common	0.194068	Distal GGAA short
HEY1	Common	-0.625526	Distal GGAA short
HHIPL1	Common	-2.88121	Distal GGAA short
HIC1	Common	-2.09845	Distal GGAA short
HIF1A	Common	0.316859	Distal GGAA short
HIF3A	Common	-0.519777	Distal GGAA short
HIRIP3	Common	-0.572374	Distal GGAA short
HLF	Common	-2.13216	Distal GGAA short
HMBS	Common	-0.0516356	Distal GGAA short
HMCN1	Common	-0.981833	Distal GGAA short
HMGA2	Common	-0.274976	Distal GGAA short
HMGB1	Common	-0.210677	Distal GGAA short
HMGB2	Common	-0.0967018	Distal GGAA short
HMGN2	Common	-0.455593	Distal GGAA short
HOXC11	lost	0.433302	Distal GGAA short
HOXC12	Common	0.912785	Distal GGAA short
HOXC13	Common	0.574018	Distal GGAA short
HSPA13	lost	-0.0463594	Distal GGAA short
HSPA5	Common	0.129071	Distal GGAA short
HSPA9	Common	-0.0263734	Distal GGAA short
IFI16	lost	0.583828	Distal GGAA short
IFI6	Common	-1.67431	Distal GGAA short
IFIT1	lost	-1.30485	Distal GGAA short
IFIT3	Common	-0.616529	Distal GGAA short
IGDCC3	lost	-1.2816	Distal GGAA short
IGF1	Common	-0.0323092	Distal GGAA short
IGF2BP3	Common	0.23489	Distal GGAA short
IGFBP5	lost	0.292694	Distal GGAA short
IGFBP6	Common	1.51954	Distal GGAA short
IL1A	Common	-0.818294	Distal GGAA short
IL1B	Common	-2.35333	Distal GGAA short
IL4R	Common	-2.91576	Distal GGAA short
IL6	Common		Distal GGAA short
INCENP	Common	-0.00453152	Distal GGAA short
IPO5	Common	-0.833775	Distal GGAA short
IQGAP1	Common	0.229718	Distal GGAA short
IQGAP3	Common	0.24579	Distal GGAA short
IRF2BPL	Common	-0.584758	Distal GGAA short
IRGQ	Common	0.268614	Distal GGAA short
ITGA3	Common	2.26151	Distal GGAA short
ITGA4	Common	1.6611	Distal GGAA short
ITGA5	Common	0.0764376	Distal GGAA short
ITGA6	Common	1.8715	Distal GGAA short
ITGAV	Common	0.344372	Distal GGAA short
ITGB2	Common	-2.01994	Distal GGAA short
ITGB3BP	Common	-0.0956855	Distal GGAA short
ITM2B	lost	-0.402341	Distal GGAA short
ITPRIPL1	Common	0.186406	Distal GGAA short
JAG1	Common	-0.545274	Distal GGAA short
JUNB	Common	-0.033505	Distal GGAA short
KBTBD7	Common	-0.430203	Distal GGAA short
KCNAB2	Common	0.481431	Distal GGAA short
KCNG3	Common	0.63298	Distal GGAA short
KCNS3	Common	-3.04631	Distal GGAA short
KCTD10	Common	0.167215	Distal GGAA short
KDM2B	Common	0.299631	Distal GGAA short
KDM4D	lost	-0.529248	Distal GGAA short
KIAA1549L	Common	2.33259	Distal GGAA short
KIF18A	Common	0.157281	Distal GGAA short
KIF20A	Common	0.0142248	Distal GGAA short
KIF20B	Common	0.375731	Distal GGAA short
KIF22	Common	-0.380831	Distal GGAA short
KIF24	Common	0.0370564	Distal GGAA short
KIF26A	Common	-0.978223	Distal GGAA short
KLF10	Common	0.0164225	Distal GGAA short
KLF6	Common	0.410685	Distal GGAA short
KLF7	Common	0.427255	Distal GGAA short
KLRG1	Common	0.104807	Distal GGAA short
KRCC1	Common	-0.549817	Distal GGAA short
KRT80	Common	2.60991	Distal GGAA short
L2HGDH	Common	-0.0959665	Distal GGAA short
LACTB2	Common	-0.232576	Distal GGAA short
LAGE3	Common	-0.129278	Distal GGAA short
LAMA4	Common	-3.64863	Distal GGAA short
LAMB1	Common	-0.109526	Distal GGAA short
LAMTOR5	Common	0.353597	Distal GGAA short
LAPTM4A	Common	-0.0248373	Distal GGAA short
LCMT2	Common	0.132736	Distal GGAA short
LDB2	Common	0.350255	Distal GGAA short
LFNG	Common	-0.393012	Distal GGAA short
LIG1	Common	-0.565971	Distal GGAA short
LIMS1	Common	0.150784	Distal GGAA short
LMBR1L	Common	-0.0926901	Distal GGAA short
LMNA	Common	0.151348	Distal GGAA short
LMNB1	Common	-0.0490685	Distal GGAA short
LMO2	Common	-3.67675	Distal GGAA short
LRFN2	Common	-0.124255	Distal GGAA short
LRP10	Common	-0.799814	Distal GGAA short
LRRC17	Common	-1.18624	Distal GGAA short
LRRC45	Common	-0.337088	Distal GGAA short
LSM11	lost	0.25199	Distal GGAA short
LSM3	lost	0.212778	Distal GGAA short
LSM4	Common	-0.156289	Distal GGAA short
LURAP1L	Common	-2.11182	Distal GGAA short
LYPD3	lost	-1.81132	Distal GGAA short
LYRM1	Common	0.437234	Distal GGAA short
LYSMD3	Common	0.288535	Distal GGAA short
MAFA	lost	-0.824559	Distal GGAA short
MAGEB3	lost		Distal GGAA short
MAML2	Common	-2.53226	Distal GGAA short
MANBA	lost	-0.677216	Distal GGAA short
MAP2	lost	0.478994	Distal GGAA short
MAP3K12	Common	-0.332067	Distal GGAA short
MAP3K8	Common	0.696162	Distal GGAA short
MAPK8IP1	Common	-0.0117498	Distal GGAA short
MATN2	Common	-1.50041	Distal GGAA short
MATN3	Common	-1.73253	Distal GGAA short
MB21D2	Common	0.521669	Distal GGAA short
MCM2	Common	0.0801866	Distal GGAA short
MCM3	Common	-0.109432	Distal GGAA short
MCM7	Common	-0.00438467	Distal GGAA short
MCM8	Common	0.209315	Distal GGAA short
MCMBP	Common	0.286203	Distal GGAA short
MDN1	Common	0.188307	Distal GGAA short
ME3	lost	-2.87385	Distal GGAA short
MEOX1	Common	-0.287209	Distal GGAA short
MET	Common	-0.190462	Distal GGAA short
METAP1	Common	0.0274497	Distal GGAA short
MFSD6	Common	1.11029	Distal GGAA short
MGLL	Common	-1.26634	Distal GGAA short
MGP	Common	0.90649	Distal GGAA short
MLH1	Common	-0.341308	Distal GGAA short
MLXIPL	Common	0.506646	Distal GGAA short
MMAB	Common	-0.446895	Distal GGAA short
MMACHC	Common	-0.0358377	Distal GGAA short
MMP14	Common	-1.43444	Distal GGAA short
MMP19	Common	1.00745	Distal GGAA short
MNS1	lost	-1.05228	Distal GGAA short
MORN1	Common	-0.904589	Distal GGAA short
MPZL1	Common	0.201958	Distal GGAA short
MR1	Common	-0.474236	Distal GGAA short
MRTO4	Common	0.272507	Distal GGAA short
MSN	Common	0.313977	Distal GGAA short
MSRB3	lost	1.17732	Distal GGAA short
MUTYH	Common	-0.437703	Distal GGAA short
MXRA7	Common	-0.199133	Distal GGAA short
MYB	Common	0.272745	Distal GGAA short
MYBL1	lost	-0.483174	Distal GGAA short
MYO10	Common	0.0190596	Distal GGAA short
MYO1B	lost	0.988451	Distal GGAA short
MYOF	Common	-3.54332	Distal GGAA short
NASP	Common	0.128797	Distal GGAA short
NAV3	Common	1.5109	Distal GGAA short
NCAM1	Common	-1.96904	Distal GGAA short
NCAPD2	Common	-0.329534	Distal GGAA short
NCAPH	lost	-0.0122335	Distal GGAA short
NCAPH2	Common	0.0609713	Distal GGAA short
NDRG4	lost	0.127931	Distal GGAA short
NDST4	Common	-0.479923	Distal GGAA short
NEK1	Common	-0.111611	Distal GGAA short
NEK2	lost	-0.342005	Distal GGAA short
NELL2	Common	-0.497765	Distal GGAA short
NFE2L3	lost	0.32483	Distal GGAA short
NFKB1	Common	0.352271	Distal GGAA short
NFKB2	Common	0.0765497	Distal GGAA short
NFKBIA	Common	0.296084	Distal GGAA short
NGF	Common	-0.543665	Distal GGAA short
NHSL1	Common	-0.0392657	Distal GGAA short
NIF3L1	Common	-0.0447045	Distal GGAA short
NME7	lost	0.218494	Distal GGAA short
NNMT	Common	0.636006	Distal GGAA short
NOL4	Common	-0.62632	Distal GGAA short
NPC1	Common	0.0703143	Distal GGAA short
NPM3	Common	0.449119	Distal GGAA short
NPTN	Common	-0.194183	Distal GGAA short
NPTXR	Common	-1.08897	Distal GGAA short
NR0B1	Common	0.888921	Distal GGAA short
NR1D2	Common	-1.37027	Distal GGAA short
NR3C1	lost	0.0999155	Distal GGAA short
NRCAM	Common	-3.32332	Distal GGAA short
NRN1	Common	-0.0548983	Distal GGAA short
NT5E	Common	-1.82216	Distal GGAA short
NTHL1	Common	-0.484713	Distal GGAA short
NTRK1	Common	-0.383818	Distal GGAA short
NUDT4	Common	-0.0737092	Distal GGAA short
NUF2	lost	0.154897	Distal GGAA short
NUP107	Common	0.125083	Distal GGAA short
NUP37	Common	0.0601556	Distal GGAA short
NUP85	Common	0.0203718	Distal GGAA short
NXPH3	Common	-1.44647	Distal GGAA short
OGFRL1	Common	-0.226714	Distal GGAA short
OLFML2A	Common	-2.76111	Distal GGAA short
OLFML2B	lost	-1.88295	Distal GGAA short
OPTN	Common	0.788804	Distal GGAA short
P4HA3	Common	-0.159283	Distal GGAA short
P4HB	Common	-0.475277	Distal GGAA short
PAG1	Common	-4.09833	Distal GGAA short
PALLD	Common	-0.823363	Distal GGAA short
PAPSS2	Common	0.260993	Distal GGAA short
PARP14	Common	-2.38338	Distal GGAA short
PARPBP	Common	0.593414	Distal GGAA short
PASK	lost	0.0109173	Distal GGAA short
PAX7	Common	0.0275701	Distal GGAA short
PBK	Common	-0.0272428	Distal GGAA short
PBXIP1	Common	-0.657041	Distal GGAA short
PCDHB14	Common	-0.234649	Distal GGAA short
PCDHB2	Common	0.431528	Distal GGAA short
PCNA	Common	0.42568	Distal GGAA short
PCSK1	Common	-3.95134	Distal GGAA short
PCSK2	Common	-1.78035	Distal GGAA short
PCYOX1L	Common	-0.592258	Distal GGAA short
PDE1A	lost	-1.19599	Distal GGAA short
PDGFB	Common	-2.08909	Distal GGAA short
PDIA4	Common	-0.209596	Distal GGAA short
PDSS1	Common	0.483423	Distal GGAA short
PELI1	Common	-0.433607	Distal GGAA short
PFAS	Common	0.112792	Distal GGAA short
PFDN1	Common	0.15859	Distal GGAA short
PFKFB3	lost	0.258204	Distal GGAA short
PHGDH	Common	0.00229411	Distal GGAA short
PHLDA1	Common	-1.67731	Distal GGAA short
PI3	Common		Distal GGAA short
PIM1	Common	-1.12809	Distal GGAA short
PITPNC1	Common	-0.118164	Distal GGAA short
PLA2G4A	Common	-1.35395	Distal GGAA short
PLA2G4C	Common	-0.376267	Distal GGAA short
PLAU	Common	0.194229	Distal GGAA short
PLBD2	Common	-0.350938	Distal GGAA short
PLD1	Common	-0.472341	Distal GGAA short
PLD3	Common	-0.635115	Distal GGAA short
PLEC	Common	0.359266	Distal GGAA short
PLEKHA7	lost	-0.90187	Distal GGAA short
PLK4	lost	0.472146	Distal GGAA short
PLOD3	Common	-0.169464	Distal GGAA short
PLS1	Common	1.10779	Distal GGAA short
PLXNA2	lost	-5.08892	Distal GGAA short
POC1A	Common	-0.192656	Distal GGAA short
POLE2	Common	0.195426	Distal GGAA short
POLQ	Common	0.415345	Distal GGAA short
POLR1B	Common	0.0884945	Distal GGAA short
POSTN	Common	-2.53561	Distal GGAA short
POU3F1	Common	-0.513212	Distal GGAA short
POU4F1	Common	-1.21345	Distal GGAA short
PPFIBP1	Common	0.543762	Distal GGAA short
PPIB	Common	-0.294327	Distal GGAA short
PPIC	Common	1.55112	Distal GGAA short
PPP1CC	lost	0.222966	Distal GGAA short
PPRC1	Common	0.390759	Distal GGAA short
PRKCB	Common	-1.06955	Distal GGAA short
PRMT5	Common	-0.00826757	Distal GGAA short
PROS1	Common	-0.157387	Distal GGAA short
PRPF40B	lost	-0.472074	Distal GGAA short
PRTG	lost	1.12839	Distal GGAA short
PTGS2	Common	-0.208107	Distal GGAA short
PTPRE	Common	0.854667	Distal GGAA short
PTPRJ	Common	0.278223	Distal GGAA short
PTX3	Common	-2.43565	Distal GGAA short
PXDC1	Common	0.187605	Distal GGAA short
PXN-AS1	Common	-0.341039	Distal GGAA short
QSOX1	Common	1.30172	Distal GGAA short
QTRT1	Common	-0.00607318	Distal GGAA short
RAB31	Common	-0.02825	Distal GGAA short
RAB3B	Common	-1.66452	Distal GGAA short
RAB3IL1	Common	-0.212832	Distal GGAA short
RAB5A	Common	0.17336	Distal GGAA short
RAD23A	Common	-0.114508	Distal GGAA short
RAD51	Common	-0.176831	Distal GGAA short
RAD51AP1	Common	0.214572	Distal GGAA short
RAD51C	lost	-0.521581	Distal GGAA short
RAD54L	Common	0.141153	Distal GGAA short
RAP1B	Common	0.22199	Distal GGAA short
RAP2B	Common	-0.518837	Distal GGAA short
RASL11B	lost	-0.797366	Distal GGAA short
RAVER2	lost	0.395614	Distal GGAA short
RBKS	Common	-0.66616	Distal GGAA short
RBM28	Common	0.139978	Distal GGAA short
RDH10	Common	1.27897	Distal GGAA short
RECQL4	Common	-0.234383	Distal GGAA short
RET	Common	-4.15985	Distal GGAA short
RFC3	lost	0.330081	Distal GGAA short
RFTN1	Common	0.381776	Distal GGAA short
RFXAP	Common	-0.223446	Distal GGAA short
RGS9	Common	-0.824909	Distal GGAA short
RHOH	Common	0.380469	Distal GGAA short
RIBC2	Common	-0.701646	Distal GGAA short
RIN1	Common	0.962674	Distal GGAA short
RMI1	Common	0.467438	Distal GGAA short
RMI2	lost	-0.54965	Distal GGAA short
RNASEH2A	Common	-0.262323	Distal GGAA short
RNF144B	Common	0.74248	Distal GGAA short
RNF152	Common	-0.910603	Distal GGAA short
RNF217	Common	0.0255013	Distal GGAA short
RPA3	Common	0.00864776	Distal GGAA short
RPP25	Common	0.425718	Distal GGAA short
RPP25L	Common	-0.738386	Distal GGAA short
RPS15	Common	0.0815511	Distal GGAA short
RPSAP52	Common	-0.519955	Distal GGAA short
RSPH3	Common	-0.696296	Distal GGAA short
RSRC1	Common	0.227982	Distal GGAA short
RTN4	Common	0.234411	Distal GGAA short
RUSC2	lost	0.158151	Distal GGAA short
RUVBL1	Common	0.006259	Distal GGAA short
S100A10	Common	-1.09915	Distal GGAA short
S100A11	Common	0.019768	Distal GGAA short
S100A16	lost	-0.744006	Distal GGAA short
SAE1	Common	-0.112669	Distal GGAA short
SCN8A	lost	1.28924	Distal GGAA short
SDC3	Common	-0.626817	Distal GGAA short
SDC4	Common	0.721089	Distal GGAA short
SEC61A1	Common	0.276565	Distal GGAA short
SEC61G	lost	0.000418235	Distal GGAA short
SELPLG	Common	-0.177207	Distal GGAA short
SEMA5B	Common	-1.42616	Distal GGAA short
SERINC2	Common	-0.812822	Distal GGAA short
SERINC3	Common	0.0826823	Distal GGAA short
SERPIND1	Common	6.27386	Distal GGAA short
SERPINE1	Common	-0.0430146	Distal GGAA short
SERPING1	Common	-2.6448	Distal GGAA short
SFXN3	Common	1.4687	Distal GGAA short
SGSH	Common	-0.782007	Distal GGAA short
SH3BP5	Common	-0.207665	Distal GGAA short
SIRT3	Common	-0.598208	Distal GGAA short
SIX4	Common	0.0607888	Distal GGAA short
SKA3	Common	0.388534	Distal GGAA short
SLC16A6	Common	1.75893	Distal GGAA short
SLC17A5	lost	0.451435	Distal GGAA short
SLC25A33	lost	0.288924	Distal GGAA short
SLC26A2	Common	-2.20764	Distal GGAA short
SLC3A2	Common	-0.360646	Distal GGAA short
SLC43A1	Common	0.27731	Distal GGAA short
SLC44A5	Common	-3.54425	Distal GGAA short
SLC5A6	Common	0.62197	Distal GGAA short
SLC7A5	Common	-0.522403	Distal GGAA short
SLC9A7	Common	0.415719	Distal GGAA short
SMAD6	Common	-0.780601	Distal GGAA short
SMAD7	Common	-0.185717	Distal GGAA short
SMC1A	Common	0.12733	Distal GGAA short
SMC4	Common	0.31447	Distal GGAA short
SMURF2	Common	0.480809	Distal GGAA short
SNAI2	Common	-2.04937	Distal GGAA short
SNCAIP	Common		Distal GGAA short
SNCG	Common	-0.255545	Distal GGAA short
SNRPA	Common	0.0072924	Distal GGAA short
SNTB1	lost	-5.50523	Distal GGAA short
SNX33	Common	-0.360077	Distal GGAA short
SOCS1	Common	-2.80546	Distal GGAA short
SPA17	Common	-0.68782	Distal GGAA short
SPARC	Common	0.315386	Distal GGAA short
SPHK1	Common	0.354015	Distal GGAA short
SPHKAP	Common	-4.57861	Distal GGAA short
SPICE1	Common	0.0723916	Distal GGAA short
SPOCD1	Common	-0.958089	Distal GGAA short
SPRED1	Common	0.363997	Distal GGAA short
SPRY1	Common	-2.02773	Distal GGAA short
SPRY2	lost	0.917784	Distal GGAA short
SPRY4	lost	-0.422175	Distal GGAA short
SRGAP1	Common	-1.2707	Distal GGAA short
SRSF10	Common	0.13159	Distal GGAA short
SRSF7	Common	0.0979984	Distal GGAA short
STARD3NL	Common	0.253344	Distal GGAA short
STARD7	Common	0.086885	Distal GGAA short
STAT2	Common	-0.296553	Distal GGAA short
STAT4	Common	0.712065	Distal GGAA short
STC1	Common	-1.99079	Distal GGAA short
STIL	Common	0.353927	Distal GGAA short
STK40	Common	0.522182	Distal GGAA short
STOM	Common	-0.604596	Distal GGAA short
STXBP3	Common	0.27879	Distal GGAA short
SVIL	Common	0.130687	Distal GGAA short
SYNPO	Common	-0.977348	Distal GGAA short
SYT11	Common	-0.200905	Distal GGAA short
TAF5	Common	0.462924	Distal GGAA short
TCF7L2	Common	0.664533	Distal GGAA short
TCP11L2	Common	-0.128012	Distal GGAA short
TDRD7	Common	-2.15525	Distal GGAA short
TET1	Common	-0.544893	Distal GGAA short
TEX15	Common	-2.33912	Distal GGAA short
TFAP2C	lost		Distal GGAA short
TGFB2	Common	-1.51728	Distal GGAA short
TGFBI	Common	-5.22113	Distal GGAA short
TGFBR2	Common	-0.252816	Distal GGAA short
TGOLN2	Common	0.0612094	Distal GGAA short
THAP10	Common	-0.122487	Distal GGAA short
THAP11	Common	0.132421	Distal GGAA short
THBS3	Common	-1.26439	Distal GGAA short
TIGD3	Common	-0.274041	Distal GGAA short
TIMM21	Common	0.248029	Distal GGAA short
TINAGL1	lost		Distal GGAA short
TLE2	Common	-1.83039	Distal GGAA short
TLN1	Common	0.226982	Distal GGAA short
TLN2	lost	-1.3355	Distal GGAA short
TM4SF1	Common	1.85506	Distal GGAA short
TMA16	Common	0.15485	Distal GGAA short
TMEM209	Common	-0.162032	Distal GGAA short
TMEM217	lost	-0.196673	Distal GGAA short
TMEM229B	Common		Distal GGAA short
TMEM37	Common	-0.616076	Distal GGAA short
TMEM43	Common	0.0380351	Distal GGAA short
TMEM87B	Common	0.315468	Distal GGAA short
TMPO	Common	-0.129726	Distal GGAA short
TMPO-AS1	Common	-0.378514	Distal GGAA short
TMSB10	Common	0.598715	Distal GGAA short
TNC	Common	-2.95317	Distal GGAA short
TNFAIP8	Common	0.366103	Distal GGAA short
TNFAIP8L1	Common	0.0264909	Distal GGAA short
TNFRSF10D	Common	0.336382	Distal GGAA short
TNFRSF1A	Common	-0.0516301	Distal GGAA short
TOM1L2	Common	-0.662523	Distal GGAA short
TOP2A	Common	-0.0175168	Distal GGAA short
TP53INP2	Common	0.0412737	Distal GGAA short
TPCN1	Common	-1.49489	Distal GGAA short
TPI1	Common	-0.253578	Distal GGAA short
TPX2	Common	0.0703138	Distal GGAA short
TRA2B	Common	0.121526	Distal GGAA short
TRAM2	Common	-0.777934	Distal GGAA short
TRIB2	Common	-0.166809	Distal GGAA short
TRIM28	Common	-0.000891203	Distal GGAA short
TRIM45	Common	-0.163537	Distal GGAA short
TRPC4AP	Common	0.200482	Distal GGAA short
TRPS1	lost	0.471701	Distal GGAA short
TSC22D2	Common	0.0746275	Distal GGAA short
TSEN2	Common	0.027786	Distal GGAA short
TSHZ1	Common	3.4986	Distal GGAA short
TSPAN14	Common	-0.0531585	Distal GGAA short
TSPAN18	Common	-1.94377	Distal GGAA short
TSPAN9	lost	-1.06285	Distal GGAA short
TTC3	Common	-0.075051	Distal GGAA short
TTC31	Common	-0.168722	Distal GGAA short
TTF2	Common	0.24878	Distal GGAA short
TTI1	Common	-0.163283	Distal GGAA short
TUBA1A	Common	-0.00712861	Distal GGAA short
TUBA1B	Common	0.0974531	Distal GGAA short
TWIST1	Common	0.0733804	Distal GGAA short
TYMS	Common	-0.0336461	Distal GGAA short
UBE2B	lost	0.257463	Distal GGAA short
UBE2C	lost	-0.23689	Distal GGAA short
UBE2J1	lost	-0.382124	Distal GGAA short
UBE2L6	Common	-1.5359	Distal GGAA short
UCK1	Common	0.033479	Distal GGAA short
UGCG	Common	0.294544	Distal GGAA short
UMPS	Common	0.45437	Distal GGAA short
UNC5B	lost	-1.92147	Distal GGAA short
UPP1	Common	-0.132157	Distal GGAA short
URB1	Common	0.1658	Distal GGAA short
USP2	Common	0.773511	Distal GGAA short
USP53	Common	0.14705	Distal GGAA short
UTP20	lost	0.725425	Distal GGAA short
VAT1	Common	-0.33351	Distal GGAA short
VCL	Common	-0.619468	Distal GGAA short
VMP1	Common	0.118803	Distal GGAA short
VPS13C	Common	0.106972	Distal GGAA short
WBP1L	Common	0.00269662	Distal GGAA short
WDHD1	Common	0.173505	Distal GGAA short
WDR18	Common	-0.211531	Distal GGAA short
WDR62	Common	0.00854368	Distal GGAA short
WNT10A	lost	-0.621424	Distal GGAA short
XRCC3	Common	-0.104067	Distal GGAA short
YDJC	Common	-0.0561511	Distal GGAA short
YIPF2	Common	-0.377491	Distal GGAA short
YWHAZ	Common	0.299351	Distal GGAA short
ZER1	Common	-0.600779	Distal GGAA short
ZFP36	lost	0.0819245	Distal GGAA short
ZFP36L1	Common	-0.64387	Distal GGAA short
ZFP36L2	Common	0.0204922	Distal GGAA short
ZNF217	Common	0.268634	Distal GGAA short
ZNF689	Common	-0.123314	Distal GGAA short
ZNF697	Common	1.04766	Distal GGAA short
ZNF703	Common	-0.713445	Distal GGAA short
ZNF74	Common	0.0556683	Distal GGAA short
ZNRF2	Common	-1.25938	Distal GGAA short
