# Supplementary material for: STAG2 loss in Ewing sarcoma alters enhancer-promoter contacts dependent and independent of EWS::FLI1
Source: EMBO Rep. 2024 Nov 1;25(12):5537–60. doi: 10.1038/s44319-024-00303-6 (PMC11624272; doi:10.1038/s44319-024-00303-6)
Supplement: Supplementary file 11 — Source data Fig. 4 [file 44319_2024_303_MOESM11_ESM.zip › Figure 4E.xlsx]

## Sheet: SD_4F
gene	Type	Group	Diff_Norm
ABHD3	Distal GGAA long	Common	0.192918
ABHD4	Distal GGAA long	Common	-0.567602
ABI3	Distal GGAA long	Common	0.175354
ANKMY2	Distal GGAA long	Common	-0.345877
ANKRD29	Distal GGAA long	Common	-0.416173
ANXA1	Distal GGAA long	Common	-1.87455
APLN	Distal GGAA long	Common	-2.80355
ARID5B	Distal GGAA long	Common	-4.91165
B3GALT2	Distal GGAA long	Common	-7.33804
BARHL2	Distal GGAA long	Common	-2.7305
BARX2	Distal GGAA long	Common	-2.63872
BBOX1	Distal GGAA long	Common	-0.85877
BCL2L12	Distal GGAA long	Common	0.321365
BCL6	Distal GGAA long	Common	-3.24596
BEST1	Distal GGAA long	Common	-0.539611
C6orf226	Distal GGAA long	Common	-0.238812
CABLES1	Distal GGAA long	Common	0.794398
CACNB2	Distal GGAA long	Common	-0.0061688
CAMK2D	Distal GGAA long	Common	-7.06639
CARHSP1	Distal GGAA long	Common	0
CAV1	Distal GGAA long	Common	-0.391633
CBX4	Distal GGAA long	Common	-0.498338
CCDC34	Distal GGAA long	Common	-0.530464
CCND1	Distal GGAA long	Common	-0.0543806
CD79A	Distal GGAA long	Common	-0.563834
CEACAM6	Distal GGAA long	Common	0.0962607
CENPF	Distal GGAA long	Common	0.922494
CHAF1A	Distal GGAA long	Common	-0.0200506
CITED2	Distal GGAA long	Common	9.17946
CLVS2	Distal GGAA long	Common	-2.68025
COL1A1	Distal GGAA long	Common	-0.498799
COL5A1	Distal GGAA long	Common	0.537384
CPB2-AS1	Distal GGAA long	Common	-5.48822
CSRNP3	Distal GGAA long	Common	0.159285
CYP4F22	Distal GGAA long	Common	0.174218
CYYR1	Distal GGAA long	Common	0.417085
DAPK1	Distal GGAA long	Common	-3.11149
DCDC2	Distal GGAA long	Common	-0.0409297
DCLRE1A	Distal GGAA long	Common	0.129346
DUSP6	Distal GGAA long	Common	-0.93638
EFNB1	Distal GGAA long	Common	1.51606
EPHA3	Distal GGAA long	Common	0.751726
EXOSC8	Distal GGAA long	Common	-8.52056
FIBIN	Distal GGAA long	Common	-0.246412
FNBP1	Distal GGAA long	Common	-1.73342
FOXD3	Distal GGAA long	Common	-0.495977
FZD1	Distal GGAA long	Common	-5.04012
GAD1	Distal GGAA long	Common	-1.67216
GDAP1	Distal GGAA long	Common	0.589293
GDF6	Distal GGAA long	Common	-3.3419
GDNF	Distal GGAA long	Common	-2.22843
GNGT2	Distal GGAA long	Common	0.175354
HNMT	Distal GGAA long	Common	0
HOXD13	Distal GGAA long	Common	-4.90618
HOXD8	Distal GGAA long	Common	-2.52418
HOXD9	Distal GGAA long	Common	1.85614
HSPA12A	Distal GGAA long	Common	-2.52671
IKZF2	Distal GGAA long	Common	-4.23871
ITM2A	Distal GGAA long	Common	-2.53672
JAKMIP2	Distal GGAA long	Common	0.203721
JPH1	Distal GGAA long	Common	0.589293
KAAG1	Distal GGAA long	Common	-0.0409297
KIF23	Distal GGAA long	Common	0.677023
KIFAP3	Distal GGAA long	Common	-3.23183
KLF3	Distal GGAA long	Common	7.61387
LGR4	Distal GGAA long	Common	-0.977531
LIPT2	Distal GGAA long	Common	-0.769822
LMAN1	Distal GGAA long	Common	-1.04343
LRFN5	Distal GGAA long	Common	-2.32772
METTL22	Distal GGAA long	Common	-1.6005
METTL24	Distal GGAA long	Common	-2.22103
METTL3	Distal GGAA long	Common	0.0134559
MLLT3	Distal GGAA long	Common	-0.631924
MMP1	Distal GGAA long	Common	-2.04621
MMP10	Distal GGAA long	Common	0
MRPL35	Distal GGAA long	Common	0
MSC	Distal GGAA long	Common	-0.773716
NABP1	Distal GGAA long	Common	-2.79938
NKX2-2	Distal GGAA long	Common	-1.44724
NPY1R	Distal GGAA long	Common	-0.607884
NPY5R	Distal GGAA long	Common	-0.607884
OLFM3	Distal GGAA long	Common	-2.76975
OLFML3	Distal GGAA long	Common	-1.49611
OR4E2	Distal GGAA long	Common	-0.558733
OTX2-AS1	Distal GGAA long	Common	-1.98566
P2RY1	Distal GGAA long	Common	-1.65571
PADI2	Distal GGAA long	Common	-1.14706
PAX9	Distal GGAA long	Common	-1.69641
PCDH10	Distal GGAA long	Common	-0.888988
PDE1B	Distal GGAA long	Common	0.524985
PDLIM5	Distal GGAA long	Common	-0.886786
PKHD1	Distal GGAA long	Common	-0.432096
PKP1	Distal GGAA long	Common	-0.0590584
PNRC1	Distal GGAA long	Common	1.37708
PODXL	Distal GGAA long	Common	-0.660066
PRELID2	Distal GGAA long	Common	-0.609076
PREX1	Distal GGAA long	Common	-2.07128
PRR5L	Distal GGAA long	Common	-1.28669
PRRT4	Distal GGAA long	Common	0.0258167
PRSS35	Distal GGAA long	Common	-0.383755
PTGER3	Distal GGAA long	Common	0.139923
RFC4	Distal GGAA long	Common	-2.2196
RGS7BP	Distal GGAA long	Common	-1.21273
RIF1	Distal GGAA long	Common	-1.30189
RIOK3	Distal GGAA long	Common	-0.572617
SAMD3	Distal GGAA long	Common	0.264073
SAMD4A	Distal GGAA long	Common	-0.986017
SERPINE2	Distal GGAA long	Common	-0.293925
SLC24A3	Distal GGAA long	Common	-0.567106
SLFN11	Distal GGAA long	Common	-0.706838
SOX2	Distal GGAA long	Common	-3.4637
SOX5	Distal GGAA long	Common	-1.30111
SPATA5	Distal GGAA long	Common	-2.13142
SPR	Distal GGAA long	Common	1.81663
STEAP1	Distal GGAA long	Common	1.36889
STEAP2	Distal GGAA long	Common	-0.244326
SUCNR1	Distal GGAA long	Common	-0.443345
TGS1	Distal GGAA long	Common	-1.96578
TIMM10	Distal GGAA long	Common	-2.42559
TMEM200A	Distal GGAA long	Common	0.264073
TMEM68	Distal GGAA long	Common	-1.96578
TRPM4	Distal GGAA long	Common	0.297869
TYSND1	Distal GGAA long	Common	-1.81015
UBE3D	Distal GGAA long	Common	-1.06561
UHMK1	Distal GGAA long	Common	-1.25222
VAX1	Distal GGAA long	Common	0.228966
YEATS4	Distal GGAA long	Common	0.482894
ZC3H13	Distal GGAA long	Common	-5.48822
ZIC5	Distal GGAA long	Common	-0.270606
ADRA1D	Distal GGAA long	lost	-4.83453
APBB2	Distal GGAA long	lost	-6.36882
APLP2	Distal GGAA long	lost	-0.0600432
ARHGAP20	Distal GGAA long	lost	-2.44701
BMF	Distal GGAA long	lost	-1.3631
C7	Distal GGAA long	lost	1.62388
CTTNBP2	Distal GGAA long	lost	0
DLX5	Distal GGAA long	lost	-2.21432
EIF3E	Distal GGAA long	lost	-3.22796
ELP6	Distal GGAA long	lost	-2.31874
FGF1	Distal GGAA long	lost	-2.3575
FN1	Distal GGAA long	lost	-0.71609
IRX3	Distal GGAA long	lost	-1.11861
KHK	Distal GGAA long	lost	-0.350393
LINGO1	Distal GGAA long	lost	0.692525
MYEOV	Distal GGAA long	lost	-5.43135
NLGN4X	Distal GGAA long	lost	-2.70481
NRP2	Distal GGAA long	lost	-9.82659
NUP155	Distal GGAA long	lost	-2.79731
PIAS2	Distal GGAA long	lost	-3.3254
PLXDC2	Distal GGAA long	lost	-4.72162
PRMT6	Distal GGAA long	lost	-2.41949
RAX	Distal GGAA long	lost	-1.65253
SERTM1	Distal GGAA long	lost	0.665158
USP1	Distal GGAA long	lost	-3.9293
ZC3H12C	Distal GGAA long	lost	-1.9564
AAAS	Distal GGAA short	Common	-0.0115597
AADACL4	Distal GGAA short	Common	-0.503102
ABCA3	Distal GGAA short	Common	-0.00836704
ABCC3	Distal GGAA short	Common	0.338518
ABHD8	Distal GGAA short	Common	0.370039
ABLIM3	Distal GGAA short	Common	-2.03983
ACSL5	Distal GGAA short	Common	-0.662615
ACYP1	Distal GGAA short	Common	-0.574783
ADAMTS15	Distal GGAA short	Common	-1.55715
ADM	Distal GGAA short	Common	-3.2708
ADRB3	Distal GGAA short	Common	-0.344675
AFAP1	Distal GGAA short	Common	0.165941
AFF1	Distal GGAA short	Common	-0.386404
AGBL5	Distal GGAA short	Common	0.0229132
AHNAK	Distal GGAA short	Common	-0.456903
ALKBH2	Distal GGAA short	Common	2.23251
ALPK2	Distal GGAA short	Common	0.397684
ALPL	Distal GGAA short	Common	-1.15319
ALX1	Distal GGAA short	Common	-0.329979
ALX4	Distal GGAA short	Common	-0.998427
AMN1	Distal GGAA short	Common	0
ANGPTL2	Distal GGAA short	Common	-0.0983469
ANKZF1	Distal GGAA short	Common	0.216074
ANXA2	Distal GGAA short	Common	0.0635863
ARHGAP5	Distal GGAA short	Common	0.179562
ARHGEF37	Distal GGAA short	Common	-0.979458
ARID3B	Distal GGAA short	Common	-0.864962
ARPC2	Distal GGAA short	Common	-0.0967009
ARTN	Distal GGAA short	Common	3.34349
ARX	Distal GGAA short	Common	-3.84525
ATAD2	Distal GGAA short	Common	-0.920315
ATAD5	Distal GGAA short	Common	0.699148
ATF3	Distal GGAA short	Common	-0.109522
ATOH8	Distal GGAA short	Common	0.0463972
ATOX1	Distal GGAA short	Common	-0.500015
ATP2B1	Distal GGAA short	Common	-1.73399
ATP9A	Distal GGAA short	Common	-1.2707
ATXN1	Distal GGAA short	Common	-0.241055
ATXN7L1	Distal GGAA short	Common	-2.3475
AURKA	Distal GGAA short	Common	0.13487
B3GNT9	Distal GGAA short	Common	0.495156
BCAR1	Distal GGAA short	Common	-0.557759
BCL10	Distal GGAA short	Common	-4.14039
BCL2L1	Distal GGAA short	Common	-0.67129
BGN	Distal GGAA short	Common	1.34164
BHLHE22	Distal GGAA short	Common	0
BIRC3	Distal GGAA short	Common	-0.214723
BOC	Distal GGAA short	Common	-0.425785
BOLA1	Distal GGAA short	Common	-0.226061
BRIX1	Distal GGAA short	Common	-3.14306
BST2	Distal GGAA short	Common	0.301742
BTBD19	Distal GGAA short	Common	-0.830621
BTD	Distal GGAA short	Common	-0.144291
BTG2	Distal GGAA short	Common	-0.447171
C15orf39	Distal GGAA short	Common	-0.0937181
C18orf25	Distal GGAA short	Common	-2.12403
C19orf48	Distal GGAA short	Common	2.34702
C4orf46	Distal GGAA short	Common	-2.87224
C6orf141	Distal GGAA short	Common	0.24223
C9orf40	Distal GGAA short	Common	-0.519798
CAD	Distal GGAA short	Common	-0.824945
CALCOCO1	Distal GGAA short	Common	0.105481
CALD1	Distal GGAA short	Common	-3.04871
CALM1	Distal GGAA short	Common	-1.37147
CALU	Distal GGAA short	Common	-0.598829
CAPZB	Distal GGAA short	Common	-0.331438
CASP3	Distal GGAA short	Common	0.52976
CASP6	Distal GGAA short	Common	0.440512
CBX8	Distal GGAA short	Common	-0.757892
CCNJL	Distal GGAA short	Common	1.79388
CCSAP	Distal GGAA short	Common	-1.26513
CD58	Distal GGAA short	Common	5.85204
CD63	Distal GGAA short	Common	-0.478353
CD82	Distal GGAA short	Common	2.48131
CDC25B	Distal GGAA short	Common	-0.628468
CDC42EP2	Distal GGAA short	Common	-0.65588
CDC45	Distal GGAA short	Common	-0.229432
CDCA5	Distal GGAA short	Common	-0.471157
CDK1	Distal GGAA short	Common	-0.939831
CDK17	Distal GGAA short	Common	-0.527447
CDK2	Distal GGAA short	Common	-0.111418
CDKN2AIPNL	Distal GGAA short	Common	-1.74615
CENPM	Distal GGAA short	Common	-1.53794
CENPO	Distal GGAA short	Common	-0.446175
CENPP	Distal GGAA short	Common	-0.408496
CENPQ	Distal GGAA short	Common	-1.06602
CEP152	Distal GGAA short	Common	3.73581
CEP85	Distal GGAA short	Common	1.12348
CFI	Distal GGAA short	Common	-1.1088
CFLAR	Distal GGAA short	Common	0.406096
CHD8	Distal GGAA short	Common	0.263265
CHEK2	Distal GGAA short	Common	0.20786
CHMP2A	Distal GGAA short	Common	-0.00930969
CHRNA1	Distal GGAA short	Common	0.50803
CHST2	Distal GGAA short	Common	-1.32403
CHST7	Distal GGAA short	Common	-0.407965
CHSY1	Distal GGAA short	Common	-1.57366
CKAP4	Distal GGAA short	Common	0.837715
CKS1B	Distal GGAA short	Common	-0.0304664
CKS2	Distal GGAA short	Common	-1.04426
CLEC11A	Distal GGAA short	Common	-0.378597
CLHC1	Distal GGAA short	Common	-0.742461
CLIP2	Distal GGAA short	Common	-0.247148
CMSS1	Distal GGAA short	Common	-1.68343
CNTNAP1	Distal GGAA short	Common	-0.781013
CNTRL	Distal GGAA short	Common	0.337915
COL1A2	Distal GGAA short	Common	-1.0767
COL4A1	Distal GGAA short	Common	-1.46843
COL4A2	Distal GGAA short	Common	-1.46843
COL9A3	Distal GGAA short	Common	-5.00325
COPA	Distal GGAA short	Common	-0.687995
COQ10B	Distal GGAA short	Common	3.39168
CORO1C	Distal GGAA short	Common	1.82219
CPNE8	Distal GGAA short	Common	-10.9359
CRISPLD2	Distal GGAA short	Common	0.510666
CSTF1	Distal GGAA short	Common	0.13487
CUBN	Distal GGAA short	Common	-0.275315
CUX2	Distal GGAA short	Common	0.0908911
CXCL12	Distal GGAA short	Common	-8.68266
CXorf38	Distal GGAA short	Common	-1.8701
CYC1	Distal GGAA short	Common	0.544106
CYP1B1	Distal GGAA short	Common	0.361552
DBP	Distal GGAA short	Common	-0.884532
DCAF6	Distal GGAA short	Common	-0.88752
DCTPP1	Distal GGAA short	Common	-0.84831
DDIT4	Distal GGAA short	Common	-0.299133
DDX39A	Distal GGAA short	Common	0.521911
DDX60	Distal GGAA short	Common	-1.56252
DECR1	Distal GGAA short	Common	1.89713
DEK	Distal GGAA short	Common	2.37063
DENND5B	Distal GGAA short	Common	-1.08938
DKK1	Distal GGAA short	Common	-1.59573
DNAJC12	Distal GGAA short	Common	2.8705
DNMBP	Distal GGAA short	Common	-1.10279
DOC2A	Distal GGAA short	Common	-6.69975
DPYSL5	Distal GGAA short	Common	-1.20212
DTL	Distal GGAA short	Common	-1.12173
DTYMK	Distal GGAA short	Common	-0.848942
DUSP2	Distal GGAA short	Common	-1.06741
DUSP5	Distal GGAA short	Common	-1.33964
DUSP7	Distal GGAA short	Common	0.0115882
DVL2	Distal GGAA short	Common	0.554462
E2F1	Distal GGAA short	Common	0.201723
EDN1	Distal GGAA short	Common	0
EEPD1	Distal GGAA short	Common	-0.559067
EFR3B	Distal GGAA short	Common	-0.421853
EGR1	Distal GGAA short	Common	-0.0938652
EHD1	Distal GGAA short	Common	0.068447
ELL2	Distal GGAA short	Common	0.134233
EMP1	Distal GGAA short	Common	-3.8952
ENAH	Distal GGAA short	Common	-1.01292
ENC1	Distal GGAA short	Common	2.52241
ENPP1	Distal GGAA short	Common	0.00918263
EPB41	Distal GGAA short	Common	-2.45801
ESCO2	Distal GGAA short	Common	-1.72669
ESPL1	Distal GGAA short	Common	-0.0524227
EVA1A	Distal GGAA short	Common	-0.649824
EVX2	Distal GGAA short	Common	-5.33023
EXOSC2	Distal GGAA short	Common	-1.38666
EXOSC5	Distal GGAA short	Common	0.0869976
EXOSC9	Distal GGAA short	Common	0
EXT1	Distal GGAA short	Common	-1.82607
F2RL2	Distal GGAA short	Common	-0.829417
FAM13C	Distal GGAA short	Common	-0.685764
FAM181B	Distal GGAA short	Common	0
FAM222B	Distal GGAA short	Common	0.0117111
FAM3C	Distal GGAA short	Common	-0.15151
FAM43A	Distal GGAA short	Common	-3.40395
FANCE	Distal GGAA short	Common	-1.07808
FANCG	Distal GGAA short	Common	-1.71442
FARSA	Distal GGAA short	Common	0.46497
FBN1	Distal GGAA short	Common	-2.69289
FBXO48	Distal GGAA short	Common	-3.52214
FCGRT	Distal GGAA short	Common	-0.585584
FCHO2	Distal GGAA short	Common	-2.50389
FERMT2	Distal GGAA short	Common	-1.48196
FGL2	Distal GGAA short	Common	-0.434305
FHDC1	Distal GGAA short	Common	0.969836
FKBP7	Distal GGAA short	Common	-0.0796394
FLT1	Distal GGAA short	Common	0.71649
FMNL1	Distal GGAA short	Common	-1.82583
FMNL2	Distal GGAA short	Common	-0.683611
FMNL3	Distal GGAA short	Common	-1.77849
FNDC3B	Distal GGAA short	Common	-0.323313
FOXD2	Distal GGAA short	Common	-1.8511
FRMD6	Distal GGAA short	Common	-0.598179
FYN	Distal GGAA short	Common	-0.361169
G0S2	Distal GGAA short	Common	0.893989
GADD45A	Distal GGAA short	Common	-0.123939
GADD45B	Distal GGAA short	Common	-1.22032
GAP43	Distal GGAA short	Common	-1.62448
GEM	Distal GGAA short	Common	-0.368021
GEMIN6	Distal GGAA short	Common	-0.30105
GEMIN8P4	Distal GGAA short	Common	-1.96869
GINS2	Distal GGAA short	Common	0.467322
GLIPR1	Distal GGAA short	Common	-5.60607
GNA14	Distal GGAA short	Common	-0.842353
GNAI2	Distal GGAA short	Common	-0.442573
GNB3	Distal GGAA short	Common	-1.8834
GOLT1B	Distal GGAA short	Common	-2.01116
GPATCH4	Distal GGAA short	Common	0.652934
GPR174	Distal GGAA short	Common	-1.1546
GRINA	Distal GGAA short	Common	-2.57221
GRPEL2	Distal GGAA short	Common	2.15478
GRWD1	Distal GGAA short	Common	-0.172651
GTPBP3	Distal GGAA short	Common	-0.436249
GTSE1	Distal GGAA short	Common	-0.713924
HAT1	Distal GGAA short	Common	-0.794276
HBEGF	Distal GGAA short	Common	-1.92159
HERC4	Distal GGAA short	Common	-0.362422
HEY1	Distal GGAA short	Common	0.124149
HHIPL1	Distal GGAA short	Common	-0.525086
HIC1	Distal GGAA short	Common	0.156008
HIF1A	Distal GGAA short	Common	-3.63804
HIF3A	Distal GGAA short	Common	-0.133884
HIRIP3	Distal GGAA short	Common	-0.607169
HLF	Distal GGAA short	Common	0.247357
HMBS	Distal GGAA short	Common	-1.24238
HMCN1	Distal GGAA short	Common	-1.34681
HMGA2	Distal GGAA short	Common	-0.267043
HMGB1	Distal GGAA short	Common	-3.85602
HMGB2	Distal GGAA short	Common	1.03789
HMGN2	Distal GGAA short	Common	1.67568
HOXC12	Distal GGAA short	Common	2.23799
HOXC13	Distal GGAA short	Common	0.531506
HSPA5	Distal GGAA short	Common	9.19343
HSPA9	Distal GGAA short	Common	0
IFI6	Distal GGAA short	Common	1.09735
IFIT3	Distal GGAA short	Common	-0.317198
IGF1	Distal GGAA short	Common	-1.53104
IGF2BP3	Distal GGAA short	Common	1.37408
IGFBP6	Distal GGAA short	Common	-0.172476
IL1A	Distal GGAA short	Common	0.203063
IL1B	Distal GGAA short	Common	-0.130348
IL4R	Distal GGAA short	Common	-1.75691
IL6	Distal GGAA short	Common	0.766293
INCENP	Distal GGAA short	Common	0.398171
IPO5	Distal GGAA short	Common	0
IQGAP1	Distal GGAA short	Common	0.115718
IQGAP3	Distal GGAA short	Common	-0.383429
IRF2BPL	Distal GGAA short	Common	-0.18705
IRGQ	Distal GGAA short	Common	-0.0740865
ITGA3	Distal GGAA short	Common	-0.0783684
ITGA4	Distal GGAA short	Common	-5.99445
ITGA5	Distal GGAA short	Common	-0.236236
ITGA6	Distal GGAA short	Common	-0.612408
ITGAV	Distal GGAA short	Common	0.0993098
ITGB2	Distal GGAA short	Common	1.1436
ITGB3BP	Distal GGAA short	Common	1.65136
ITPRIPL1	Distal GGAA short	Common	-0.169264
JAG1	Distal GGAA short	Common	-1.20622
JUNB	Distal GGAA short	Common	-0.723049
KBTBD7	Distal GGAA short	Common	-0.986884
KCNAB2	Distal GGAA short	Common	1.02307
KCNG3	Distal GGAA short	Common	-1.0476
KCNS3	Distal GGAA short	Common	-3.94205
KCTD10	Distal GGAA short	Common	-0.204477
KDM2B	Distal GGAA short	Common	-0.895768
KIAA1549L	Distal GGAA short	Common	1.14785
KIF18A	Distal GGAA short	Common	0.0707774
KIF20A	Distal GGAA short	Common	0.707684
KIF20B	Distal GGAA short	Common	-1.02834
KIF22	Distal GGAA short	Common	0.019727
KIF24	Distal GGAA short	Common	-0.477412
KIF26A	Distal GGAA short	Common	-0.373673
KLF10	Distal GGAA short	Common	-3.99609
KLF6	Distal GGAA short	Common	-3.46223
KLF7	Distal GGAA short	Common	-0.849827
KLRG1	Distal GGAA short	Common	-3.68966
KRCC1	Distal GGAA short	Common	-2.93141
KRT80	Distal GGAA short	Common	0.23056
L2HGDH	Distal GGAA short	Common	-2.54309
LACTB2	Distal GGAA short	Common	3.18275
LAGE3	Distal GGAA short	Common	0
LAMA4	Distal GGAA short	Common	-1.06604
LAMB1	Distal GGAA short	Common	-0.356833
LAMTOR5	Distal GGAA short	Common	-0.0329438
LAPTM4A	Distal GGAA short	Common	-0.858757
LCMT2	Distal GGAA short	Common	-0.279238
LDB2	Distal GGAA short	Common	-8.36461
LFNG	Distal GGAA short	Common	-0.0564331
LIG1	Distal GGAA short	Common	-3.45588
LIMS1	Distal GGAA short	Common	0.0841664
LMBR1L	Distal GGAA short	Common	-0.561514
LMNA	Distal GGAA short	Common	-0.504538
LMNB1	Distal GGAA short	Common	-1.09032
LMO2	Distal GGAA short	Common	-0.318645
LRFN2	Distal GGAA short	Common	-1.97425
LRP10	Distal GGAA short	Common	-0.13017
LRRC17	Distal GGAA short	Common	-0.116708
LRRC45	Distal GGAA short	Common	-0.878779
LSM4	Distal GGAA short	Common	0.644856
LURAP1L	Distal GGAA short	Common	-2.05528
LYRM1	Distal GGAA short	Common	-0.240702
LYSMD3	Distal GGAA short	Common	0.152282
MAML2	Distal GGAA short	Common	-0.935128
MAP3K12	Distal GGAA short	Common	-1.66891
MAP3K8	Distal GGAA short	Common	-1.08629
MAPK8IP1	Distal GGAA short	Common	-0.0607148
MATN2	Distal GGAA short	Common	-1.41464
MATN3	Distal GGAA short	Common	-0.468061
MB21D2	Distal GGAA short	Common	-0.286966
MCM2	Distal GGAA short	Common	1.04871
MCM3	Distal GGAA short	Common	-0.521599
MCM7	Distal GGAA short	Common	-1.08253
MCM8	Distal GGAA short	Common	-0.305412
MCMBP	Distal GGAA short	Common	0.763394
MDN1	Distal GGAA short	Common	-3.62165
MEOX1	Distal GGAA short	Common	-0.492522
MET	Distal GGAA short	Common	-1.57635
METAP1	Distal GGAA short	Common	0.56259
MFSD6	Distal GGAA short	Common	0.200048
MGLL	Distal GGAA short	Common	-1.33026
MGP	Distal GGAA short	Common	-0.0924074
MLH1	Distal GGAA short	Common	-1.16064
MLXIPL	Distal GGAA short	Common	2.22699
MMAB	Distal GGAA short	Common	0.0738492
MMACHC	Distal GGAA short	Common	-0.0301799
MMP14	Distal GGAA short	Common	-0.248784
MMP19	Distal GGAA short	Common	-0.75164
MORN1	Distal GGAA short	Common	-1.16846
MPZL1	Distal GGAA short	Common	0.199781
MR1	Distal GGAA short	Common	-0.677269
MRTO4	Distal GGAA short	Common	-9.51852
MSN	Distal GGAA short	Common	4.18472
MUTYH	Distal GGAA short	Common	-0.174073
MXRA7	Distal GGAA short	Common	0.141265
MYB	Distal GGAA short	Common	-0.589049
MYO10	Distal GGAA short	Common	-3.25251
MYOF	Distal GGAA short	Common	-0.395119
NASP	Distal GGAA short	Common	-0.853582
NAV3	Distal GGAA short	Common	0.172095
NCAM1	Distal GGAA short	Common	-0.0445115
NCAPD2	Distal GGAA short	Common	-0.850763
NCAPH2	Distal GGAA short	Common	0.656985
NDST4	Distal GGAA short	Common	0
NEK1	Distal GGAA short	Common	-5.77832
NELL2	Distal GGAA short	Common	-2.62252
NFKB1	Distal GGAA short	Common	-0.114359
NFKB2	Distal GGAA short	Common	-1.28421
NFKBIA	Distal GGAA short	Common	0.427745
NGF	Distal GGAA short	Common	-1.35582
NHSL1	Distal GGAA short	Common	-1.13089
NIF3L1	Distal GGAA short	Common	0
NNMT	Distal GGAA short	Common	-2.07782
NOL4	Distal GGAA short	Common	-0.0634737
NPC1	Distal GGAA short	Common	0.228165
NPM3	Distal GGAA short	Common	-0.0610125
NPTN	Distal GGAA short	Common	-0.134917
NPTXR	Distal GGAA short	Common	-2.76186
NR0B1	Distal GGAA short	Common	-2.95811
NR1D2	Distal GGAA short	Common	-0.871966
NRCAM	Distal GGAA short	Common	-1.29948
NRN1	Distal GGAA short	Common	1.90718
NT5E	Distal GGAA short	Common	0.121153
NTHL1	Distal GGAA short	Common	-0.137523
NTRK1	Distal GGAA short	Common	-0.00759843
NUDT4	Distal GGAA short	Common	-2.03683
NUP107	Distal GGAA short	Common	-2.42565
NUP37	Distal GGAA short	Common	2.88732
NUP85	Distal GGAA short	Common	0.203793
NXPH3	Distal GGAA short	Common	-0.540091
OGFRL1	Distal GGAA short	Common	0.368498
OLFML2A	Distal GGAA short	Common	-0.751435
OPTN	Distal GGAA short	Common	-2.07343
P4HA3	Distal GGAA short	Common	0.189148
P4HB	Distal GGAA short	Common	-4.33758
PAG1	Distal GGAA short	Common	-1.09459
PALLD	Distal GGAA short	Common	-2.09237
PAPSS2	Distal GGAA short	Common	-3.59913
PARP14	Distal GGAA short	Common	-5.44159
PARPBP	Distal GGAA short	Common	2.88732
PAX7	Distal GGAA short	Common	-1.4064
PBK	Distal GGAA short	Common	-2.62736
PBXIP1	Distal GGAA short	Common	-0.48236
PCDHB14	Distal GGAA short	Common	0.776213
PCDHB2	Distal GGAA short	Common	-1.38651
PCNA	Distal GGAA short	Common	-0.438253
PCSK1	Distal GGAA short	Common	-2.32509
PCSK2	Distal GGAA short	Common	-0.734015
PCYOX1L	Distal GGAA short	Common	1.70952
PDGFB	Distal GGAA short	Common	-1.2755
PDIA4	Distal GGAA short	Common	-0.22616
PDSS1	Distal GGAA short	Common	0.21262
PELI1	Distal GGAA short	Common	4.92508
PFAS	Distal GGAA short	Common	0.0287435
PFDN1	Distal GGAA short	Common	0.0116746
PHGDH	Distal GGAA short	Common	-0.943522
PHLDA1	Distal GGAA short	Common	-1.17173
PI3	Distal GGAA short	Common	-0.135809
PIM1	Distal GGAA short	Common	-2.80089
PITPNC1	Distal GGAA short	Common	-2.14297
PLA2G4A	Distal GGAA short	Common	0
PLA2G4C	Distal GGAA short	Common	-0.125671
PLAU	Distal GGAA short	Common	-3.37651
PLBD2	Distal GGAA short	Common	-0.413826
PLD1	Distal GGAA short	Common	-1.3162
PLD3	Distal GGAA short	Common	-0.71093
PLEC	Distal GGAA short	Common	-14.2
PLOD3	Distal GGAA short	Common	-0.823023
PLS1	Distal GGAA short	Common	3.76318
POC1A	Distal GGAA short	Common	-1.36122
POLE2	Distal GGAA short	Common	1.0729
POLQ	Distal GGAA short	Common	5.44946
POLR1B	Distal GGAA short	Common	-0.467357
POSTN	Distal GGAA short	Common	-3.49504
POU3F1	Distal GGAA short	Common	-8.64943
POU4F1	Distal GGAA short	Common	-2.06949
PPFIBP1	Distal GGAA short	Common	0.955246
PPIB	Distal GGAA short	Common	0
PPIC	Distal GGAA short	Common	0
PPRC1	Distal GGAA short	Common	-0.522196
PRKCB	Distal GGAA short	Common	0.418335
PRMT5	Distal GGAA short	Common	-1.01818
PROS1	Distal GGAA short	Common	-0.325646
PTGS2	Distal GGAA short	Common	-0.892528
PTPRE	Distal GGAA short	Common	-2.70998
PTPRJ	Distal GGAA short	Common	-0.426606
PTX3	Distal GGAA short	Common	-1.41352
PXDC1	Distal GGAA short	Common	-1.59035
PXN-AS1	Distal GGAA short	Common	0.140607
QSOX1	Distal GGAA short	Common	-1.49691
QTRT1	Distal GGAA short	Common	0.405991
RAB31	Distal GGAA short	Common	-5.26958
RAB3B	Distal GGAA short	Common	-1.1376
RAB3IL1	Distal GGAA short	Common	-1.76057
RAB5A	Distal GGAA short	Common	-0.836523
RAD23A	Distal GGAA short	Common	-0.19817
RAD51	Distal GGAA short	Common	-0.633672
RAD51AP1	Distal GGAA short	Common	-0.638712
RAD54L	Distal GGAA short	Common	1.89114
RAP1B	Distal GGAA short	Common	-2.50504
RAP2B	Distal GGAA short	Common	-5.95689
RBKS	Distal GGAA short	Common	-0.381781
RBM28	Distal GGAA short	Common	-0.37506
RDH10	Distal GGAA short	Common	-1.1674
RECQL4	Distal GGAA short	Common	0.0375961
RET	Distal GGAA short	Common	-0.450677
RFTN1	Distal GGAA short	Common	-0.18498
RFXAP	Distal GGAA short	Common	4.82186
RGS9	Distal GGAA short	Common	-0.866658
RHOH	Distal GGAA short	Common	-0.77551
RIBC2	Distal GGAA short	Common	-1.18122
RIN1	Distal GGAA short	Common	-0.152695
RMI1	Distal GGAA short	Common	-0.614791
RNASEH2A	Distal GGAA short	Common	-0.838158
RNF144B	Distal GGAA short	Common	-1.56326
RNF152	Distal GGAA short	Common	-5.50827
RNF217	Distal GGAA short	Common	-0.627147
RPA3	Distal GGAA short	Common	0.0306962
RPP25	Distal GGAA short	Common	-2.6816
RPP25L	Distal GGAA short	Common	-0.987495
RPS15	Distal GGAA short	Common	0.434933
RPSAP52	Distal GGAA short	Common	-0.267043
RSPH3	Distal GGAA short	Common	1.72349
RSRC1	Distal GGAA short	Common	-3.02451
RTN4	Distal GGAA short	Common	-0.44506
RUVBL1	Distal GGAA short	Common	3.29665
S100A10	Distal GGAA short	Common	-0.804063
S100A11	Distal GGAA short	Common	-2.24681
SAE1	Distal GGAA short	Common	-0.920428
SDC3	Distal GGAA short	Common	-0.675751
SDC4	Distal GGAA short	Common	0.22743
SEC61A1	Distal GGAA short	Common	-1.33026
SELPLG	Distal GGAA short	Common	-2.16578
SEMA5B	Distal GGAA short	Common	0.762546
SERINC2	Distal GGAA short	Common	-0.970809
SERINC3	Distal GGAA short	Common	-0.329762
SERPIND1	Distal GGAA short	Common	0.578812
SERPINE1	Distal GGAA short	Common	0.361826
SERPING1	Distal GGAA short	Common	0.348403
SFXN3	Distal GGAA short	Common	-0.409495
SGSH	Distal GGAA short	Common	0.737423
SH3BP5	Distal GGAA short	Common	-0.0913701
SIRT3	Distal GGAA short	Common	-0.490201
SIX4	Distal GGAA short	Common	-0.604789
SKA3	Distal GGAA short	Common	-4.49995
SLC16A6	Distal GGAA short	Common	-1.21823
SLC26A2	Distal GGAA short	Common	-1.4944
SLC3A2	Distal GGAA short	Common	-0.148014
SLC43A1	Distal GGAA short	Common	-0.202616
SLC44A5	Distal GGAA short	Common	0
SLC5A6	Distal GGAA short	Common	-1.20587
SLC7A5	Distal GGAA short	Common	0.977143
SLC9A7	Distal GGAA short	Common	0
SMAD6	Distal GGAA short	Common	0.428121
SMAD7	Distal GGAA short	Common	-1.98046
SMC1A	Distal GGAA short	Common	0.675532
SMC4	Distal GGAA short	Common	0.0534897
SMURF2	Distal GGAA short	Common	1.08889
SNAI2	Distal GGAA short	Common	-0.0377302
SNCAIP	Distal GGAA short	Common	-1.19368
SNCG	Distal GGAA short	Common	-0.442571
SNRPA	Distal GGAA short	Common	-0.785929
SNX33	Distal GGAA short	Common	-1.6004
SOCS1	Distal GGAA short	Common	-2.47101
SPA17	Distal GGAA short	Common	0
SPARC	Distal GGAA short	Common	-0.184931
SPHK1	Distal GGAA short	Common	-0.315398
SPHKAP	Distal GGAA short	Common	-3.45366
SPICE1	Distal GGAA short	Common	0.38417
SPOCD1	Distal GGAA short	Common	-2.37784
SPRED1	Distal GGAA short	Common	1.32225
SPRY1	Distal GGAA short	Common	-0.475688
SRGAP1	Distal GGAA short	Common	-1.3968
SRSF10	Distal GGAA short	Common	-0.314068
SRSF7	Distal GGAA short	Common	-0.30105
STARD3NL	Distal GGAA short	Common	0.212258
STARD7	Distal GGAA short	Common	0.0854023
STAT2	Distal GGAA short	Common	0.844346
STAT4	Distal GGAA short	Common	-2.48351
STC1	Distal GGAA short	Common	0.175044
STIL	Distal GGAA short	Common	1.1293
STK40	Distal GGAA short	Common	0.317387
STOM	Distal GGAA short	Common	-0.253577
STXBP3	Distal GGAA short	Common	-0.408329
SVIL	Distal GGAA short	Common	-0.82087
SYNPO	Distal GGAA short	Common	-0.299257
SYT11	Distal GGAA short	Common	-1.21459
TAF5	Distal GGAA short	Common	-1.45067
TCF7L2	Distal GGAA short	Common	-2.04872
TCP11L2	Distal GGAA short	Common	0.837715
TDRD7	Distal GGAA short	Common	1.14604
TET1	Distal GGAA short	Common	-1.08058
TEX15	Distal GGAA short	Common	-4.50847
TGFB2	Distal GGAA short	Common	-0.656808
TGFBI	Distal GGAA short	Common	0.130255
TGFBR2	Distal GGAA short	Common	-2.1731
TGOLN2	Distal GGAA short	Common	-0.169423
THAP10	Distal GGAA short	Common	-0.929509
THAP11	Distal GGAA short	Common	-0.304704
THBS3	Distal GGAA short	Common	-0.114532
TIGD3	Distal GGAA short	Common	-2.96325
TIMM21	Distal GGAA short	Common	-0.614844
TLE2	Distal GGAA short	Common	0.446994
TLN1	Distal GGAA short	Common	-0.726054
TM4SF1	Distal GGAA short	Common	0.0607169
TMA16	Distal GGAA short	Common	0
TMEM209	Distal GGAA short	Common	-0.711953
TMEM229B	Distal GGAA short	Common	-1.02207
TMEM37	Distal GGAA short	Common	0.578114
TMEM43	Distal GGAA short	Common	-7.09893
TMEM87B	Distal GGAA short	Common	1.32713
TMPO	Distal GGAA short	Common	-0.720671
TMPO-AS1	Distal GGAA short	Common	-0.720671
TMSB10	Distal GGAA short	Common	-0.300954
TNC	Distal GGAA short	Common	-1.88573
TNFAIP8	Distal GGAA short	Common	0
TNFAIP8L1	Distal GGAA short	Common	-1.28122
TNFRSF10D	Distal GGAA short	Common	-1.34916
TNFRSF1A	Distal GGAA short	Common	0.0645163
TOM1L2	Distal GGAA short	Common	-0.0464166
TOP2A	Distal GGAA short	Common	-0.440353
TP53INP2	Distal GGAA short	Common	-4.37235
TPCN1	Distal GGAA short	Common	-0.166579
TPI1	Distal GGAA short	Common	1.43232
TPX2	Distal GGAA short	Common	0.770978
TRA2B	Distal GGAA short	Common	-0.6169
TRAM2	Distal GGAA short	Common	-1.74365
TRIB2	Distal GGAA short	Common	-3.53304
TRIM28	Distal GGAA short	Common	-0.367967
TRIM45	Distal GGAA short	Common	-0.60121
TRPC4AP	Distal GGAA short	Common	-2.84683
TSC22D2	Distal GGAA short	Common	-1.37131
TSEN2	Distal GGAA short	Common	1.09274
TSHZ1	Distal GGAA short	Common	-1.47449
TSPAN14	Distal GGAA short	Common	-0.104799
TSPAN18	Distal GGAA short	Common	-1.18036
TTC3	Distal GGAA short	Common	-0.279005
TTC31	Distal GGAA short	Common	-0.311991
TTF2	Distal GGAA short	Common	-1.32885
TTI1	Distal GGAA short	Common	-0.312892
TUBA1A	Distal GGAA short	Common	-0.138841
TUBA1B	Distal GGAA short	Common	-0.833411
TWIST1	Distal GGAA short	Common	-4.03326
TYMS	Distal GGAA short	Common	-4.28964
UBE2L6	Distal GGAA short	Common	-0.885513
UCK1	Distal GGAA short	Common	2.49641
UGCG	Distal GGAA short	Common	-1.27854
UMPS	Distal GGAA short	Common	-0.498921
UPP1	Distal GGAA short	Common	-0.762827
URB1	Distal GGAA short	Common	-2.0801
USP2	Distal GGAA short	Common	0.453023
USP53	Distal GGAA short	Common	0.281881
VAT1	Distal GGAA short	Common	-0.959035
VCL	Distal GGAA short	Common	0.572222
VMP1	Distal GGAA short	Common	-0.493371
VPS13C	Distal GGAA short	Common	-2.41304
WBP1L	Distal GGAA short	Common	-0.907736
WDHD1	Distal GGAA short	Common	0.36642
WDR18	Distal GGAA short	Common	-0.736209
WDR62	Distal GGAA short	Common	0.873859
XRCC3	Distal GGAA short	Common	-1.63702
YDJC	Distal GGAA short	Common	-0.972621
YIPF2	Distal GGAA short	Common	1.43681
YWHAZ	Distal GGAA short	Common	-2.08289
ZER1	Distal GGAA short	Common	-1.75747
ZFP36L1	Distal GGAA short	Common	-6.63117
ZFP36L2	Distal GGAA short	Common	0.766307
ZNF217	Distal GGAA short	Common	-0.914304
ZNF689	Distal GGAA short	Common	1.90279
ZNF697	Distal GGAA short	Common	-0.943522
ZNF703	Distal GGAA short	Common	-5.09796
ZNF74	Distal GGAA short	Common	0
ZNRF2	Distal GGAA short	Common	-2.89374
ABCA1	Distal GGAA short	lost	-4.58393
ABCA13	Distal GGAA short	lost	-1.13517
ACSS3	Distal GGAA short	lost	-2.68882
ADAM10	Distal GGAA short	lost	-6.97955
ALG8	Distal GGAA short	lost	-1.21265
ANKK1	Distal GGAA short	lost	0.512847
APCDD1	Distal GGAA short	lost	-1.00268
ARHGAP1	Distal GGAA short	lost	1.06493
BAK1	Distal GGAA short	lost	-4.15669
BCAS1	Distal GGAA short	lost	-15.3125
BEX4	Distal GGAA short	lost	-1.32419
BLZF1	Distal GGAA short	lost	3.84378
CCDC138	Distal GGAA short	lost	-5.31266
CD276	Distal GGAA short	lost	-0.155473
CDC20	Distal GGAA short	lost	-1.31666
CDH23	Distal GGAA short	lost	-2.49649
CDH8	Distal GGAA short	lost	-1.01823
CGREF1	Distal GGAA short	lost	-0.780535
CHRNA9	Distal GGAA short	lost	-2.14559
CHST15	Distal GGAA short	lost	-1.48622
CPB2	Distal GGAA short	lost	0.740683
CSF1	Distal GGAA short	lost	0.366213
CTSS	Distal GGAA short	lost	-1.69115
DANCR	Distal GGAA short	lost	-3.53043
DAPK2	Distal GGAA short	lost	-3.58258
DCBLD2	Distal GGAA short	lost	-1.3221
DIAPH3	Distal GGAA short	lost	-0.340385
DLGAP1	Distal GGAA short	lost	-4.87049
DRAXIN	Distal GGAA short	lost	-0.28744
DSN1	Distal GGAA short	lost	-1.5365
ELF1	Distal GGAA short	lost	0.140153
ELN	Distal GGAA short	lost	0.694974
FDXR	Distal GGAA short	lost	-3.56397
GABRA4	Distal GGAA short	lost	-1.06138
GABRB1	Distal GGAA short	lost	-1.06138
GALNT2	Distal GGAA short	lost	-5.67664
GEN1	Distal GGAA short	lost	-3.06484
GNS	Distal GGAA short	lost	-1.47548
GRK6	Distal GGAA short	lost	-2.19341
HOXC11	Distal GGAA short	lost	-2.25586
HSPA13	Distal GGAA short	lost	-3.73656
IFI16	Distal GGAA short	lost	-1.07537
IFIT1	Distal GGAA short	lost	0.092345
IGDCC3	Distal GGAA short	lost	-0.189969
IGFBP5	Distal GGAA short	lost	-2.60274
ITM2B	Distal GGAA short	lost	-3.38465
KDM4D	Distal GGAA short	lost	-0.12612
LSM11	Distal GGAA short	lost	0.0363883
LSM3	Distal GGAA short	lost	-4.03715
LYPD3	Distal GGAA short	lost	-0.463887
MAFA	Distal GGAA short	lost	-2.82589
MAGEB3	Distal GGAA short	lost	0
MANBA	Distal GGAA short	lost	-2.1411
MAP2	Distal GGAA short	lost	-0.707002
ME3	Distal GGAA short	lost	-0.12353
MNS1	Distal GGAA short	lost	-6.09956
MSRB3	Distal GGAA short	lost	0.217209
MYBL1	Distal GGAA short	lost	-1.8793
MYO1B	Distal GGAA short	lost	-1.05689
NCAPH	Distal GGAA short	lost	-1.06821
NDRG4	Distal GGAA short	lost	-0.994785
NEK2	Distal GGAA short	lost	-2.02753
NFE2L3	Distal GGAA short	lost	-1.05174
NME7	Distal GGAA short	lost	3.84378
NR3C1	Distal GGAA short	lost	-3.99345
NUF2	Distal GGAA short	lost	0.821575
OLFML2B	Distal GGAA short	lost	0
PASK	Distal GGAA short	lost	-6.37114
PDE1A	Distal GGAA short	lost	-3.1074
PFKFB3	Distal GGAA short	lost	0.763471
PLEKHA7	Distal GGAA short	lost	-0.671186
PLK4	Distal GGAA short	lost	-1.38895
PLXNA2	Distal GGAA short	lost	-2.13334
PPP1CC	Distal GGAA short	lost	-1.02185
PRPF40B	Distal GGAA short	lost	1.35359
PRTG	Distal GGAA short	lost	-1.67569
RAD51C	Distal GGAA short	lost	-0.408974
RASL11B	Distal GGAA short	lost	-3.53043
RAVER2	Distal GGAA short	lost	-0.0136572
RFC3	Distal GGAA short	lost	0.885382
RMI2	Distal GGAA short	lost	-3.16461
RUSC2	Distal GGAA short	lost	-0.816367
S100A16	Distal GGAA short	lost	-0.22653
SCN8A	Distal GGAA short	lost	-3.75215
SEC61G	Distal GGAA short	lost	-1.30253
SLC17A5	Distal GGAA short	lost	-3.13883
SLC25A33	Distal GGAA short	lost	-1.53793
SNTB1	Distal GGAA short	lost	-0.936837
SPRY2	Distal GGAA short	lost	-6.11271
SPRY4	Distal GGAA short	lost	-2.80321
TFAP2C	Distal GGAA short	lost	-4.86175
TINAGL1	Distal GGAA short	lost	-0.484618
TLN2	Distal GGAA short	lost	-10.0975
TMEM217	Distal GGAA short	lost	0.115772
TRPS1	Distal GGAA short	lost	-0.950589
TSPAN9	Distal GGAA short	lost	-3.04196
UBE2B	Distal GGAA short	lost	-1.65895
UBE2C	Distal GGAA short	lost	-0.397773
UBE2J1	Distal GGAA short	lost	-0.00203331
UNC5B	Distal GGAA short	lost	-2.0675
UTP20	Distal GGAA short	lost	-4.36111
WNT10A	Distal GGAA short	lost	-0.979959
ZFP36	Distal GGAA short	lost	-0.282878
