# Supplementary material for: STAG2 loss in Ewing sarcoma alters enhancer-promoter contacts dependent and independent of EWS::FLI1
Source: EMBO Rep. 2024 Nov 1;25(12):5537–60. doi: 10.1038/s44319-024-00303-6 (PMC11624272; doi:10.1038/s44319-024-00303-6)
Supplement: Supplementary file 11 — Source data Fig. 4 [file 44319_2024_303_MOESM11_ESM.zip › Figure 4CD.xlsx]

## Sheet: SD_4CDE
gene	Group	STAG2ko log2FoldChange	STAG1ko log2FoldChange	Surdez shFLI1 log2FC	Tomazou shFLI1 log2FC
ABCD1	P	-0.998943	1.34625	1.82036	1.62998
ABHD6	P	-0.479803	-0.515753	-0.908391	-2.20042
ABTB1	P	-1.49165	0.39951	1.20215	1.60307
ACAT2	P	-0.161198	0.164139	-1.77854	-0.708752
ACBD3	P	-0.0351561	0.101949	1.12712	0.541247
ACOT2	P	-0.0625523	-0.0645569	-0.759	-0.584264
ACVR1	P	0.210085	-0.0977043	0.718351	0.877078
ADAMTS1	P	1.12306	-1.00851	-1.25145	-0.968123
ADCY3	P	0.325074	-0.130093	-1.5061	-0.833888
AEN	P	0.204829	-0.0282335	-1.02482	-0.595163
AKAP7	P	-0.905369	0.236602	-1.84263	-1.61366
ALCAM	P	1.47565	-0.738319	0.962397	1.21159
ALS2CL	P	-0.0418544	-0.00674288	3.10647	1.57114
ALYREF	P	0.190026	0.427876	-0.763819	-0.807593
ANAPC1	P	0.0551044	0.189516	-0.720766	-0.898606
ANKRD24	P	-0.554949	1.67114	-3.30568	-3.26168
ANTXR2	P	0.446874	-0.201556	3.12249	2.17599
AP1S2	P	0.529312	0.829632	0.969915	0.87981
AP1S3	P	0.077179	-0.0762338	-1.39511	-1.23104
APH1B	P	-0.822397	-0.531682	1.5054	1.79309
ARHGAP10	P	1.03926	0.0728778	1.37976	1.6989
ARL4A	P	0.310619	0.420178	0.847178	0.825774
ARL6IP5	P	0.38143	0.319747	1.80614	1.27182
ARMC6	P	0.36248	0.270675	-0.561878	-0.553179
ARMC9	P	0.131655	0.708693	0.901724	1.30998
ATG4C	P	-0.228378	0.102352	-0.60062	-0.792675
ATP6V1H	P	0.437211	0.252319	1.05752	0.50471
ATP8B2	P	0.339372	-0.092442	0.572683	1.0349
AUNIP	P	-0.0100876	-0.00768295	-1.56248	-0.945861
B3GNT2	P	0.903059	0.324899	1.22055	1.31183
BBS9	P	-0.0179149	-0.265388	0.727224	0.973477
BCAR3	P	-0.788365	-0.182684	2.3005	1.53702
BCAS4	P	-0.385917	0.184053	-1.40205	-1.32737
BCL11B	P	0.643664	-1.19438	-1.98843	-2.38613
BHLHE40	P	0.651735	1.74246	1.75509	1.56991
BIRC2	P	0.53304	0.194063	1.45715	1.5371
BIVM	P	-0.600123	-0.0495687	0.587083	0.516132
BLM	P	0.335792	0.10341	-1.89969	-1.50106
BNC1	P	2.27779	3.8289	0.925026	0.924116
BRAT1	P	-0.056919	0.239056	-0.60975	-0.669427
BRCA2	P	0.257861	0.159296	-1.65589	-1.39106
BRI3	P	0.102125	-0.0709164	1.41517	0.85981
BRI3BP	P	0.408808	-0.485671	-1.14747	-0.546853
BUD13	P	0.134599	-0.107906	-1.09985	-0.804143
C21orf58	P	-0.120771	0.108986	-2.14051	-1.34956
C6	P	-2.40671	-0.623465	-5.19786	-2.09576
CACNA1A	P	0.46173	-0.570358	1.10459	0.848449
CACNA1I	P	-0.412535	-1.6008	-3.44508	-3.34708
CACYBP	P	0.370619	0.338024	-0.806807	-0.864928
CAPN2	P	0.292782	0.0935146	1.58268	0.945648
CASK	P	0.689311	-0.0210948	0.675582	0.571707
CASP4	P	0.6855	0.102134	1.25004	0.687858
CAST	P	0.481512	0.215732	1.01789	1.03223
CBX2	P	0.287102	-0.730381	-2.14373	-1.25697
CCDC117	P	0.166111	-0.131168	-0.621552	-1.07829
CCDC14	P	0.197816	-0.419654	-0.728156	-0.666489
CCDC149	P	0.508529	0.544066	1.76959	2.19927
CCDC150	P	0.320179	0.208085	-1.4773	-1.01574
CCDC171	P	0.98599	-0.193035	-1.26407	-1.62877
CCDC50	P	0.136794	-0.121952	1.03672	0.641707
CCDC77	P	-0.157393	-0.193032	-0.915176	-0.785207
CCK	P	0.805641	-0.291597	-5.28088	-3.12629
CCNB1IP1	P	-0.106177	-0.606319	-0.919276	-0.544365
CCNG2	P	0.136512	-0.103619	1.12327	1.1762
CCP110	P	0.26812	0.488687	-1.33558	-0.795292
CCT7	P	0.165217	0.127309	-0.806579	-0.564967
CD248	P	-0.195895	0.0565221	0.7012	0.783653
CD46	P	0.370613	-0.140231	0.72364	0.549285
CDC25C	P	-0.17036	-0.0525346	-2.91969	-0.983646
CDC42EP3	P	0.0246402	1.08221	2.97452	2.7436
CDCA4	P	0.130873	-0.0119032	-1.84119	-0.703504
CDCA8	P	0.183926	0.266341	-1.62417	-0.699305
CDKN2C	P	0.44912	0.337343	-1.63066	-0.525421
CDPF1	P	-0.10062	-0.510707	-0.683574	-0.599422
CEBPZ	P	0.364991	0.13268	-0.796664	-0.626223
CENPJ	P	0.0719681	-0.346295	-1.67483	-0.718231
CENPL	P	0.412836	0.355175	-0.882585	-0.663241
CEP55	P	0.363011	0.529069	-1.20065	-0.609213
CEP76	P	0.0652699	0.212961	-1.22602	-0.652416
CEP97	P	0.325364	0.300972	-0.80057	-0.554623
CER1	P	-0.150471	0.416629	-3.03051	-3.74754
CHMP1B	P	0.146081	-0.12365	0.777263	0.712203
CHMP4B	P	-0.0202103	0.108574	0.820355	0.735347
CHPF	P	-0.834697	0.987544	1.50862	1.58254
CIB1	P	-0.12668	0.236883	1.04401	0.612329
CIR1	P	-0.167417	-0.0221784	0.990621	0.658601
CLASRP	P	0.158818	-0.100268	-0.545057	-0.56489
CLSPN	P	0.514295	0.38827	-2.31065	-0.952631
CLSTN2	P	-0.562122	0.473059	-2.33112	-2.86637
COCH	P	0.27925	-0.0746392	-1.64721	-0.874423
COL11A1	P	0.376128	2.64423	3.6804	5.92145
COL12A1	P	-1.03952	0.559323	1.42903	1.98137
COL3A1	P	-0.577469	0.635002	2.08138	2.50745
COPG1	P	-0.242876	0.181992	0.58604	0.735802
COQ3	P	-0.0341935	0.244159	-1.27776	-0.886386
COTL1	P	0.870929	2.27379	1.98616	1.60644
CPEB4	P	1.19119	1.37109	0.871322	1.50543
CREB3L1	P	-2.48846	-0.323797	2.60565	2.63426
CREBL2	P	0.28862	0.217088	0.659316	0.525894
CREBRF	P	-0.0953834	-0.256989	1.83318	0.654582
CRLF1	P	-0.38937	-0.15999	-1.0445	-0.544029
CRYAB	P	4.04509	1.94279	3.76848	4.67512
CSGALNACT2	P	0.470144	0.207167	2.19936	0.884573
CSPG5	P	-2.23052	0.0413622	-3.42425	-2.71829
CSTB	P	0.0276227	0.0576144	0.98643	1.11823
CTSK	P	-0.682174	-0.45012	-1.03907	-1.01706
CTU1	P	0.337568	0.143954	-1.06016	-0.74467
CUL4B	P	0.1079	0.147817	0.562482	0.881187
CYB5R2	P	0.484734		1.99782	1.14193
CYP26B1	P	-2.78878	-0.56301	-1.47878	-1.02596
DBF4	P	0.390402	0.0992833	-1.41173	-0.878737
DCLRE1B	P	0.0303438	0.265155	-2.30737	-0.882188
DDX11	P	-0.068124	-0.133763	-1.73901	-1.25877
DDX60L	P	-1.80083	0.577423	1.53767	0.696504
DEPDC1B	P	0.504395	0.234952	-2.08783	-0.796402
DEPDC4	P	-0.23255	-0.042128	-1.82017	-1.21037
DHFR	P	-0.0780486	0.55833	-1.12974	-1.07507
DHODH	P	-0.236753	-0.467259	-1.05102	-0.70355
DHTKD1	P	-0.544732	-0.308916	-0.571834	-1.27809
DHX30	P	0.0499988	0.11792	-0.505529	-0.764494
DKK2	P	-2.83045	0.636845	-3.12387	-2.91233
DLGAP1-AS5	P	0.850373	1.02418	-1.86291	-0.93841
DNAJB5	P	1.07217	0.141967	0.780842	0.723485
DNAJB9	P	0.0588709	0.258056	1.71645	1.18489
DNAJC10	P	-0.338652	0.23703	1.06192	0.629897
DNAJC3	P	0.00376155	0.68091	1.17617	0.796932
DNM1	P	-1.09774	0.0919914	1.32027	1.61693
DNMT1	P	0.171419	0.0850346	-1.16249	-0.861156
DOCK4	P	1.11219	-0.109371	0.835018	0.697181
DRAM1	P	-0.729078	-0.140461	2.40574	1.51341
DSCC1	P	0.526482	0.0707364	-2.22942	-1.4078
E2F5	P	0.696728	0.194591	-1.67054	-1.54643
E2F7	P	0.665019	0.0884627	-1.89571	-0.546891
EAF2	P	0.0294574	0.133588	-1.10133	-0.861944
ECM1	P	0.889139	1.85169	1.20942	0.634863
ECT2	P	0.122204	0.339346	-1.50362	-0.921654
EDEM1	P	0.251797	-0.0983795	0.805131	0.871714
EFCAB6	P	-0.137684	-0.292067	1.96098	1.09044
EFNA5	P	2.88327	-1.27215	1.25769	0.826142
EFR3A	P	0.0504046	0.19136	1.34894	0.55612
EHHADH	P	0.11114	0.250975	-0.640489	-1.31804
EIF2AK4	P	0.219221	-0.0509253	0.519377	0.554379
ELK3	P	0.37239	0.336204	0.770238	0.566122
EME1	P	-0.237611	-0.0977833	-2.24172	-1.45405
EMID1	P	-1.05538	0.447906	1.78354	0.827121
ENOPH1	P	0.312377	-0.0368454	-0.814058	-0.589389
EOGT	P	0.778256	1.43976	1.27677	0.565546
EPB41L1	P	1.16367	-0.443594	0.853241	1.85396
ERAP1	P	-0.981069	-0.217988	0.836272	0.641534
ERCC5	P	-0.321144	0.139296	0.623049	0.545058
ERLEC1	P	-0.0423292	0.306439	0.730734	0.869513
ERP44	P	-0.0908458	0.356249	1.34093	0.727848
ESRRA	P	0.404663	-0.187111	-0.847752	-0.650635
ESRRB	P	-4.21296	-0.450548	-2.90781	-2.77294
ETS2	P	1.17511	0.353843	-1.1461	-1.2695
EXD2	P	0.095465	0.486809	0.900521	0.549688
EXO1	P	0.512507	-0.131368	-2.13965	-1.48832
F2R	P	0.251881	0.246038	1.40932	1.42852
FAM171B	P	-0.281662	-0.298744	0.88586	1.61059
FAM174A	P	0.0785576	0.243313	0.854891	0.691946
FAM177A1	P	0.299797	0.435383	0.537063	0.662271
FAM72A	P	-0.116767	-0.0567866	-1.79835	-0.539278
FAM72D	P			-1.86753	-1.25061
FANCD2	P	-0.00824826	0.182296	-2.22451	-1.69506
FANCI	P	0.151406	0.0337326	-2.19416	-1.16918
FANCL	P	-0.106426	0.188727	-0.65714	-0.805422
FANCM	P	0.46247	0.303106	-1.01377	-1.03636
FANK1	P	-0.0653494	0.872294	2.87849	1.58484
FAS	P	0.319262	-0.393545	-0.789953	-1.10464
FASN	P	-0.428551	-0.423636	-1.28738	-0.552682
FBRSL1	P	0.206905	-0.640364	-0.729221	-0.760127
FBXO5	P	0.259114	0.675891	-1.23779	-0.881932
FEZ1	P	-1.49212	-0.265413	1.91094	0.97854
FEZF1-AS1	P	0.833569	0.517095	-3.14516	-4.44069
FJX1	P	0.204058	-0.0777537	0.830116	0.724441
FLRT2	P	1.38182	-0.599347	-0.813723	-0.500483
FOSL1	P	1.45475	0.803715	2.57194	1.07917
FOSL2	P	0.504844	2.10056	3.25459	2.2958
FOXRED1	P	-0.343899	0.15285	-0.936115	-0.619637
FREM1	P	-0.721137	-0.108672	0.666745	1.48448
FRK	P	0.0202492	1.67234	-0.605817	-1.59577
FSTL1	P	-0.434137	0.7368	1.84352	1.18007
FUCA1	P	0.011437	0.0444517	1.14163	0.511367
FUCA2	P	-5.58308	2.99139	1.53622	0.802824
FURIN	P	0.531541	0.321062	0.906448	0.797548
GADL1	P	-0.349035	0.149793	-3.62172	-2.43984
GAS1	P	-1.28813	-0.686046	-2.2634	-1.57352
GBE1	P	0.185035	2.12185	1.65463	1.47811
GCC2	P	0.138502	0.0881617	1.56948	0.625741
GCFC2	P	0.362932	-0.0540704	-0.569051	-0.82162
GINS3	P	0.176474	0.207722	-1.31453	-0.85639
GIPC1	P	0.118439	0.0413463	0.662831	0.64775
GLI1	P	-0.341569	-0.744368	-3.49562	-2.26683
GLRX	P	0.689527	0.154127	1.25349	1.28194
GLTP	P	0.739482	0.0733841	0.905286	0.727712
GMFB	P	0.48808	0.375412	0.593543	0.511559
GMPS	P	0.339529	-0.122058	-0.643845	-0.503727
GNAS-AS1	P	-0.813712	-0.648019	-2.40447	-0.351793
GNG12	P	1.00868	0.0458116	1.04498	0.927636
GPC1	P	-1.04695	0.803201	0.781563	1.0019
GPCPD1	P	-0.311463	-0.115774	0.787411	0.530178
GPRIN1	P	0.712338	0.313356	-1.18501	-0.535898
GSK3B	P	0.148777	0.12452	0.565562	0.567886
GSTA4	P	-0.0460835	0.0733599	-0.624967	-0.502565
GSTCD	P	0.0851338	0.174984	-0.822272	-0.595602
GSTM4	P	1.40725	-0.212537	-1.64801	-1.08744
HAP1	P	1.60552	0.991301	-3.29518	-1.13909
HES6	P	-0.186318	-1.49629	-2.46735	-0.861277
HGSNAT	P	-0.150738	-0.172681	1.42342	0.75182
HHIPL2	P	-1.04001	2.84403	3.98822	2.25194
HIVEP2	P	-2.04417	1.13529	1.2431	1.07851
HOMER1	P	0.409384	0.465629	-1.02986	-0.840205
HPCAL1	P	0.551221	0.00470462	1.00681	0.985649
HS3ST4	P	-0.566147	-0.10678	-2.65435	-2.82969
HS6ST1	P	-0.268792	-0.262446	-0.725541	-0.721533
HSD17B4	P	0.103979	0.142006	0.604515	0.772954
HSPA4L	P	1.7301	0.817556	-1.64464	-0.981851
HSPBP1	P	-0.19759	0.107252	-0.73675	-0.675044
HSPH1	P	0.754974	0.832845	-0.672659	-0.989748
HTR1D	P		-0.224869	1.82152	2.42413
ICAM1	P	-1.26029	-0.0331526	2.40493	3.07489
ID4	P	-0.802952	-0.265305	-0.709021	-0.638598
IFNGR1	P	0.444564	0.501737	1.38805	0.734214
IGDCC4	P	-1.97266	-0.163981	1.80951	2.65548
IGF1R	P	0.531607	-1.38001	0.742817	1.07163
IGF2R	P	-0.204538	0.568676	1.67688	0.772739
IGFBPL1	P	0.316437	-1.82771	2.21828	1.49964
IGFN1	P	-3.26908	-1.74361	3.00116	1.86641
IKBIP	P	0.534769	0.678222	0.782684	0.817442
IL11	P	0.486105	0.358934	3.81211	2.87332
IL13RA2	P	-0.646841		6.34392	3.45782
IL33	P	-0.0381996	1.01392	1.88905	2.88744
IL34	P	1.86191		1.80449	2.84785
IL6ST	P	0.762552	0.22573	1.75087	1.35787
ILF3	P	0.107028	0.0352506	-0.595921	-0.532007
IMP4	P	0.35089	-0.133216	-0.730864	-0.577844
IMPA2	P	0.22583	-0.642683	-1.02862	-0.960076
INPP1	P	0.0761033	0.706529	1.43908	1.52869
ISG20	P	-0.919363	-1.57252	3.24186	1.03318
ISM2	P	-0.0360961	0.320644	-4.02997	-2.87141
ITGB2-AS1	P	-0.765256	0.698385	-2.19136	-3.44124
IVNS1ABP	P	0.0192401	-0.600073	-0.834478	-1.30484
JAK3	P	-0.379465	-2.48732	3.49484	0.709542
KCNE3	P	-1.24357	1.45238	-2.06194	-3.13697
KCTD21	P	0.285552	-0.382663	1.70731	0.754609
KDM5B	P	0.6181	-0.206398	1.04262	1.00235
KDSR	P	0.696643	-0.064865	-0.649089	-1.63312
KIF14	P	0.389539	0.271649	-1.8388	-1.12824
KIF2C	P	0.0182473	0.016965	-2.67765	-1.31373
KLF15	P	-1.93005	-0.485193	-2.24455	-2.76764
KLF9	P	-0.223821	-0.893463	1.3803	2.3655
KMO	P	-0.939295	-0.387935	-2.05275	-0.898139
KNTC1	P	0.171614	-0.189576	-2.10843	-1.22227
LAMB2	P	-0.125855	0.244008	0.858383	0.808374
LAMC1	P	0.207834	0.113251	1.45772	0.953627
LINC00659	P	1.8494	0.136941	-2.2455	-4.07966
LIPH	P	-0.618385	1.64864	1.98254	2.27061
LIPI	P	0.348983	0.733385	-1.84304	-3.19762
LLGL2	P	0.362304	-0.157665	-0.957299	-0.754481
LMO3	P	-2.13427	-0.348051	-1.58729	-1.3381
LOXL1	P	-0.337376	0.693257	1.21861	1.21945
LPXN	P	-0.117353	0.168828	1.98841	0.895661
LRRC10B	P	-0.853885	-0.0344935	-1.48832	-0.803352
LRRC34	P	-0.0883563	0.708714	-1.06229	-0.704281
LRRCC1	P	0.0557693	-0.233614	-0.908114	-0.713596
LRTOMT	P	-0.957087	0.519596	-0.859178	-0.51959
LSM5	P	0.11299	-0.0545455	-0.855189	-0.584451
LY6K	P	2.35578	2.80129	2.49563	1.17982
MACROD1	P	-0.701063	-0.752175	-1.50204	-0.556469
MAD2L1	P	0.256384	0.202641	-1.78253	-1.13353
MAGT1	P	0.00644774	0.466944	0.702948	0.520106
MALAT1	P	-0.234025	-0.0124002	1.00706	2.01776
MAML3	P	-0.859118	-0.690903	0.826237	1.14314
MANEAL	P	-0.463585	-0.330811	-1.71858	-0.535405
MAP1A	P	1.46913	0.791489	0.813215	0.543689
MAP1B	P	0.661081	0.0551646	0.970952	1.02917
MAP1LC3B	P	0.358527	0.138822	1.08052	0.918548
MASTL	P	0.48925	0.179973	-1.12946	-1.02799
MBNL2	P	0.283384	0.325926	1.54675	1.63565
MBNL3	P	0.65449	-0.423304	-1.49659	-1.03651
MCM4	P	0.178332	0.203078	-1.52229	-1.22718
MCM6	P	0.0434094	0.140144	-1.72859	-1.0544
MDFI	P	0.0927481	0.451548	-0.84592	-1.26244
MECP2	P	-0.12074	-0.277659	-0.778363	-0.50141
MELK	P	0.29045	0.315812	-1.46908	-1.0144
METTL4	P	0.0407618	0.260206	-0.852207	-1.04995
METTL7B	P	-0.0442111	1.41085	-1.03564	-1.25875
MEX3B	P	1.26915	-1.59236	1.41941	0.564842
MFAP4	P	-2.09707	-0.173604	1.07189	0.653734
MICALL1	P	0.65206	0.00960285	0.879746	0.553128
MIS18BP1	P	0.11974	0.169844	-1.13812	-0.899416
MME	P	-0.577782	2.46022	3.46534	2.41721
MNX1	P	-2.07068		-5.37791	-2.64252
MOB3A	P	-0.0449465	0.201603	0.739098	0.545934
MPP4	P	-0.952562	-0.115636	3.00286	3.33534
MRPL48	P	-0.163409	-0.076025	-0.966233	-0.598713
MRPS26	P	-0.226298	-0.100707	-0.72482	-0.855497
MTHFD1	P	-0.0395431	-0.0437143	-1.19263	-0.631281
MUS81	P	0.14593	-0.18664	-0.641214	-0.539527
MYBL2	P	0.421907	0.481134	-2.08137	-1.27322
MYD88	P	-0.24533	0.127616	0.830108	0.884768
MYL12A	P	0.555357	0.156788	0.684945	0.66486
MYL5	P	-1.01736	-0.750941	0.811566	0.690523
NAGK	P	0.105048	0.230305	1.23772	1.0065
NBL1	P	0.298971	0.361521	1.3282	2.1856
NCAPG	P	0.231099	0.397078	-1.70679	-1.02376
NDC80	P	-0.200241	0.506231	-1.27395	-0.534161
NDOR1	P	0.0498693	0.0214806	-1.11506	-0.993172
NDUFAF4	P	0.458669	0.659911	-0.513105	-0.98527
NEAT1	P	-1.01334	-0.00676707	0.532009	0.82225
NEDD1	P	0.400628	0.00181946	-1.1092	-0.77771
NEK7	P	0.626474	0.169811	1.69447	1.40566
NIPAL3	P	-0.982623	-0.0303152	0.995004	0.585745
NIT1	P	-0.421866	-0.172881	-0.809547	-0.584829
NKX6-1	P	1.04151	-0.856825	-2.36895	-0.913982
NMRK1	P	-0.756766	1.29389	2.15555	1.14341
NPW	P	-0.361908	-1.89392	-1.94491	-0.991238
NQO1	P	0.492075	1.08059	0.681409	1.6536
NR4A3	P	-2.55248	-0.869793	-3.11974	-0.81017
NRARP	P	0.304914	0.0900429	-1.35567	-0.977135
NRP1	P	0.469284	0.349164	1.96206	1.6907
NUCB2	P	-0.0388841	0.153415	1.11374	0.625581
NUCKS1	P	-0.168812	-0.0106131	-0.716484	-0.639003
NUDT1	P	-0.164328	0.088547	-1.8855	-1.06098
NUDT15	P	-0.610777	0.0289552	-2.39728	-1.54419
NUP43	P	-0.105255	0.453692	-0.906767	-0.586888
NUP50	P	0.291903	0.0194732	-2.15542	-0.812988
ORC1	P	0.660309	0.294912	-1.90306	-1.73567
ORC2	P	0.277651	-0.0398162	-0.791693	-0.693378
OSBPL2	P	-0.271688	0.0575368	0.707597	0.629053
OSBPL5	P	-0.597488	0.352157	0.768829	0.612433
OSGEPL1	P	-0.258188	-0.157775	-1.79665	-0.807754
OSMR	P	0.281559	-0.166773	2.51082	0.50159
OSTF1	P	0.067454	1.40278	1.47652	1.85401
OXLD1	P	-0.194203	-0.0797748	-0.778795	-0.533604
P2RX4	P	-0.640264	0.101705	0.817136	0.951413
PACS1	P	-0.264223	0.303618	0.810207	0.778526
PAQR4	P	-0.0214686	0.140704	-2.16293	-0.780187
PARM1	P	-1.4868	-1.44639	-2.32348	-1.72296
PARP2	P	0.0106334	0.144209	-0.501157	-0.544452
PATZ1	P	0.224745	-0.201868	-0.571552	-0.567931
PAXIP1	P	0.235758	-0.163907	-1.05518	-0.674856
PCBP3	P	-4.13141	0.74466	0.913112	1.47739
PCDH8	P	-1.79214	-0.181835	-3.43003	-3.87358
PCSK7	P	0.0291439	0.151924	0.722734	1.47217
PDCD1LG2	P	2.48418	2.04842	3.61678	2.34733
PDE4A	P	0.321058	0.315418	-1.02257	-1.86012
PEX11A	P	-0.439332	-0.380017	-0.705691	-0.672191
PHF13	P	0.126969	-0.166402	-1.00714	-0.583458
PHIP	P	0.300119	0.352983	-0.555735	-0.646665
PHOSPHO1	P	0.0883647	0.714278	-3.40767	-3.63262
PIGL	P	0.0519855	-0.609615	-0.627243	-0.285846
PIH1D1	P	-0.165797	-0.0992643	-0.568162	-0.794782
PIK3CG	P	1.11433	-0.0742629	-0.536544	-1.02833
PIK3IP1	P	-0.449989	1.06977	2.25792	0.806744
PIP4K2A	P	0.464118	-0.0453492	0.832769	0.596371
PKD2	P	0.585254	0.213477	0.746181	0.746589
PLA2G15	P	-0.196291	0.0864783	1.19188	1.00917
PLAUR	P	0.2701	0.184699	2.42195	1.403
PLEK2	P	3.04668	2.39242	2.59191	0.900624
PLEKHB1	P	-0.656928	-0.270268	1.16003	1.63748
PLEKHD1	P	-1.89561	0.96491	-2.68502	-0.583762
PLEKHF1	P			3.18771	4.11782
PLEKHG4	P	-0.653093	-0.534634	1.21275	0.594471
PLK3	P	0.326039	0.118639	0.757418	0.921795
PLXNA4	P			4.50037	3.11974
PMEPA1	P	-0.616729	0.209479	1.35878	1.36402
POFUT2	P	-0.468235	-0.0185892	1.75203	0.895892
POLA1	P	0.232908	0.452281	-2.42839	-1.10504
POLE	P	0.00837431	-0.142036	-1.71757	-1.09587
POLR3K	P	-0.0119583	-0.0292424	-1.56343	-0.952545
PPARGC1B	P	-0.780738	-0.481376	-3.73107	-2.04512
PPAT	P	0.285325	-0.0105716	-0.693744	-0.653185
PPFIA3	P	0.215097	-0.409744	-1.58932	-0.796488
PPIH	P	0.107017	-0.00688495	-0.899784	-0.649005
PPP2R3A	P	1.081	0.717492	1.70757	0.624128
PRC1	P	-0.104672	0.00445297	-1.76477	-1.30523
PRKAG2	P	0.41909	0.0880182	1.01848	0.797641
PRKAG2-AS1	P	-0.152258	-0.514061	-2.4427	-1.40057
PRKCE	P	2.86258	0.00478056	2.40131	1.32081
PRMT3	P	0.176905	0.409126	-0.888203	-0.728177
PRNP	P	0.491397	0.828919	1.83924	1.19722
PSRC1	P	0.312796	0.120214	-1.60535	-0.846002
PTPN12	P	0.713143	0.213868	0.921138	1.2443
PTPRG	P	0.320983	0.0228764	2.15655	1.01955
PUS1	P	0.363057	-0.15722	-0.715892	-0.890716
QPCT	P	-1.10574	2.99945	1.76841	1.67128
RAB11FIP1	P	0.0630104	-0.118079	-0.520432	-0.706483
RAB18	P	0.376732	0.139136	0.815295	0.511148
RAB36	P	0.146264	0.981795	0.926044	0.503231
RAD18	P	0.489992	-0.469643	-0.623315	-0.673885
RASGRF2	P	-1.87739	-0.737311	1.2441	2.54113
RASIP1	P	-0.163595	-0.112865	-2.93046	-1.19868
RBL1	P	0.122766	0.43442	-1.00434	-0.95209
RBM11	P	0.400342	0.253761	-1.22238	-1.86543
RBP1	P	-4.33609	-0.366269	1.34848	0.583399
RCCD1	P	-0.220467	-0.385115	-1.39391	-1.79997
RCOR1	P	-0.716778	-0.0612984	-0.841253	-1.36248
RFC2	P	0.0743105	0.102879	-1.17322	-1.20029
RFWD3	P	0.245962	-0.145993	-1.04168	-0.829704
RFX3	P	1.15423	-0.0265132	1.42217	1.04635
RGS10	P	1.06491	-0.241249	1.42784	1.14455
RHOBTB1	P	-0.969373	0.245588	2.10459	1.79027
RHOQ	P	0.469894	-0.0577604	1.99196	1.51344
RIN2	P	0.175078	0.281364	1.98424	1.72015
RNASEH2C	P	-0.126894	0.157316	-0.614456	-0.56309
RNF168	P	0.225513	-0.00102915	-0.739653	-0.625125
RNF213	P	-0.215711	-0.219748	0.874582	0.545901
ROCK1	P	0.18993	0.0556027	0.622741	0.54605
RPA2	P	-0.0579574	-0.0958588	-0.511668	-1.10661
RRAGA	P	0.0314486	0.140118	0.58282	0.917075
RRBP1	P	-0.129158	0.21535	0.948393	0.729772
RRM1	P	0.260458	0.484894	-1.23863	-1.07984
RRP9	P	0.23649	0.0373141	-1.39154	-0.561425
RTKN2	P	0.183537	0.141672	-2.17243	-0.662861
RTTN	P	0.212067	-0.356127	-1.60134	-1.17178
S100A2	P	0.861547	1.03914	1.78154	1.77004
SAAL1	P	0.258455	0.125846	-1.26247	-0.738347
SALL2	P	-0.835417	-0.233163	-1.59008	-1.39016
SASH1	P	-0.0341359	0.595225	1.29031	0.877164
SAT1	P	-0.49251	0.184745	3.92692	2.18015
SCMH1	P	0.218217	-0.634274	-0.882217	-0.605124
SCML2	P	-0.0369652	0.235587	-1.08322	-0.878431
SCNN1G	P	0.144405	0.360886	-3.13554	-5.19548
SEC24A	P	0.201522	0.257489	1.47028	0.767794
SENP1	P	0.105938	-0.0393687	-0.52855	-0.703868
SERINC1	P	-0.108205	0.646831	1.1574	0.680894
SERPINH1	P	-0.0161214	0.186186	0.964989	0.678381
SH3GLB1	P	0.0496808	0.471124	1.06878	1.10217
SH3TC2	P	0.400462	4.26619	1.76982	0.907288
SIRPA	P	-0.664723	0.0511996	-1.00399	-1.1347
SKA2	P	0.438549	0.205231	-0.826225	-1.11985
SKIL	P	-0.16208	0.656222	0.89469	0.587428
SKP2	P	-0.0700722	-0.214375	-1.08739	-0.952934
SLAIN1	P	0.27477	0.272659	-1.95039	-2.55529
SLBP	P	0.457445	0.0342165	-0.982328	-0.688315
SLC15A2	P	-1.96617	1.69667	-1.98018	-2.32892
SLC15A4	P	0.232439	-0.362582	0.884321	0.979223
SLC1A5	P	0.163795	0.0684774	-0.821276	-0.627005
SLC22A4	P	1.25449	1.21374	4.29875	2.52483
SLC25A19	P	0.50255	-0.185588	-2.09653	-1.40046
SLC29A1	P	0.140804	-0.285947	-2.62859	-1.19862
SLC29A2	P	-0.0260157	-0.308698	-2.5344	-1.3052
SLC33A1	P	0.141554	0.0479958	0.602677	0.538881
SLC35C1	P	0.205803	0.0719139	0.541088	1.16986
SLC39A13	P	-0.372035	-0.0494377	1.2644	1.16378
SLC39A3	P	-0.112035	0.209932	-0.612566	-0.70533
SLC39A6	P	0.414775	-0.137004	1.04448	0.521906
SLC9A3R2	P	-0.639658	-0.186316	0.903374	0.947088
SLC9A9	P	1.51291	0.470267	1.87423	1.37127
SLFN13	P	-0.409881	-0.0765174	-1.56654	-0.868326
SLIT2	P	-0.486321	0.764316	-0.98919	-1.00039
SMAD3	P	-0.50174	-0.297862	1.42236	1.69174
SMC2	P	0.279848	0.431612	-1.31769	-1.03365
SMPD1	P	-1.27367	1.06841	-0.590874	-0.873578
SMS	P	0.632386	0.721157	0.953259	0.882058
SMYD5	P	-0.222035	0.121785	-0.998738	-0.902738
SNHG10	P	-0.275832	0.116575	-0.99388	-0.651557
SNX29	P	-0.0610046	0.202971	1.51378	0.907725
SNX30	P	0.298018	0.0318078	1.09926	0.743986
SPAG9	P	0.130482	0.159932	0.802865	0.160031
SPARCL1	P	-0.95107	-2.01691	1.75737	2.45664
SPATA6L	P	0.0855994	-0.276994	-0.771598	-1.86038
SPIRE1	P	0.436906	0.293576	0.698077	0.560651
SSBP4	P	-0.280216	0.0448212	-0.538108	-0.641181
STAMBPL1	P	0.486205	-0.569101	-1.06857	-0.847645
STAR	P	-0.807966	1.93768	-1.66748	-0.916472
STIP1	P	0.139714	0.251749	-0.5381	-0.772853
STK35	P	0.0861716	-0.208816	-0.611451	-0.81014
STS	P	1.13109	1.2719	0.739622	1.05494
STX12	P	0.211649	-0.174033	1.17248	0.59718
STX4	P	-0.0942473	-0.0624298	0.849835	0.75499
SUSD1	P	0.0209396	0.519043	1.15578	1.21177
SYNJ2	P	-0.325014	0.955333	1.05815	0.855172
SYNPR	P	0.901903	0.713185	-3.67406	-5.83564
SYT1	P	-0.608444	0.48202	-0.915502	-0.483901
SYT6	P	-0.724163	0.232636	-2.50035	-1.89494
SYTL5	P	-0.0587669	0.906412	-2.83123	-0.744193
TAF13	P	0.982633	0.367291	1.897	0.930972
TAGLN2	P	0.410769	1.11324	0.703533	1.35836
TANC2	P	1.64889	-1.29979	1.50905	1.81192
TARS2	P	-0.373983	-0.165646	-0.740967	-0.607313
TAX1BP1	P	0.198849	0.110029	0.969396	0.800489
TBC1D2	P	-1.1388	1.10908	1.31709	0.802863
TBL3	P	-0.0781664	-0.327288	-0.692185	-0.693432
TENM1	P	0.561593	-0.218597	-0.839506	-0.51222
TFAP4	P	-0.0181727	-0.344689	-1.20984	-1.18636
TFDP3	P	-0.517289	4.491	-5.29047	-2.92357
TFE3	P	0.707503	0.0993705	0.733221	0.504999
TFPI2	P	-1.08987	1.21483	2.27989	3.3341
TGM3	P			6.17363	2.05448
THAP7	P	-0.124797	-0.154598	-0.747099	-0.682591
THEM6	P	-0.835746	-0.702415	-1.46799	-1.03837
THOP1	P	0.0327172	0.237394	-0.77223	-0.658952
TM9SF3	P	0.28277	0.113753	0.774757	0.61347
TMED8	P	0.368496	-0.359195	-0.909741	-0.529886
TMEM109	P	-0.023383	0.0729204	-0.728691	-0.536301
TMEM117	P	0.580401	0.117404	-1.2876	-0.729826
TMEM154	P	2.51422	2.36706	2.65118	2.20735
TMEM200B	P	-1.86226	-1.47986	-1.82723	-2.3081
TMEM201	P	0.0146494	-0.0542479	-0.678021	-0.636856
TMEM229A	P	1.36719	0.5098	-4.1726	-3.71031
TMEM245	P	0.320285	0.0237242	-0.628132	-0.659816
TMEM38A	P	-0.65327	-0.667397	-1.47244	-0.984795
TMEM39A	P	-0.262559	-0.0428843	0.613839	0.749524
TMEM44	P	-0.286793	-0.534835	1.0939	1.2604
TMEM59	P	0.0265511	0.268693	1.05964	0.563528
TMEM9B	P	-0.0875617	0.32644	0.964545	0.634367
TNFAIP2	P	-1.19135	-1.28158	2.97996	1.45126
TNFSF15	P		2.74417	6.34052	5.94479
TNNT1	P	2.09491	0.140001	-1.87104	-1.25364
TOPBP1	P	0.413539	0.0543751	-1.1052	-0.814346
TP53INP1	P	1.02907	-0.141996	0.600751	1.34346
TP73	P	-2.33658	0.878407	-2.46134	-1.15488
TPD52L2	P	0.44869	0.112278	0.975656	0.671244
TPRG1L	P	0.275503	0.167406	1.76524	0.892157
TRAF1	P	-2.31309	0.182812	1.97463	4.06679
TRAIP	P	-0.175259	-0.345788	-1.52264	-0.989762
TRIM55	P			6.1056	3.05914
TRIO	P	0.1736	0.169855	0.875978	1.20447
TRIP13	P	0.300834	0.370836	-1.66626	-1.21718
TRMT61A	P	0.417574	0.10935	-0.763762	-0.732113
TROAP	P	-0.110068	-0.190809	-1.65682	-1.26764
TSEN54	P	0.12343	-0.265551	-1.07194	-1.16296
TTC21B	P	-0.163329	0.240806	-1.3366	-0.80673
TTK	P	0.0562462	0.821574	-1.63233	-1.09936
TTLL4	P	0.354239	0.141722	-0.718734	-0.553323
UBA2	P	0.215992	0.0678133	-0.61419	-0.648005
UBE2S	P	0.187778	0.112457	-1.57868	-0.982888
UGT3A2	P	0.132413	0.632894	-2.98545	-2.16369
ULBP2	P	1.86934	-0.0376149	1.37863	1.03169
UNC5C	P	0.396151	0.111776	1.94815	3.98245
UNK	P	-0.196881	0.0460005	-0.759312	-0.541824
URB2	P	0.56417	0.0328878	-1.04217	-0.719147
UST	P	-0.387342	0.37761	1.11673	1.90182
UTP18	P	0.0886356	0.0890608	-0.509428	-0.786725
UTS2	P	2.9088	1.59027	-1.67809	-3.02674
UXS1	P	0.249073	-0.024038	1.43527	0.6474
VAV1	P	-0.365059	-0.0237312	-0.708582	-3.20677
VAV3	P	-0.107747	-0.93789	1.54667	0.6914
VIM	P	0.0936882	0.45656	1.79633	1.22825
VMO1	P	-0.324044	-0.562691	-2.59052	-1.02345
VPS9D1	P	-1.00391	-0.10185	1.14194	1.70288
WBP2	P	-0.36478	-0.028139	0.568807	0.618474
WDR27	P	-0.434925	-0.0228979	-0.645612	-0.970481
WDR3	P	0.444531	-0.00971049	-0.534233	-0.561554
WDR4	P	0.370015	0.0991426	-1.4153	-0.888064
WDR76	P	0.020952	0.111841	-1.55469	-1.21488
WRAP53	P	0.0514114	-0.00432826	-1.10778	-0.987287
WWOX	P	-0.0419403	0.0648434	-1.04381	-2.01526
XRCC2	P	0.435495	-0.294035	-2.49433	-1.30763
YIPF1	P	0.14527	-0.000787968	0.6046	0.567102
YPEL3	P	-0.844319	0.265729	1.91309	1.8786
YPEL5	P	0.287738	0.0301124	-0.870895	-0.739897
ZBTB2	P	0.48507	0.384376	-0.528211	-0.77747
ZC3H12D	P	-0.0784256	1.34604	1.5147	1.28898
ZFAND6	P	0.34153	0.0313831	0.851331	0.545846
ZFAT	P	-0.0532302	0.167192	0.636992	0.565543
ZKSCAN2	P	0.423082	-0.0997944	-0.705317	-0.680869
ZMAT3	P	0.982859	-0.151504	0.998945	0.591259
ZNF114	P	-1.05583	-0.0467117	-1.45203	-0.686766
ZNF367	P	0.352013	0.209162	-0.720648	-0.820996
ZNF425	P	-0.279366	-0.139697	1.61358	1.1952
ZNF704	P	0.00183196	-0.0204646	-0.795344	-1.66575
ZSWIM3	P	-0.540058	0.266488	0.988696	0.771062
ZSWIM8	P	0.0543378	-0.0192246	0.605958	0.503191
ZXDC	P	-0.539982	-0.595551	-0.685786	-0.521261
AAAS	distal short GGAA	-0.125014	-0.193604	-1.2131	-0.648477
AADACL4	distal short GGAA	-4.33758	-0.95331	-4.11187	-2.45168
ABCA1	distal short GGAA	-2.94741	0.624314	3.581	3.11228
ABCA13	distal short GGAA	-3.79044	-1.36579	-3.67937	-1.15272
ABCA3	distal short GGAA	-0.448576	-0.748195	0.799394	1.2438
ABCC3	distal short GGAA	-1.20527	2.4269	4.03819	0.608214
ABHD8	distal short GGAA	-0.436219	-0.163557	-0.821575	-0.551749
ABLIM3	distal short GGAA			5.42168	3.90758
ACSL5	distal short GGAA	-0.420531	3.89958	4.8159	1.52628
ACSS3	distal short GGAA	-2.27285	0.379955	0.696686	1.38837
ACYP1	distal short GGAA	-0.146891	0.353504	-1.22824	-0.738502
ADAM10	distal short GGAA	-0.285618	0.154267	1.23007	0.638499
ADAMTS15	distal short GGAA	-3.0635	-0.481745	1.86476	3.42163
ADM	distal short GGAA	-1.89492	-0.12062	3.99901	2.77781
ADRB3	distal short GGAA	0.643222	0.322374	-2.59802	-3.6868
AFAP1	distal short GGAA	-0.520395	-0.358576	1.21382	0.792296
AFF1	distal short GGAA	-0.0608218	-0.600716	0.843122	0.735428
AGBL5	distal short GGAA	-0.298775	0.0937296	-1.19699	-0.682318
AHNAK	distal short GGAA	0.971577	0.79678	1.18207	0.666116
ALG8	distal short GGAA	0.0535212	0.37424	-0.765083	-0.823024
ALKBH2	distal short GGAA	0.147049	-0.391386	-0.526875	-0.706433
ALPK2	distal short GGAA	2.63193	0.193587	3.64996	2.18314
ALPL	distal short GGAA	-2.33367	-1.81571	-2.03252	-0.968515
ALX1	distal short GGAA	-0.118343	-0.274558	-2.07585	-1.44318
ALX4	distal short GGAA	-0.306753	0.168279	-1.794	-1.90388
AMN1	distal short GGAA	0.398655	-0.294445	-1.19525	-0.552702
ANGPTL2	distal short GGAA	-2.70208	0.432701	0.597157	0.916043
ANKK1	distal short GGAA	-2.47324	1.35127	-2.08448	-1.69602
ANKZF1	distal short GGAA	-0.38297	-0.407557	0.531903	0.521368
ANXA2	distal short GGAA	0.398263	0.870473	1.53229	1.18611
APCDD1	distal short GGAA	-0.24576	0.0433861	-2.04446	-2.08597
ARHGAP1	distal short GGAA	-0.277343	0.319928	0.726668	0.888979
ARHGAP5	distal short GGAA	0.227594	-0.274867	0.685854	0.651309
ARHGEF37	distal short GGAA	-1.58262	1.01579	1.41572	1.14089
ARID3B	distal short GGAA	-0.0665624	-0.0660425	-0.547242	-0.700648
ARPC2	distal short GGAA	0.50114	0.409481	0.753619	0.526907
ARTN	distal short GGAA	-0.692688	0.485107	-2.78076	-2.0421
ARX	distal short GGAA	-3.62291	0.57114	-4.03571	-3.96498
ATAD2	distal short GGAA	0.157865	0.236045	-2.03979	-1.25866
ATAD5	distal short GGAA	0.357856	-0.220631	-1.87567	-1.11785
ATF3	distal short GGAA	0.0402907	-0.532261	1.31226	0.997761
ATOH8	distal short GGAA	0.377194	0.490215	1.48657	0.665572
ATOX1	distal short GGAA	0.00718262	0.385281	0.763019	0.830401
ATP2B1	distal short GGAA	0.128688	0.149259	2.07213	2.18839
ATP9A	distal short GGAA	0.0968876	-0.0923503	0.824443	1.14816
ATXN1	distal short GGAA	-0.274435	1.05218	0.55896	1.40018
ATXN7L1	distal short GGAA	0.343431	-0.232141	-0.584323	-0.884791
AURKA	distal short GGAA	0.00757021	0.272498	-1.68978	-0.95369
B3GNT9	distal short GGAA	-0.110781	0.350256	1.00175	0.667003
BAK1	distal short GGAA	0.185169	0.342577	0.793804	0.556009
BCAR1	distal short GGAA	-0.127903	0.334911	1.05836	1.05367
BCAS1	distal short GGAA	-0.552886	1.25673	-2.332	-2.10343
BCL10	distal short GGAA	0.146558	0.107082	1.58592	1.23242
BCL2L1	distal short GGAA	-0.00347478	0.514511	1.25182	0.746714
BEX4	distal short GGAA	-0.467242	0.0971331	0.705141	0.566417
BGN	distal short GGAA	-1.8224	0.73578	1.25769	1.17981
BHLHE22	distal short GGAA	0.448271	0.68292	-3.10401	-4.19015
BIRC3	distal short GGAA	0.963149	-1.49564	2.37867	3.09888
BLZF1	distal short GGAA	0.203657	0.283478	0.65031	0.50379
BOC	distal short GGAA	2.46252	-3.93943	4.17604	2.33815
BOLA1	distal short GGAA	-0.110594	-0.181107	-0.726451	-0.977355
BRIX1	distal short GGAA	0.414735	0.211995	-0.519955	-0.793608
BST2	distal short GGAA	-1.89707	-1.26176	1.17661	3.12642
BTBD19	distal short GGAA	0.904303	0.596751	1.59014	0.743824
BTD	distal short GGAA	-0.11125	0.113485	1.01885	0.81342
BTG2	distal short GGAA	-0.283738	0.472689	0.551044	1.16716
C15orf39	distal short GGAA	-0.0627954	0.264395	-0.712818	-0.848953
C18orf25	distal short GGAA	0.12106	0.00762518	-0.918886	-0.547703
C19orf48	distal short GGAA	-0.0773012	-0.134437	-1.8646	-1.27613
C4orf46	distal short GGAA	0.283666	-0.29254	-1.53633	-0.871055
C6orf141	distal short GGAA	-3.27228	-1.29059	1.4002	1.48434
C9orf40	distal short GGAA	0.338066	0.0850339	-1.35378	-1.02909
CAD	distal short GGAA	0.0528308	-0.0763779	-1.11397	-0.718304
CALCOCO1	distal short GGAA	-0.244661	-0.455149	1.4426	1.04494
CALD1	distal short GGAA	0.00551214	0.778441	0.954461	1.79471
CALM1	distal short GGAA	-0.595411	0.713501	-1.32607	-0.669658
CALU	distal short GGAA	-0.393005	0.0876351	0.958334	1.04605
CAPZB	distal short GGAA	0.389386	0.146836	0.548217	0.926836
CASP3	distal short GGAA	0.239569	0.244866	0.916969	0.715579
CASP6	distal short GGAA	0.131708	-0.0412539	0.819741	0.520181
CBX8	distal short GGAA	-0.178763	-0.387779	-0.666127	-0.683479
CCDC138	distal short GGAA	0.482818	0.200185	-0.81775	-0.935803
CCNJL	distal short GGAA	-0.623217	-0.5165	0.677796	0.567058
CCSAP	distal short GGAA	0.488906	0.0236176	-0.520211	-0.616834
CD276	distal short GGAA	-0.178772	0.353611	1.28961	0.632463
CD58	distal short GGAA	0.383859	0.885041	0.842416	0.567699
CD63	distal short GGAA	-0.406673	0.762828	1.23973	1.11121
CD82	distal short GGAA	-1.96445	0.985727	3.22034	2.09418
CDC20	distal short GGAA	-0.0375905	0.0332159	-1.79183	-0.964753
CDC25B	distal short GGAA	0.0566722	-0.406702	-0.55027	-0.582778
CDC42EP2	distal short GGAA	0.408815	-0.00391047	1.65019	1.59093
CDC45	distal short GGAA	0.079652	0.12219	-3.17738	-1.51216
CDCA5	distal short GGAA	0.307532	0.322613	-2.46919	-1.40203
CDH23	distal short GGAA	-2.1942	-0.166366	-2.44273	-1.06482
CDH8	distal short GGAA	-0.314777	0.670288	-3.21624	-2.36355
CDK1	distal short GGAA	0.0130584	0.306425	-1.62743	-1.31545
CDK17	distal short GGAA	0.53681	0.107899	1.20807	0.537856
CDK2	distal short GGAA	0.367461	-0.0200812	-2.07503	-0.704836
CDKN2AIPNL	distal short GGAA	0.0653118	0.086954	-0.641577	-0.648578
CENPM	distal short GGAA	0.0904293	0.00533293	-1.94012	-1.50211
CENPO	distal short GGAA	0.0620412	0.223916	-1.14986	-0.751446
CENPP	distal short GGAA	-0.196365	0.0573481	-1.47501	-0.869947
CENPQ	distal short GGAA	0.104501	0.010315	-1.33569	-0.619902
CEP152	distal short GGAA	0.185179	0.0692848	-2.06793	-1.20588
CEP85	distal short GGAA	0.25708	-0.0858086	-1.71075	-1.10051
CFI	distal short GGAA	0.911876		3.68694	1.53633
CFLAR	distal short GGAA	-0.329678	0.120462	0.92062	0.625061
CGREF1	distal short GGAA	0.25563	-1.05071	-2.2378	-1.12888
CHD8	distal short GGAA	0.195735	0.118677	-1.10736	-0.512186
CHEK2	distal short GGAA	-0.349349	-0.159232	-2.17299	-1.54451
CHMP2A	distal short GGAA	-0.318506	-0.343591	0.756778	0.72514
CHRNA1	distal short GGAA			5.81302	3.30494
CHRNA9	distal short GGAA	-0.293132	1.12741	2.96623	3.33897
CHST15	distal short GGAA	-4.14808	-2.59011	2.80573	1.11939
CHST2	distal short GGAA	0.530241	1.48661	3.93258	2.00921
CHST7	distal short GGAA	-0.48788	-0.614962	0.790752	1.23345
CHSY1	distal short GGAA	-0.670321	-0.468832	0.923256	0.70955
CKAP4	distal short GGAA	-0.172513	0.344507	1.11209	1.08613
CKS1B	distal short GGAA	-0.171063	-0.12428	-2.69655	-1.11124
CKS2	distal short GGAA	0.119638	0.109888	-1.11364	-1.01685
CLEC11A	distal short GGAA	-0.399317	1.07676	-1.29268	-1.05587
CLHC1	distal short GGAA	-0.515493	-0.517954	0.911691	1.18522
CLIP2	distal short GGAA	0.182347	-0.0807737	0.521397	0.727108
CMSS1	distal short GGAA	0.169852	0.130124	-0.844817	-0.299156
CNTNAP1	distal short GGAA	-0.0127661	-0.597618	0.603775	1.60908
CNTRL	distal short GGAA	-0.147041	-0.0097539	-1.08322	-0.580653
COL1A2	distal short GGAA	-2.7054	0.409365	1.28902	3.68602
COL4A1	distal short GGAA	-0.448575	0.682915	1.60369	2.29506
COL4A2	distal short GGAA	-0.740089	0.103175	1.0044	1.33775
COL9A3	distal short GGAA	0.430704	-0.926065	0.933302	0.530456
COPA	distal short GGAA	-0.135341	0.114818	0.563289	0.961715
COQ10B	distal short GGAA	0.701605	0.251028	1.30747	0.771037
CORO1C	distal short GGAA	0.201824	0.174922	0.683736	1.13939
CPB2	distal short GGAA	0.13512	0.629061	-2.64156	-2.07246
CPNE8	distal short GGAA	-0.318931	0.30607	1.25984	0.761481
CRISPLD2	distal short GGAA	-2.48144	1.09538	4.06697	1.48933
CSF1	distal short GGAA	-0.479432	1.02081	2.05831	1.87943
CSTF1	distal short GGAA	0.190153	0.199209	-0.53089	-0.52627
CTSS	distal short GGAA	-1.6655	-0.513549	1.99975	1.85525
CUBN	distal short GGAA	-0.350077	2.57204	1.76411	2.107
CUX2	distal short GGAA	1.70884	1.58937	-1.6186	-1.58192
CXCL12	distal short GGAA	-4.49306		2.05849	2.9429
CXorf38	distal short GGAA	0.0264484	-0.488889	0.933497	0.620237
CYC1	distal short GGAA	-0.131886	0.138205	-0.821689	-0.742133
CYP1B1	distal short GGAA	1.20273	0.0929674	1.82836	2.97235
DANCR	distal short GGAA	0.388938	0.0260784	-0.740398	-1.00408
DAPK2	distal short GGAA	-1.73962	0.752001	-0.707323	-0.645212
DBP	distal short GGAA	-1.10204	-0.599925	-1.48052	-1.6504
DCAF6	distal short GGAA	0.109364	0.359712	1.30303	0.753857
DCBLD2	distal short GGAA	0.39321	0.0527133	3.198	2.34597
DCTPP1	distal short GGAA	0.666279	0.0767473	-0.535958	-0.91958
DDIT4	distal short GGAA	-1.49221	-0.973613	1.22772	1.45079
DDX39A	distal short GGAA	0.0558362	0.0188805	-0.644631	-0.595792
DDX60	distal short GGAA	-3.48739	-0.341259	0.679477	1.48343
DECR1	distal short GGAA	0.331255	0.215029	0.981572	1.2185
DEK	distal short GGAA	0.20777	-0.0549657	-0.759328	-0.650923
DENND5B	distal short GGAA	1.61403	-2.78666	1.62015	0.731809
DIAPH3	distal short GGAA	-0.603387	0.179591	-1.58186	-0.847239
DKK1	distal short GGAA	-2.05477	-0.132196	6.35937	6.03427
DLGAP1	distal short GGAA	-1.39729	-0.0939609	-2.52643	-1.23323
DNAJC12	distal short GGAA	0.512353	0.223354	-1.03087	-1.72018
DNMBP	distal short GGAA	-0.102581	0.117039	1.0857	0.794669
DOC2A	distal short GGAA	0.0137904	-3.38305	-2.31445	-0.502721
DPYSL5	distal short GGAA	0.895491	-1.15327	-1.40952	-0.989679
DRAXIN	distal short GGAA	-3.54182	0.905329	1.70572	1.29341
DSN1	distal short GGAA	-0.251992	-0.00745385	-1.56456	-1.00223
DTL	distal short GGAA	0.369292	-0.0955129	-1.78254	-1.55156
DTYMK	distal short GGAA	-0.144325	0.10309	-1.20312	-0.966695
DUSP2	distal short GGAA	-1.14737	0.982337	0.867875	2.29615
DUSP5	distal short GGAA	0.396241	0.130044	2.56194	1.42531
DUSP7	distal short GGAA	0.932123	0.461466	-0.815854	-0.591198
DVL2	distal short GGAA	-0.32125	-0.151723	-0.500778	-0.530364
E2F1	distal short GGAA	0.0338557	-0.181037	-2.17429	-1.76692
EDN1	distal short GGAA	0.789498		3.51642	4.05519
EEPD1	distal short GGAA	0.0322037	-0.111459	-1.37193	-1.41671
EFR3B	distal short GGAA	2.88896	0.804843	2.60723	1.06672
EGR1	distal short GGAA	-0.731881	0.743123	-0.734331	-0.865335
EHD1	distal short GGAA	0.484358	0.160826	2.20053	1.06461
ELF1	distal short GGAA	-0.494112	0.575752	0.635051	0.504816
ELL2	distal short GGAA	0.965151	1.01962	2.14589	1.64167
ELN	distal short GGAA	-0.564061	1.71411	-1.90641	-0.996084
EMP1	distal short GGAA	-3.73218	1.95635	2.78544	2.82933
ENAH	distal short GGAA	0.293915	0.0139167	0.634438	0.752272
ENC1	distal short GGAA	-0.531291	0.944679	3.67397	3.24391
ENPP1	distal short GGAA	-1.34668	0.853705	-1.63141	-1.10363
EPB41	distal short GGAA	0.126021	-0.0728917	-1.32224	-2.04722
ESCO2	distal short GGAA	0.444538	0.424405	-1.29214	-1.54139
ESPL1	distal short GGAA	0.0847444	0.128915	-2.12862	-1.19671
EVA1A	distal short GGAA	1.61491	1.63064	2.95404	2.78681
EVX2	distal short GGAA	3.03501	0.74241	-1.56196	-1.64669
EXOSC2	distal short GGAA	0.178613	-0.310674	-1.00707	-0.842783
EXOSC5	distal short GGAA	-0.15389	-0.210551	-0.925519	-0.906695
EXOSC9	distal short GGAA	0.450113	0.254616	-1.27658	-0.947593
EXT1	distal short GGAA	0.529213	0.738669	1.23483	1.11869
F2RL2	distal short GGAA	-1.55301	0.594166	2.12413	2.07747
FAM13C	distal short GGAA	-1.06594	0.522059	-1.91512	-0.603812
FAM181B	distal short GGAA	0.866945	-3.79717	-2.16357	-1.90886
FAM222B	distal short GGAA	0.218356	-0.124658	0.815655	0.525986
FAM3C	distal short GGAA	0.468492	0.335585	1.59783	0.660618
FAM43A	distal short GGAA	-0.223842	0.273126	1.40714	1.1378
FANCE	distal short GGAA	-0.0578292	-0.0165054	-1.69384	-0.993565
FANCG	distal short GGAA	-0.125788	0.0263613	-1.82393	-1.19309
FARSA	distal short GGAA	0.147822	-0.123082	-1.07629	-0.797425
FBN1	distal short GGAA	-2.27858	0.7012	1.86028	2.80539
FBXO48	distal short GGAA	-0.338158	-0.345768	-1.97767	-0.569659
FCGRT	distal short GGAA	0.697377	0.655568	-0.723505	-2.08732
FCHO2	distal short GGAA	1.79118	1.18196	1.18997	0.734734
FDXR	distal short GGAA	-1.2428	-0.00183138	-1.51221	-0.846937
FERMT2	distal short GGAA	0.512582	0.294422	0.901664	0.959298
FGL2	distal short GGAA			6.41073	4.24565
FHDC1	distal short GGAA	-2.81138	0.39154	3.08449	1.82437
FKBP7	distal short GGAA	-0.292503	0.02702	0.717349	0.800338
FLT1	distal short GGAA	-1.24926	-0.441447	1.58003	2.16106
FMNL1	distal short GGAA	1.69914	1.99297	2.6979	1.13402
FMNL2	distal short GGAA	-0.0584495	-0.763779	0.720589	0.592252
FMNL3	distal short GGAA	-0.355437	-0.00499482	0.992103	0.923755
FNDC3B	distal short GGAA	0.0680026	0.589114	2.32931	1.63348
FOXD2	distal short GGAA	1.73549	-0.0360725	-4.63638	-0.624036
FRMD6	distal short GGAA	0.415798	0.477926	2.02907	1.6511
FYN	distal short GGAA	-0.0652461	1.10573	1.14465	1.17668
G0S2	distal short GGAA	-3.44517	0.22729	3.55139	3.19286
GABRA4	distal short GGAA	-5.62847	-0.279162	-2.96175	-5.06316
GABRB1	distal short GGAA	-4.26771	0.588706	-2.1264	-5.45227
GADD45A	distal short GGAA	-0.085885	0.589294	0.986423	1.12888
GADD45B	distal short GGAA	-0.206453	0.0416275	1.0161	0.582313
GALNT2	distal short GGAA	0.0694429	0.295374	1.2784	0.948062
GAP43	distal short GGAA	-2.74718	2.4723	3.63366	3.12448
GEM	distal short GGAA	-0.530269	0.0282215	1.37165	3.15603
GEMIN6	distal short GGAA	0.307274	0.187143	-0.936922	-1.14131
GEMIN8P4	distal short GGAA	-0.155869	-0.136678	-1.05239	-0.699654
GEN1	distal short GGAA	0.240054	0.153333	-1.20467	-0.593296
GINS2	distal short GGAA	-0.0384178	0.129208	-2.17528	-1.45047
GLIPR1	distal short GGAA	1.521	2.57952	2.36174	1.93291
GNA14	distal short GGAA	-0.562632	0.553429	-2.01051	-1.5538
GNAI2	distal short GGAA	-0.165674	0.206635	0.73224	0.878689
GNB3	distal short GGAA	-0.181775	-0.28854	-2.03812	-0.65826
GNS	distal short GGAA	-0.187515	0.359671	1.51209	0.60241
GOLT1B	distal short GGAA	0.306413	0.149074	1.28832	0.527482
GPATCH4	distal short GGAA	0.29049	0.0558385	-0.749868	-0.807051
GPR174	distal short GGAA	-7.90726	-0.650794	-4.62989	-3.48019
GRINA	distal short GGAA	-0.537893	0.163817	0.916498	0.795634
GRK6	distal short GGAA	-0.184873	-0.0500144	-0.626383	-0.585246
GRPEL2	distal short GGAA	0.108883	0.0254944	-0.905597	-0.92488
GRWD1	distal short GGAA	0.530692	0.17059	-0.603788	-0.919069
GTPBP3	distal short GGAA	0.111034	-0.366178	-1.1178	-0.739325
GTSE1	distal short GGAA	-0.00439725	0.360496	-1.65125	-0.822287
HAT1	distal short GGAA	0.220603	0.307037	-1.67888	-0.727648
HBEGF	distal short GGAA	0.617391	0.444026	3.41898	2.70934
HERC4	distal short GGAA	0.194068	0.26413	0.63487	0.692925
HEY1	distal short GGAA	-0.625526	1.18605	1.67426	3.29343
HHIPL1	distal short GGAA	-2.88121	-0.820416	1.72301	2.46963
HIC1	distal short GGAA	-2.09845	0.323402	4.18914	1.63621
HIF1A	distal short GGAA	0.316859	0.0737096	0.58715	0.618341
HIF3A	distal short GGAA	-0.519777	-1.441	-2.93962	-0.554324
HIRIP3	distal short GGAA	-0.572374	-0.377172	-1.37707	-0.767426
HLF	distal short GGAA	-2.13216	-0.234116	-2.41701	-2.17533
HMBS	distal short GGAA	-0.0516356	-0.150203	-0.863452	-0.579799
HMCN1	distal short GGAA	-0.981833	0.0959001	-1.09673	-1.16115
HMGA2	distal short GGAA	-0.274976	-0.0967689	0.837679	1.00394
HMGB1	distal short GGAA	-0.210677	0.285802	-1.06589	-1.25076
HMGB2	distal short GGAA	-0.0967018	0.0691625	-1.69634	-0.609106
HMGN2	distal short GGAA	-0.455593	0.415675	-1.73035	-0.571067
HOXC11	distal short GGAA	0.433302	-0.0491478	-1.2877	-0.605298
HOXC12	distal short GGAA	0.912785	-0.961475	-5.95464	-2.4992
HOXC13	distal short GGAA	0.574018	0.400926	-0.570896	-0.738818
HSPA13	distal short GGAA	-0.0463594	0.456081	0.889328	0.703339
HSPA5	distal short GGAA	0.129071	0.753895	1.30927	1.09153
HSPA9	distal short GGAA	-0.0263734	-0.00564952	-0.504215	-0.561801
IFI16	distal short GGAA	0.583828	0.334748	1.81639	0.75201
IFI6	distal short GGAA	-1.67431	-0.155228	0.680069	0.522784
IFIT1	distal short GGAA	-1.30485	0.227249	1.07071	0.723625
IFIT3	distal short GGAA	-0.616529	0.37421	1.60818	1.09564
IGDCC3	distal short GGAA	-1.2816	0.467748	1.78746	1.40979
IGF1	distal short GGAA	-0.0323092	0.830592	-1.28285	-2.85846
IGF2BP3	distal short GGAA	0.23489	-0.111994	1.10793	0.652976
IGFBP5	distal short GGAA	0.292694	-1.51975	4.7315	6.52057
IGFBP6	distal short GGAA	1.51954	1.45142	1.25947	1.5448
IL1A	distal short GGAA	-0.818294	-0.414106	2.49238	2.89753
IL1B	distal short GGAA	-2.35333	-0.378055	3.67813	3.25483
IL4R	distal short GGAA	-2.91576	0.42898	0.790176	1.10369
IL6	distal short GGAA			4.99325	3.17631
INCENP	distal short GGAA	-0.00453152	0.224242	-1.87329	-1.19252
IPO5	distal short GGAA	-0.833775	-0.401276	-0.706814	-0.993756
IQGAP1	distal short GGAA	0.229718	0.33481	0.849651	0.710389
IQGAP3	distal short GGAA	0.24579	0.189689	-1.78597	-0.665362
IRF2BPL	distal short GGAA	-0.584758	-0.429657	0.989282	0.732503
IRGQ	distal short GGAA	0.268614	0.0215447	0.846282	0.586287
ITGA3	distal short GGAA	2.26151	1.53464	4.31404	2.49881
ITGA4	distal short GGAA	1.6611	-0.524844	0.904623	2.20269
ITGA5	distal short GGAA	0.0764376	0.642978	1.90043	0.979992
ITGA6	distal short GGAA	1.8715	-0.0386338	2.0465	1.77467
ITGAV	distal short GGAA	0.344372	0.333898	1.99346	1.75381
ITGB2	distal short GGAA	-2.01994	1.65098	-1.27623	-2.62929
ITGB3BP	distal short GGAA	-0.0956855	0.0161686	-1.60828	-0.933447
ITM2B	distal short GGAA	-0.402341	0.547349	1.36762	0.860668
ITPRIPL1	distal short GGAA	0.186406	-0.280918	-2.76873	-2.03518
JAG1	distal short GGAA	-0.545274	0.539629	1.70174	2.70308
JUNB	distal short GGAA	-0.033505	1.07887	1.82856	0.572922
KBTBD7	distal short GGAA	-0.430203	-0.0753661	-1.02391	-0.730915
KCNAB2	distal short GGAA	0.481431	-0.408557	1.8294	1.49334
KCNG3	distal short GGAA	0.63298	-1.12809	-2.56795	-2.24771
KCNS3	distal short GGAA	-3.04631	-1.50459	-2.40037	-1.42262
KCTD10	distal short GGAA	0.167215	0.244253	1.17562	0.967045
KDM2B	distal short GGAA	0.299631	-0.198716	-0.545492	-0.68318
KDM4D	distal short GGAA	-0.529248	0.131826	-1.05892	-0.895327
KIAA1549L	distal short GGAA	2.33259	4.06431	1.88608	1.15577
KIF18A	distal short GGAA	0.157281	0.496143	-1.48728	-0.659631
KIF20A	distal short GGAA	0.0142248	0.432953	-1.43065	-0.894296
KIF20B	distal short GGAA	0.375731	0.172039	-1.4376	-1.19601
KIF22	distal short GGAA	-0.380831	0.0903574	-1.61892	-1.28319
KIF24	distal short GGAA	0.0370564	0.228347	-1.31519	-1.23346
KIF26A	distal short GGAA	-0.978223	-0.583773	-2.39206	-1.80188
KLF10	distal short GGAA	0.0164225	0.284513	1.22804	0.699266
KLF6	distal short GGAA	0.410685	-0.104149	0.870811	1.44294
KLF7	distal short GGAA	0.427255	-0.0963871	1.37274	1.05698
KLRG1	distal short GGAA	0.104807	-0.411885	-2.47483	-0.809537
KRCC1	distal short GGAA	-0.549817	0.0945927	0.90012	0.990096
KRT80	distal short GGAA	2.60991	1.71887	2.65837	1.8592
L2HGDH	distal short GGAA	-0.0959665	-0.214241	-0.726022	-0.661362
LACTB2	distal short GGAA	-0.232576	0.285519	-0.655528	-0.504233
LAGE3	distal short GGAA	-0.129278	0.30004	-0.98764	-1.14343
LAMA4	distal short GGAA	-3.64863	0.133855	5.94814	5.33591
LAMB1	distal short GGAA	-0.109526	0.269447	1.57544	1.07584
LAMTOR5	distal short GGAA	0.353597	0.0456541	0.681997	0.565833
LAPTM4A	distal short GGAA	-0.0248373	-0.0585607	0.930723	1.07035
LCMT2	distal short GGAA	0.132736	-0.335715	-0.870494	-0.834698
LDB2	distal short GGAA	0.350255	0.551626	-1.22135	-1.31084
LFNG	distal short GGAA	-0.393012	2.23468	1.85007	0.5201
LIG1	distal short GGAA	-0.565971	-0.0856239	-1.62052	-1.19442
LIMS1	distal short GGAA	0.150784	0.170381	0.639348	0.948906
LMBR1L	distal short GGAA	-0.0926901	-0.546529	0.925806	0.561852
LMNA	distal short GGAA	0.151348	0.461615	1.06483	0.973528
LMNB1	distal short GGAA	-0.0490685	0.0720579	-1.94916	-1.17896
LMO2	distal short GGAA	-3.67675	-0.574204	1.13854	2.0525
LRFN2	distal short GGAA	-0.124255	0.887486	-1.34034	-2.40519
LRP10	distal short GGAA	-0.799814	0.827794	1.86324	3.25666
LRRC17	distal short GGAA	-1.18624	-1.2534	2.88761	5.38571
LRRC45	distal short GGAA	-0.337088	-0.184633	-1.33097	-1.06855
LSM11	distal short GGAA	0.25199	0.0465347	-1.80309	-0.503267
LSM3	distal short GGAA	0.212778	0.262561	-0.543792	-0.630368
LSM4	distal short GGAA	-0.156289	0.364867	-0.79299	-0.611937
LURAP1L	distal short GGAA	-2.11182	-0.554883	1.37355	6.50733
LYPD3	distal short GGAA	-1.81132	-0.00501761	-1.60248	-1.39402
LYRM1	distal short GGAA	0.437234	-0.168774	-1.06687	-0.544002
LYSMD3	distal short GGAA	0.288535	0.124738	0.533732	1.00348
MAFA	distal short GGAA	-0.824559	0.172432	-2.0582	-1.01849
MAGEB3	distal short GGAA			5.19632	3.55834
MAML2	distal short GGAA	-2.53226	0.109667	1.26936	2.44286
MANBA	distal short GGAA	-0.677216	0.15104	2.15855	2.14563
MAP2	distal short GGAA	0.478994	1.00563	4.4924	2.00801
MAP3K12	distal short GGAA	-0.332067	0.0218057	0.610278	0.809676
MAP3K8	distal short GGAA	0.696162	-0.0386993	0.83538	0.993637
MAPK8IP1	distal short GGAA	-0.0117498	0.546324	0.918555	0.518448
MATN2	distal short GGAA	-1.50041	-1.12664	2.05919	0.835189
MATN3	distal short GGAA	-1.73253	0.370611	1.55626	2.79584
MB21D2	distal short GGAA	0.521669	-0.130223	1.02293	0.709094
MCM2	distal short GGAA	0.0801866	-0.0634137	-2.50691	-1.77223
MCM3	distal short GGAA	-0.109432	0.0449519	-1.65144	-1.36822
MCM7	distal short GGAA	-0.00438467	0.00985923	-1.39286	-1.58792
MCM8	distal short GGAA	0.209315	-0.0560317	-1.58532	-1.3367
MCMBP	distal short GGAA	0.286203	0.0596294	-0.672269	-0.755373
MDN1	distal short GGAA	0.188307	0.308552	-0.690948	-0.748649
ME3	distal short GGAA	-2.87385	-2.13698	1.3556	1.62687
MEOX1	distal short GGAA	-0.287209	-1.11853	2.25258	2.34562
MET	distal short GGAA	-0.190462	-0.839833	1.79449	0.972572
METAP1	distal short GGAA	0.0274497	-0.154893	-1.08433	-0.477437
MFSD6	distal short GGAA	1.11029	0.183794	1.82268	0.867643
MGLL	distal short GGAA	-1.26634	2.30238	4.29494	3.78691
MGP	distal short GGAA	0.90649	1.39823	6.1573	6.60519
MLH1	distal short GGAA	-0.341308	0.258317	-0.65018	-0.715749
MLXIPL	distal short GGAA	0.506646	0.0668594	-3.11539	-1.4773
MMAB	distal short GGAA	-0.446895	-0.146612	-1.72939	-0.52527
MMACHC	distal short GGAA	-0.0358377	-0.271438	-0.695921	-0.875895
MMP14	distal short GGAA	-1.43444	0.21677	1.81441	1.65215
MMP19	distal short GGAA	1.00745	1.67541	2.15005	1.13876
MNS1	distal short GGAA	-1.05228	0.667738	-1.79205	-1.1522
MORN1	distal short GGAA	-0.904589	-0.313909	-0.888543	-0.553935
MPZL1	distal short GGAA	0.201958	0.119402	0.831571	0.73029
MR1	distal short GGAA	-0.474236	0.429867	1.02008	0.904817
MRTO4	distal short GGAA	0.272507	0.0521855	-0.681168	-1.0345
MSN	distal short GGAA	0.313977	0.384071	0.865301	0.721796
MSRB3	distal short GGAA	1.17732	0.605166	0.986677	1.0995
MUTYH	distal short GGAA	-0.437703	-0.218636	-0.644537	-0.678876
MXRA7	distal short GGAA	-0.199133	0.196294	1.04855	0.691397
MYB	distal short GGAA	0.272745	0.292527	-2.71066	-1.60143
MYBL1	distal short GGAA	-0.483174	0.922101	0.781064	0.509499
MYO10	distal short GGAA	0.0190596	-0.0334888	-1.21936	-0.676662
MYO1B	distal short GGAA	0.988451	0.383251	1.51705	0.824048
MYOF	distal short GGAA	-3.54332	0.551375	2.4048	2.72306
NASP	distal short GGAA	0.128797	-0.277289	-1.44709	-0.957548
NAV3	distal short GGAA	1.5109	1.36486	1.7811	0.587076
NCAM1	distal short GGAA	-1.96904	-2.02233	1.18759	1.38398
NCAPD2	distal short GGAA	-0.329534	0.156518	-1.13942	-0.745578
NCAPH	distal short GGAA	-0.0122335	0.14923	-2.02761	-1.36204
NCAPH2	distal short GGAA	0.0609713	-0.0102663	-1.84074	-1.01696
NDRG4	distal short GGAA	0.127931	0.109891	2.63957	1.11363
NDST4	distal short GGAA	-0.479923	-0.17396	-2.67885	-1.94397
NEK1	distal short GGAA	-0.111611	0.312288	0.52516	0.506994
NEK2	distal short GGAA	-0.342005	0.0318544	-1.65494	-1.22541
NELL2	distal short GGAA	-0.497765	-0.0298582	-1.00862	-1.8527
NFE2L3	distal short GGAA	0.32483	-0.231094	1.65	0.797898
NFKB1	distal short GGAA	0.352271	-0.0768395	0.932068	0.701482
NFKB2	distal short GGAA	0.0765497	-1.12532	0.512674	1.37696
NFKBIA	distal short GGAA	0.296084	-0.437977	0.865246	0.615544
NGF	distal short GGAA	-0.543665		1.98542	1.60943
NHSL1	distal short GGAA	-0.0392657	0.374596	0.619657	0.98733
NIF3L1	distal short GGAA	-0.0447045	0.0683375	-0.997805	-0.857963
NME7	distal short GGAA	0.218494	0.349893	0.608266	0.62003
NNMT	distal short GGAA	0.636006		6.07513	2.29812
NOL4	distal short GGAA	-0.62632	0.221025	-1.94577	-1.65588
NPC1	distal short GGAA	0.0703143	0.0568564	0.624217	0.515678
NPM3	distal short GGAA	0.449119	-0.310028	-0.723352	-0.747485
NPTN	distal short GGAA	-0.194183	0.354503	0.959948	0.599014
NPTXR	distal short GGAA	-1.08897	-0.287063	-0.788407	-1.16702
NR0B1	distal short GGAA	0.888921	1.43812	-1.26918	-3.75759
NR1D2	distal short GGAA	-1.37027	-0.265297	0.696431	0.534776
NR3C1	distal short GGAA	0.0999155	-0.184087	1.60175	1.7043
NRCAM	distal short GGAA	-3.32332	0.00786001	0.854806	1.26227
NRN1	distal short GGAA	-0.0548983	-0.16054	-1.56543	-0.703023
NT5E	distal short GGAA	-1.82216	2.48062	6.32833	2.95542
NTHL1	distal short GGAA	-0.484713	-0.292473	-1.3171	-1.22543
NTRK1	distal short GGAA	-0.383818	2.45581	-1.49693	-1.46256
NUDT4	distal short GGAA	-0.0737092	0.390519	-0.793436	-0.82507
NUF2	distal short GGAA	0.154897	0.200412	-1.71422	-0.956345
NUP107	distal short GGAA	0.125083	0.058311	-0.957465	-0.789339
NUP37	distal short GGAA	0.0601556	0.132168	-0.817053	-0.754835
NUP85	distal short GGAA	0.0203718	0.142743	-0.91041	-0.606867
NXPH3	distal short GGAA	-1.44647	-0.227959	-3.67204	-0.836621
OGFRL1	distal short GGAA	-0.226714	1.27756	2.14525	1.93707
OLFML2A	distal short GGAA	-2.76111	0.56778	1.96452	1.80592
OLFML2B	distal short GGAA	-1.88295	-0.947019	1.08014	2.72563
OPTN	distal short GGAA	0.788804	-0.119602	1.6347	2.75556
P4HA3	distal short GGAA	-0.159283	1.20833	1.25826	0.843422
P4HB	distal short GGAA	-0.475277	0.264449	0.869648	0.633193
PAG1	distal short GGAA	-4.09833	0.0221336	0.963679	3.07924
PALLD	distal short GGAA	-0.823363	0.26702	1.04129	1.28809
PAPSS2	distal short GGAA	0.260993	1.30883	0.822255	1.23177
PARP14	distal short GGAA	-2.38338	-0.0824019	0.500286	0.593508
PARPBP	distal short GGAA	0.593414	0.345667	-1.13493	-1.04271
PASK	distal short GGAA	0.0109173	-0.0890765	-2.21865	-1.2956
PAX7	distal short GGAA	0.0275701	0.577219	-1.94304	-2.71341
PBK	distal short GGAA	-0.0272428	0.407041	-1.92169	-1.09555
PBXIP1	distal short GGAA	-0.657041	0.219572	2.00713	1.13714
PCDHB14	distal short GGAA	-0.234649	0.624618	1.08697	0.508604
PCDHB2	distal short GGAA	0.431528	0.742241	1.09685	0.521014
PCNA	distal short GGAA	0.42568	0.414011	-1.44426	-1.3376
PCSK1	distal short GGAA	-3.95134	-0.0493634	6.98466	3.58903
PCSK2	distal short GGAA	-1.78035	0.351386	-2.37875	-1.58466
PCYOX1L	distal short GGAA	-0.592258	0.458876	1.13502	1.01626
PDE1A	distal short GGAA	-1.19599	1.00099	-3.4797	-1.62939
PDGFB	distal short GGAA	-2.08909	2.32877	5.58812	2.22788
PDIA4	distal short GGAA	-0.209596	0.731089	0.692899	0.770847
PDSS1	distal short GGAA	0.483423	0.27385	-1.01687	-1.09638
PELI1	distal short GGAA	-0.433607	-0.288669	0.772646	0.733083
PFAS	distal short GGAA	0.112792	-0.0949608	-1.43983	-1.19295
PFDN1	distal short GGAA	0.15859	0.267585	0.687963	0.670292
PFKFB3	distal short GGAA	0.258204	0.300049	1.26021	1.12528
PHGDH	distal short GGAA	0.00229411	-0.29822	-2.32451	-0.692919
PHLDA1	distal short GGAA	-1.67731	-0.127103	4.14423	3.8568
PI3	distal short GGAA			2.73435	5.63737
PIM1	distal short GGAA	-1.12809	0.0846165	1.5705	1.67848
PITPNC1	distal short GGAA	-0.118164	-0.621141	1.37996	1.3728
PLA2G4A	distal short GGAA	-1.35395	0.400242	-2.22177	-0.597611
PLA2G4C	distal short GGAA	-0.376267	-0.753397	3.53849	2.39811
PLAU	distal short GGAA	0.194229	1.29311	5.15858	3.62147
PLBD2	distal short GGAA	-0.350938	0.272006	1.19985	0.887898
PLD1	distal short GGAA	-0.472341	0.636487	1.7363	1.66194
PLD3	distal short GGAA	-0.635115	-0.0365692	1.32815	0.52362
PLEC	distal short GGAA	0.359266	0.441813	1.21318	0.878248
PLEKHA7	distal short GGAA	-0.90187	-1.53186	-2.57436	-1.91709
PLK4	distal short GGAA	0.472146	0.271013	-1.85659	-1.00242
PLOD3	distal short GGAA	-0.169464	0.638634	0.972215	0.696431
PLS1	distal short GGAA	1.10779	-0.75768	-1.1247	-0.643358
PLXNA2	distal short GGAA	-5.08892	2.2076	4.15593	2.79009
POC1A	distal short GGAA	-0.192656	0.287256	-1.68477	-1.18198
POLE2	distal short GGAA	0.195426	0.158166	-2.2199	-1.11106
POLQ	distal short GGAA	0.415345	0.196181	-1.50445	-0.997323
POLR1B	distal short GGAA	0.0884945	-0.113983	-0.7342	-0.989325
POSTN	distal short GGAA	-2.53561	3.08748	4.91826	4.99494
POU3F1	distal short GGAA	-0.513212	-0.0147351	-2.03884	-2.4797
POU4F1	distal short GGAA	-1.21345	0.269263	-1.36521	-1.5998
PPFIBP1	distal short GGAA	0.543762	0.920617	1.34209	1.91387
PPIB	distal short GGAA	-0.294327	0.920195	0.727738	0.971042
PPIC	distal short GGAA	1.55112	4.88722	2.3758	2.8969
PPP1CC	distal short GGAA	0.222966	-0.199876	-0.516197	-0.608672
PPRC1	distal short GGAA	0.390759	-0.108462	-0.520322	-0.602315
PRKCB	distal short GGAA	-1.06955	-0.027037	-3.44459	-2.96915
PRMT5	distal short GGAA	-0.00826757	0.271646	-0.666339	-0.553549
PROS1	distal short GGAA	-0.157387	1.20937	1.83864	0.858322
PRPF40B	distal short GGAA	-0.472074	-0.461594	0.857856	0.784046
PRTG	distal short GGAA	1.12839	1.1312	2.66636	1.43722
PTGS2	distal short GGAA	-0.208107	-0.332177	3.51016	3.0636
PTPRE	distal short GGAA	0.854667	-0.559968	3.81123	1.62597
PTPRJ	distal short GGAA	0.278223	-1.25933	0.771401	1.14843
PTX3	distal short GGAA	-2.43565	-2.85879	7.21581	6.98474
PXDC1	distal short GGAA	0.187605	-0.186545	1.32658	1.30434
PXN-AS1	distal short GGAA	-0.341039	-0.0509486	-2.02558	-0.948875
QSOX1	distal short GGAA	1.30172	0.341831	1.72765	0.874692
QTRT1	distal short GGAA	-0.00607318	0.117722	-0.775805	-0.708922
RAB31	distal short GGAA	-0.02825	0.912582	1.97537	1.49213
RAB3B	distal short GGAA	-1.66452	-0.976654	1.60706	0.957387
RAB3IL1	distal short GGAA	-0.212832	0.628289	-2.57589	-1.99666
RAB5A	distal short GGAA	0.17336	0.285296	1.08984	0.731248
RAD23A	distal short GGAA	-0.114508	-0.05983	-0.847636	-0.791159
RAD51	distal short GGAA	-0.176831	0.132892	-2.09929	-0.873844
RAD51AP1	distal short GGAA	0.214572	0.242469	-1.57612	-1.31483
RAD51C	distal short GGAA	-0.521581	-0.389474	-0.651412	-0.83446
RAD54L	distal short GGAA	0.141153	-0.0584396	-1.68465	-1.20215
RAP1B	distal short GGAA	0.22199	0.263355	0.708071	0.965123
RAP2B	distal short GGAA	-0.518837	-0.0252428	1.33415	0.980806
RASL11B	distal short GGAA	-0.797366	1.70746	1.88036	1.39607
RAVER2	distal short GGAA	0.395614	-0.231334	-0.988534	-1.11095
RBKS	distal short GGAA	-0.66616	1.7819	2.43253	1.05663
RBM28	distal short GGAA	0.139978	-0.0852536	-0.914708	-0.617356
RDH10	distal short GGAA	1.27897	0.0244536	1.57007	1.02232
RECQL4	distal short GGAA	-0.234383	-0.0108917	-1.94698	-1.53003
RET	distal short GGAA	-4.15985	0.628675	-0.652048	-0.643554
RFC3	distal short GGAA	0.330081	0.0288917	-1.43711	-1.25992
RFTN1	distal short GGAA	0.381776	-0.0579744	3.32705	1.93878
RFXAP	distal short GGAA	-0.223446	-0.0296887	-0.980081	-0.817409
RGS9	distal short GGAA	-0.824909		3.03616	2.09316
RHOH	distal short GGAA	0.380469	-0.36211	-0.753012	-1.4621
RIBC2	distal short GGAA	-0.701646	0.550831	-1.99615	-1.33871
RIN1	distal short GGAA	0.962674	0.296072	2.03298	0.693894
RMI1	distal short GGAA	0.467438	0.180032	-1.14752	-0.807688
RMI2	distal short GGAA	-0.54965	-0.095978	-1.87396	-1.16925
RNASEH2A	distal short GGAA	-0.262323	0.0674749	-1.6183	-1.08281
RNF144B	distal short GGAA	0.74248	0.0784404	3.33899	1.146
RNF152	distal short GGAA	-0.910603	0.0583793	1.31089	2.70887
RNF217	distal short GGAA	0.0255013	0.618283	0.691791	0.562305
RPA3	distal short GGAA	0.00864776	0.204668	-1.52318	-0.837521
RPP25	distal short GGAA	0.425718	0.0529597	-0.930923	-1.10246
RPP25L	distal short GGAA	-0.738386	-0.152994	-0.788591	-0.509122
RPS15	distal short GGAA	0.0815511	0.093204	-0.734426	-0.519761
RPSAP52	distal short GGAA	-0.519955	1.26515	2.38909	1.02623
RSPH3	distal short GGAA	-0.696296	1.02188	0.69468	0.658634
RSRC1	distal short GGAA	0.227982	0.0129243	-0.939119	-0.58185
RTN4	distal short GGAA	0.234411	0.246229	1.44531	0.720925
RUSC2	distal short GGAA	0.158151	0.118397	0.541755	1.19941
RUVBL1	distal short GGAA	0.006259	0.0260135	-0.703957	-0.73631
S100A10	distal short GGAA	-1.09915	0.995579	3.14139	3.83111
S100A11	distal short GGAA	0.019768	1.28432	1.27361	1.61009
S100A16	distal short GGAA	-0.744006	4.41059	4.41444	3.68818
SAE1	distal short GGAA	-0.112669	0.144919	-0.92141	-0.512827
SCN8A	distal short GGAA	1.28924	-1.65379	0.617293	0.997386
SDC3	distal short GGAA	-0.626817	-0.659017	2.78416	2.03852
SDC4	distal short GGAA	0.721089	-0.249651	1.26682	1.01317
SEC61A1	distal short GGAA	0.276565	0.284658	0.866962	0.555333
SEC61G	distal short GGAA	0.000418235	0.168491	0.685401	0.686559
SELPLG	distal short GGAA	-0.177207	1.72714	4.15556	2.52425
SEMA5B	distal short GGAA	-1.42616	1.8234	-2.65823	-1.74439
SERINC2	distal short GGAA	-0.812822	2.25186	2.75407	2.01327
SERINC3	distal short GGAA	0.0826823	0.194628	1.16785	0.588047
SERPIND1	distal short GGAA	6.27386		4.59725	0.587912
SERPINE1	distal short GGAA	-0.0430146	1.76936	4.86989	4.52484
SERPING1	distal short GGAA	-2.6448	-0.859598	0.806115	2.44935
SFXN3	distal short GGAA	1.4687	0.51788	1.82651	0.884876
SGSH	distal short GGAA	-0.782007	0.0842813	0.668894	0.574808
SH3BP5	distal short GGAA	-0.207665	-0.590912	0.827082	0.988764
SIRT3	distal short GGAA	-0.598208	-0.0742911	-0.765967	-0.641026
SIX4	distal short GGAA	0.0607888	-0.971801	0.704634	0.893452
SKA3	distal short GGAA	0.388534	0.227594	-1.79095	-1.5677
SLC16A6	distal short GGAA	1.75893		1.92859	0.530983
SLC17A5	distal short GGAA	0.451435	0.634239	0.731965	1.2237
SLC25A33	distal short GGAA	0.288924	-0.47422	-0.619667	-0.736677
SLC26A2	distal short GGAA	-2.20764	0.0804602	-2.77724	-1.51559
SLC3A2	distal short GGAA	-0.360646	-0.044349	-1.09487	-0.724163
SLC43A1	distal short GGAA	0.27731	0.353028	-2.44145	-2.55719
SLC44A5	distal short GGAA	-3.54425	0.241077	1.7123	3.72042
SLC5A6	distal short GGAA	0.62197	0.861123	-0.846743	-1.78279
SLC7A5	distal short GGAA	-0.522403	-0.211676	-1.62806	-0.908752
SLC9A7	distal short GGAA	0.415719	-0.240353	1.44244	0.579669
SMAD6	distal short GGAA	-0.780601	0.54762	-0.625956	-0.675225
SMAD7	distal short GGAA	-0.185717	0.270095	1.40878	0.865141
SMC1A	distal short GGAA	0.12733	0.258519	-1.29399	-0.546474
SMC4	distal short GGAA	0.31447	0.400037	-1.05038	-0.828776
SMURF2	distal short GGAA	0.480809	-0.105745	1.75854	1.88155
SNAI2	distal short GGAA	-2.04937	0.343533	1.8765	2.40181
SNCAIP	distal short GGAA			3.66783	1.889
SNCG	distal short GGAA	-0.255545	-1.20033	4.32255	3.34032
SNRPA	distal short GGAA	0.0072924	-0.0340192	-0.908669	-0.55237
SNTB1	distal short GGAA	-5.50523	-0.813532	1.68897	1.16182
SNX33	distal short GGAA	-0.360077	0.410389	0.971524	1.06294
SOCS1	distal short GGAA	-2.80546	-0.00769371	3.25397	1.97996
SPA17	distal short GGAA	-0.68782	0.373352	-2.34241	-0.577878
SPARC	distal short GGAA	0.315386	1.71819	2.38777	1.74768
SPHK1	distal short GGAA	0.354015	1.13777	3.21471	1.89302
SPHKAP	distal short GGAA	-4.57861	-0.86695	-3.78401	-2.86355
SPICE1	distal short GGAA	0.0723916	-0.267673	-0.955328	-0.570536
SPOCD1	distal short GGAA	-0.958089	1.40899	4.34573	4.3107
SPRED1	distal short GGAA	0.363997	-0.0277012	1.71091	1.44869
SPRY1	distal short GGAA	-2.02773	0.0232005	2.87885	4.89428
SPRY2	distal short GGAA	0.917784	1.04376	1.74651	2.23836
SPRY4	distal short GGAA	-0.422175	-0.109339	1.36885	1.16272
SRGAP1	distal short GGAA	-1.2707	-0.11125	0.912248	1.22102
SRSF10	distal short GGAA	0.13159	-0.070281	-0.515151	-0.537005
SRSF7	distal short GGAA	0.0979984	-0.149423	-0.684477	-0.686496
STARD3NL	distal short GGAA	0.253344	0.352575	0.627393	0.605777
STARD7	distal short GGAA	0.086885	0.120573	-0.528477	-0.530694
STAT2	distal short GGAA	-0.296553	0.15622	0.808619	0.811305
STAT4	distal short GGAA	0.712065	-1.74177	2.17898	0.769143
STC1	distal short GGAA	-1.99079	-1.27287	2.46477	3.10887
STIL	distal short GGAA	0.353927	0.216016	-1.67695	-0.761673
STK40	distal short GGAA	0.522182	0.291354	0.516534	0.528729
STOM	distal short GGAA	-0.604596	-0.124723	0.663156	1.46954
STXBP3	distal short GGAA	0.27879	0.354611	0.578276	0.826738
SVIL	distal short GGAA	0.130687	-0.363222	1.67519	2.13805
SYNPO	distal short GGAA	-0.977348	0.0436238	1.63709	1.17451
SYT11	distal short GGAA	-0.200905	0.607497	1.72339	2.04984
TAF5	distal short GGAA	0.462924	0.00251408	-0.790121	-0.903292
TCF7L2	distal short GGAA	0.664533	0.308084	0.842431	1.17532
TCP11L2	distal short GGAA	-0.128012	-0.21803	2.05226	1.55616
TDRD7	distal short GGAA	-2.15525	-0.839051	1.21591	1.41575
TET1	distal short GGAA	-0.544893	0.0880301	-1.91364	-0.77035
TEX15	distal short GGAA	-2.33912	-0.871407	-2.49177	-1.67171
TFAP2C	distal short GGAA			4.07297	2.17292
TGFB2	distal short GGAA	-1.51728	-0.230058	3.7745	3.22362
TGFBI	distal short GGAA	-5.22113	-0.0546967	3.15415	3.55391
TGFBR2	distal short GGAA	-0.252816	0.600731	3.27318	1.85483
TGOLN2	distal short GGAA	0.0612094	0.188329	1.20927	0.657674
THAP10	distal short GGAA	-0.122487	-0.0460872	-1.11243	-0.603833
THAP11	distal short GGAA	0.132421	-0.0949496	-1.07169	-0.886294
THBS3	distal short GGAA	-1.26439	-0.285759	1.53022	1.2795
TIGD3	distal short GGAA	-0.274041	-0.332174	-2.74422	-1.45183
TIMM21	distal short GGAA	0.248029	0.340884	-0.612587	-0.80585
TINAGL1	distal short GGAA		2.02638	2.34121	1.76014
TLE2	distal short GGAA	-1.83039	-2.90427	-1.67335	-1.19038
TLN1	distal short GGAA	0.226982	0.0175046	0.661131	0.693763
TLN2	distal short GGAA	-1.3355	-0.379711	1.18904	0.630483
TM4SF1	distal short GGAA	1.85506		7.31204	2.71007
TMA16	distal short GGAA	0.15485	0.0221305	-0.600533	-0.654634
TMEM209	distal short GGAA	-0.162032	-0.197883	-0.676963	-0.766246
TMEM217	distal short GGAA	-0.196673	2.07021	2.76512	3.27038
TMEM229B	distal short GGAA			2.78743	1.0737
TMEM37	distal short GGAA	-0.616076	0.323669	-1.34764	-1.52221
TMEM43	distal short GGAA	0.0380351	0.183009	1.20089	0.613179
TMEM87B	distal short GGAA	0.315468	0.828482	0.896459	0.787254
TMPO	distal short GGAA	-0.129726	0.192632	-1.52174	-0.944524
TMPO-AS1	distal short GGAA	-0.378514	0.429544	-2.0286	-1.20903
TMSB10	distal short GGAA	0.598715	0.276765	0.596388	0.747691
TNC	distal short GGAA	-2.95317	0.302306	1.38386	1.16521
TNFAIP8	distal short GGAA	0.366103	-0.21395	1.44471	1.28285
TNFAIP8L1	distal short GGAA	0.0264909	-0.140381	-1.76996	-0.663834
TNFRSF10D	distal short GGAA	0.336382	0.4713	0.880385	0.582251
TNFRSF1A	distal short GGAA	-0.0516301	0.537662	1.43934	0.722208
TOM1L2	distal short GGAA	-0.662523	0.462823	0.945295	1.87544
TOP2A	distal short GGAA	-0.0175168	0.0625795	-1.54892	-0.921548
TP53INP2	distal short GGAA	0.0412737	0.283554	0.588872	2.16422
TPCN1	distal short GGAA	-1.49489	-0.0336598	0.941752	0.917232
TPI1	distal short GGAA	-0.253578	-0.01568	-0.796171	-0.539507
TPX2	distal short GGAA	0.0703138	0.260003	-1.5426	-0.872263
TRA2B	distal short GGAA	0.121526	0.107657	-0.686326	-0.531482
TRAM2	distal short GGAA	-0.777934	0.619537	1.2952	1.87701
TRIB2	distal short GGAA	-0.166809	0.13568	0.661378	0.556436
TRIM28	distal short GGAA	-0.000891203	-0.208736	-0.720364	-0.691758
TRIM45	distal short GGAA	-0.163537	-0.805612	-1.24816	-0.559438
TRPC4AP	distal short GGAA	0.200482	-0.0409236	0.820563	0.613024
TRPS1	distal short GGAA	0.471701	0.173734	0.504038	0.642462
TSC22D2	distal short GGAA	0.0746275	0.0968576	0.665907	0.513031
TSEN2	distal short GGAA	0.027786	-0.196628	-0.500938	-0.686063
TSHZ1	distal short GGAA	3.4986	0.246972	2.3942	1.27606
TSPAN14	distal short GGAA	-0.0531585	-0.324155	0.867355	0.718883
TSPAN18	distal short GGAA	-1.94377	-1.1442	1.26396	1.36351
TSPAN9	distal short GGAA	-1.06285	0.202116	0.768256	0.690327
TTC3	distal short GGAA	-0.075051	-0.429465	1.02602	0.582331
TTC31	distal short GGAA	-0.168722	-0.21871	-0.686508	-0.517994
TTF2	distal short GGAA	0.24878	0.264044	-1.12261	-0.948144
TTI1	distal short GGAA	-0.163283	0.0501648	-1.38221	-0.614471
TUBA1A	distal short GGAA	-0.00712861	0.838307	0.708997	1.59427
TUBA1B	distal short GGAA	0.0974531	0.518118	-1.64176	-0.605104
TWIST1	distal short GGAA	0.0733804	0.214996	-1.15545	-0.625407
TYMS	distal short GGAA	-0.0336461	0.393713	-1.90876	-0.975765
UBE2B	distal short GGAA	0.257463	0.533474	0.575311	0.852288
UBE2C	distal short GGAA	-0.23689	0.0982472	-1.74198	-0.91755
UBE2J1	distal short GGAA	-0.382124	1.07797	1.04082	0.590451
UBE2L6	distal short GGAA	-1.5359	-0.554992	1.14481	1.43259
UCK1	distal short GGAA	0.033479	-0.148506	-0.700001	-0.692893
UGCG	distal short GGAA	0.294544	-0.102446	2.74111	2.23325
UMPS	distal short GGAA	0.45437	0.0277796	-0.790187	-1.14957
UNC5B	distal short GGAA	-1.92147	-0.266632	1.50639	1.11674
UPP1	distal short GGAA	-0.132157	1.66646	1.14287	1.5686
URB1	distal short GGAA	0.1658	-0.128641	-0.825498	-0.590222
USP2	distal short GGAA	0.773511	-0.595005	-1.13448	-0.961543
USP53	distal short GGAA	0.14705	0.536779	1.24549	1.75264
UTP20	distal short GGAA	0.725425	0.301113	-0.670708	-1.0494
VAT1	distal short GGAA	-0.33351	-0.44974	1.50408	1.3802
VCL	distal short GGAA	-0.619468	-0.166862	0.526497	1.52087
VMP1	distal short GGAA	0.118803	0.244545	1.42446	0.794867
VPS13C	distal short GGAA	0.106972	-0.227073	0.59561	0.585953
WBP1L	distal short GGAA	0.00269662	0.0736963	0.730034	0.984505
WDHD1	distal short GGAA	0.173505	6.0205e-05	-1.3467	-1.14464
WDR18	distal short GGAA	-0.211531	-0.000228192	-0.570046	-0.612308
WDR62	distal short GGAA	0.00854368	0.23139	-1.78865	-1.45747
WNT10A	distal short GGAA	-0.621424	-1.57087	1.26414	2.64411
XRCC3	distal short GGAA	-0.104067	-0.274878	-1.57101	-0.923967
YDJC	distal short GGAA	-0.0561511	-0.0314137	-0.654418	-0.663364
YIPF2	distal short GGAA	-0.377491	-0.0248931	0.795633	0.993813
YWHAZ	distal short GGAA	0.299351	0.450305	0.821145	0.846699
ZER1	distal short GGAA	-0.600779	-0.0103492	1.03424	0.61146
ZFP36	distal short GGAA	0.0819245	-0.21169	1.12381	1.40509
ZFP36L1	distal short GGAA	-0.64387	-0.329731	1.29426	1.15056
ZFP36L2	distal short GGAA	0.0204922	0.241816	1.09706	1.723
ZNF217	distal short GGAA	0.268634	-0.21884	1.20099	1.13742
ZNF689	distal short GGAA	-0.123314	-0.0186076	-1.11484	-0.889279
ZNF697	distal short GGAA	1.04766	0.514855	1.60572	1.01365
ZNF703	distal short GGAA	-0.713445	0.16542	-0.55336	-0.929182
ZNF74	distal short GGAA	0.0556683	-0.0110292	-1.79958	-0.737451
ZNRF2	distal short GGAA	-1.25938	0.101613	-0.63354	-0.598524
ABHD3	distal long GGAA	0.210406	0.907645	-0.555916	-1.96293
ABHD4	distal long GGAA	-0.639281	0.243271	1.32641	1.11391
ABI3	distal long GGAA	-1.44081	0.429271	-1.00633	-1.04354
ADRA1D	distal long GGAA	-2.4352	0.241054	-1.20805	-0.857838
ANKMY2	distal long GGAA	0.195938	0.103667	-0.685233	-0.630576
ANKRD29	distal long GGAA	-0.661569	-1.40474	-1.88981	-1.61927
ANXA1	distal long GGAA	0.739995	1.21153	1.67005	0.828064
APBB2	distal long GGAA	0.447137	0.0936229	0.871886	1.75599
APLN	distal long GGAA	-0.458434	1.30641	1.24885	0.97014
APLP2	distal long GGAA	-0.227537	0.130619	0.950364	0.664415
ARHGAP20	distal long GGAA	-3.20033	-0.263074	-1.95705	-2.05358
ARID5B	distal long GGAA	-0.829219	0.0259819	1.25283	1.68213
B3GALT2	distal long GGAA	-0.998575	-0.108871	2.71616	0.937963
BARHL2	distal long GGAA	0.203768	-0.474658	-2.15973	-2.14542
BARX2	distal long GGAA	-2.11428	-0.876047	-1.47729	-1.4018
BBOX1	distal long GGAA			5.88994	4.84102
BCL2L12	distal long GGAA	0.0754035	0.138414	-0.874045	-0.639016
BCL6	distal long GGAA	0.984691	-0.312047	0.593877	0.574334
BEST1	distal long GGAA	-0.399314	0.615584	-1.21992	-0.651718
BMF	distal long GGAA	-1.90017	-0.175538	0.811523	1.19901
C6orf226	distal long GGAA	-0.221051	-0.110834	-1.19422	-0.542694
C7	distal long GGAA	-5.60795	0.535542	-2.71399	-3.5041
CABLES1	distal long GGAA	-0.256217	0.986021	2.36586	1.41234
CACNB2	distal long GGAA	-0.0751539	0.0728155	-2.48766	-2.62551
CAMK2D	distal long GGAA	-0.685367	0.321824	1.2014	1.44395
CARHSP1	distal long GGAA	0.13054	-0.161628	-0.871871	-1.11457
CAV1	distal long GGAA	-0.29589	-0.0813119	-1.46549	-0.564608
CBX4	distal long GGAA	-0.433251	-0.49645	-1.03224	-0.609678
CCDC34	distal long GGAA	-0.248679	0.602565	-1.31172	-0.975561
CCND1	distal long GGAA	-0.524743	-0.072732	-0.755508	-2.24226
CD79A	distal long GGAA	1.07442	-0.121479	-3.21903	-3.60895
CEACAM6	distal long GGAA	-3.82401	0.50776	-2.51365	-3.16134
CENPF	distal long GGAA	-0.0573431	0.0745495	-1.46181	-1.06828
CHAF1A	distal long GGAA	0.0681309	-0.0082596	-1.70774	-1.35784
CITED2	distal long GGAA	-0.559498	0.24836	-1.34976	-0.740336
CLVS2	distal long GGAA	-3.17173	0.457184	-0.779637	-0.603582
COL1A1	distal long GGAA	-1.20038	3.28555	1.98532	1.55019
COL5A1	distal long GGAA	-1.29239	0.598525	1.87259	1.73378
CPB2-AS1	distal long GGAA	-2.21307	0.159287	-2.44796	-1.26306
CSRNP3	distal long GGAA	-0.710795	0.304572	-1.49832	-1.26795
CTTNBP2	distal long GGAA	-0.631817	0.205506	-1.14967	-0.612081
CYP4F22	distal long GGAA	-0.749024	-0.0546543	-3.40253	-4.35563
CYYR1	distal long GGAA	-0.77116	0.494633	-0.727363	-0.947038
DAPK1	distal long GGAA	-0.556191	0.109129	-1.74684	-1.79759
DCDC2	distal long GGAA	-3.36688	-0.370393	-2.11531	-2.54997
DCLRE1A	distal long GGAA	-0.322075	0.728342	-2.1569	-2.16376
DLX5	distal long GGAA	-1.53976	-0.598234	-1.42822	-1.88841
DUSP6	distal long GGAA	-0.416591	0.353954	0.910618	0.725158
EFNB1	distal long GGAA	-1.10638	-0.45642	-0.934702	-1.41434
EIF3E	distal long GGAA	0.205491	-0.0721481	-0.631535	-0.50023
ELP6	distal long GGAA	-0.228368	-0.241167	-1.31245	-0.736254
EPHA3	distal long GGAA	0.410158	0.353716	-1.79067	-0.522234
EXOSC8	distal long GGAA	-0.0586689	-0.10072	-1.05982	-1.08848
FGF1	distal long GGAA	-2.91368	2.02676	1.30512	1.88978
FIBIN	distal long GGAA	-3.80416	2.42139	2.46653	8.6342
FN1	distal long GGAA	-2.43203	-0.434306	1.53363	1.62634
FNBP1	distal long GGAA	-0.0481436	-0.227486	-0.560537	-0.65578
FOXD3	distal long GGAA	-0.780435	1.00144	-2.55574	-1.92607
FZD1	distal long GGAA	-0.395599	-0.507076	-0.708187	-1.43548
GAD1	distal long GGAA	2.00022	1.42596	1.80833	0.657675
GDAP1	distal long GGAA	-0.0377949	0.776771	-1.36332	-0.918556
GDF6	distal long GGAA	-0.9189	-0.343098	-1.85161	-2.03267
GDNF	distal long GGAA	-1.27651	-1.22016	-0.777529	-2.80345
GNGT2	distal long GGAA	-1.35039	0.450551	-1.31842	-0.993368
HNMT	distal long GGAA	0.176179	0.220399	2.73844	0.533171
HOXD13	distal long GGAA	1.05102	0.16418	-1.91373	-1.56998
HOXD8	distal long GGAA	-0.0296432	-0.0299197	-1.23065	-0.780301
HOXD9	distal long GGAA	-0.487909	-0.611382	-0.836569	-1.72483
HSPA12A	distal long GGAA	0.00676997	-0.0382771	0.981054	0.965093
IKZF2	distal long GGAA	-0.926105	-0.0717869	-1.68456	-2.53732
IRX3	distal long GGAA	-1.41714	0.850342	-1.05805	-1.17903
ITM2A	distal long GGAA	-1.6758	-0.632188	-0.940162	-1.22133
JAKMIP2	distal long GGAA	-0.966559	-0.246942	-1.12425	-1.09512
JPH1	distal long GGAA	0.121732	-0.0632576	-2.41698	-2.01054
KAAG1	distal long GGAA	-4.76942	0.921135	-2.84237	-3.58037
KHK	distal long GGAA	-0.27209	0.165804	-2.39016	-1.89971
KIF23	distal long GGAA	0.18358	0.318049	-1.1308	-1.12022
KIFAP3	distal long GGAA	0.671746	-0.0515055	0.802616	1.38043
KLF3	distal long GGAA	-0.127016	-0.334417	0.551564	0.583202
LGR4	distal long GGAA	-0.0966936	0.575774	0.851084	1.83261
LINGO1	distal long GGAA	-1.08851	-0.0570826	-2.19779	-1.61939
LIPT2	distal long GGAA	-0.683164	0.285532	-0.856491	-1.2072
LMAN1	distal long GGAA	0.0828917	0.0907967	0.80249	0.610455
LRFN5	distal long GGAA	-0.384553	-0.0865596	-1.23923	-2.03681
METTL22	distal long GGAA	-0.728591	-0.368031	-1.36778	-0.61826
METTL24	distal long GGAA	-4.02349	0.844706	-1.05135	-0.508612
METTL3	distal long GGAA	-0.00277188	0.194627	-0.684816	-0.516104
MLLT3	distal long GGAA	0.0196164	0.263655	-0.688036	-1.27884
MMP1	distal long GGAA	0.544805	4.63581	3.17524	0.998352
MMP10	distal long GGAA	-5.67607	-0.874247	4.24158	3.2374
MRPL35	distal long GGAA	0.192059	0.104145	-0.613721	-0.838394
MSC	distal long GGAA	-0.888753	0.378374	-0.864177	-0.781473
MYEOV	distal long GGAA	-0.608529	0.0417404	-1.14582	-0.711202
NABP1	distal long GGAA	0.258843	-0.120678	0.875216	0.807291
NKX2-2	distal long GGAA	0.542755	-0.610038	-1.82092	-1.92606
NLGN4X	distal long GGAA	-0.430695	0.0242957	-0.878358	-0.650031
NPY1R	distal long GGAA	-1.26704	0.764097	-2.46663	-3.3172
NPY5R	distal long GGAA	-1.49394	0.122163	-2.35236	-1.93626
NRP2	distal long GGAA	0.271228	0.816055	2.22884	2.69923
NUP155	distal long GGAA	0.328099	0.14116	-0.921145	-1.25972
OLFM3	distal long GGAA	-2.47469	0.779078	-2.19393	-1.85965
OLFML3	distal long GGAA	-0.879111	0.564828	-1.85643	-1.01274
OR4E2	distal long GGAA	-1.32971	-0.769449	-2.4556	-2.8049
OTX2-AS1	distal long GGAA	-0.734714	-0.140471	-1.87445	-2.0821
P2RY1	distal long GGAA	-2.04616	0.160195	-2.49604	-1.97006
PADI2	distal long GGAA	-1.86181	0.36997	-3.13956	-3.92826
PAX9	distal long GGAA	-0.0322904	-0.0471419	-1.08878	-1.3845
PCDH10	distal long GGAA	-1.84488	-0.0537297	-2.56231	-1.29221
PDE1B	distal long GGAA	0.295863	-0.461242	-2.01053	-1.53715
PDLIM5	distal long GGAA	-0.689916	0.0704975	-1.3254	-0.579421
PIAS2	distal long GGAA	-0.177555	-0.1548	-0.789022	-0.570189
PKHD1	distal long GGAA	-0.746051	-0.623562	-4.07453	-1.99142
PKP1	distal long GGAA	-0.684845	0.271872	-1.4458	-1.96304
PLXDC2	distal long GGAA	0.0154302	-0.0645811	-0.892171	-0.804957
PNRC1	distal long GGAA	-0.490662	0.108005	1.54157	1.35906
PODXL	distal long GGAA	-0.0920328	-0.445689	3.1926	1.26714
PRELID2	distal long GGAA	-1.34382	-0.606566	-2.74659	-0.778731
PREX1	distal long GGAA	-1.47695	-0.620805	-0.682482	-1.51678
PRMT6	distal long GGAA	0.0613732	0.301028	-0.72052	-0.989734
PRR5L	distal long GGAA	0.925684	1.09521	-1.36053	-0.760703
PRRT4	distal long GGAA	-0.418906	0.0317641	-3.40148	-3.70461
PRSS35	distal long GGAA	-1.55575	0.801803	-2.6566	-2.81171
PTGER3	distal long GGAA	0.582053	0.0597574	-2.94806	-2.40214
RAX	distal long GGAA	-2.40367	-1.29148	-2.49492	-2.02746
RFC4	distal long GGAA	0.040417	-0.0781469	-1.42083	-1.14879
RGS7BP	distal long GGAA	1.74076	-0.251879	-2.96852	-5.04523
RIF1	distal long GGAA	0.134442	0.0418013	-0.940356	-0.793198
RIOK3	distal long GGAA	0.209035	0.274784	1.08314	0.918638
SAMD3	distal long GGAA			2.27613	2.12058
SAMD4A	distal long GGAA	0.499114	0.970261	2.0551	1.00599
SERPINE2	distal long GGAA	-2.12388	1.0981	1.90038	1.96496
SERTM1	distal long GGAA	-5.22015	-0.265442	-1.31599	-3.03117
SLC24A3	distal long GGAA	0.18558	0.200098	-2.14921	-1.68343
SLFN11	distal long GGAA	-0.136334	-0.275318	-1.35377	-0.518107
SOX2	distal long GGAA	-0.438711	-0.100921	-1.31437	-2.15896
SOX5	distal long GGAA	-1.1971	0.784505	1.57325	1.49008
SPATA5	distal long GGAA	0.233816	0.160567	-1.10411	-0.74811
SPR	distal long GGAA	0.922807	0.490966	-0.822535	-1.83935
STEAP1	distal long GGAA	-0.273123	0.47114	-1.98994	-2.28949
STEAP2	distal long GGAA	1.0824	0.145439	-2.25383	-2.91376
SUCNR1	distal long GGAA	-3.9327	0.227841	2.85378	3.72394
TGS1	distal long GGAA	-0.459675	-0.0622734	-1.03498	-1.21714
TIMM10	distal long GGAA	0.27233	0.462766	-0.793241	-0.877008
TMEM200A	distal long GGAA	-2.43658	0.413355	2.06333	3.40456
TMEM68	distal long GGAA	-0.892661	-0.419074	-0.607095	-0.843878
TRPM4	distal long GGAA	0.0794312	0.0458372	-1.06591	-0.822656
TYSND1	distal long GGAA	-1.27571	-0.565007	-2.13078	-1.04623
UBE3D	distal long GGAA	-0.0487875	0.334741	-1.17443	-0.547562
UHMK1	distal long GGAA	0.32301	0.156904	-0.948234	-1.88065
USP1	distal long GGAA	0.240086	0.0125448	-1.05922	-0.92628
VAX1	distal long GGAA	0.678274	-0.178725	-1.23402	-1.17589
YEATS4	distal long GGAA	0.140436	0.0207735	-1.06484	-0.840997
ZC3H12C	distal long GGAA	-0.0628084	-0.143309	1.30827	0.701417
ZC3H13	distal long GGAA	-1.76845	0.155448	-1.29448	-1.80339
ZIC5	distal long GGAA	-0.832416	-0.219343	-0.776107	-1.07514
