# Supplementary material for: STAG2 loss in Ewing sarcoma alters enhancer-promoter contacts dependent and independent of EWS::FLI1
Source: EMBO Rep. 2024 Nov 1;25(12):5537–60. doi: 10.1038/s44319-024-00303-6 (PMC11624272; doi:10.1038/s44319-024-00303-6)
Supplement: Supplementary file 11 — Source data Fig. 4 [file 44319_2024_303_MOESM11_ESM.zip › Figure 4B.xlsx]

## Sheet: table_interactions
bait_chr	bait_start	bait_end	otherEnd_chr	otherEnd_start	otherEnd_end	L	ID	Type2	Diff_Norm
chr1	958094	961490	chr1	914582	917685	43659	chr1_958094_chr1_914582	Common	0.471902
chr1	958094	961490	chr1	941118	944716	16875	chr1_958094_chr1_941118	Common	-0.0634163
chr1	958094	961490	chr1	944717	947803	13532	chr1_958094_chr1_944717	Common	-0.601403
chr1	958094	961490	chr1	951828	955057	6350	chr1_958094_chr1_951828	lost	-0.398788
chr1	965633	968689	chr1	941118	944716	24244	chr1_965633_chr1_941118	Common	0.691175
chr1	981607	984742	chr1	1216781	1219823	235128	chr1_981607_chr1_1216781	lost	-2.03689
chr1	1018922	1022067	chr1	1012803	1015821	6182	chr1_1018922_chr1_1012803	lost	-0.155379
chr1	1073632	1076661	chr1	1012803	1015821	60834	chr1_1073632_chr1_1012803	lost	1.72545
chr1	1165378	1168477	chr1	1184004	1187067	18608	chr1_1165378_chr1_1184004	lost	0.0739434
chr1	1168478	1171506	chr1	1162306	1165377	6151	chr1_1168478_chr1_1162306	lost	-0.209833
chr1	1168478	1171506	chr1	1199577	1203101	31347	chr1_1168478_chr1_1199577	Common	-1.25222
chr1	1171507	1174673	chr1	1184004	1187067	12445	chr1_1171507_chr1_1184004	Common	-0.421695
chr1	1229723	1232750	chr1	1119746	1123261	109733	chr1_1229723_chr1_1119746	lost	-1.26301
chr1	1294608	1297910	chr1	1304023	1307220	9362	chr1_1294608_chr1_1304023	lost	-0.309267
chr1	1307221	1310487	chr1	1119746	1123261	187351	chr1_1307221_chr1_1119746	Common	-3.13658
chr1	1310488	1313541	chr1	1316701	1320141	6407	chr1_1310488_chr1_1316701	Common	-0.274643
chr1	1310488	1313541	chr1	1320142	1323199	9656	chr1_1310488_chr1_1320142	Common	-1.43918
chr1	1396684	1399716	chr1	1438150	1441631	41690	chr1_1396684_chr1_1438150	lost	-0.920726
chr1	1432059	1435095	chr1	1438150	1441631	6313	chr1_1432059_chr1_1438150	Common	-0.146519
chr1	1470007	1473060	chr1	1399717	1402904	70223	chr1_1470007_chr1_1399717	Common	-0.331534
chr1	1571235	1575106	chr1	1542824	1546296	28610	chr1_1571235_chr1_1542824	lost	0.121901
chr1	1571235	1575106	chr1	1581452	1584469	9790	chr1_1571235_chr1_1581452	Common	0.181841
chr1	1571235	1575106	chr1	1620237	1623694	48795	chr1_1571235_chr1_1620237	Common	-1.07344
chr1	1575107	1578405	chr1	1581452	1584469	6204	chr1_1575107_chr1_1581452	lost	-0.0649063
chr1	1778618	1781694	chr1	1785015	1788018	6360	chr1_1778618_chr1_1785015	Common	0.13456
chr1	1778618	1781694	chr1	1882417	1885581	103843	chr1_1778618_chr1_1882417	lost	0.630436
chr1	1778618	1781694	chr1	1904049	1907050	125393	chr1_1778618_chr1_1904049	Common	-3.82709
chr1	1778618	1781694	chr1	1907051	1910117	128428	chr1_1778618_chr1_1907051	Common	-3.82709
chr1	1888600	1891658	chr1	1841597	1845048	46807	chr1_1888600_chr1_1841597	lost	-1.57135
chr1	1913194	1916463	chr1	1759644	1762707	153653	chr1_1913194_chr1_1759644	lost	-4.32747
chr1	1913194	1916463	chr1	1838341	1841596	74860	chr1_1913194_chr1_1838341	lost	-0.60555
chr1	2001817	2004863	chr1	1951223	1954383	50537	chr1_2001817_chr1_1951223	Common	-0.894926
chr1	2001817	2004863	chr1	1957685	1960810	44093	chr1_2001817_chr1_1957685	Common	-0.872942
chr1	2001817	2004863	chr1	1973292	1976354	28517	chr1_2001817_chr1_1973292	Common	-0.728416
chr1	2001817	2004863	chr1	1989175	1992406	12550	chr1_2001817_chr1_1989175	lost	-0.258262
chr1	2001817	2004863	chr1	1995443	1998650	6294	chr1_2001817_chr1_1995443	Common	0.296134
chr1	2001817	2004863	chr1	2014449	2017463	12616	chr1_2001817_chr1_2014449	Common	0.156038
chr1	2001817	2004863	chr1	2020853	2024372	19272	chr1_2001817_chr1_2020853	lost	-0.456023
chr1	2001817	2004863	chr1	2033760	2036991	32035	chr1_2001817_chr1_2033760	lost	-2.1117
chr1	2001817	2004863	chr1	2036992	2040160	35236	chr1_2001817_chr1_2036992	Common	-2.1117
chr1	2017464	2020852	chr1	1957685	1960810	59911	chr1_2017464_chr1_1957685	Common	-0.653146
chr1	2017464	2020852	chr1	2024373	2027439	6748	chr1_2017464_chr1_2024373	lost	-0.462417
chr1	2017464	2020852	chr1	2036992	2040160	19418	chr1_2017464_chr1_2036992	Common	-0.534243
chr1	2211928	2215108	chr1	2316595	2319896	104727	chr1_2211928_chr1_2316595	Common	-0.478805
chr1	2390984	2394270	chr1	2137362	2140646	253623	chr1_2390984_chr1_2137362	Common	-0.893068
chr1	2390984	2394270	chr1	2182181	2185248	208913	chr1_2390984_chr1_2182181	Common	1.3617
chr1	2390984	2394270	chr1	2188284	2191523	202724	chr1_2390984_chr1_2188284	Common	-1.23613
chr1	2390984	2394270	chr1	2191524	2194884	199423	chr1_2390984_chr1_2191524	Common	-0.965397
chr1	2390984	2394270	chr1	2194885	2197964	196203	chr1_2390984_chr1_2194885	Common	-1.89943
chr1	2390984	2394270	chr1	2221209	2224498	169774	chr1_2390984_chr1_2221209	Common	1.34146
chr1	2390984	2394270	chr1	2224499	2227737	166509	chr1_2390984_chr1_2224499	Common	-2.47993
chr1	2390984	2394270	chr1	2230889	2234160	160103	chr1_2390984_chr1_2230889	Common	-0.922759
chr1	2390984	2394270	chr1	2259326	2262331	131799	chr1_2390984_chr1_2259326	lost	0.526784
chr1	2390984	2394270	chr1	2397295	2400744	6392	chr1_2390984_chr1_2397295	lost	-0.171229
chr1	2390984	2394270	chr1	2520935	2524145	129913	chr1_2390984_chr1_2520935	lost	-1.1078
chr1	2390984	2394270	chr1	2546823	2549864	155716	chr1_2390984_chr1_2546823	Common	0.670906
chr1	2413363	2417095	chr1	2546823	2549864	133114	chr1_2413363_chr1_2546823	Common	0
chr1	2413363	2417095	chr1	2549865	2552951	136179	chr1_2413363_chr1_2549865	lost	0
chr1	2413363	2417095	chr1	2581802	2584851	168097	chr1_2413363_chr1_2581802	Common	0
chr1	2413363	2417095	chr1	2637755	2640756	224026	chr1_2413363_chr1_2637755	lost	0
chr1	2413363	2417095	chr1	2786255	2789577	372687	chr1_2413363_chr1_2786255	Common	0
chr1	2413363	2417095	chr1	3422522	3426113	1009088	chr1_2413363_chr1_3422522	Common	0
chr1	2413363	2417095	chr1	3426114	3429123	1012389	chr1_2413363_chr1_3426114	lost	0
chr1	2423372	2426468	chr1	2546823	2549864	123423	chr1_2423372_chr1_2546823	Common	0
chr1	2524146	2527187	chr1	2410082	2413362	113944	chr1_2524146_chr1_2410082	Common	-4.66037
chr1	2524146	2527187	chr1	2417096	2420142	107047	chr1_2524146_chr1_2417096	Common	-1.05865
chr1	2552952	2556547	chr1	2420143	2423371	132992	chr1_2552952_chr1_2420143	Common	0
chr1	2552952	2556547	chr1	2446254	2449266	106989	chr1_2552952_chr1_2446254	lost	0
chr1	3020106	3023140	chr1	3327214	3330293	307130	chr1_3020106_chr1_3327214	lost	-1.07649
chr1	3125498	3128573	chr1	3119412	3122421	6119	chr1_3125498_chr1_3119412	lost	-0.0226482
chr1	3125498	3128573	chr1	3132080	3135162	6586	chr1_3125498_chr1_3132080	Common	-0.0970362
chr1	3451783	3454847	chr1	3483921	3487505	32398	chr1_3451783_chr1_3483921	Common	-0.937085
chr1	3560320	3563440	chr1	3464320	3467529	95956	chr1_3560320_chr1_3464320	lost	-1.23379
chr1	3560320	3563440	chr1	3554240	3557250	6135	chr1_3560320_chr1_3554240	Common	0.321834
chr1	3560320	3563440	chr1	3612968	3616077	52642	chr1_3560320_chr1_3612968	lost	-1.86133
chr1	3560320	3563440	chr1	3616078	3619577	55947	chr1_3560320_chr1_3616078	lost	-1.0408
chr1	3771614	3774669	chr1	3758987	3762086	12605	chr1_3771614_chr1_3758987	Common	-0.256574
chr1	5860700	5863864	chr1	5593322	5596437	267403	chr1_5860700_chr1_5593322	lost	-0.779482
chr1	5860700	5863864	chr1	5759716	5762730	101059	chr1_5860700_chr1_5759716	lost	-1.19914
chr1	5860700	5863864	chr1	5854286	5857651	6314	chr1_5860700_chr1_5854286	lost	-0.16169
chr1	5989792	5993231	chr1	5907978	5911038	82003	chr1_5989792_chr1_5907978	Common	1.02307
chr1	5989792	5993231	chr1	5980494	5983502	9513	chr1_5989792_chr1_5980494	Common	0.0845877
chr1	5989792	5993231	chr1	5983503	5986643	6438	chr1_5989792_chr1_5983503	Common	-0.110937
chr1	5989792	5993231	chr1	6002497	6005571	12523	chr1_5989792_chr1_6002497	Common	0.187817
chr1	6204246	6207351	chr1	6198008	6201204	6192	chr1_6204246_chr1_6198008	Common	-0.013809
chr1	6207352	6210441	chr1	6213730	6216789	6363	chr1_6207352_chr1_6213730	lost	-0.0640036
chr1	6232478	6236150	chr1	6040464	6043550	192307	chr1_6232478_chr1_6040464	Common	-0.64742
chr1	6232478	6236150	chr1	6059381	6062487	173380	chr1_6232478_chr1_6059381	lost	-2.27738
chr1	6232478	6236150	chr1	6198008	6201204	34708	chr1_6232478_chr1_6198008	Common	-0.156265
chr1	6232478	6236150	chr1	6213730	6216789	19055	chr1_6232478_chr1_6213730	Common	-0.603661
chr1	6232478	6236150	chr1	6222947	6225958	9862	chr1_6232478_chr1_6222947	Common	0.138088
chr1	6232478	6236150	chr1	6271746	6274772	38945	chr1_6232478_chr1_6271746	lost	-1.82583
chr1	6232478	6236150	chr1	6402788	6405923	170041	chr1_6232478_chr1_6402788	Common	1.15004
chr1	6242526	6245903	chr1	6198008	6201204	44608	chr1_6242526_chr1_6198008	lost	-0.0800916
chr1	6242526	6245903	chr1	6339765	6342966	97151	chr1_6242526_chr1_6339765	lost	-5.44593
chr1	6242526	6245903	chr1	6342967	6346163	100351	chr1_6242526_chr1_6342967	lost	-5.44593
chr1	6242526	6245903	chr1	6346164	6349453	103594	chr1_6242526_chr1_6346164	lost	-3.06104
chr1	6242526	6245903	chr1	6402788	6405923	160141	chr1_6242526_chr1_6402788	Common	-0.600068
chr1	6258367	6261568	chr1	6319850	6322906	61411	chr1_6258367_chr1_6319850	lost	0
chr1	6258367	6261568	chr1	6330322	6333429	71908	chr1_6258367_chr1_6330322	lost	0
chr1	6392834	6396104	chr1	6239157	6242525	153628	chr1_6392834_chr1_6239157	Common	2.42852
chr1	6392834	6396104	chr1	6245904	6248965	147035	chr1_6392834_chr1_6245904	Common	0.982476
chr1	6392834	6396104	chr1	6248966	6252023	143975	chr1_6392834_chr1_6248966	lost	-1.00473
chr1	6392834	6396104	chr1	6281861	6285212	110933	chr1_6392834_chr1_6281861	lost	-0.82155
chr1	6392834	6396104	chr1	6349454	6352654	43415	chr1_6392834_chr1_6349454	lost	-1.77087
chr1	6392834	6396104	chr1	6358731	6361747	34230	chr1_6392834_chr1_6358731	Common	-0.409292
chr1	6392834	6396104	chr1	6402788	6405923	9886	chr1_6392834_chr1_6402788	Common	0.388594
chr1	6421952	6425299	chr1	6245904	6248965	176191	chr1_6421952_chr1_6245904	Common	-5.46476
chr1	6421952	6425299	chr1	6349454	6352654	72571	chr1_6421952_chr1_6349454	lost	-0.84966
chr1	6518471	6521507	chr1	6489103	6492203	29336	chr1_6518471_chr1_6489103	Common	0.0476275
chr1	6518471	6521507	chr1	6498746	6502273	19480	chr1_6518471_chr1_6498746	Common	-0.506673
chr1	6518471	6521507	chr1	6635971	6638983	117488	chr1_6518471_chr1_6635971	lost	-1.96688
chr1	6518471	6521507	chr1	6645481	6648559	127031	chr1_6518471_chr1_6645481	Common	-1.41905
chr1	6553135	6556225	chr1	6489103	6492203	64027	chr1_6553135_chr1_6489103	Common	-1.15264
chr1	7217178	7220195	chr1	7539027	7542460	322057	chr1_7217178_chr1_7539027	lost	-5.49467
chr1	7217178	7220195	chr1	7642447	7645514	425294	chr1_7217178_chr1_7642447	Common	1.47037
chr1	7770179	7773359	chr1	7659037	7662462	111020	chr1_7770179_chr1_7659037	lost	-0.370865
chr1	7770179	7773359	chr1	7665490	7668511	104769	chr1_7770179_chr1_7665490	Common	-0.25467
chr1	7770179	7773359	chr1	7671818	7675219	98251	chr1_7770179_chr1_7671818	lost	-1.95563
chr1	7770179	7773359	chr1	7895475	7898500	125218	chr1_7770179_chr1_7895475	Common	-0.924948
chr1	7770179	7773359	chr1	7898501	7901825	128394	chr1_7770179_chr1_7898501	Common	-1.33211
chr1	7770179	7773359	chr1	7901826	7904854	131571	chr1_7770179_chr1_7901826	Common	-1.33211
chr1	7770179	7773359	chr1	7907942	7910990	137697	chr1_7770179_chr1_7907942	lost	-2.03377
chr1	7782594	7785629	chr1	7904855	7907941	122287	chr1_7782594_chr1_7904855	lost	-3.37221
chr1	7942496	7945619	chr1	7763870	7766963	178641	chr1_7942496_chr1_7763870	lost	0.751292
chr1	7942496	7945619	chr1	7802137	7805261	140358	chr1_7942496_chr1_7802137	lost	-2.19869
chr1	7942496	7945619	chr1	7948622	7951660	6084	chr1_7942496_chr1_7948622	Common	0.0372157
chr1	7942496	7945619	chr1	8301871	8305297	359527	chr1_7942496_chr1_8301871	Common	-2.05559
chr1	7951661	7954887	chr1	7668512	7671817	283110	chr1_7951661_chr1_7668512	lost	1.86807
chr1	7951661	7954887	chr1	7779440	7782593	172258	chr1_7951661_chr1_7779440	Common	-0.920979
chr1	8027039	8030098	chr1	8120038	8123143	93022	chr1_8027039_chr1_8120038	lost	-1.37609
chr1	8027039	8030098	chr1	8301871	8305297	275016	chr1_8027039_chr1_8301871	Common	0.695884
chr1	8027039	8030098	chr1	8308398	8311664	281463	chr1_8027039_chr1_8308398	lost	-2.73818
chr1	8027039	8030098	chr1	8311665	8314724	284626	chr1_8027039_chr1_8311665	Common	-2.73818
chr1	8027039	8030098	chr1	8320963	8324216	294021	chr1_8027039_chr1_8320963	Common	-3.1754
chr1	8027039	8030098	chr1	8346593	8349957	319707	chr1_8027039_chr1_8346593	lost	-4.42404
chr1	8027039	8030098	chr1	8353028	8356538	326215	chr1_8027039_chr1_8353028	lost	-2.97228
chr1	8289707	8292731	chr1	8036533	8039617	253144	chr1_8289707_chr1_8036533	Common	-0.887723
chr1	8314725	8317917	chr1	8014425	8017710	300254	chr1_8314725_chr1_8014425	Common	-17.7698
chr1	8511694	8514891	chr1	8505594	8508647	6172	chr1_8511694_chr1_8505594	Common	-0.0146949
chr1	8817382	8820497	chr1	8698742	8701750	118693	chr1_8817382_chr1_8698742	lost	0.797332
chr1	8817382	8820497	chr1	8751763	8754785	65665	chr1_8817382_chr1_8751763	Common	-1.28806
chr1	8864075	8867290	chr1	8870335	8873693	6332	chr1_8864075_chr1_8870335	Common	-0.0342275
chr1	8944000	8947041	chr1	8959225	8962231	15208	chr1_8944000_chr1_8959225	lost	-1.27865
chr1	9025182	9028549	chr1	8921286	8924371	104037	chr1_9025182_chr1_8921286	lost	-1.52537
chr1	9025182	9028549	chr1	9018151	9021541	7019	chr1_9025182_chr1_9018151	Common	-0.191932
chr1	9025182	9028549	chr1	9035081	9038134	9742	chr1_9025182_chr1_9035081	Common	0.0707769
chr1	9025182	9028549	chr1	9195864	9199093	170613	chr1_9025182_chr1_9195864	lost	0.0532212
chr1	9086493	9089646	chr1	9079900	9083118	6560	chr1_9086493_chr1_9079900	lost	-0.123407
chr1	9126989	9130358	chr1	9133374	9136409	6218	chr1_9126989_chr1_9133374	Common	0.0809719
chr1	9126989	9130358	chr1	9173704	9176736	46547	chr1_9126989_chr1_9173704	lost	-1.19738
chr1	9148539	9151798	chr1	9195864	9199093	47310	chr1_9148539_chr1_9195864	Common	-1.60326
chr1	9233685	9236843	chr1	9114423	9117535	119285	chr1_9233685_chr1_9114423	lost	-3.68169
chr1	9233685	9236843	chr1	9287701	9290974	54073	chr1_9233685_chr1_9287701	lost	-1.35214
chr1	9233685	9236843	chr1	9561293	9564399	327582	chr1_9233685_chr1_9561293	Common	-2.43504
chr1	9290975	9293986	chr1	9447715	9450942	156848	chr1_9290975_chr1_9447715	Common	-1.09563
chr1	9290975	9293986	chr1	9470509	9473565	179557	chr1_9290975_chr1_9470509	Common	-0.0964364
chr1	9290975	9293986	chr1	9489275	9492379	198347	chr1_9290975_chr1_9489275	Common	-8.87929
chr1	9536116	9539402	chr1	9593026	9596054	56781	chr1_9536116_chr1_9593026	lost	-1.53793
chr1	9586454	9589536	chr1	9561293	9564399	25149	chr1_9586454_chr1_9561293	Common	0.856559
chr1	9649471	9652500	chr1	9869818	9872905	220376	chr1_9649471_chr1_9869818	lost	-4.7913
chr1	9823057	9826119	chr1	9589537	9593025	233307	chr1_9823057_chr1_9589537	lost	-1.44981
chr1	9823057	9826119	chr1	9705085	9708149	117971	chr1_9823057_chr1_9705085	lost	-2.0202
chr1	9941433	9944578	chr1	9872906	9876036	68534	chr1_9941433_chr1_9872906	Common	-1.44881
chr1	9941433	9944578	chr1	10013458	10016513	71980	chr1_9941433_chr1_10013458	lost	-0.391724
chr1	10032489	10035515	chr1	9882371	9885467	150083	chr1_10032489_chr1_9882371	lost	-2.73795
chr1	10032489	10035515	chr1	9888503	9891512	143995	chr1_10032489_chr1_9888503	Common	-1.76203
chr1	10032489	10035515	chr1	9903865	9906873	128633	chr1_10032489_chr1_9903865	lost	-1.29592
chr1	10032489	10035515	chr1	9938399	9941432	94087	chr1_10032489_chr1_9938399	lost	-0.531787
chr1	10032489	10035515	chr1	9944579	9947666	87880	chr1_10032489_chr1_9944579	lost	1.65508
chr1	10032489	10035515	chr1	9950781	9953830	81697	chr1_10032489_chr1_9950781	Common	-1.10422
chr1	10032489	10035515	chr1	9956836	9960195	75487	chr1_10032489_chr1_9956836	lost	-2.48209
chr1	10032489	10035515	chr1	10142218	10145289	109751	chr1_10032489_chr1_10142218	lost	-1.30363
chr1	10208995	10212034	chr1	10301826	10305338	93068	chr1_10208995_chr1_10301826	Common	-1.31665
chr1	10208995	10212034	chr1	10324567	10327644	115591	chr1_10208995_chr1_10324567	lost	-1.04578
chr1	10208995	10212034	chr1	10327645	10330899	118758	chr1_10208995_chr1_10327645	Common	-1.04578
chr1	10208995	10212034	chr1	10340268	10343316	131278	chr1_10208995_chr1_10340268	lost	-1.96793
chr1	10298680	10301825	chr1	10181249	10184345	117455	chr1_10298680_chr1_10181249	lost	0
chr1	10298680	10301825	chr1	10292373	10295419	6356	chr1_10298680_chr1_10292373	Common	0.159008
chr1	10396836	10399876	chr1	9872906	9876036	523885	chr1_10396836_chr1_9872906	Common	0.0780345
chr1	10396836	10399876	chr1	10377995	10381168	18775	chr1_10396836_chr1_10377995	lost	0.0654828
chr1	10396836	10399876	chr1	10387352	10390417	9472	chr1_10396836_chr1_10387352	Common	-0.0947142
chr1	10427839	10430852	chr1	10490225	10493263	62399	chr1_10427839_chr1_10490225	lost	-3.87458
chr1	10427839	10430852	chr1	10493264	10496625	65599	chr1_10427839_chr1_10493264	Common	-3.87458
chr1	10795222	10798338	chr1	10676615	10679802	118572	chr1_10795222_chr1_10676615	Common	1.04193
chr1	10795222	10798338	chr1	10679803	10683024	115367	chr1_10795222_chr1_10679803	Common	-2.30285
chr1	10795222	10798338	chr1	10692882	10696299	102190	chr1_10795222_chr1_10692882	Common	-0.891824
chr1	11010428	11013447	chr1	10493264	10496625	516993	chr1_11010428_chr1_10493264	Common	1.1703
chr1	11010428	11013447	chr1	10505919	10508961	504497	chr1_11010428_chr1_10505919	Common	-1.38964
chr1	11151878	11154921	chr1	11052040	11055145	99807	chr1_11151878_chr1_11052040	Common	0.696463
chr1	11151878	11154921	chr1	11124026	11127028	27872	chr1_11151878_chr1_11124026	lost	0.123873
chr1	11151878	11154921	chr1	11142636	11145741	9211	chr1_11151878_chr1_11142636	Common	0.13851
chr1	11151878	11154921	chr1	11145742	11148777	6140	chr1_11151878_chr1_11145742	lost	-0.195282
chr1	11262289	11265309	chr1	11637591	11640703	375348	chr1_11262289_chr1_11637591	lost	-0.942946
chr1	11476187	11479280	chr1	11637591	11640703	161414	chr1_11476187_chr1_11637591	lost	-1.71475
chr1	11653935	11656962	chr1	11309323	11312451	344561	chr1_11653935_chr1_11309323	lost	-2.55554
chr1	11653935	11656962	chr1	11701550	11704737	47695	chr1_11653935_chr1_11701550	lost	-0.591018
chr1	11653935	11656962	chr1	11714776	11717906	60893	chr1_11653935_chr1_11714776	lost	-2.88445
chr1	11653935	11656962	chr1	11717907	11720967	63989	chr1_11653935_chr1_11717907	lost	-2.88445
chr1	11653935	11656962	chr1	11727235	11730577	73458	chr1_11653935_chr1_11727235	lost	-1.54102
chr1	11663196	11666253	chr1	11698549	11701549	35325	chr1_11663196_chr1_11698549	lost	-1.79166
chr1	11663196	11666253	chr1	11701550	11704737	38419	chr1_11663196_chr1_11701550	lost	-1.79166
chr1	11663196	11666253	chr1	11714776	11717906	51617	chr1_11663196_chr1_11714776	Common	-2.02264
chr1	11663196	11666253	chr1	11717907	11720967	54713	chr1_11663196_chr1_11717907	Common	-2.02264
chr1	11663196	11666253	chr1	11720968	11724025	57772	chr1_11663196_chr1_11720968	Common	-1.79073
chr1	11663196	11666253	chr1	11724026	11727234	60906	chr1_11663196_chr1_11724026	lost	-0.978039
chr1	11688078	11692247	chr1	11681974	11685030	6660	chr1_11688078_chr1_11681974	lost	-0.28744
chr1	11733635	11737440	chr1	11740491	11743629	6523	chr1_11733635_chr1_11740491	lost	-0.0679715
chr1	11805390	11808882	chr1	11678940	11681973	126680	chr1_11805390_chr1_11678940	Common	2.55857
chr1	11805390	11808882	chr1	11737441	11740490	68171	chr1_11805390_chr1_11737441	Common	-0.3228
chr1	11805390	11808882	chr1	11896772	11899894	91197	chr1_11805390_chr1_11896772	Common	-0.812445
chr1	11846558	11849633	chr1	11871815	11874901	25263	chr1_11846558_chr1_11871815	lost	-0.989922
chr1	11846558	11849633	chr1	11874902	11878026	28369	chr1_11846558_chr1_11874902	Common	-0.677934
chr1	11846558	11849633	chr1	11884148	11887549	37753	chr1_11846558_chr1_11884148	lost	-2.11345
chr1	11846558	11849633	chr1	11896772	11899894	50238	chr1_11846558_chr1_11896772	Common	0.149844
chr1	11906099	11909244	chr1	11808883	11812181	97139	chr1_11906099_chr1_11808883	lost	-0.712758
chr1	11906099	11909244	chr1	11831071	11834340	74966	chr1_11906099_chr1_11831071	Common	-0.461949
chr1	11906099	11909244	chr1	11834341	11837435	71783	chr1_11906099_chr1_11834341	lost	-3.18596
chr1	11906099	11909244	chr1	11837436	11840525	68691	chr1_11906099_chr1_11837436	Common	-3.18596
chr1	11906099	11909244	chr1	11840526	11843556	65630	chr1_11906099_chr1_11840526	Common	-0.401687
chr1	11906099	11909244	chr1	11849634	11852719	56495	chr1_11906099_chr1_11849634	Common	-1.29847
chr1	11906099	11909244	chr1	11852720	11855844	53389	chr1_11906099_chr1_11852720	lost	-1.29847
chr1	11906099	11909244	chr1	11984251	11987301	78105	chr1_11906099_chr1_11984251	lost	-1.95248
chr1	11909245	11912272	chr1	11802199	11805389	106964	chr1_11909245_chr1_11802199	lost	0.0585769
chr1	11909245	11912272	chr1	11918481	11921574	9269	chr1_11909245_chr1_11918481	Common	-0.780323
chr1	11909245	11912272	chr1	11981237	11984250	71985	chr1_11909245_chr1_11981237	Common	-1.08924
chr1	11909245	11912272	chr1	11984251	11987301	75018	chr1_11909245_chr1_11984251	Common	-3.57635
chr1	11909245	11912272	chr1	11987302	11990462	78124	chr1_11909245_chr1_11987302	Common	-3.57635
chr1	11909245	11912272	chr1	12015231	12018243	105979	chr1_11909245_chr1_12015231	Common	0.242432
chr1	11909245	11912272	chr1	12046077	12049346	136953	chr1_11909245_chr1_12046077	lost	-0.92879
chr1	11909245	11912272	chr1	12049347	12052866	140348	chr1_11909245_chr1_12049347	lost	-1.78393
chr1	11934126	11937537	chr1	11918481	11921574	15804	chr1_11934126_chr1_11918481	Common	-0.0202612
chr1	11934126	11937537	chr1	11981237	11984250	46912	chr1_11934126_chr1_11981237	Common	-0.992208
chr1	11978070	11981236	chr1	11984251	11987301	6123	chr1_11978070_chr1_11984251	Common	-0.179519
chr1	12018244	12021383	chr1	11981237	11984250	37070	chr1_12018244_chr1_11981237	Common	-1.14822
chr1	12018244	12021383	chr1	11984251	11987301	34037	chr1_12018244_chr1_11984251	Common	0.0299449
chr1	12062169	12065177	chr1	12049347	12052866	12567	chr1_12062169_chr1_12049347	Common	-0.697206
chr1	12077633	12080652	chr1	11862669	11865732	214942	chr1_12077633_chr1_11862669	Common	-1.14378
chr1	12077633	12080652	chr1	12214024	12217038	136389	chr1_12077633_chr1_12214024	lost	0.730346
chr1	12191626	12194766	chr1	12090638	12093644	101055	chr1_12191626_chr1_12090638	lost	-1.98686
chr1	12191626	12194766	chr1	12112178	12115541	79337	chr1_12191626_chr1_12112178	lost	-1.94968
chr1	12191626	12194766	chr1	12118643	12121978	72886	chr1_12191626_chr1_12118643	Common	-0.641002
chr1	12191626	12194766	chr1	12125077	12128367	66474	chr1_12191626_chr1_12125077	Common	-2.50311
chr1	12191626	12194766	chr1	12131603	12134700	60045	chr1_12191626_chr1_12131603	Common	-2.72225
chr1	12191626	12194766	chr1	12147388	12150872	44066	chr1_12191626_chr1_12147388	Common	-0.747354
chr1	12191626	12194766	chr1	12179062	12182214	12558	chr1_12191626_chr1_12179062	Common	-0.0184449
chr1	12191626	12194766	chr1	12185255	12188554	6292	chr1_12191626_chr1_12185255	Common	0.0932527
chr1	12505598	12508620	chr1	12338016	12341502	167350	chr1_12505598_chr1_12338016	lost	0.0341421
chr1	12505598	12508620	chr1	12458706	12462231	46641	chr1_12505598_chr1_12458706	lost	-0.875195
chr1	12505598	12508620	chr1	12511873	12515188	6421	chr1_12505598_chr1_12511873	lost	0.0656331
chr1	12578418	12581551	chr1	12477990	12481161	100409	chr1_12578418_chr1_12477990	lost	-2.16725
chr1	12616932	12619971	chr1	12277352	12280525	339513	chr1_12616932_chr1_12277352	Common	-2.8697
chr1	12616932	12619971	chr1	12302664	12305690	314274	chr1_12616932_chr1_12302664	Common	2.09918
chr1	12616932	12619971	chr1	12305691	12308753	311229	chr1_12616932_chr1_12305691	lost	-1.58305
chr1	12616932	12619971	chr1	12311888	12315450	304782	chr1_12616932_chr1_12311888	Common	-0.820883
chr1	12616932	12619971	chr1	12315451	12318646	301403	chr1_12616932_chr1_12315451	Common	-0.00307171
chr1	12616932	12619971	chr1	12318647	12321859	298198	chr1_12616932_chr1_12318647	Common	-5.1153
chr1	12616932	12619971	chr1	12321860	12325284	294879	chr1_12616932_chr1_12321860	lost	-5.1153
chr1	12616932	12619971	chr1	12354965	12357993	261972	chr1_12616932_chr1_12354965	lost	-2.38751
chr1	12616932	12619971	chr1	12449242	12452309	167676	chr1_12616932_chr1_12449242	lost	-2.98971
chr1	12616932	12619971	chr1	12493473	12496510	123460	chr1_12616932_chr1_12493473	lost	-0.906221
chr1	12616932	12619971	chr1	12610613	12613832	6229	chr1_12616932_chr1_12610613	lost	-0.19098
chr1	12641914	12645645	chr1	12299178	12302663	342859	chr1_12641914_chr1_12299178	lost	-4.44867
chr1	12641914	12645645	chr1	12305691	12308753	336557	chr1_12641914_chr1_12305691	lost	-6.14111
chr1	12641914	12645645	chr1	12315451	12318646	326731	chr1_12641914_chr1_12315451	lost	-2.84507
chr1	12641914	12645645	chr1	12325285	12328503	316885	chr1_12641914_chr1_12325285	Common	-2.34953
chr1	12641914	12645645	chr1	12401357	12404463	240869	chr1_12641914_chr1_12401357	lost	-1.39323
chr1	12641914	12645645	chr1	12648808	12651853	6551	chr1_12641914_chr1_12648808	Common	-0.503102
chr1	12845940	12849105	chr1	13110999	13114240	265097	chr1_12845940_chr1_13110999	Common	-21.4886
chr1	13583013	13586017	chr1	13960340	13963396	377353	chr1_13583013_chr1_13960340	lost	-1.63806
chr1	14122195	14125252	chr1	14396298	14399503	274177	chr1_14122195_chr1_14396298	lost	-3.33604
chr1	14122195	14125252	chr1	14538458	14541644	416328	chr1_14122195_chr1_14538458	lost	-0.890549
chr1	15151521	15154636	chr1	15117172	15120198	34393	chr1_15151521_chr1_15117172	lost	-1.12162
chr1	15151521	15154636	chr1	15243254	15246432	91765	chr1_15151521_chr1_15243254	lost	-0.566185
chr1	15151521	15154636	chr1	15259549	15262839	108116	chr1_15151521_chr1_15259549	Common	-0.469585
chr1	15151521	15154636	chr1	15269006	15272028	117439	chr1_15151521_chr1_15269006	Common	-3.50326
chr1	15151521	15154636	chr1	15272029	15275183	120528	chr1_15151521_chr1_15272029	Common	-3.50326
chr1	15151521	15154636	chr1	15275184	15278204	123616	chr1_15151521_chr1_15275184	lost	-4.00754
chr1	15151521	15154636	chr1	15278205	15281242	126645	chr1_15151521_chr1_15278205	Common	-4.00754
chr1	15151521	15154636	chr1	15287383	15290450	135838	chr1_15151521_chr1_15287383	Common	-2.74012
chr1	15151521	15154636	chr1	15296669	15299848	145180	chr1_15151521_chr1_15296669	Common	-1.40381
chr1	15151521	15154636	chr1	15302855	15306157	151428	chr1_15151521_chr1_15302855	Common	-1.60673
chr1	15151521	15154636	chr1	15309283	15312572	157849	chr1_15151521_chr1_15309283	Common	-1.06745
chr1	15151521	15154636	chr1	15318856	15322154	167427	chr1_15151521_chr1_15318856	Common	0.368124
chr1	15151521	15154636	chr1	15425788	15428798	274215	chr1_15151521_chr1_15425788	Common	-1.4106
chr1	15170950	15174234	chr1	15221240	15224480	50268	chr1_15170950_chr1_15221240	Common	-0.950041
chr1	15407299	15410344	chr1	15309283	15312572	97894	chr1_15407299_chr1_15309283	Common	1.067
chr1	15407299	15410344	chr1	15315724	15318855	91532	chr1_15407299_chr1_15315724	lost	-0.94913
chr1	15407299	15410344	chr1	15318856	15322154	88316	chr1_15407299_chr1_15318856	Common	0.116137
chr1	15407299	15410344	chr1	15325250	15328817	81788	chr1_15407299_chr1_15325250	Common	-0.106912
chr1	15407299	15410344	chr1	15328818	15332211	78307	chr1_15407299_chr1_15328818	Common	0.500195
chr1	15407299	15410344	chr1	15356783	15359900	50480	chr1_15407299_chr1_15356783	lost	0.805016
chr1	15407299	15410344	chr1	15413511	15416512	6190	chr1_15407299_chr1_15413511	lost	0.235841
chr1	15435577	15438714	chr1	15448364	15451439	12756	chr1_15435577_chr1_15448364	lost	-0.92966
chr1	15454562	15457599	chr1	15499365	15502563	44884	chr1_15454562_chr1_15499365	Common	-0.931251
chr1	15523949	15527012	chr1	15618187	15621337	94282	chr1_15523949_chr1_15618187	Common	-0.50716
chr1	15615157	15618186	chr1	15621338	15624586	6291	chr1_15615157_chr1_15621338	Common	0.155177
chr1	15615157	15618186	chr1	15624587	15627646	9445	chr1_15615157_chr1_15624587	Common	-0.24108
chr1	15615157	15618186	chr1	15627647	15630868	12586	chr1_15615157_chr1_15627647	Common	-0.24108
chr1	15615157	15618186	chr1	15703442	15706468	88284	chr1_15615157_chr1_15703442	Common	-0.464843
chr1	15615157	15618186	chr1	15758315	15761561	143267	chr1_15615157_chr1_15758315	Common	-1.52707
chr1	15846516	15849574	chr1	15833867	15837379	12422	chr1_15846516_chr1_15833867	Common	0.39301
chr1	15846516	15849574	chr1	15938843	15942167	92460	chr1_15846516_chr1_15938843	lost	-1.49144
chr1	15846516	15849574	chr1	15949088	15952093	102545	chr1_15846516_chr1_15949088	Common	-5.76968
chr1	15846516	15849574	chr1	15952094	15955104	105554	chr1_15846516_chr1_15952094	Common	-5.76968
chr1	15973879	15976900	chr1	15758315	15761561	215451	chr1_15973879_chr1_15758315	Common	-0.77481
chr1	15973879	15976900	chr1	15796198	15799211	177685	chr1_15973879_chr1_15796198	Common	-0.738997
chr1	15973879	15976900	chr1	15808515	15811797	165233	chr1_15973879_chr1_15808515	Common	2.42338
chr1	15973879	15976900	chr1	15833867	15837379	139766	chr1_15973879_chr1_15833867	Common	0.719279
chr1	15973879	15976900	chr1	15964668	15967673	9219	chr1_15973879_chr1_15964668	Common	0.283325
chr1	15973879	15976900	chr1	15983013	15986058	9146	chr1_15973879_chr1_15983013	Common	0.121835
chr1	15973879	15976900	chr1	16008185	16011267	34337	chr1_15973879_chr1_16008185	Common	-0.543678
chr1	15973879	15976900	chr1	16213600	16216651	239736	chr1_15973879_chr1_16213600	lost	-2.79267
chr1	16017755	16020980	chr1	15814823	15817934	202989	chr1_16017755_chr1_15814823	lost	-2.93872
chr1	16017755	16020980	chr1	16008185	16011267	9641	chr1_16017755_chr1_16008185	Common	-0.0940101
chr1	16017755	16020980	chr1	16011268	16014345	6561	chr1_16017755_chr1_16011268	lost	-0.151468
chr1	16017755	16020980	chr1	16024072	16027124	6231	chr1_16017755_chr1_16024072	lost	-0.0982322
chr1	16017755	16020980	chr1	16052722	16056086	35037	chr1_16017755_chr1_16052722	Common	-0.204836
chr1	16071514	16074541	chr1	15799212	15802401	272221	chr1_16071514_chr1_15799212	lost	-1.6051
chr1	16071514	16074541	chr1	16008185	16011267	63301	chr1_16071514_chr1_16008185	Common	-1.69984
chr1	16071514	16074541	chr1	16014346	16017754	56977	chr1_16071514_chr1_16014346	lost	-1.33329
chr1	16071514	16074541	chr1	16143588	16146836	72185	chr1_16071514_chr1_16143588	Common	0.155154
chr1	16071514	16074541	chr1	16146837	16150065	75424	chr1_16071514_chr1_16146837	Common	0.155154
chr1	16071514	16074541	chr1	16150066	16153357	78684	chr1_16071514_chr1_16150066	Common	-0.434367
chr1	16071514	16074541	chr1	16172154	16175277	100688	chr1_16071514_chr1_16172154	Common	-1.11599
chr1	16071514	16074541	chr1	16181530	16184689	110082	chr1_16071514_chr1_16181530	Common	-1.02822
chr1	16071514	16074541	chr1	16184690	16187850	113243	chr1_16071514_chr1_16184690	Common	-0.597024
chr1	16071514	16074541	chr1	16187851	16191210	116503	chr1_16071514_chr1_16187851	Common	-0.597024
chr1	16071514	16074541	chr1	16191211	16194355	119756	chr1_16071514_chr1_16191211	Common	-1.85662
chr1	16071514	16074541	chr1	16194356	16197630	122966	chr1_16071514_chr1_16194356	Common	-1.92858
chr1	16071514	16074541	chr1	16197631	16200733	126155	chr1_16071514_chr1_16197631	Common	-1.92858
chr1	16071514	16074541	chr1	16222668	16225938	151276	chr1_16071514_chr1_16222668	Common	-0.557212
chr1	16071514	16074541	chr1	16225939	16229037	154461	chr1_16071514_chr1_16225939	Common	-1.83913
chr1	16071514	16074541	chr1	16241427	16244532	169952	chr1_16071514_chr1_16241427	Common	-2.62905
chr1	16071514	16074541	chr1	16251147	16254341	179717	chr1_16071514_chr1_16251147	lost	-2.25649
chr1	16071514	16074541	chr1	16254342	16257705	182996	chr1_16071514_chr1_16254342	lost	-2.44274
chr1	16074542	16077589	chr1	16187851	16191210	113465	chr1_16074542_chr1_16187851	Common	1.3043
chr1	16074542	16077589	chr1	16191211	16194355	116718	chr1_16074542_chr1_16191211	Common	-2.61581
chr1	16074542	16077589	chr1	16194356	16197630	119928	chr1_16074542_chr1_16194356	lost	0
chr1	16153358	16156596	chr1	16143588	16146836	9765	chr1_16153358_chr1_16143588	Common	-0.195646
chr1	16153358	16156596	chr1	16159608	16162691	6172	chr1_16153358_chr1_16159608	Common	-0.412604
chr1	16153358	16156596	chr1	16162692	16166049	9393	chr1_16153358_chr1_16162692	Common	-0.412604
chr1	16153358	16156596	chr1	16172154	16175277	18738	chr1_16153358_chr1_16172154	Common	-0.839377
chr1	16153358	16156596	chr1	16178441	16181529	25008	chr1_16153358_chr1_16178441	lost	0
chr1	16210581	16213599	chr1	16062149	16065185	148423	chr1_16210581_chr1_16062149	Common	-0.341406
chr1	16210581	16213599	chr1	16093679	16096688	116907	chr1_16210581_chr1_16093679	lost	-0.270818
chr1	16210581	16213599	chr1	16118856	16122061	91632	chr1_16210581_chr1_16118856	lost	-1.52981
chr1	16210581	16213599	chr1	16216652	16219656	6064	chr1_16210581_chr1_16216652	lost	-0.00837484
chr1	16210581	16213599	chr1	16361362	16364379	150780	chr1_16210581_chr1_16361362	lost	0.31082
chr1	16351889	16354960	chr1	16187851	16191210	163894	chr1_16351889_chr1_16187851	lost	0.461038
chr1	16351889	16354960	chr1	16207424	16210580	144422	chr1_16351889_chr1_16207424	lost	-3.10849
chr1	16351889	16354960	chr1	16216652	16219656	135270	chr1_16351889_chr1_16216652	Common	-0.317486
chr1	16351889	16354960	chr1	16244533	16247761	107277	chr1_16351889_chr1_16244533	Common	-0.0312501
chr1	16351889	16354960	chr1	16257706	16260762	94190	chr1_16351889_chr1_16257706	Common	-1.43669
chr1	16351889	16354960	chr1	16260763	16263914	91086	chr1_16351889_chr1_16260763	lost	-1.39667
chr1	16436912	16439947	chr1	16427553	16430765	9270	chr1_16436912_chr1_16427553	lost	-0.569574
chr1	16436912	16439947	chr1	16430766	16433814	6139	chr1_16436912_chr1_16430766	Common	0.0554209
chr1	16439948	16443126	chr1	16244533	16247761	195390	chr1_16439948_chr1_16244533	Common	-1.19548
chr1	16439948	16443126	chr1	16251147	16254341	188793	chr1_16439948_chr1_16251147	Common	-0.622938
chr1	16439948	16443126	chr1	16254342	16257705	185514	chr1_16439948_chr1_16254342	Common	-0.889068
chr1	16439948	16443126	chr1	16367483	16370857	72367	chr1_16439948_chr1_16367483	Common	0.551934
chr1	16439948	16443126	chr1	16389812	16392843	50210	chr1_16439948_chr1_16389812	Common	0.23898
chr1	16439948	16443126	chr1	16405572	16408647	34428	chr1_16439948_chr1_16405572	Common	0.606863
chr1	16439948	16443126	chr1	16424483	16427552	15520	chr1_16439948_chr1_16424483	lost	-0.156933
chr1	16439948	16443126	chr1	16427553	16430765	12378	chr1_16439948_chr1_16427553	Common	-0.156933
chr1	16439948	16443126	chr1	16430766	16433814	9247	chr1_16439948_chr1_16430766	Common	0.803905
chr1	16512161	16515223	chr1	16602862	16606121	90799	chr1_16512161_chr1_16602862	lost	-1.04904
chr1	16512161	16515223	chr1	16615379	16618663	103329	chr1_16512161_chr1_16615379	Common	-2.99636
chr1	16512161	16515223	chr1	16618664	16621850	106565	chr1_16512161_chr1_16618664	Common	-2.93545
chr1	16512161	16515223	chr1	16621851	16624892	109679	chr1_16512161_chr1_16621851	lost	-2.93545
chr1	16512161	16515223	chr1	16634033	16637175	121912	chr1_16512161_chr1_16634033	Common	0.0451029
chr1	16512161	16515223	chr1	16719862	16723018	207748	chr1_16512161_chr1_16719862	Common	-0.393135
chr1	16533646	16536835	chr1	16615379	16618663	81781	chr1_16533646_chr1_16615379	Common	-2.45345
chr1	16533646	16536835	chr1	16726028	16729263	192405	chr1_16533646_chr1_16726028	Common	-4.26701
chr1	16533646	16536835	chr1	234777779	234780792	218244045	chr1_16533646_chr1_234777779	Common	131.583
chr1	16533646	16536835	chr1	234780793	234783917	218247115	chr1_16533646_chr1_234780793	Common	-163.178
chr1	16612229	16615378	chr1	16564826	16567972	47404	chr1_16612229_chr1_16564826	Common	1.15216
chr1	16612229	16615378	chr1	16643834	16646893	31560	chr1_16612229_chr1_16643834	Common	-0.0532784
chr1	16870952	16874285	chr1	16564826	16567972	306219	chr1_16870952_chr1_16564826	Common	-4.54824
chr1	16870952	16874285	chr1	16615379	16618663	255597	chr1_16870952_chr1_16615379	Common	-4.12826
chr1	16870952	16874285	chr1	16634033	16637175	237014	chr1_16870952_chr1_16634033	lost	0.133198
chr1	16870952	16874285	chr1	16723019	16726027	148095	chr1_16870952_chr1_16723019	Common	-2.89307
chr1	16870952	16874285	chr1	16726028	16729263	144973	chr1_16870952_chr1_16726028	Common	6.56527
chr1	16870952	16874285	chr1	234777779	234780792	217906667	chr1_16870952_chr1_234777779	Common	-221.292
chr1	16895854	16899084	chr1	16564826	16567972	331070	chr1_16895854_chr1_16564826	lost	-3.61693
chr1	16895854	16899084	chr1	16615379	16618663	280448	chr1_16895854_chr1_16615379	Common	-2.9555
chr1	16895854	16899084	chr1	16643834	16646893	252106	chr1_16895854_chr1_16643834	lost	-0.834491
chr1	17010541	17013699	chr1	17026159	17029208	15563	chr1_17010541_chr1_17026159	Common	-0.386021
chr1	17010541	17013699	chr1	17029209	17032261	18615	chr1_17010541_chr1_17029209	Common	-0.627765
chr1	17010541	17013699	chr1	17032262	17035435	21728	chr1_17010541_chr1_17032262	Common	-0.627765
chr1	17050991	17054271	chr1	16615379	16618663	435610	chr1_17050991_chr1_16615379	lost	-2.2104
chr1	17050991	17054271	chr1	16921219	16924223	129910	chr1_17050991_chr1_16921219	Common	-1.52937
chr1	17050991	17054271	chr1	16953770	16956825	97334	chr1_17050991_chr1_16953770	Common	-2.34854
chr1	17050991	17054271	chr1	16960043	16963093	91063	chr1_17050991_chr1_16960043	Common	-0.225769
chr1	17050991	17054271	chr1	17029209	17032261	21896	chr1_17050991_chr1_17029209	Common	-0.322334
chr1	17050991	17054271	chr1	17123251	17126312	72150	chr1_17050991_chr1_17123251	Common	-2.37402
chr1	17050991	17054271	chr1	17126313	17129457	75254	chr1_17050991_chr1_17126313	Common	-0.640536
chr1	17050991	17054271	chr1	17232043	17235067	180924	chr1_17050991_chr1_17232043	Common	-1.07188
chr1	17050991	17054271	chr1	17238074	17241226	187019	chr1_17050991_chr1_17238074	Common	-1.46499
chr1	17050991	17054271	chr1	17241227	17244339	190152	chr1_17050991_chr1_17241227	Common	0.228224
chr1	17050991	17054271	chr1	17291718	17294827	240641	chr1_17050991_chr1_17291718	Common	1.10071
chr1	17050991	17054271	chr1	17333513	17336514	282382	chr1_17050991_chr1_17333513	Common	-5.44463
chr1	17050991	17054271	chr1	17336515	17339660	285456	chr1_17050991_chr1_17336515	Common	-5.44463
chr1	17050991	17054271	chr1	17339661	17342750	288574	chr1_17050991_chr1_17339661	lost	-1.77438
chr1	17050991	17054271	chr1	17358556	17361721	307507	chr1_17050991_chr1_17358556	lost	-0.270678
chr1	17116660	17119797	chr1	17057275	17060336	59423	chr1_17116660_chr1_17057275	lost	-1.13411
chr1	17116660	17119797	chr1	17060337	17063352	56384	chr1_17116660_chr1_17060337	lost	-1.53742
chr1	17116660	17119797	chr1	17123251	17126312	6553	chr1_17116660_chr1_17123251	Common	-0.040945
chr1	17116660	17119797	chr1	17212832	17215937	96156	chr1_17116660_chr1_17212832	Common	-1.41958
chr1	17116660	17119797	chr1	17222503	17225782	105914	chr1_17116660_chr1_17222503	Common	-1.0942
chr1	17116660	17119797	chr1	17229004	17232042	112295	chr1_17116660_chr1_17229004	Common	-0.428145
chr1	17116660	17119797	chr1	17232043	17235067	115327	chr1_17116660_chr1_17232043	Common	-0.428145
chr1	17116660	17119797	chr1	17235068	17238073	118342	chr1_17116660_chr1_17235068	Common	-0.890106
chr1	17116660	17119797	chr1	17238074	17241226	121422	chr1_17116660_chr1_17238074	Common	-0.890106
chr1	17116660	17119797	chr1	17244340	17247532	127708	chr1_17116660_chr1_17244340	Common	-3.4921
chr1	17116660	17119797	chr1	17250634	17253637	133907	chr1_17116660_chr1_17250634	Common	-2.54912
chr1	17116660	17119797	chr1	17269644	17273006	153097	chr1_17116660_chr1_17269644	lost	-1.91154
chr1	17116660	17119797	chr1	17273007	17276110	156330	chr1_17116660_chr1_17273007	lost	-1.91154
chr1	17116660	17119797	chr1	17333513	17336514	216785	chr1_17116660_chr1_17333513	Common	-0.0139425
chr1	17116660	17119797	chr1	17339661	17342750	222977	chr1_17116660_chr1_17339661	Common	-0.10957
chr1	17116660	17119797	chr1	17349043	17352385	232486	chr1_17116660_chr1_17349043	Common	-0.927019
chr1	17119798	17123250	chr1	17063353	17066399	56648	chr1_17119798_chr1_17063353	lost	-0.111958
chr1	17119798	17123250	chr1	17232043	17235067	112031	chr1_17119798_chr1_17232043	Common	0.194414
chr1	17119798	17123250	chr1	17235068	17238073	115046	chr1_17119798_chr1_17235068	Common	-3.4644
chr1	17119798	17123250	chr1	17238074	17241226	118126	chr1_17119798_chr1_17238074	Common	-3.4644
chr1	17119798	17123250	chr1	17244340	17247532	124412	chr1_17119798_chr1_17244340	Common	-5.50533
chr1	17119798	17123250	chr1	17253638	17256808	133699	chr1_17119798_chr1_17253638	lost	-2.85571
chr1	17119798	17123250	chr1	17256809	17259901	136831	chr1_17119798_chr1_17256809	lost	-2.85571
chr1	17203379	17206432	chr1	17126313	17129457	77020	chr1_17203379_chr1_17126313	lost	0.0247812
chr1	17203379	17206432	chr1	17141687	17144712	61706	chr1_17203379_chr1_17141687	lost	-1.20817
chr1	17203379	17206432	chr1	17160571	17163670	42785	chr1_17203379_chr1_17160571	Common	0.457413
chr1	17203379	17206432	chr1	17163671	17166688	39726	chr1_17203379_chr1_17163671	lost	-0.727432
chr1	17203379	17206432	chr1	17170181	17173244	33193	chr1_17203379_chr1_17170181	Common	-0.57838
chr1	17203379	17206432	chr1	17183581	17186652	19789	chr1_17203379_chr1_17183581	lost	0.0203275
chr1	17203379	17206432	chr1	17196690	17200176	6472	chr1_17203379_chr1_17196690	Common	-0.158133
chr1	17203379	17206432	chr1	17209575	17212831	6298	chr1_17203379_chr1_17209575	lost	0.355096
chr1	17203379	17206432	chr1	17212832	17215937	9479	chr1_17203379_chr1_17212832	Common	0.355096
chr1	17247533	17250633	chr1	17082092	17085270	165402	chr1_17247533_chr1_17082092	Common	-1.23151
chr1	17247533	17250633	chr1	17094766	17098139	152631	chr1_17247533_chr1_17094766	Common	0.33357
chr1	17247533	17250633	chr1	17101175	17104240	146376	chr1_17247533_chr1_17101175	Common	-1.81786
chr1	17247533	17250633	chr1	17104241	17107258	143334	chr1_17247533_chr1_17104241	Common	-0.428361
chr1	17247533	17250633	chr1	17110367	17113563	137118	chr1_17247533_chr1_17110367	Common	1.59053
chr1	17247533	17250633	chr1	17113564	17116659	133972	chr1_17247533_chr1_17113564	Common	-3.58231
chr1	17247533	17250633	chr1	17123251	17126312	124302	chr1_17247533_chr1_17123251	Common	-2.84967
chr1	17247533	17250633	chr1	17126313	17129457	121198	chr1_17247533_chr1_17126313	Common	1.12687
chr1	17247533	17250633	chr1	17129458	17132459	118125	chr1_17247533_chr1_17129458	Common	-0.127266
chr1	17247533	17250633	chr1	17138485	17141686	108998	chr1_17247533_chr1_17138485	lost	-0.654876
chr1	17247533	17250633	chr1	17157174	17160570	90211	chr1_17247533_chr1_17157174	lost	-1.24988
chr1	17247533	17250633	chr1	17166689	17170180	80649	chr1_17247533_chr1_17166689	Common	-0.962347
chr1	17247533	17250633	chr1	17238074	17241226	9433	chr1_17247533_chr1_17238074	Common	0.0391906
chr1	17247533	17250633	chr1	17241227	17244339	6300	chr1_17247533_chr1_17241227	lost	-0.234733
chr1	17247533	17250633	chr1	17263019	17266189	15521	chr1_17247533_chr1_17263019	lost	-0.192955
chr1	17247533	17250633	chr1	17269644	17273006	22242	chr1_17247533_chr1_17269644	Common	-0.122966
chr1	17247533	17250633	chr1	17279330	17282494	31829	chr1_17247533_chr1_17279330	lost	-0.993904
chr1	17247533	17250633	chr1	17323567	17327013	76207	chr1_17247533_chr1_17323567	Common	-1.75706
chr1	17247533	17250633	chr1	17330217	17333512	82781	chr1_17247533_chr1_17330217	lost	-3.0777
chr1	17247533	17250633	chr1	17333513	17336514	85930	chr1_17247533_chr1_17333513	lost	-1.57327
chr1	17247533	17250633	chr1	17349043	17352385	101631	chr1_17247533_chr1_17349043	lost	-1.52255
chr1	17307483	17310614	chr1	17082092	17085270	225367	chr1_17307483_chr1_17082092	lost	-6.42214
chr1	17307483	17310614	chr1	17291718	17294827	15776	chr1_17307483_chr1_17291718	lost	-0.0433816
chr1	17307483	17310614	chr1	17323567	17327013	16242	chr1_17307483_chr1_17323567	lost	-1.11946
chr1	17307483	17310614	chr1	17327014	17330216	19567	chr1_17307483_chr1_17327014	lost	-1.11946
chr1	17307483	17310614	chr1	17333513	17336514	25965	chr1_17307483_chr1_17333513	lost	-1.01239
chr1	17371487	17374536	chr1	17101175	17104240	270304	chr1_17371487_chr1_17101175	lost	-2.28211
chr1	17371487	17374536	chr1	17123251	17126312	248230	chr1_17371487_chr1_17123251	Common	-2.93126
chr1	17371487	17374536	chr1	17273007	17276110	98453	chr1_17371487_chr1_17273007	lost	-0.410058
chr1	17371487	17374536	chr1	17288613	17291717	82846	chr1_17371487_chr1_17288613	lost	-2.15883
chr1	17371487	17374536	chr1	17352386	17355459	19089	chr1_17371487_chr1_17352386	lost	-0.144036
chr1	17371487	17374536	chr1	17364954	17368028	6520	chr1_17371487_chr1_17364954	Common	-0.0760587
chr1	17371487	17374536	chr1	17380599	17383623	9100	chr1_17371487_chr1_17380599	Common	-0.246182
chr1	17439265	17442298	chr1	17126313	17129457	312896	chr1_17439265_chr1_17126313	lost	-5.50376
chr1	17439265	17442298	chr1	17623323	17626388	184074	chr1_17439265_chr1_17623323	lost	-0.937254
chr1	17538178	17541364	chr1	17525570	17528723	12625	chr1_17538178_chr1_17525570	Common	-0.272698
chr1	18628587	18631674	chr1	18802479	18805759	173989	chr1_18628587_chr1_18802479	lost	-2.89581
chr1	18628587	18631674	chr1	18811895	18814960	183297	chr1_18628587_chr1_18811895	lost	-1.4064
chr1	18858308	18861309	chr1	18597085	18600186	261173	chr1_18858308_chr1_18597085	lost	-4.719
chr1	18882950	18886152	chr1	18600187	18603352	282782	chr1_18882950_chr1_18600187	Common	3.42174
chr1	18882950	18886152	chr1	19065918	19069198	183007	chr1_18882950_chr1_19065918	Common	-1.23816
chr1	18882950	18886152	chr1	19075838	19078937	192836	chr1_18882950_chr1_19075838	lost	-0.140522
chr1	18882950	18886152	chr1	19088335	19091347	205290	chr1_18882950_chr1_19088335	lost	0.454089
chr1	18882950	18886152	chr1	19094510	19097615	211511	chr1_18882950_chr1_19094510	Common	-3.43603
chr1	18882950	18886152	chr1	19104501	19107512	221455	chr1_18882950_chr1_19104501	Common	-4.5403
chr1	18901901	18905036	chr1	18948809	18951891	46882	chr1_18901901_chr1_18948809	Common	-0.0925152
chr1	18901901	18905036	chr1	19037227	19040493	135392	chr1_18901901_chr1_19037227	lost	-3.08331
chr1	18901901	18905036	chr1	19043613	19047071	141874	chr1_18901901_chr1_19043613	Common	-1.16553
chr1	18901901	18905036	chr1	19047072	19050130	145133	chr1_18901901_chr1_19047072	Common	-1.16553
chr1	18901901	18905036	chr1	19050131	19053146	148170	chr1_18901901_chr1_19050131	Common	-0.211773
chr1	18901901	18905036	chr1	19053147	19056150	151180	chr1_18901901_chr1_19053147	Common	-0.211773
chr1	18901901	18905036	chr1	19056151	19059470	154342	chr1_18901901_chr1_19056151	lost	-1.91378
chr1	18901901	18905036	chr1	19065918	19069198	164090	chr1_18901901_chr1_19065918	Common	0.243194
chr1	18901901	18905036	chr1	19075838	19078937	173919	chr1_18901901_chr1_19075838	Common	-3.77333
chr1	18901901	18905036	chr1	19081987	19085297	180174	chr1_18901901_chr1_19081987	Common	-1.17152
chr1	18901901	18905036	chr1	19088335	19091347	186373	chr1_18901901_chr1_19088335	Common	-2.24577
chr1	18901901	18905036	chr1	19091348	19094509	189460	chr1_18901901_chr1_19091348	Common	-0.972177
chr1	18901901	18905036	chr1	19094510	19097615	192594	chr1_18901901_chr1_19094510	Common	-0.5574
chr1	18901901	18905036	chr1	19104501	19107512	202538	chr1_18901901_chr1_19104501	Common	-5.79225
chr1	18901901	18905036	chr1	19110518	19113776	208679	chr1_18901901_chr1_19110518	Common	-1.45689
chr1	18901901	18905036	chr1	19117303	19120718	215542	chr1_18901901_chr1_19117303	Common	-1.65411
chr1	18954927	18958231	chr1	18911133	18914245	43890	chr1_18954927_chr1_18911133	lost	-0.162442
chr1	18954927	18958231	chr1	18945434	18948808	9458	chr1_18954927_chr1_18945434	Common	0.33098
chr1	18954927	18958231	chr1	19053147	19056150	98069	chr1_18954927_chr1_19053147	lost	-0.202218
chr1	19209514	19213200	chr1	19117303	19120718	92347	chr1_19209514_chr1_19117303	Common	0.767322
chr1	19209514	19213200	chr1	19127449	19130466	82400	chr1_19209514_chr1_19127449	lost	-2.25963
chr1	19209514	19213200	chr1	19133643	19136903	76084	chr1_19209514_chr1_19133643	Common	0.49821
chr1	19209514	19213200	chr1	19203032	19206388	6647	chr1_19209514_chr1_19203032	lost	0.221492
chr1	19250975	19254013	chr1	19648187	19651205	397202	chr1_19250975_chr1_19648187	Common	-2.20859
chr1	19483182	19486219	chr1	19385087	19388158	98078	chr1_19483182_chr1_19385087	Common	-1.23497
chr1	19483182	19486219	chr1	19388159	19391301	94970	chr1_19483182_chr1_19388159	Common	-1.23497
chr1	19483182	19486219	chr1	19394497	19397538	88683	chr1_19483182_chr1_19394497	lost	-1.41407
chr1	19483182	19486219	chr1	19400583	19403584	82617	chr1_19483182_chr1_19400583	Common	-0.477285
chr1	19483182	19486219	chr1	19406618	19409874	76454	chr1_19483182_chr1_19406618	lost	-1.17549
chr1	19483182	19486219	chr1	19432353	19435448	50800	chr1_19483182_chr1_19432353	lost	-0.614035
chr1	19483182	19486219	chr1	19454731	19457796	28437	chr1_19483182_chr1_19454731	Common	-0.331438
chr1	19483182	19486219	chr1	19473453	19476455	9746	chr1_19483182_chr1_19473453	lost	-0.424111
chr1	19483182	19486219	chr1	19628906	19631913	145709	chr1_19483182_chr1_19628906	lost	0.527815
chr1	19593708	19596912	chr1	19341278	19344395	252474	chr1_19593708_chr1_19341278	Common	-1.85659
chr1	19593708	19596912	chr1	19385087	19388158	208688	chr1_19593708_chr1_19385087	Common	-1.7335
chr1	19593708	19596912	chr1	19388159	19391301	205580	chr1_19593708_chr1_19388159	Common	-1.7335
chr1	19593708	19596912	chr1	19400583	19403584	193227	chr1_19593708_chr1_19400583	Common	-0.489563
chr1	19593708	19596912	chr1	19432353	19435448	161410	chr1_19593708_chr1_19432353	Common	-1.25797
chr1	19593708	19596912	chr1	19435449	19438649	158261	chr1_19593708_chr1_19435449	Common	0.0186565
chr1	19593708	19596912	chr1	19457797	19460947	135938	chr1_19593708_chr1_19457797	lost	-0.919227
chr1	19593708	19596912	chr1	19615982	19619092	22227	chr1_19593708_chr1_19615982	Common	-0.0371689
chr1	19593708	19596912	chr1	19628906	19631913	35099	chr1_19593708_chr1_19628906	lost	-1.38384
chr1	19596913	19600352	chr1	19369253	19372628	227692	chr1_19596913_chr1_19369253	lost	-4.03683
chr1	19596913	19600352	chr1	19375762	19378991	221256	chr1_19596913_chr1_19375762	Common	-1.24121
chr1	19596913	19600352	chr1	19385087	19388158	212010	chr1_19596913_chr1_19385087	lost	-1.7335
chr1	19596913	19600352	chr1	19438650	19441783	158416	chr1_19596913_chr1_19438650	Common	-0.124482
chr1	19596913	19600352	chr1	19451694	19454730	145420	chr1_19596913_chr1_19451694	lost	-1.15186
chr1	19596913	19600352	chr1	19454731	19457796	142369	chr1_19596913_chr1_19454731	Common	-0.919227
chr1	19596913	19600352	chr1	19463956	19466998	133155	chr1_19596913_chr1_19463956	lost	-0.32509
chr1	19596913	19600352	chr1	19486220	19489305	110870	chr1_19596913_chr1_19486220	Common	-0.173904
chr1	19814726	19817912	chr1	19761358	19764561	53360	chr1_19814726_chr1_19761358	lost	-2.88791
chr1	19814726	19817912	chr1	19764562	19767593	50242	chr1_19814726_chr1_19764562	lost	-2.89577
chr1	19881991	19885111	chr1	19758311	19761357	123717	chr1_19881991_chr1_19758311	lost	-3.79956
chr1	19881991	19885111	chr1	19761358	19764561	120592	chr1_19881991_chr1_19761358	lost	-8.39309
chr1	19881991	19885111	chr1	19764562	19767593	117474	chr1_19881991_chr1_19764562	Common	-0.181331
chr1	19922503	19925548	chr1	20142746	20145775	220235	chr1_19922503_chr1_20142746	lost	-4.43967
chr1	19979590	19982641	chr1	19909979	19913101	69575	chr1_19979590_chr1_19909979	lost	-0.888203
chr1	19979590	19982641	chr1	20209303	20212323	229698	chr1_19979590_chr1_20209303	Common	-3.49653
chr1	20506034	20509225	chr1	20224727	20228019	281256	chr1_20506034_chr1_20224727	lost	-2.8972
chr1	20506034	20509225	chr1	20361421	20364718	144560	chr1_20506034_chr1_20361421	lost	-1.65755
chr1	20631466	20634585	chr1	20493815	20496934	137651	chr1_20631466_chr1_20493815	Common	-0.648605
chr1	20631466	20634585	chr1	20509226	20512597	122114	chr1_20631466_chr1_20509226	Common	-1.58182
chr1	20631466	20634585	chr1	20515667	20518679	115852	chr1_20631466_chr1_20515667	lost	-1.1889
chr1	20631466	20634585	chr1	20518680	20521706	112832	chr1_20631466_chr1_20518680	Common	-1.0004
chr1	20631466	20634585	chr1	20521707	20524781	109781	chr1_20631466_chr1_20521707	Common	-1.0004
chr1	20631466	20634585	chr1	20524782	20527955	106657	chr1_20631466_chr1_20524782	Common	-1.19228
chr1	20631466	20634585	chr1	20527956	20530990	103552	chr1_20631466_chr1_20527956	Common	-1.19228
chr1	20631466	20634585	chr1	20530991	20534074	100493	chr1_20631466_chr1_20530991	lost	-3.42623
chr1	20631466	20634585	chr1	20540623	20543708	90860	chr1_20631466_chr1_20540623	lost	-1.10541
chr1	20631466	20634585	chr1	20543709	20546740	87801	chr1_20631466_chr1_20543709	Common	-2.52722
chr1	20631466	20634585	chr1	20546741	20550125	84592	chr1_20631466_chr1_20546741	Common	-2.52722
chr1	20631466	20634585	chr1	20553264	20556484	78151	chr1_20631466_chr1_20553264	lost	-0.597362
chr1	20631466	20634585	chr1	20562576	20565650	68912	chr1_20631466_chr1_20562576	Common	-1.28485
chr1	20631466	20634585	chr1	20568707	20571756	62794	chr1_20631466_chr1_20568707	lost	-1.71697
chr1	20631466	20634585	chr1	20571757	20574879	59707	chr1_20631466_chr1_20571757	Common	-1.71697
chr1	20631466	20634585	chr1	20581110	20584158	50391	chr1_20631466_chr1_20581110	Common	-0.276484
chr1	20631466	20634585	chr1	20584159	20587347	47272	chr1_20631466_chr1_20584159	Common	-1.2277
chr1	20660469	20663684	chr1	20515667	20518679	144903	chr1_20660469_chr1_20515667	lost	-0.692356
chr1	20660469	20663684	chr1	20521707	20524781	138832	chr1_20660469_chr1_20521707	Common	-0.419744
chr1	20660469	20663684	chr1	20524782	20527955	135708	chr1_20660469_chr1_20524782	Common	-0.835369
chr1	20729812	20733116	chr1	20779126	20782213	49205	chr1_20729812_chr1_20779126	Common	-0.477814
chr1	20839004	20842064	chr1	20863682	20867281	24947	chr1_20839004_chr1_20863682	lost	-0.995615
chr1	20839004	20842064	chr1	20867282	20870509	28361	chr1_20839004_chr1_20867282	lost	-0.995615
chr1	21176189	21179201	chr1	20782214	20785494	393841	chr1_21176189_chr1_20782214	lost	-0.474617
chr1	21176189	21179201	chr1	20863682	20867281	312214	chr1_21176189_chr1_20863682	lost	-3.77085
chr1	21176189	21179201	chr1	20867282	20870509	308800	chr1_21176189_chr1_20867282	lost	-3.77085
chr1	21176189	21179201	chr1	20931568	20934682	244570	chr1_21176189_chr1_20931568	lost	-2.6527
chr1	21176189	21179201	chr1	20938067	20941526	237899	chr1_21176189_chr1_20938067	lost	-2.29559
chr1	21176189	21179201	chr1	20957333	20960376	218841	chr1_21176189_chr1_20957333	lost	-2.36184
chr1	21176189	21179201	chr1	20966576	20969580	209617	chr1_21176189_chr1_20966576	lost	-2.13877
chr1	21176189	21179201	chr1	20981996	20985152	194121	chr1_21176189_chr1_20981996	Common	-1.08839
chr1	21176189	21179201	chr1	20994732	20997812	181423	chr1_21176189_chr1_20994732	lost	-2.91423
chr1	21176189	21179201	chr1	21098450	21101480	77730	chr1_21176189_chr1_21098450	Common	-0.30717
chr1	21506674	21510302	chr1	21588696	21591824	81772	chr1_21506674_chr1_21588696	Common	-1.15319
chr1	21506674	21510302	chr1	21639719	21642723	132733	chr1_21506674_chr1_21639719	lost	-4.85099
chr1	21506674	21510302	chr1	21655888	21659002	148957	chr1_21506674_chr1_21655888	lost	-0.967632
chr1	21782005	21785264	chr1	21919337	21922519	137294	chr1_21782005_chr1_21919337	lost	-0.808798
chr1	21782005	21785264	chr1	21961267	21964447	179223	chr1_21782005_chr1_21961267	lost	-0.431529
chr1	21782005	21785264	chr1	22024267	22027412	242205	chr1_21782005_chr1_22024267	Common	0.626642
chr1	22142917	22145944	chr1	22413638	22416860	270819	chr1_22142917_chr1_22413638	lost	-2.83252
chr1	22426161	22429370	chr1	22629128	22632247	202922	chr1_22426161_chr1_22629128	Common	1.35241
chr1	22426161	22429370	chr1	22638398	22641708	212288	chr1_22426161_chr1_22638398	Common	-10.5666
chr1	22426161	22429370	chr1	22647983	22651033	221743	chr1_22426161_chr1_22647983	lost	-3.81644
chr1	22426161	22429370	chr1	22670058	22673374	243951	chr1_22426161_chr1_22670058	lost	-0.996669
chr1	22635380	22638397	chr1	22419891	22422945	215470	chr1_22635380_chr1_22419891	Common	-4.35678
chr1	22635380	22638397	chr1	22422946	22426160	212335	chr1_22635380_chr1_22422946	Common	-4.35678
chr1	22641709	22644837	chr1	22413638	22416860	228024	chr1_22641709_chr1_22413638	Common	-3.08612
chr1	22641709	22644837	chr1	22416861	22419890	224898	chr1_22641709_chr1_22416861	Common	-3.08612
chr1	22641709	22644837	chr1	22419891	22422945	221855	chr1_22641709_chr1_22419891	Common	-5.8419
chr1	22641709	22644837	chr1	22422946	22426160	218720	chr1_22641709_chr1_22422946	lost	-5.8419
chr1	22651034	22654114	chr1	22413638	22416860	237325	chr1_22651034_chr1_22413638	lost	-1.88299
chr1	22651034	22654114	chr1	22419891	22422945	231156	chr1_22651034_chr1_22419891	Common	-1.9285
chr1	22651034	22654114	chr1	22422946	22426160	228021	chr1_22651034_chr1_22422946	lost	-1.9285
chr1	22651034	22654114	chr1	22891628	22894732	240606	chr1_22651034_chr1_22891628	lost	-4.68235
chr1	22707967	22712154	chr1	22869854	22872854	161294	chr1_22707967_chr1_22869854	lost	-3.67536
chr1	22963946	22967009	chr1	22670058	22673374	293761	chr1_22963946_chr1_22670058	lost	-0.787684
chr1	23017769	23021437	chr1	23037724	23040812	19665	chr1_23017769_chr1_23037724	Common	0.559919
chr1	23043952	23048709	chr1	23034413	23037723	10262	chr1_23043952_chr1_23034413	Common	-0.217454
chr1	23043952	23048709	chr1	23037724	23040812	7062	chr1_23043952_chr1_23037724	Common	-0.217454
chr1	23054864	23057998	chr1	23083038	23086480	28328	chr1_23054864_chr1_23083038	lost	-0.566948
chr1	23161977	23165152	chr1	23027932	23031009	134094	chr1_23161977_chr1_23027932	Common	-0.988796
chr1	23161977	23165152	chr1	23083038	23086480	78805	chr1_23161977_chr1_23083038	Common	-1.61371
chr1	23161977	23165152	chr1	23092709	23095943	69238	chr1_23161977_chr1_23092709	lost	0.0871485
chr1	23161977	23165152	chr1	23095944	23098984	66100	chr1_23161977_chr1_23095944	Common	-1.53533
chr1	23161977	23165152	chr1	23098985	23102358	62893	chr1_23161977_chr1_23098985	Common	-1.96058
chr1	23161977	23165152	chr1	23102359	23105807	59481	chr1_23161977_chr1_23102359	Common	-1.96058
chr1	23161977	23165152	chr1	23105808	23109170	56075	chr1_23161977_chr1_23105808	Common	-2.18069
chr1	23161977	23165152	chr1	23112280	23115333	49758	chr1_23161977_chr1_23112280	Common	-0.980584
chr1	23161977	23165152	chr1	23121494	23124505	40565	chr1_23161977_chr1_23121494	Common	-0.682629
chr1	23161977	23165152	chr1	23124506	23127548	37537	chr1_23161977_chr1_23124506	Common	-0.0125139
chr1	23161977	23165152	chr1	23130709	23133713	31353	chr1_23161977_chr1_23130709	lost	-0.916662
chr1	23161977	23165152	chr1	23133714	23136868	28273	chr1_23161977_chr1_23133714	Common	-0.642247
chr1	23161977	23165152	chr1	23140123	23143244	21881	chr1_23161977_chr1_23140123	lost	-0.575718
chr1	23161977	23165152	chr1	23168270	23171336	6239	chr1_23161977_chr1_23168270	lost	0.0270937
chr1	23161977	23165152	chr1	27819052	27822167	4657045	chr1_23161977_chr1_27819052	Common	-33.5078
chr1	23177612	23180634	chr1	22973348	22976628	204135	chr1_23177612_chr1_22973348	Common	0.859957
chr1	23177612	23180634	chr1	22976629	22979816	200901	chr1_23177612_chr1_22976629	Common	-1.48544
chr1	23177612	23180634	chr1	23034413	23037723	143055	chr1_23177612_chr1_23034413	Common	-0.203933
chr1	23177612	23180634	chr1	23037724	23040812	139855	chr1_23177612_chr1_23037724	Common	-0.203933
chr1	23177612	23180634	chr1	23083038	23086480	94364	chr1_23177612_chr1_23083038	Common	-0.601837
chr1	23177612	23180634	chr1	23086481	23089696	91035	chr1_23177612_chr1_23086481	Common	-1.46602
chr1	23177612	23180634	chr1	23089697	23092708	87921	chr1_23177612_chr1_23089697	Common	-2.86068
chr1	23177612	23180634	chr1	23092709	23095943	84797	chr1_23177612_chr1_23092709	Common	-2.86068
chr1	23177612	23180634	chr1	23095944	23098984	81659	chr1_23177612_chr1_23095944	Common	-4.12067
chr1	23177612	23180634	chr1	23098985	23102358	78452	chr1_23177612_chr1_23098985	Common	-1.38648
chr1	23177612	23180634	chr1	23102359	23105807	75040	chr1_23177612_chr1_23102359	Common	-1.38648
chr1	23177612	23180634	chr1	23105808	23109170	71634	chr1_23177612_chr1_23105808	Common	-1.11706
chr1	23177612	23180634	chr1	23112280	23115333	65317	chr1_23177612_chr1_23112280	Common	-1.29998
chr1	23177612	23180634	chr1	23118349	23121493	59202	chr1_23177612_chr1_23118349	Common	0.108567
chr1	23177612	23180634	chr1	23121494	23124505	56124	chr1_23177612_chr1_23121494	Common	1.3729
chr1	23177612	23180634	chr1	23124506	23127548	53096	chr1_23177612_chr1_23124506	Common	-0.66616
chr1	23177612	23180634	chr1	23146254	23149387	31303	chr1_23177612_chr1_23146254	lost	-0.673862
chr1	23177612	23180634	chr1	23168270	23171336	9320	chr1_23177612_chr1_23168270	Common	-0.331596
chr1	23192974	23196078	chr1	23064454	23067473	128563	chr1_23192974_chr1_23064454	lost	-2.48002
chr1	23192974	23196078	chr1	23092709	23095943	100200	chr1_23192974_chr1_23092709	Common	-6.50733
chr1	23192974	23196078	chr1	23095944	23098984	97062	chr1_23192974_chr1_23095944	Common	-2.73643
chr1	23192974	23196078	chr1	23098985	23102358	93855	chr1_23192974_chr1_23098985	Common	-1.22308
chr1	23192974	23196078	chr1	23102359	23105807	90443	chr1_23192974_chr1_23102359	lost	-1.22308
chr1	23192974	23196078	chr1	23109171	23112279	83801	chr1_23192974_chr1_23109171	Common	0.428284
chr1	23192974	23196078	chr1	23168270	23171336	24723	chr1_23192974_chr1_23168270	lost	0.486645
chr1	23368252	23371375	chr1	23340411	23343524	27846	chr1_23368252_chr1_23340411	Common	0.016706
chr1	23368252	23371375	chr1	23380682	23383776	12416	chr1_23368252_chr1_23380682	Common	-0.352182
chr1	23528520	23531563	chr1	23635369	23638419	106853	chr1_23528520_chr1_23635369	Common	-1.45094
chr1	23559791	23562802	chr1	23553569	23556702	6161	chr1_23559791_chr1_23553569	Common	-0.00344906
chr1	23559791	23562802	chr1	23591138	23594299	31422	chr1_23559791_chr1_23591138	lost	-0.680181
chr1	23559791	23562802	chr1	23606482	23609486	46688	chr1_23559791_chr1_23606482	lost	-1.00492
chr1	23559791	23562802	chr1	23619033	23622332	59386	chr1_23559791_chr1_23619033	Common	-0.2923
chr1	23559791	23562802	chr1	23638420	23641551	78689	chr1_23559791_chr1_23638420	Common	-0.921141
chr1	23559791	23562802	chr1	23650947	23654142	91248	chr1_23559791_chr1_23650947	Common	-0.702977
chr1	23578335	23581606	chr1	23565918	23569081	12471	chr1_23578335_chr1_23565918	lost	0.562642
chr1	23578335	23581606	chr1	23569082	23572243	9308	chr1_23578335_chr1_23569082	lost	-0.0417537
chr1	23578335	23581606	chr1	23584755	23588051	6433	chr1_23578335_chr1_23584755	Common	-0.134996
chr1	23578335	23581606	chr1	23591138	23594299	12748	chr1_23578335_chr1_23591138	Common	0.0173067
chr1	23578335	23581606	chr1	23594300	23597320	15840	chr1_23578335_chr1_23594300	lost	-0.274628
chr1	23578335	23581606	chr1	23597321	23600345	18863	chr1_23578335_chr1_23597321	Common	-0.274628
chr1	23578335	23581606	chr1	23619033	23622332	40712	chr1_23578335_chr1_23619033	Common	0
chr1	23578335	23581606	chr1	23635369	23638419	56924	chr1_23578335_chr1_23635369	Common	0
chr1	23691329	23694367	chr1	23487851	23490857	203494	chr1_23691329_chr1_23487851	Common	0.0510423
chr1	23691329	23694367	chr1	23506382	23509843	184736	chr1_23691329_chr1_23506382	lost	-1.54442
chr1	23691329	23694367	chr1	23531564	23534672	159730	chr1_23691329_chr1_23531564	Common	-0.579949
chr1	23691329	23694367	chr1	23537739	23540841	153558	chr1_23691329_chr1_23537739	Common	-0.282586
chr1	23691329	23694367	chr1	23543989	23547094	147307	chr1_23691329_chr1_23543989	Common	-0.878382
chr1	23691329	23694367	chr1	23547095	23550277	144162	chr1_23691329_chr1_23547095	Common	-0.878382
chr1	23691329	23694367	chr1	23550278	23553568	140925	chr1_23691329_chr1_23550278	Common	-0.813019
chr1	23691329	23694367	chr1	23584755	23588051	106445	chr1_23691329_chr1_23584755	Common	0.644038
chr1	23691329	23694367	chr1	23744137	23747725	53083	chr1_23691329_chr1_23744137	Common	-0.488244
chr1	23741073	23744136	chr1	23497187	23500192	243915	chr1_23741073_chr1_23497187	lost	-0.893966
chr1	23741073	23744136	chr1	23694368	23697389	46726	chr1_23741073_chr1_23694368	Common	-0.13179
chr1	23775918	23779329	chr1	23860376	23863399	84264	chr1_23775918_chr1_23860376	lost	-1.5314
chr1	23775918	23779329	chr1	23901215	23904235	125102	chr1_23775918_chr1_23901215	lost	-1.2931
chr1	23866752	23869807	chr1	23772775	23775917	93933	chr1_23866752_chr1_23772775	Common	-2.2779
chr1	23866752	23869807	chr1	23804174	23807367	62509	chr1_23866752_chr1_23804174	Common	-3.68593
chr1	23866752	23869807	chr1	23807368	23810465	59363	chr1_23866752_chr1_23807368	Common	-3.68593
chr1	23866752	23869807	chr1	23810466	23813505	56294	chr1_23866752_chr1_23810466	Common	-1.49336
chr1	23979769	23983008	chr1	24027083	24030263	47285	chr1_23979769_chr1_24027083	Common	-0.665667
chr1	23979769	23983008	chr1	24033306	24036335	53432	chr1_23979769_chr1_24033306	lost	-0.198491
chr1	23979769	23983008	chr1	24048875	24052195	69147	chr1_23979769_chr1_24048875	Common	-0.314068
chr1	24111715	24114884	chr1	24008004	24011102	103746	chr1_24111715_chr1_24008004	lost	-0.0795106
chr1	24111715	24114884	chr1	24096208	24099395	15498	chr1_24111715_chr1_24096208	lost	-0.230966
chr1	24185995	24189090	chr1	24388343	24391594	202426	chr1_24185995_chr1_24388343	Common	-1.00537
chr1	24185995	24189090	chr1	24391595	24394643	205577	chr1_24185995_chr1_24391595	Common	-2.23699
chr1	24319013	24322250	chr1	24256445	24259500	62659	chr1_24319013_chr1_24256445	Common	-0.821113
chr1	24319013	24322250	chr1	24262682	24265770	56405	chr1_24319013_chr1_24262682	lost	0
chr1	24319013	24322250	chr1	24284619	24287699	34472	chr1_24319013_chr1_24284619	lost	0.917421
chr1	24319013	24322250	chr1	24294237	24297379	24823	chr1_24319013_chr1_24294237	Common	0.300992
chr1	24319013	24322250	chr1	24306654	24309761	12424	chr1_24319013_chr1_24306654	Common	-0.988085
chr1	24319013	24322250	chr1	24309762	24312945	9278	chr1_24319013_chr1_24309762	Common	-0.00489666
chr1	24319013	24322250	chr1	24312946	24316004	6156	chr1_24319013_chr1_24312946	Common	-0.00489666
chr1	24319013	24322250	chr1	24328437	24331554	9364	chr1_24319013_chr1_24328437	Common	-0.126072
chr1	24319013	24322250	chr1	24379167	24382229	60067	chr1_24319013_chr1_24379167	lost	-1.50341
chr1	24413695	24416707	chr1	24127175	24130435	286396	chr1_24413695_chr1_24127175	lost	0.0941279
chr1	24413695	24416707	chr1	24204221	24207238	209472	chr1_24413695_chr1_24204221	Common	-0.0454238
chr1	24413695	24416707	chr1	24528763	24531920	115140	chr1_24413695_chr1_24528763	lost	-1.04744
chr1	24413695	24416707	chr1	24534988	24538429	121507	chr1_24413695_chr1_24534988	Common	-0.883385
chr1	24413695	24416707	chr1	24561109	24564151	147429	chr1_24413695_chr1_24561109	lost	-1.48405
chr1	24413695	24416707	chr1	24586331	24589480	172704	chr1_24413695_chr1_24586331	Common	-1.2075
chr1	24413695	24416707	chr1	24589481	24592694	175886	chr1_24413695_chr1_24589481	lost	-1.22
chr1	24413695	24416707	chr1	24640471	24644051	227060	chr1_24413695_chr1_24640471	lost	-1.21379
chr1	24416708	24419992	chr1	24512870	24515920	96045	chr1_24416708_chr1_24512870	lost	-1.35376
chr1	24416708	24419992	chr1	24522522	24525544	105683	chr1_24416708_chr1_24522522	lost	-0.660822
chr1	24499732	24503567	chr1	24410387	24413694	89609	chr1_24499732_chr1_24410387	Common	-1.38586
chr1	24744324	24747327	chr1	24691652	24694689	52655	chr1_24744324_chr1_24691652	lost	-1.06749
chr1	24744324	24747327	chr1	24694690	24697865	49548	chr1_24744324_chr1_24694690	lost	-2.28296
chr1	24744324	24747327	chr1	24765837	24768890	21538	chr1_24744324_chr1_24765837	lost	-0.152566
chr1	24744324	24747327	chr1	24768891	24771999	24620	chr1_24744324_chr1_24768891	Common	0.0737357
chr1	24744324	24747327	chr1	24804010	24807063	59711	chr1_24744324_chr1_24804010	Common	-0.0448037
chr1	24744324	24747327	chr1	24822575	24825983	78454	chr1_24744324_chr1_24822575	Common	-0.766693
chr1	24744324	24747327	chr1	24825984	24829031	81682	chr1_24744324_chr1_24825984	lost	-3.63711
chr1	24744324	24747327	chr1	24829032	24832300	84841	chr1_24744324_chr1_24829032	lost	0.490894
chr1	24775022	24778114	chr1	24768891	24771999	6123	chr1_24775022_chr1_24768891	Common	-0.223032
chr1	24775022	24778114	chr1	24781160	24784161	6092	chr1_24775022_chr1_24781160	Common	-0.286198
chr1	24775022	24778114	chr1	24807064	24810168	32048	chr1_24775022_chr1_24807064	Common	-0.267245
chr1	24775022	24778114	chr1	24822575	24825983	47711	chr1_24775022_chr1_24822575	Common	-0.739192
chr1	24775022	24778114	chr1	24825984	24829031	50939	chr1_24775022_chr1_24825984	lost	-0.290078
chr1	24918366	24922013	chr1	25084153	25087282	165528	chr1_24918366_chr1_25084153	lost	-4.91011
chr1	24918366	24922013	chr1	25091101	25094318	172520	chr1_24918366_chr1_25091101	Common	-1.64672
chr1	24918366	24922013	chr1	25097422	25100769	178906	chr1_24918366_chr1_25097422	Common	-2.39072
chr1	24918366	24922013	chr1	25103865	25106870	185178	chr1_24918366_chr1_25103865	lost	0.129533
chr1	24918366	24922013	chr1	25106871	25110048	188270	chr1_24918366_chr1_25106871	lost	0.129533
chr1	24918366	24922013	chr1	25113170	25116384	194588	chr1_24918366_chr1_25113170	lost	-0.557651
chr1	24918366	24922013	chr1	25116385	25119508	197757	chr1_24918366_chr1_25116385	lost	-7.65582
chr1	24918366	24922013	chr1	25157590	25160706	238959	chr1_24918366_chr1_25157590	lost	0.0352485
chr1	24918366	24922013	chr1	25221505	25224738	302932	chr1_24918366_chr1_25221505	lost	-7.05931
chr1	24963250	24966386	chr1	24969427	24972501	6146	chr1_24963250_chr1_24969427	lost	0.953313
chr1	24963250	24966386	chr1	25049710	25052727	86400	chr1_24963250_chr1_25049710	lost	-2.22849
chr1	24963250	24966386	chr1	25080828	25084152	117672	chr1_24963250_chr1_25080828	lost	1.46238
chr1	25231374	25234422	chr1	24640471	24644051	590637	chr1_25231374_chr1_24640471	lost	-13.1124
chr1	25231374	25234422	chr1	25498181	25501368	266876	chr1_25231374_chr1_25498181	lost	-2.91962
chr1	25430111	25433374	chr1	25237541	25240785	192579	chr1_25430111_chr1_25237541	Common	-0.590999
chr1	25430111	25433374	chr1	25243896	25246911	186339	chr1_25430111_chr1_25243896	Common	-2.98453
chr1	25430111	25433374	chr1	25246912	25249983	183295	chr1_25430111_chr1_25246912	Common	-2.98453
chr1	25430111	25433374	chr1	25551423	25554518	121228	chr1_25430111_chr1_25551423	lost	-1.82465
chr1	25430111	25433374	chr1	25652060	25655147	221861	chr1_25430111_chr1_25652060	lost	-1.07571
chr1	25798272	25801274	chr1	25607772	25610786	190494	chr1_25798272_chr1_25607772	Common	4.51443
chr1	25817240	25820443	chr1	25520457	25523599	296813	chr1_25817240_chr1_25520457	lost	-4.72302
chr1	25817240	25820443	chr1	25604762	25607771	212575	chr1_25817240_chr1_25604762	lost	-1.41344
chr1	25868344	25871397	chr1	25862199	25865333	6104	chr1_25868344_chr1_25862199	lost	0.091912
chr1	25905689	25908777	chr1	25911791	25914988	6156	chr1_25905689_chr1_25911791	lost	0.0189831
chr1	25905689	25908777	chr1	25914989	25918082	9302	chr1_25905689_chr1_25914989	Common	0.0931208
chr1	25905689	25908777	chr1	25921143	25924260	15468	chr1_25905689_chr1_25921143	Common	-0.374583
chr1	25905689	25908777	chr1	25927338	25930342	21607	chr1_25905689_chr1_25927338	lost	-0.429328
chr1	25905689	25908777	chr1	25930343	25933763	24820	chr1_25905689_chr1_25930343	Common	-0.35587
chr1	25905689	25908777	chr1	25974055	25977085	68337	chr1_25905689_chr1_25974055	lost	-0.505478
chr1	25905689	25908777	chr1	25989249	25992377	83580	chr1_25905689_chr1_25989249	lost	-1.20357
chr1	25905689	25908777	chr1	25992378	25995440	86676	chr1_25905689_chr1_25992378	Common	-1.20357
chr1	25905689	25908777	chr1	26001601	26004644	95889	chr1_25905689_chr1_26001601	lost	-2.18897
chr1	25905689	25908777	chr1	26004645	26007725	98952	chr1_25905689_chr1_26004645	lost	-0.31284
chr1	25905689	25908777	chr1	26020735	26023885	115077	chr1_25905689_chr1_26020735	lost	-1.60205
chr1	25905689	25908777	chr1	26023886	26027058	118239	chr1_25905689_chr1_26023886	Common	-0.328291
chr1	25905689	25908777	chr1	26039622	26042815	133985	chr1_25905689_chr1_26039622	lost	-1.23709
chr1	25961793	25964811	chr1	25974055	25977085	12268	chr1_25961793_chr1_25974055	lost	-0.870905
chr1	25995441	25998525	chr1	25820444	25823599	174962	chr1_25995441_chr1_25820444	Common	-1.77591
chr1	25995441	25998525	chr1	25823600	25827060	171653	chr1_25995441_chr1_25823600	lost	-2.92003
chr1	25995441	25998525	chr1	25827061	25830331	168287	chr1_25995441_chr1_25827061	lost	-2.92003
chr1	25995441	25998525	chr1	25833551	25836559	161928	chr1_25995441_chr1_25833551	Common	-0.675412
chr1	25995441	25998525	chr1	25836560	25839767	158820	chr1_25995441_chr1_25836560	Common	-0.675412
chr1	25995441	25998525	chr1	25839768	25843004	155597	chr1_25995441_chr1_25839768	lost	-0.770919
chr1	25995441	25998525	chr1	25849348	25852677	145971	chr1_25995441_chr1_25849348	Common	-2.53288
chr1	25995441	25998525	chr1	25852678	25855801	142744	chr1_25995441_chr1_25852678	lost	-2.53288
chr1	25995441	25998525	chr1	25862199	25865333	133217	chr1_25995441_chr1_25862199	lost	-3.25583
chr1	25995441	25998525	chr1	25865334	25868343	130145	chr1_25995441_chr1_25865334	Common	-0.822024
chr1	25995441	25998525	chr1	25877429	25880503	118017	chr1_25995441_chr1_25877429	lost	-2.28883
chr1	25995441	25998525	chr1	25883688	25886692	111793	chr1_25995441_chr1_25883688	Common	-1.13553
chr1	25995441	25998525	chr1	25889710	25892879	105689	chr1_25995441_chr1_25889710	lost	-3.07143
chr1	25995441	25998525	chr1	25892880	25895944	102571	chr1_25995441_chr1_25892880	Common	-3.07143
chr1	25995441	25998525	chr1	25895945	25899102	99460	chr1_25995441_chr1_25895945	Common	-4.08091
chr1	25995441	25998525	chr1	25899103	25902606	96129	chr1_25995441_chr1_25899103	lost	-1.08631
chr1	25995441	25998525	chr1	25930343	25933763	64930	chr1_25995441_chr1_25930343	Common	-1.41961
chr1	26017584	26020734	chr1	25823600	25827060	193829	chr1_26017584_chr1_25823600	lost	-2.00713
chr1	26017584	26020734	chr1	25862199	25865333	155393	chr1_26017584_chr1_25862199	Common	0.596292
chr1	26017584	26020734	chr1	25883688	25886692	133969	chr1_26017584_chr1_25883688	lost	-2.92616
chr1	26017584	26020734	chr1	25886693	25889709	130958	chr1_26017584_chr1_25886693	lost	-2.92616
chr1	26017584	26020734	chr1	25899103	25902606	118305	chr1_26017584_chr1_25899103	lost	-2.35816
chr1	26017584	26020734	chr1	26023886	26027058	6313	chr1_26017584_chr1_26023886	Common	0.00699874
chr1	26017584	26020734	chr1	26027059	26030159	9450	chr1_26017584_chr1_26027059	lost	0.00699874
chr1	26107949	26111168	chr1	26165211	26168438	57266	chr1_26107949_chr1_26165211	lost	-7.72213
chr1	26158563	26162093	chr1	26077158	26080380	81559	chr1_26158563_chr1_26077158	lost	0
chr1	26158563	26162093	chr1	26101880	26104881	56948	chr1_26158563_chr1_26101880	lost	-0.679594
chr1	26158563	26162093	chr1	26104882	26107948	53913	chr1_26158563_chr1_26104882	lost	0.736935
chr1	26168439	26171460	chr1	26030160	26033234	138252	chr1_26168439_chr1_26030160	Common	-1.76471
chr1	26168439	26171460	chr1	26101880	26104881	66569	chr1_26168439_chr1_26101880	Common	-1.5269
chr1	26168439	26171460	chr1	26104882	26107948	63534	chr1_26168439_chr1_26104882	Common	-1.25172
chr1	26168439	26171460	chr1	26235677	26239102	67440	chr1_26168439_chr1_26235677	Common	2.07663
chr1	26168439	26171460	chr1	26279858	26282910	111435	chr1_26168439_chr1_26279858	lost	-0.906763
chr1	26168439	26171460	chr1	26320031	26323105	151619	chr1_26168439_chr1_26320031	Common	-1.75814
chr1	26168439	26171460	chr1	26323106	26326313	154760	chr1_26168439_chr1_26323106	Common	-1.75814
chr1	26232519	26235676	chr1	26061712	26064712	170885	chr1_26232519_chr1_26061712	lost	-1.00142
chr1	26232519	26235676	chr1	26080381	26083425	152194	chr1_26232519_chr1_26080381	Common	-0.402486
chr1	26232519	26235676	chr1	26104882	26107948	127682	chr1_26232519_chr1_26104882	Common	0.372013
chr1	26232519	26235676	chr1	26120730	26124235	111615	chr1_26232519_chr1_26120730	Common	-0.56398
chr1	26232519	26235676	chr1	26162094	26165210	70445	chr1_26232519_chr1_26162094	Common	0.546072
chr1	26232519	26235676	chr1	26165211	26168438	67273	chr1_26232519_chr1_26165211	Common	-1.19044
chr1	26232519	26235676	chr1	26200744	26203843	31804	chr1_26232519_chr1_26200744	Common	-0.466006
chr1	26232519	26235676	chr1	26242329	26245446	9790	chr1_26232519_chr1_26242329	Common	-0.0708164
chr1	26232519	26235676	chr1	26304384	26307547	71868	chr1_26232519_chr1_26304384	Common	-0.734178
chr1	26276679	26279857	chr1	26095746	26098831	180980	chr1_26276679_chr1_26095746	Common	-0.735029
chr1	26276679	26279857	chr1	26282911	26285977	6176	chr1_26276679_chr1_26282911	Common	-0.0496548
chr1	26276679	26279857	chr1	26320031	26323105	43300	chr1_26276679_chr1_26320031	lost	-0.698106
chr1	26276679	26279857	chr1	26414067	26417269	137400	chr1_26276679_chr1_26414067	lost	-2.77986
chr1	26276679	26279857	chr1	26420515	26423787	143883	chr1_26276679_chr1_26420515	lost	-2.29772
chr1	26317005	26320030	chr1	26083426	26086451	233579	chr1_26317005_chr1_26083426	lost	-1.65329
chr1	26317005	26320030	chr1	26104882	26107948	212102	chr1_26317005_chr1_26104882	Common	-0.667153
chr1	26317005	26320030	chr1	26200744	26203843	116224	chr1_26317005_chr1_26200744	lost	-1.58345
chr1	26317005	26320030	chr1	26279858	26282910	37133	chr1_26317005_chr1_26279858	lost	-0.978929
chr1	26317005	26320030	chr1	26282911	26285977	34073	chr1_26317005_chr1_26282911	Common	-0.978929
chr1	26317005	26320030	chr1	26285978	26288990	31033	chr1_26317005_chr1_26285978	lost	-1.04124
chr1	26317005	26320030	chr1	26310718	26313843	6237	chr1_26317005_chr1_26310718	lost	-0.0361796
chr1	26374214	26377243	chr1	26361523	26364698	12618	chr1_26374214_chr1_26361523	Common	0.599685
chr1	26407656	26410956	chr1	26414067	26417269	6362	chr1_26407656_chr1_26414067	lost	0
chr1	26430130	26433139	chr1	26414067	26417269	15966	chr1_26430130_chr1_26414067	lost	-0.54046
chr1	26552166	26555213	chr1	26545858	26549010	6255	chr1_26552166_chr1_26545858	lost	-0.243914
chr1	26552166	26555213	chr1	26570439	26573715	18388	chr1_26552166_chr1_26570439	lost	-0.432233
chr1	26552166	26555213	chr1	26772994	26776008	220812	chr1_26552166_chr1_26772994	lost	-0.918068
chr1	26552166	26555213	chr1	26797629	26800648	245449	chr1_26552166_chr1_26797629	lost	-1.04663
chr1	26601619	26604620	chr1	26682832	26686091	81342	chr1_26601619_chr1_26682832	Common	0.108077
chr1	26601619	26604620	chr1	26695215	26698276	93626	chr1_26601619_chr1_26695215	Common	0.234199
chr1	26601619	26604620	chr1	26704360	26707444	102783	chr1_26601619_chr1_26704360	Common	-0.424509
chr1	26601619	26604620	chr1	26713796	26716853	112205	chr1_26601619_chr1_26713796	lost	1.05431
chr1	26601619	26604620	chr1	26719892	26723237	118445	chr1_26601619_chr1_26719892	lost	-2.8843
chr1	26601619	26604620	chr1	26723238	26726276	121638	chr1_26601619_chr1_26723238	Common	-2.8843
chr1	26601619	26604620	chr1	26726277	26729381	124710	chr1_26601619_chr1_26726277	Common	-0.936984
chr1	26601619	26604620	chr1	26732494	26735505	130880	chr1_26601619_chr1_26732494	lost	-3.02348
chr1	26601619	26604620	chr1	26738584	26741668	137007	chr1_26601619_chr1_26738584	lost	-3.59528
chr1	26601619	26604620	chr1	26760207	26763548	158758	chr1_26601619_chr1_26760207	lost	-4.62751
chr1	26601619	26604620	chr1	26766553	26769989	165152	chr1_26601619_chr1_26766553	Common	-0.623064
chr1	26601619	26604620	chr1	26769990	26772993	168372	chr1_26601619_chr1_26769990	Common	-3.82474
chr1	26601619	26604620	chr1	26772994	26776008	171382	chr1_26601619_chr1_26772994	Common	-3.82474
chr1	26601619	26604620	chr1	26776009	26779075	174423	chr1_26601619_chr1_26776009	lost	-4.62277
chr1	26601619	26604620	chr1	26779076	26782202	177520	chr1_26601619_chr1_26779076	Common	0.189874
chr1	26601619	26604620	chr1	26782203	26785222	180593	chr1_26601619_chr1_26782203	Common	0.189874
chr1	26601619	26604620	chr1	26788478	26791590	186915	chr1_26601619_chr1_26788478	Common	-5.69046
chr1	26601619	26604620	chr1	26791591	26794597	189975	chr1_26601619_chr1_26791591	Common	-5.69046
chr1	26601619	26604620	chr1	26794598	26797628	192994	chr1_26601619_chr1_26794598	Common	-0.527035
chr1	26601619	26604620	chr1	26797629	26800648	196019	chr1_26601619_chr1_26797629	Common	-0.527035
chr1	26601619	26604620	chr1	26834051	26837242	232527	chr1_26601619_chr1_26834051	lost	1.87971
chr1	26601619	26604620	chr1	26850725	26853942	249214	chr1_26601619_chr1_26850725	Common	-0.29668
chr1	26692208	26695214	chr1	26604621	26607762	87520	chr1_26692208_chr1_26604621	Common	-1.93784
chr1	26692208	26695214	chr1	26610990	26614065	81184	chr1_26692208_chr1_26610990	lost	-3.05535
chr1	26692208	26695214	chr1	26614066	26617094	78131	chr1_26692208_chr1_26614066	Common	-1.27355
chr1	26692208	26695214	chr1	26620806	26624200	71208	chr1_26692208_chr1_26620806	Common	-1.43493
chr1	26692208	26695214	chr1	26627220	26630220	64991	chr1_26692208_chr1_26627220	Common	-0.569378
chr1	26692208	26695214	chr1	26630221	26633321	61940	chr1_26692208_chr1_26630221	Common	-0.47219
chr1	26692208	26695214	chr1	26682832	26686091	9250	chr1_26692208_chr1_26682832	lost	-0.15565
chr1	26692208	26695214	chr1	26686092	26689191	6070	chr1_26692208_chr1_26686092	Common	0.172724
chr1	26692208	26695214	chr1	26723238	26726276	31046	chr1_26692208_chr1_26723238	Common	-0.481062
chr1	26692208	26695214	chr1	26769990	26772993	77780	chr1_26692208_chr1_26769990	Common	-0.367854
chr1	26785223	26788477	chr1	26561304	26564321	224038	chr1_26785223_chr1_26561304	lost	-2.50046
chr1	26785223	26788477	chr1	26573716	26576736	211624	chr1_26785223_chr1_26573716	lost	-1.23037
chr1	26785223	26788477	chr1	26576737	26579782	208591	chr1_26785223_chr1_26576737	Common	-1.23037
chr1	26785223	26788477	chr1	26579783	26582880	205519	chr1_26785223_chr1_26579783	lost	-1.90871
chr1	26785223	26788477	chr1	26589145	26592189	196183	chr1_26785223_chr1_26589145	Common	-2.856
chr1	26785223	26788477	chr1	26592190	26595278	193116	chr1_26785223_chr1_26592190	lost	-2.856
chr1	26785223	26788477	chr1	26595279	26598515	189953	chr1_26785223_chr1_26595279	Common	1.08595
chr1	26785223	26788477	chr1	26598516	26601618	186783	chr1_26785223_chr1_26598516	Common	-4.06671
chr1	26785223	26788477	chr1	26604621	26607762	180659	chr1_26785223_chr1_26604621	Common	-1.73349
chr1	26785223	26788477	chr1	26607763	26610989	177474	chr1_26785223_chr1_26607763	Common	-1.73349
chr1	26785223	26788477	chr1	26610990	26614065	174323	chr1_26785223_chr1_26610990	Common	-1.70172
chr1	26785223	26788477	chr1	26614066	26617094	171270	chr1_26785223_chr1_26614066	Common	-2.28172
chr1	26785223	26788477	chr1	26620806	26624200	164347	chr1_26785223_chr1_26620806	Common	-2.22136
chr1	26785223	26788477	chr1	26630221	26633321	155079	chr1_26785223_chr1_26630221	Common	-0.517799
chr1	26785223	26788477	chr1	26642638	26645971	142546	chr1_26785223_chr1_26642638	lost	0.731842
chr1	26785223	26788477	chr1	26673643	26676724	111667	chr1_26785223_chr1_26673643	Common	-0.400894
chr1	26785223	26788477	chr1	26689192	26692207	96151	chr1_26785223_chr1_26689192	Common	-3.79261
chr1	26785223	26788477	chr1	26695215	26698276	90105	chr1_26785223_chr1_26695215	Common	-2.60794
chr1	26785223	26788477	chr1	26698277	26701346	87039	chr1_26785223_chr1_26698277	Common	-2.60794
chr1	26785223	26788477	chr1	26701347	26704359	83997	chr1_26785223_chr1_26701347	lost	-1.66351
chr1	26785223	26788477	chr1	26704360	26707444	80948	chr1_26785223_chr1_26704360	Common	-1.60223
chr1	26785223	26788477	chr1	26707445	26710648	77804	chr1_26785223_chr1_26707445	lost	-1.60223
chr1	26785223	26788477	chr1	26723238	26726276	62093	chr1_26785223_chr1_26723238	Common	0.353591
chr1	26785223	26788477	chr1	26744796	26748003	40451	chr1_26785223_chr1_26744796	Common	-0.650282
chr1	26785223	26788477	chr1	26760207	26763548	24973	chr1_26785223_chr1_26760207	Common	0.0781213
chr1	26785223	26788477	chr1	26766553	26769989	18579	chr1_26785223_chr1_26766553	Common	-0.214033
chr1	26824554	26827604	chr1	26598516	26601618	226012	chr1_26824554_chr1_26598516	Common	3.31281
chr1	26824554	26827604	chr1	26604621	26607762	219888	chr1_26824554_chr1_26604621	Common	0.243334
chr1	26824554	26827604	chr1	26620806	26624200	203576	chr1_26824554_chr1_26620806	lost	-2.26386
chr1	26824554	26827604	chr1	26830846	26834050	6369	chr1_26824554_chr1_26830846	lost	-0.0809822
chr1	26860203	26863229	chr1	26604621	26607762	255525	chr1_26860203_chr1_26604621	Common	4.02538
chr1	26900058	26903786	chr1	26539359	26542438	361024	chr1_26900058_chr1_26539359	lost	-2.35927
chr1	26900058	26903786	chr1	26576737	26579782	323663	chr1_26900058_chr1_26576737	Common	-0.279797
chr1	26900058	26903786	chr1	26607763	26610989	292546	chr1_26900058_chr1_26607763	lost	0.578641
chr1	26900058	26903786	chr1	26919188	26922270	18807	chr1_26900058_chr1_26919188	Common	-0.062802
chr1	26913059	26916162	chr1	26906839	26910009	6186	chr1_26913059_chr1_26906839	lost	-0.250466
chr1	26913059	26916162	chr1	26919188	26922270	6119	chr1_26913059_chr1_26919188	lost	-0.60611
chr1	26957030	26960737	chr1	26947699	26950739	9664	chr1_26957030_chr1_26947699	Common	-0.123635
chr1	26957030	26960737	chr1	26967231	26970250	9857	chr1_26957030_chr1_26967231	lost	-0.127439
chr1	26960738	26963874	chr1	26947699	26950739	13087	chr1_26960738_chr1_26947699	lost	0.335678
chr1	27231599	27234853	chr1	27036096	27039139	195609	chr1_27231599_chr1_27036096	Common	0.441761
chr1	27231599	27234853	chr1	27099947	27103231	131637	chr1_27231599_chr1_27099947	Common	0.460966
chr1	27231599	27234853	chr1	27109296	27112353	122402	chr1_27231599_chr1_27109296	Common	-0.938082
chr1	27324102	27327200	chr1	27330387	27333509	6297	chr1_27324102_chr1_27330387	lost	-0.196936
chr1	27339714	27342748	chr1	27317724	27320785	21977	chr1_27339714_chr1_27317724	Common	-0.489541
chr1	27339714	27342748	chr1	27348837	27352115	9245	chr1_27339714_chr1_27348837	Common	-0.347927
chr1	27365195	27368195	chr1	27295870	27299053	69234	chr1_27365195_chr1_27295870	Common	-0.660577
chr1	27365195	27368195	chr1	27299054	27302103	66117	chr1_27365195_chr1_27299054	Common	-1.31484
chr1	27365195	27368195	chr1	27317724	27320785	47441	chr1_27365195_chr1_27317724	Common	0.0637745
chr1	27365195	27368195	chr1	27371352	27374532	6247	chr1_27365195_chr1_27371352	lost	-0.0979235
chr1	27365195	27368195	chr1	27386687	27389693	21495	chr1_27365195_chr1_27386687	lost	-0.315396
chr1	27365195	27368195	chr1	27609752	27612811	244586	chr1_27365195_chr1_27609752	Common	3.60663
chr1	27374533	27377645	chr1	27305158	27308502	69259	chr1_27374533_chr1_27305158	lost	-3.30589
chr1	27380649	27383649	chr1	27295870	27299053	84688	chr1_27380649_chr1_27295870	lost	-1.00314
chr1	27380649	27383649	chr1	27299054	27302103	81571	chr1_27380649_chr1_27299054	lost	-3.53059
chr1	27383650	27386686	chr1	27295870	27299053	87707	chr1_27383650_chr1_27295870	Common	0
chr1	27383650	27386686	chr1	27302104	27305157	81538	chr1_27383650_chr1_27302104	lost	-1.12658
chr1	27389694	27392869	chr1	27295870	27299053	93820	chr1_27389694_chr1_27295870	Common	-5.72117
chr1	27389694	27392869	chr1	27299054	27302103	90703	chr1_27389694_chr1_27299054	Common	-3.52638
chr1	27389694	27392869	chr1	27302104	27305157	87651	chr1_27389694_chr1_27302104	lost	-3.52638
chr1	27389694	27392869	chr1	27606728	27609751	216958	chr1_27389694_chr1_27606728	Common	-0.744833
chr1	27392870	27395912	chr1	27295870	27299053	96930	chr1_27392870_chr1_27295870	Common	-5.72117
chr1	27392870	27395912	chr1	27299054	27302103	93813	chr1_27392870_chr1_27299054	Common	-3.52638
chr1	27489695	27492754	chr1	27424611	27427617	65110	chr1_27489695_chr1_27424611	Common	-1.80598
chr1	27489695	27492754	chr1	27430702	27433718	59014	chr1_27489695_chr1_27430702	Common	-0.043869
chr1	27489695	27492754	chr1	27433719	27436884	55923	chr1_27489695_chr1_27433719	Common	-1.12826
chr1	27489695	27492754	chr1	27590098	27593375	100512	chr1_27489695_chr1_27590098	Common	-3.29488
chr1	27489695	27492754	chr1	27597234	27600345	107565	chr1_27489695_chr1_27597234	Common	0.863679
chr1	27489695	27492754	chr1	27600346	27603505	110701	chr1_27489695_chr1_27600346	Common	-4.75316
chr1	27603506	27606727	chr1	27359100	27362158	244487	chr1_27603506_chr1_27359100	Common	-2.0653
chr1	27603506	27606727	chr1	27386687	27389693	216926	chr1_27603506_chr1_27386687	Common	3.10642
chr1	27603506	27606727	chr1	27395913	27398954	207683	chr1_27603506_chr1_27395913	lost	-1.68942
chr1	27603506	27606727	chr1	27398955	27401985	204646	chr1_27603506_chr1_27398955	lost	1.8065
chr1	27603506	27606727	chr1	27401986	27405105	201571	chr1_27603506_chr1_27401986	Common	1.8065
chr1	27603506	27606727	chr1	27408224	27411305	195352	chr1_27603506_chr1_27408224	lost	-3.65835
chr1	27603506	27606727	chr1	27414508	27417908	188908	chr1_27603506_chr1_27414508	Common	-1.38569
chr1	27603506	27606727	chr1	27421138	27424610	182242	chr1_27603506_chr1_27421138	Common	0.471373
chr1	27603506	27606727	chr1	27424611	27427617	179002	chr1_27603506_chr1_27424611	Common	-5.18426
chr1	27603506	27606727	chr1	27427618	27430701	175957	chr1_27603506_chr1_27427618	Common	-5.18426
chr1	27603506	27606727	chr1	27564724	27568041	38734	chr1_27603506_chr1_27564724	Common	-0.578471
chr1	27603506	27606727	chr1	27660563	27663619	56975	chr1_27603506_chr1_27660563	Common	-0.167744
chr1	27603506	27606727	chr1	27663620	27666620	60004	chr1_27603506_chr1_27663620	lost	-1.36714
chr1	27669722	27672796	chr1	27295870	27299053	373798	chr1_27669722_chr1_27295870	Common	0.854907
chr1	27669722	27672796	chr1	27299054	27302103	370681	chr1_27669722_chr1_27299054	Common	1.46257
chr1	27669722	27672796	chr1	27302104	27305157	367629	chr1_27669722_chr1_27302104	Common	1.46257
chr1	27669722	27672796	chr1	27317724	27320785	352005	chr1_27669722_chr1_27317724	Common	4.50484
chr1	27669722	27672796	chr1	27352116	27355415	317494	chr1_27669722_chr1_27352116	lost	-1.76537
chr1	27669722	27672796	chr1	27414508	27417908	255051	chr1_27669722_chr1_27414508	Common	-1.67976
chr1	27669722	27672796	chr1	27417909	27421137	251736	chr1_27669722_chr1_27417909	Common	-1.67976
chr1	27669722	27672796	chr1	27430702	27433718	239049	chr1_27669722_chr1_27430702	lost	-1.64495
chr1	27669722	27672796	chr1	27577890	27580938	91845	chr1_27669722_chr1_27577890	lost	-0.298731
chr1	27669722	27672796	chr1	27600346	27603505	69334	chr1_27669722_chr1_27600346	Common	-0.766583
chr1	27669722	27672796	chr1	27609752	27612811	59978	chr1_27669722_chr1_27609752	Common	-0.807954
chr1	27669722	27672796	chr1	27612812	27615867	56920	chr1_27669722_chr1_27612812	lost	-0.807954
chr1	27669722	27672796	chr1	27689049	27692110	19320	chr1_27669722_chr1_27689049	Common	-0.403001
chr1	27669722	27672796	chr1	27812819	27815865	143083	chr1_27669722_chr1_27812819	lost	-0.728846
chr1	27669722	27672796	chr1	27977180	27980345	307503	chr1_27669722_chr1_27977180	Common	-0.987135
chr1	27770516	27774297	chr1	27666621	27669721	104235	chr1_27770516_chr1_27666621	lost	-1.73183
chr1	27770516	27774297	chr1	27726607	27729802	44202	chr1_27770516_chr1_27726607	Common	-0.303695
chr1	27770516	27774297	chr1	27780446	27783572	9603	chr1_27770516_chr1_27780446	lost	-0.0698928
chr1	27770516	27774297	chr1	27792662	27796126	21988	chr1_27770516_chr1_27792662	Common	0.115771
chr1	27822168	27825316	chr1	27666621	27669721	155571	chr1_27822168_chr1_27666621	lost	-1.38508
chr1	27822168	27825316	chr1	27736034	27739301	86075	chr1_27822168_chr1_27736034	lost	-1.20059
chr1	27822168	27825316	chr1	27751740	27754880	70432	chr1_27822168_chr1_27751740	lost	0.0510986
chr1	27822168	27825316	chr1	27799546	27803092	22423	chr1_27822168_chr1_27799546	lost	-0.326481
chr1	27822168	27825316	chr1	27812819	27815865	9400	chr1_27822168_chr1_27812819	lost	-0.440343
chr1	27822168	27825316	chr1	27983654	27986727	161448	chr1_27822168_chr1_27983654	Common	-0.437496
chr1	27870619	27873662	chr1	27973863	27977179	103381	chr1_27870619_chr1_27973863	lost	0.563441
chr1	27933497	27936548	chr1	27952146	27955197	18649	chr1_27933497_chr1_27952146	Common	-0.23169
chr1	27933497	27936548	chr1	28206315	28209353	272812	chr1_27933497_chr1_28206315	lost	-1.33597
chr1	28087192	28090237	chr1	27980346	27983653	106715	chr1_28087192_chr1_27980346	Common	-1.0648
chr1	28087192	28090237	chr1	28184118	28187301	96995	chr1_28087192_chr1_28184118	lost	-2.34681
chr1	28087192	28090237	chr1	28196695	28200146	109706	chr1_28087192_chr1_28196695	Common	-1.62227
chr1	28087192	28090237	chr1	28203205	28206314	116045	chr1_28087192_chr1_28203205	lost	-0.652203
chr1	28087192	28090237	chr1	28206315	28209353	119120	chr1_28087192_chr1_28206315	Common	-2.04466
chr1	28087192	28090237	chr1	28247652	28250882	160553	chr1_28087192_chr1_28247652	lost	-1.8462
chr1	28257042	28260202	chr1	28247652	28250882	9355	chr1_28257042_chr1_28247652	Common	-0.0198101
chr1	28326496	28329525	chr1	28244634	28247651	81868	chr1_28326496_chr1_28244634	lost	-0.539122
chr1	28326496	28329525	chr1	28247652	28250882	78743	chr1_28326496_chr1_28247652	Common	-0.539122
chr1	28326496	28329525	chr1	28435686	28439195	109430	chr1_28326496_chr1_28435686	Common	-1.22105
chr1	28326496	28329525	chr1	28601043	28604142	274582	chr1_28326496_chr1_28601043	Common	-3.22015
chr1	28326496	28329525	chr1	28610553	28613589	284061	chr1_28326496_chr1_28610553	lost	-0.538498
chr1	28366832	28370139	chr1	28244634	28247651	122343	chr1_28366832_chr1_28244634	lost	-4.39256
chr1	28366832	28370139	chr1	28247652	28250882	119218	chr1_28366832_chr1_28247652	Common	-4.39256
chr1	28366832	28370139	chr1	28250883	28254026	116031	chr1_28366832_chr1_28250883	lost	-2.30702
chr1	28366832	28370139	chr1	28457372	28460533	90467	chr1_28366832_chr1_28457372	lost	-1.04591
chr1	28366832	28370139	chr1	28516741	28519810	149790	chr1_28366832_chr1_28516741	Common	-0.219527
chr1	28507294	28510409	chr1	28260203	28263768	246866	chr1_28507294_chr1_28260203	lost	-1.73212
chr1	28507294	28510409	chr1	28329526	28332633	177772	chr1_28507294_chr1_28329526	lost	-0.89237
chr1	28507294	28510409	chr1	28403960	28407237	103253	chr1_28507294_chr1_28403960	lost	-0.0925054
chr1	28507294	28510409	chr1	28423398	28426434	83935	chr1_28507294_chr1_28423398	lost	-2.04489
chr1	28507294	28510409	chr1	28435686	28439195	71411	chr1_28507294_chr1_28435686	Common	-0.221944
chr1	28507294	28510409	chr1	28601043	28604142	93741	chr1_28507294_chr1_28601043	Common	-1.34019
chr1	28550804	28553929	chr1	28244634	28247651	306224	chr1_28550804_chr1_28244634	Common	-1.8559
chr1	28550804	28553929	chr1	28247652	28250882	303099	chr1_28550804_chr1_28247652	Common	-1.8559
chr1	28550804	28553929	chr1	28403960	28407237	146768	chr1_28550804_chr1_28403960	lost	0.227499
chr1	28550804	28553929	chr1	28435686	28439195	114926	chr1_28550804_chr1_28435686	Common	0.61485
chr1	28550804	28553929	chr1	28516741	28519810	34091	chr1_28550804_chr1_28516741	Common	0.0825556
chr1	28550804	28553929	chr1	28519811	28522865	31028	chr1_28550804_chr1_28519811	Common	-0.12338
chr1	28550804	28553929	chr1	28582365	28585426	31529	chr1_28550804_chr1_28582365	Common	-0.345296
chr1	28575965	28579163	chr1	28338933	28341937	237129	chr1_28575965_chr1_28338933	lost	-1.79423
chr1	28575965	28579163	chr1	28516741	28519810	59289	chr1_28575965_chr1_28516741	Common	-0.825129
chr1	28575965	28579163	chr1	28519811	28522865	56226	chr1_28575965_chr1_28519811	Common	-1.78145
chr1	28575965	28579163	chr1	28522866	28526060	53101	chr1_28575965_chr1_28522866	lost	-1.78145
chr1	28575965	28579163	chr1	28566226	28569467	9718	chr1_28575965_chr1_28566226	Common	-0.125754
chr1	28579164	28582364	chr1	28247652	28250882	331497	chr1_28579164_chr1_28247652	Common	-1.93649
chr1	28579164	28582364	chr1	28357729	28360735	221532	chr1_28579164_chr1_28357729	Common	-0.333449
chr1	28579164	28582364	chr1	28510410	28513648	68735	chr1_28579164_chr1_28510410	Common	0.164677
chr1	28579164	28582364	chr1	28516741	28519810	62489	chr1_28579164_chr1_28516741	Common	-1.93654
chr1	28579164	28582364	chr1	28519811	28522865	59426	chr1_28579164_chr1_28519811	Common	-0.52534
chr1	28579164	28582364	chr1	28572886	28575964	6339	chr1_28579164_chr1_28572886	lost	-0.1865
chr1	28579164	28582364	chr1	28876090	28879297	296929	chr1_28579164_chr1_28876090	Common	-2.24116
chr1	28641394	28644511	chr1	28247652	28250882	393685	chr1_28641394_chr1_28247652	Common	-0.271987
chr1	28641394	28644511	chr1	28510410	28513648	130923	chr1_28641394_chr1_28510410	lost	-0.903907
chr1	28641394	28644511	chr1	28516741	28519810	124677	chr1_28641394_chr1_28516741	Common	0.0853985
chr1	28641394	28644511	chr1	28744271	28747347	102857	chr1_28641394_chr1_28744271	lost	-1.46465
chr1	28734192	28737968	chr1	28879298	28882408	144773	chr1_28734192_chr1_28879298	lost	-2.17344
chr1	28885523	28888652	chr1	28986279	28989386	100745	chr1_28885523_chr1_28986279	Common	-2.45801
chr1	28885523	28888652	chr1	29027929	29031030	142392	chr1_28885523_chr1_29027929	Common	-2.33978
chr1	28885523	28888652	chr1	29031031	29034290	145573	chr1_28885523_chr1_29031031	Common	-3.99829
chr1	28885523	28888652	chr1	29040339	29043588	154876	chr1_28885523_chr1_29040339	lost	-1.66252
chr1	29181656	29184704	chr1	28785062	28788064	396617	chr1_29181656_chr1_28785062	Common	0.727011
chr1	29181656	29184704	chr1	28879298	28882408	302327	chr1_29181656_chr1_28879298	Common	1.8208
chr1	29181656	29184704	chr1	28882409	28885522	299215	chr1_29181656_chr1_28882409	Common	1.8208
chr1	29181656	29184704	chr1	29031031	29034290	150520	chr1_29181656_chr1_29031031	lost	-1.02448
chr1	29181656	29184704	chr1	29119324	29122492	62272	chr1_29181656_chr1_29119324	Common	-1.20124
chr1	29234654	29237743	chr1	29697313	29700434	462675	chr1_29234654_chr1_29697313	Common	-8.80287
chr1	29234654	29237743	chr1	29703502	29706588	468847	chr1_29234654_chr1_29703502	Common	-6.81063
chr1	29234654	29237743	chr1	29817465	29820516	582792	chr1_29234654_chr1_29817465	lost	-2.06137
chr1	29234654	29237743	chr1	29848379	29851416	613699	chr1_29234654_chr1_29848379	Common	-1.73563
chr1	29234654	29237743	chr1	30106506	30109923	872016	chr1_29234654_chr1_30106506	lost	-1.21906
chr1	29234654	29237743	chr1	30701158	30704596	1466679	chr1_29234654_chr1_30701158	Common	-16.0051
chr1	29234654	29237743	chr1	30707642	30710698	1472972	chr1_29234654_chr1_30707642	Common	0.489343
chr1	29234654	29237743	chr1	30710699	30713997	1476150	chr1_29234654_chr1_30710699	lost	0.843599
chr1	30720134	30723359	chr1	30776791	30779859	56579	chr1_30720134_chr1_30776791	Common	-2.87156
chr1	30723360	30726438	chr1	30912167	30915211	188790	chr1_30723360_chr1_30912167	Common	-7.49616
chr1	30908979	30912166	chr1	30717015	30720133	191998	chr1_30908979_chr1_30717015	lost	-6.58252
chr1	30908979	30912166	chr1	30783150	30786152	125921	chr1_30908979_chr1_30783150	lost	0
chr1	30908979	30912166	chr1	30798746	30801866	110266	chr1_30908979_chr1_30798746	Common	-3.9719
chr1	30908979	30912166	chr1	30801867	30804930	107174	chr1_30908979_chr1_30801867	Common	-3.9719
chr1	30908979	30912166	chr1	30804931	30808106	104054	chr1_30908979_chr1_30804931	lost	0.120228
chr1	30908979	30912166	chr1	30808107	30811622	100708	chr1_30908979_chr1_30808107	Common	0.120228
chr1	31064351	31067712	chr1	30946705	30949948	117705	chr1_31064351_chr1_30946705	lost	-0.86086
chr1	31293685	31297049	chr1	31410413	31413472	116575	chr1_31293685_chr1_31410413	lost	-0.712661
chr1	31376715	31379939	chr1	31369741	31373281	6816	chr1_31376715_chr1_31369741	Common	0.0211933
chr1	31376715	31379939	chr1	31531055	31534151	154276	chr1_31376715_chr1_31531055	lost	-2.19582
chr1	31407308	31410412	chr1	31531055	31534151	123743	chr1_31407308_chr1_31531055	Common	-0.970809
chr1	31407308	31410412	chr1	31540239	31543634	133076	chr1_31407308_chr1_31540239	lost	-1.66381
chr1	31407308	31410412	chr1	31549985	31553108	142686	chr1_31407308_chr1_31549985	lost	-1.23233
chr1	31573253	31577013	chr1	31531055	31534151	42530	chr1_31573253_chr1_31531055	lost	-0.484618
chr1	31615148	31618166	chr1	31556806	31559948	58280	chr1_31615148_chr1_31556806	lost	-0.964456
chr1	31643361	31646471	chr1	31780934	31784455	137778	chr1_31643361_chr1_31780934	Common	0.455514
chr1	31643361	31646471	chr1	31788058	31791327	144776	chr1_31643361_chr1_31788058	Common	-0.443553
chr1	31704242	31707812	chr1	31665137	31668595	39161	chr1_31704242_chr1_31665137	lost	0
chr1	31761925	31765060	chr1	31621452	31624646	140443	chr1_31761925_chr1_31621452	lost	-0.521347
chr1	31761925	31765060	chr1	31768122	31771634	6386	chr1_31761925_chr1_31768122	Common	0.0225262
chr1	31761925	31765060	chr1	31959923	31963196	198067	chr1_31761925_chr1_31959923	Common	1.13939
chr1	31813331	31816655	chr1	31596421	31599445	217060	chr1_31813331_chr1_31596421	lost	0
chr1	31813331	31816655	chr1	31934860	31938105	121489	chr1_31813331_chr1_31934860	Common	-2.42621
chr1	31813331	31816655	chr1	31938106	31941270	124695	chr1_31813331_chr1_31938106	Common	-2.42621
chr1	31813331	31816655	chr1	31956699	31959922	143317	chr1_31813331_chr1_31956699	lost	0
chr1	31813331	31816655	chr1	31963197	31966417	149814	chr1_31813331_chr1_31963197	Common	2.40742
chr1	31944276	31947404	chr1	31934860	31938105	9358	chr1_31944276_chr1_31934860	lost	-0.1526
chr1	32013729	32016837	chr1	32039517	32042690	25820	chr1_32013729_chr1_32039517	lost	-0.0819924
chr1	32108048	32111282	chr1	32073987	32077075	34134	chr1_32108048_chr1_32073987	Common	-0.255004
chr1	32176851	32179997	chr1	32170480	32173720	6324	chr1_32176851_chr1_32170480	Common	0.160772
chr1	32198783	32201959	chr1	32055466	32058478	143399	chr1_32198783_chr1_32055466	lost	-0.911259
chr1	32198783	32201959	chr1	32186161	32189473	12554	chr1_32198783_chr1_32186161	Common	-0.0244665
chr1	32198783	32201959	chr1	32189474	32192538	9365	chr1_32198783_chr1_32189474	Common	-0.267879
chr1	32198783	32201959	chr1	32327243	32330638	128569	chr1_32198783_chr1_32327243	Common	-0.783442
chr1	32198783	32201959	chr1	32355570	32358654	156741	chr1_32198783_chr1_32355570	Common	-2.13781
chr1	32198783	32201959	chr1	32358655	32361775	159844	chr1_32198783_chr1_32358655	lost	0.139916
chr1	32198783	32201959	chr1	32390433	32393745	191718	chr1_32198783_chr1_32390433	lost	-1.01821
chr1	32220415	32223522	chr1	32061542	32064574	158910	chr1_32220415_chr1_32061542	lost	-0.676565
chr1	32220415	32223522	chr1	32226592	32229613	6134	chr1_32220415_chr1_32226592	lost	-0.15359
chr1	32220415	32223522	chr1	32238724	32241739	18263	chr1_32220415_chr1_32238724	Common	-0.0746748
chr1	32220415	32223522	chr1	32304950	32308024	84519	chr1_32220415_chr1_32304950	lost	-0.351037
chr1	32220415	32223522	chr1	32320297	32323460	99910	chr1_32220415_chr1_32320297	lost	-1.03289
chr1	32220415	32223522	chr1	32337109	32340148	116660	chr1_32220415_chr1_32337109	Common	-2.03246
chr1	32220415	32223522	chr1	32352550	32355569	132091	chr1_32220415_chr1_32352550	lost	-0.92371
chr1	32220415	32223522	chr1	32396804	32400055	176461	chr1_32220415_chr1_32396804	lost	-0.468932
chr1	32220415	32223522	chr1	32400056	32403353	179736	chr1_32220415_chr1_32400056	Common	-1.3192
chr1	32220415	32223522	chr1	32406416	32409424	185952	chr1_32220415_chr1_32406416	lost	-1.15799
chr1	32220415	32223522	chr1	32412451	32415581	192048	chr1_32220415_chr1_32412451	Common	-0.297524
chr1	32250995	32254173	chr1	32276801	32279820	25726	chr1_32250995_chr1_32276801	Common	-0.0462794
chr1	32250995	32254173	chr1	32285891	32288909	34816	chr1_32250995_chr1_32285891	Common	-0.559132
chr1	32288910	32292392	chr1	32276801	32279820	12341	chr1_32288910_chr1_32276801	Common	0.439513
chr1	32361776	32364781	chr1	32217349	32220414	144397	chr1_32361776_chr1_32217349	lost	-0.375346
chr1	32361776	32364781	chr1	32352550	32355569	9219	chr1_32361776_chr1_32352550	lost	-0.751475
chr1	32361776	32364781	chr1	32367825	32370989	6129	chr1_32361776_chr1_32367825	lost	0.0971277
chr1	32361776	32364781	chr1	32370990	32374096	9265	chr1_32361776_chr1_32370990	Common	-0.216327
chr1	32361776	32364781	chr1	32374097	32377125	12333	chr1_32361776_chr1_32374097	Common	-0.126517
chr1	32393746	32396803	chr1	32632065	32635237	238377	chr1_32393746_chr1_32632065	lost	0
chr1	32393746	32396803	chr1	32647388	32650469	253654	chr1_32393746_chr1_32647388	Common	0
chr1	32462774	32465809	chr1	32478423	32481578	15709	chr1_32462774_chr1_32478423	Common	-0.171501
chr1	32462774	32465809	chr1	32584537	32587556	121755	chr1_32462774_chr1_32584537	lost	-1.63287
chr1	32462774	32465809	chr1	32587557	32590918	124946	chr1_32462774_chr1_32587557	lost	-1.63287
chr1	32462774	32465809	chr1	32628990	32632064	166236	chr1_32462774_chr1_32628990	lost	0.0335503
chr1	32462774	32465809	chr1	32653685	32657186	191144	chr1_32462774_chr1_32653685	lost	-0.34214
chr1	32462774	32465809	chr1	32706955	32710024	244198	chr1_32462774_chr1_32706955	lost	-0.893553
chr1	32462774	32465809	chr1	32753720	32756744	290941	chr1_32462774_chr1_32753720	lost	3.15859
chr1	32650470	32653684	chr1	32396804	32400055	253648	chr1_32650470_chr1_32396804	lost	-2.91607
chr1	32650470	32653684	chr1	32450228	32453248	200339	chr1_32650470_chr1_32450228	lost	-3.2841
chr1	32650470	32653684	chr1	32478423	32481578	172077	chr1_32650470_chr1_32478423	Common	-3.23101
chr1	32650470	32653684	chr1	32512261	32515357	138268	chr1_32650470_chr1_32512261	lost	-2.89191
chr1	32650470	32653684	chr1	32518391	32521661	132051	chr1_32650470_chr1_32518391	Common	-2.0347
chr1	32650470	32653684	chr1	32540614	32543739	109901	chr1_32650470_chr1_32540614	Common	0.440984
chr1	32650470	32653684	chr1	32587557	32590918	62840	chr1_32650470_chr1_32587557	Common	0.0723117
chr1	32700688	32703737	chr1	32772171	32775331	71539	chr1_32700688_chr1_32772171	lost	-2.31937
chr1	32815260	32818496	chr1	32465810	32468811	349568	chr1_32815260_chr1_32465810	Common	-1.17549
chr1	32815260	32818496	chr1	32808986	32812071	6350	chr1_32815260_chr1_32808986	lost	-0.0331478
chr1	32815260	32818496	chr1	33033878	33036983	218552	chr1_32815260_chr1_33033878	lost	-0.980994
chr1	32871686	32874749	chr1	33084034	33087050	212325	chr1_32871686_chr1_33084034	lost	-2.59931
chr1	32871686	32874749	chr1	33090055	33093307	218464	chr1_32871686_chr1_33090055	lost	-2.38318
chr1	32900303	32903383	chr1	33011113	33014218	110822	chr1_32900303_chr1_33011113	lost	-1.48902
chr1	33077969	33081031	chr1	32928207	32931296	149749	chr1_33077969_chr1_32928207	lost	3.14589
chr1	33077969	33081031	chr1	32931297	32934457	146623	chr1_33077969_chr1_32931297	Common	-3.05174
chr1	33181623	33184633	chr1	33118190	33121197	63435	chr1_33181623_chr1_33118190	lost	-0.733122
chr1	33181623	33184633	chr1	33240788	33243829	59180	chr1_33181623_chr1_33240788	Common	-0.715127
chr1	33181623	33184633	chr1	33243830	33247410	62492	chr1_33181623_chr1_33243830	Common	-0.254703
chr1	33181623	33184633	chr1	33247411	33250659	65907	chr1_33181623_chr1_33247411	Common	-0.254703
chr1	33181623	33184633	chr1	33266930	33270005	85339	chr1_33181623_chr1_33266930	lost	-0.821474
chr1	33254246	33257466	chr1	33096407	33099509	157898	chr1_33254246_chr1_33096407	lost	-2.41367
chr1	33254246	33257466	chr1	33124367	33127649	129848	chr1_33254246_chr1_33124367	Common	-5.22004
chr1	33254246	33257466	chr1	33127650	33131072	126495	chr1_33254246_chr1_33127650	Common	-5.22004
chr1	33254246	33257466	chr1	33131073	33134233	123203	chr1_33254246_chr1_33131073	Common	-2.81345
chr1	33254246	33257466	chr1	33134234	33137237	120121	chr1_33254246_chr1_33134234	Common	-1.44862
chr1	33254246	33257466	chr1	33336934	33339944	82583	chr1_33254246_chr1_33336934	lost	-1.75078
chr1	33320817	33323943	chr1	33364935	33367975	44075	chr1_33320817_chr1_33364935	lost	-1.15244
chr1	33320817	33323943	chr1	33453706	33456987	132966	chr1_33320817_chr1_33453706	Common	-0.413415
chr1	33330307	33333892	chr1	33336934	33339944	6340	chr1_33330307_chr1_33336934	Common	-0.223201
chr1	33428853	33432056	chr1	33383900	33387030	44989	chr1_33428853_chr1_33383900	lost	-1.19116
chr1	33428853	33432056	chr1	33412511	33415644	16377	chr1_33428853_chr1_33412511	Common	-0.30388
chr1	33428853	33432056	chr1	33453706	33456987	24892	chr1_33428853_chr1_33453706	Common	-0.328245
chr1	33472422	33475539	chr1	33295214	33298420	177163	chr1_33472422_chr1_33295214	Common	-9.62227
chr1	33472422	33475539	chr1	33317700	33320816	154722	chr1_33472422_chr1_33317700	Common	-0.167197
chr1	33472422	33475539	chr1	33323944	33327102	148457	chr1_33472422_chr1_33323944	Common	-2.49006
chr1	33472422	33475539	chr1	33346013	33349210	126369	chr1_33472422_chr1_33346013	Common	-3.845
chr1	33472422	33475539	chr1	33367976	33370986	104499	chr1_33472422_chr1_33367976	lost	-1.27875
chr1	33472422	33475539	chr1	33609708	33612744	137246	chr1_33472422_chr1_33609708	lost	-2.04042
chr1	34790602	34794281	chr1	34819806	34822858	28891	chr1_34790602_chr1_34819806	lost	-1.02509
chr1	34857005	34860045	chr1	34863601	34866946	6748	chr1_34857005_chr1_34863601	lost	-0.137578
chr1	35029103	35032246	chr1	35076398	35079576	47313	chr1_35029103_chr1_35076398	Common	-0.0998144
chr1	35029103	35032246	chr1	35082756	35086329	53868	chr1_35029103_chr1_35082756	Common	-0.767359
chr1	35029103	35032246	chr1	35177665	35180714	148515	chr1_35029103_chr1_35177665	lost	-1.86819
chr1	35029103	35032246	chr1	35189862	35192869	160691	chr1_35029103_chr1_35189862	lost	-2.21183
chr1	35192870	35196003	chr1	34850679	34853760	342217	chr1_35192870_chr1_34850679	Common	-3.18968
chr1	35192870	35196003	chr1	35265366	35268716	72605	chr1_35192870_chr1_35265366	Common	-1.05438
chr1	35192870	35196003	chr1	35331171	35334655	138477	chr1_35192870_chr1_35331171	Common	0.207862
chr1	35192870	35196003	chr1	35375996	35379039	183081	chr1_35192870_chr1_35375996	lost	-4.35098
chr1	35192870	35196003	chr1	35392615	35395633	199688	chr1_35192870_chr1_35392615	Common	-0.775217
chr1	35192870	35196003	chr1	35398692	35401757	205788	chr1_35192870_chr1_35398692	lost	-0.0715071
chr1	35192870	35196003	chr1	35404897	35408117	212071	chr1_35192870_chr1_35404897	Common	0.403095
chr1	35192870	35196003	chr1	35420714	35423832	227837	chr1_35192870_chr1_35420714	Common	-2.86858
chr1	35192870	35196003	chr1	35439417	35442682	246613	chr1_35192870_chr1_35439417	Common	-1.64852
chr1	35192870	35196003	chr1	35442683	35445887	249849	chr1_35192870_chr1_35442683	Common	-1.64852
chr1	35192870	35196003	chr1	35445888	35449075	253045	chr1_35192870_chr1_35445888	Common	0.875922
chr1	35192870	35196003	chr1	35449076	35452089	256146	chr1_35192870_chr1_35449076	Common	-3.36737
chr1	35192870	35196003	chr1	35452090	35455147	259182	chr1_35192870_chr1_35452090	Common	-3.36737
chr1	35192870	35196003	chr1	35559821	35562907	366928	chr1_35192870_chr1_35559821	Common	0.166398
chr1	35556602	35559820	chr1	35442683	35445887	113926	chr1_35556602_chr1_35442683	lost	-2.98713
chr1	35556602	35559820	chr1	35449076	35452089	107629	chr1_35556602_chr1_35449076	Common	-3.09338
chr1	35556602	35559820	chr1	35452090	35455147	104593	chr1_35556602_chr1_35452090	Common	-3.09338
chr1	35556602	35559820	chr1	35720360	35723389	163663	chr1_35556602_chr1_35720360	lost	-1.3771
chr1	35572801	35575846	chr1	35449076	35452089	123741	chr1_35572801_chr1_35449076	lost	-0.936408
chr1	35572801	35575846	chr1	35566308	35569336	6501	chr1_35572801_chr1_35566308	Common	0.0952574
chr1	35572801	35575846	chr1	35695719	35698725	122899	chr1_35572801_chr1_35695719	Common	-1.40765
chr1	35572801	35575846	chr1	35698726	35701780	125930	chr1_35572801_chr1_35698726	Common	-1.37762
chr1	35572801	35575846	chr1	35714157	35717208	141359	chr1_35572801_chr1_35714157	Common	-5.39868
chr1	35572801	35575846	chr1	35720360	35723389	147551	chr1_35572801_chr1_35720360	Common	-4.5731
chr1	35572801	35575846	chr1	35723390	35726570	150657	chr1_35572801_chr1_35723390	Common	-4.5731
chr1	35572801	35575846	chr1	35726571	35729646	153785	chr1_35572801_chr1_35726571	Common	4.28687
chr1	35572801	35575846	chr1	35729647	35732703	156852	chr1_35572801_chr1_35729647	lost	-2.68614
chr1	35572801	35575846	chr1	35732704	35735776	159917	chr1_35572801_chr1_35732704	Common	-2.68614
chr1	35572801	35575846	chr1	35738826	35741883	166031	chr1_35572801_chr1_35738826	lost	-3.412
chr1	35572801	35575846	chr1	35761202	35764442	188499	chr1_35572801_chr1_35761202	lost	-0.669338
chr1	35572801	35575846	chr1	35777160	35780307	204410	chr1_35572801_chr1_35777160	Common	-4.08202
chr1	35638882	35642008	chr1	35566308	35569336	72623	chr1_35638882_chr1_35566308	Common	-0.388715
chr1	35638882	35642008	chr1	35626636	35629720	12267	chr1_35638882_chr1_35626636	Common	-0.130814
chr1	35638882	35642008	chr1	35648170	35651385	9332	chr1_35638882_chr1_35648170	Common	0.0458325
chr1	35638882	35642008	chr1	35698726	35701780	59808	chr1_35638882_chr1_35698726	Common	-1.19637
chr1	35638882	35642008	chr1	35701781	35704906	62898	chr1_35638882_chr1_35701781	Common	-1.19637
chr1	35638882	35642008	chr1	35704907	35708023	66020	chr1_35638882_chr1_35704907	Common	-2.16288
chr1	35638882	35642008	chr1	35708024	35711083	69108	chr1_35638882_chr1_35708024	Common	-2.16288
chr1	35638882	35642008	chr1	35711084	35714156	72175	chr1_35638882_chr1_35711084	lost	0.0452708
chr1	35638882	35642008	chr1	35723390	35726570	84535	chr1_35638882_chr1_35723390	Common	-0.847589
chr1	35638882	35642008	chr1	35726571	35729646	87663	chr1_35638882_chr1_35726571	Common	0.779311
chr1	35638882	35642008	chr1	35780308	35783347	141382	chr1_35638882_chr1_35780308	lost	-0.814681
chr1	35717209	35720359	chr1	35566308	35569336	150962	chr1_35717209_chr1_35566308	Common	-4.05893
chr1	35717209	35720359	chr1	35569337	35572800	147716	chr1_35717209_chr1_35569337	Common	-9.76586
chr1	35767737	35770764	chr1	35559821	35562907	207886	chr1_35767737_chr1_35559821	lost	-6.42579
chr1	35767737	35770764	chr1	35562908	35566307	204643	chr1_35767737_chr1_35562908	Common	-6.42579
chr1	35767737	35770764	chr1	35566308	35569336	201428	chr1_35767737_chr1_35566308	Common	-3.03403
chr1	35767737	35770764	chr1	35569337	35572800	198182	chr1_35767737_chr1_35569337	Common	-2.96947
chr1	35868266	35871331	chr1	35859018	35862103	9238	chr1_35868266_chr1_35859018	Common	-0.213763
chr1	35928220	35931251	chr1	36051812	36054825	123583	chr1_35928220_chr1_36051812	lost	-1.92032
chr1	35928220	35931251	chr1	36058022	36061109	129830	chr1_35928220_chr1_36058022	Common	0
chr1	36152890	36156249	chr1	36178106	36181236	25102	chr1_36152890_chr1_36178106	lost	0
chr1	36152890	36156249	chr1	36187541	36190844	34623	chr1_36152890_chr1_36187541	Common	0.42768
chr1	36152890	36156249	chr1	36279601	36282612	126537	chr1_36152890_chr1_36279601	lost	0
chr1	36152890	36156249	chr1	36282613	36285662	129568	chr1_36152890_chr1_36282613	Common	0
chr1	36152890	36156249	chr1	36285663	36288740	132632	chr1_36152890_chr1_36285663	Common	-0.297244
chr1	36152890	36156249	chr1	36288741	36291861	135732	chr1_36152890_chr1_36288741	lost	1.46562
chr1	36222470	36225981	chr1	36089808	36092814	132914	chr1_36222470_chr1_36089808	Common	-3.28417
chr1	36222470	36225981	chr1	36092815	36096090	129773	chr1_36222470_chr1_36092815	Common	-3.28417
chr1	36222470	36225981	chr1	36149862	36152889	72850	chr1_36222470_chr1_36149862	Common	-1.24586
chr1	36222470	36225981	chr1	36162391	36165607	60226	chr1_36222470_chr1_36162391	Common	-1.26227
chr1	36222470	36225981	chr1	36236171	36239278	13499	chr1_36222470_chr1_36236171	Common	-0.360048
chr1	36222470	36225981	chr1	36261174	36264208	38466	chr1_36222470_chr1_36261174	Common	-0.0101912
chr1	36222470	36225981	chr1	36282613	36285662	59912	chr1_36222470_chr1_36282613	Common	-0.568457
chr1	36222470	36225981	chr1	36285663	36288740	62976	chr1_36222470_chr1_36285663	Common	0.404215
chr1	36222470	36225981	chr1	36291862	36294999	69205	chr1_36222470_chr1_36291862	Common	-1.54036
chr1	36304408	36307469	chr1	36099124	36102218	205267	chr1_36304408_chr1_36099124	lost	-2.04845
chr1	36304408	36307469	chr1	36149862	36152889	154563	chr1_36304408_chr1_36149862	Common	-1.89747
chr1	36304408	36307469	chr1	36285663	36288740	18737	chr1_36304408_chr1_36285663	Common	-0.925693
chr1	36304408	36307469	chr1	36298058	36301137	6341	chr1_36304408_chr1_36298058	Common	0.162647
chr1	36396214	36399484	chr1	36171709	36174945	224522	chr1_36396214_chr1_36171709	lost	-2.6529
chr1	36396214	36399484	chr1	36386656	36389748	9647	chr1_36396214_chr1_36386656	Common	0.400878
chr1	36399485	36402660	chr1	36319881	36323087	79588	chr1_36399485_chr1_36319881	lost	-2.38451
chr1	36399485	36402660	chr1	36409005	36412146	9503	chr1_36399485_chr1_36409005	lost	-0.32509
chr1	36447163	36450803	chr1	36453827	36456831	6346	chr1_36447163_chr1_36453827	Common	0.18463
chr1	37498621	37501710	chr1	37504763	37507769	6101	chr1_37498621_chr1_37504763	lost	-0.110809
chr1	37498621	37501710	chr1	37510827	37514194	12345	chr1_37498621_chr1_37510827	Common	-0.636717
chr1	37551389	37554500	chr1	37510827	37514194	40434	chr1_37551389_chr1_37510827	Common	-0.295816
chr1	37551389	37554500	chr1	37557699	37561002	6406	chr1_37551389_chr1_37557699	Common	-0.064637
chr1	37551389	37554500	chr1	37685443	37688678	134116	chr1_37551389_chr1_37685443	Common	-1.75727
chr1	37554501	37557698	chr1	37682361	37685442	127802	chr1_37554501_chr1_37682361	lost	-0.710636
chr1	37554501	37557698	chr1	37685443	37688678	130961	chr1_37554501_chr1_37685443	lost	-1.01601
chr1	37592918	37596381	chr1	37653808	37656991	60750	chr1_37592918_chr1_37653808	Common	0
chr1	37592918	37596381	chr1	37670069	37673167	76969	chr1_37592918_chr1_37670069	lost	0
chr1	37592918	37596381	chr1	37676315	37679347	83182	chr1_37592918_chr1_37676315	Common	0
chr1	37592918	37596381	chr1	37679348	37682360	86205	chr1_37592918_chr1_37679348	Common	0
chr1	37592918	37596381	chr1	37682361	37685442	89252	chr1_37592918_chr1_37682361	Common	0
chr1	37592918	37596381	chr1	37685443	37688678	92411	chr1_37592918_chr1_37685443	Common	-0.801049
chr1	37592918	37596381	chr1	37695260	37698648	102305	chr1_37592918_chr1_37695260	lost	0
chr1	37807463	37810661	chr1	37838909	37842177	31481	chr1_37807463_chr1_37838909	lost	0.201761
chr1	38044324	38047364	chr1	38818488	38821693	774246	chr1_38044324_chr1_38818488	Common	-8.64943
chr1	38088521	38091615	chr1	38506156	38509273	417646	chr1_38088521_chr1_38506156	lost	-6.53497
chr1	39078686	39081758	chr1	39248753	39252002	170155	chr1_39078686_chr1_39248753	lost	-0.872422
chr1	39119228	39122279	chr1	39131496	39134744	12367	chr1_39119228_chr1_39131496	lost	-0.137988
chr1	39119228	39122279	chr1	39179361	39182365	60110	chr1_39119228_chr1_39179361	lost	-2.89205
chr1	39119228	39122279	chr1	39248753	39252002	129624	chr1_39119228_chr1_39248753	lost	-1.56764
chr1	39119228	39122279	chr1	39255390	39258605	136244	chr1_39119228_chr1_39255390	lost	-2.26235
chr1	39566315	39569457	chr1	39421486	39424863	144712	chr1_39566315_chr1_39421486	lost	-0.830025
chr1	39566315	39569457	chr1	39437550	39440581	128821	chr1_39566315_chr1_39437550	lost	-0.266883
chr1	39566315	39569457	chr1	39560239	39563293	6120	chr1_39566315_chr1_39560239	lost	-0.0161618
chr1	39566315	39569457	chr1	39572509	39575592	6164	chr1_39566315_chr1_39572509	Common	-0.183922
chr1	39566315	39569457	chr1	39717333	39720472	151016	chr1_39566315_chr1_39717333	Common	0.179519
chr1	39669625	39672782	chr1	39679064	39682118	9388	chr1_39669625_chr1_39679064	lost	-0.54399
chr1	39669625	39672782	chr1	39717333	39720472	47699	chr1_39669625_chr1_39717333	Common	-1.48306
chr1	39691611	39694793	chr1	39569458	39572508	122219	chr1_39691611_chr1_39569458	lost	-1.56094
chr1	39882242	39885276	chr1	39830887	39834328	51152	chr1_39882242_chr1_39830887	lost	0.0540017
chr1	39882242	39885276	chr1	39841039	39844112	41184	chr1_39882242_chr1_39841039	Common	-0.392781
chr1	39882242	39885276	chr1	39875478	39878646	6697	chr1_39882242_chr1_39875478	Common	-0.0985449
chr1	39901422	39904608	chr1	39777714	39780806	123755	chr1_39901422_chr1_39777714	lost	-1.96924
chr1	39901422	39904608	chr1	39815360	39818475	86098	chr1_39901422_chr1_39815360	lost	-0.274085
chr1	39901422	39904608	chr1	39818476	39821700	82927	chr1_39901422_chr1_39818476	Common	-0.778775
chr1	39901422	39904608	chr1	39821701	39824727	79801	chr1_39901422_chr1_39821701	Common	-0.778775
chr1	39901422	39904608	chr1	39830887	39834328	70408	chr1_39901422_chr1_39830887	lost	-2.44382
chr1	39901422	39904608	chr1	39837960	39841038	63516	chr1_39901422_chr1_39837960	Common	-0.264808
chr1	39901422	39904608	chr1	39841039	39844112	60440	chr1_39901422_chr1_39841039	Common	-0.0361991
chr1	39901422	39904608	chr1	39856395	39859494	45071	chr1_39901422_chr1_39856395	lost	-0.934395
chr1	39901422	39904608	chr1	39862772	39866201	38529	chr1_39901422_chr1_39862772	Common	0.0874322
chr1	39901422	39904608	chr1	39875478	39878646	25953	chr1_39901422_chr1_39875478	lost	0.000913022
chr1	39901422	39904608	chr1	39895136	39898335	6280	chr1_39901422_chr1_39895136	Common	0.235229
chr1	39901422	39904608	chr1	39980236	39983375	78790	chr1_39901422_chr1_39980236	lost	-1.88888
chr1	39901422	39904608	chr1	40027323	40030500	125896	chr1_39901422_chr1_40027323	Common	0.688176
chr1	39954818	39958144	chr1	39895136	39898335	59746	chr1_39954818_chr1_39895136	lost	-2.02267
chr1	39954818	39958144	chr1	39948708	39951776	6239	chr1_39954818_chr1_39948708	lost	0.143041
chr1	40037079	40040247	chr1	39818476	39821700	218575	chr1_40037079_chr1_39818476	lost	-4.63295
chr1	40037079	40040247	chr1	39821701	39824727	215449	chr1_40037079_chr1_39821701	lost	-4.63295
chr1	40037079	40040247	chr1	39824728	39827821	212389	chr1_40037079_chr1_39824728	Common	-0.00551057
chr1	40037079	40040247	chr1	39856395	39859494	180719	chr1_40037079_chr1_39856395	lost	-2.6643
chr1	40158820	40161859	chr1	40263705	40266830	104928	chr1_40158820_chr1_40263705	lost	-1.12712
chr1	40158820	40161859	chr1	40298677	40301815	139907	chr1_40158820_chr1_40298677	lost	-2.21212
chr1	40158820	40161859	chr1	40346095	40349472	187444	chr1_40158820_chr1_40346095	lost	-2.60408
chr1	40158820	40161859	chr1	40371124	40374147	212296	chr1_40158820_chr1_40371124	Common	-4.70868
chr1	40158820	40161859	chr1	40374148	40377196	215333	chr1_40158820_chr1_40374148	Common	1.20661
chr1	40245004	40248033	chr1	40235850	40238855	9166	chr1_40245004_chr1_40235850	Common	-0.25648
chr1	40257606	40260697	chr1	40118739	40121816	138874	chr1_40257606_chr1_40118739	lost	-0.285312
chr1	40257606	40260697	chr1	40143463	40146496	114172	chr1_40257606_chr1_40143463	Common	-1.98101
chr1	40257606	40260697	chr1	40149523	40152741	108019	chr1_40257606_chr1_40149523	Common	-1.05901
chr1	40257606	40260697	chr1	40152742	40155791	104885	chr1_40257606_chr1_40152742	Common	-1.05901
chr1	40257606	40260697	chr1	40155792	40158819	101846	chr1_40257606_chr1_40155792	lost	0.193461
chr1	40257606	40260697	chr1	40161860	40164957	95743	chr1_40257606_chr1_40161860	Common	-0.677445
chr1	40257606	40260697	chr1	40200806	40203898	56799	chr1_40257606_chr1_40200806	lost	-0.700666
chr1	40257606	40260697	chr1	40216531	40219712	41030	chr1_40257606_chr1_40216531	Common	0.162441
chr1	40257606	40260697	chr1	40235850	40238855	21799	chr1_40257606_chr1_40235850	Common	0.387204
chr1	40257606	40260697	chr1	40248034	40251555	9357	chr1_40257606_chr1_40248034	Common	0.113776
chr1	40257606	40260697	chr1	40263705	40266830	6116	chr1_40257606_chr1_40263705	lost	0.221358
chr1	40257606	40260697	chr1	40339806	40342870	82187	chr1_40257606_chr1_40339806	lost	0.378135
chr1	40257606	40260697	chr1	40374148	40377196	116521	chr1_40257606_chr1_40374148	Common	1.08994
chr1	40257606	40260697	chr1	40389517	40392891	132053	chr1_40257606_chr1_40389517	lost	-0.2206
chr1	40257606	40260697	chr1	40396125	40399207	138515	chr1_40257606_chr1_40396125	Common	-1.18747
chr1	40257606	40260697	chr1	40399208	40402423	141664	chr1_40257606_chr1_40399208	lost	0.174598
chr1	40257606	40260697	chr1	40405440	40408496	147817	chr1_40257606_chr1_40405440	Common	-0.498959
chr1	40257606	40260697	chr1	40434034	40437238	176485	chr1_40257606_chr1_40434034	lost	-0.972744
chr1	40342871	40346094	chr1	40143463	40146496	199503	chr1_40342871_chr1_40143463	Common	-1.42593
chr1	40342871	40346094	chr1	40152742	40155791	190216	chr1_40342871_chr1_40152742	Common	-0.598273
chr1	40342871	40346094	chr1	40371124	40374147	28153	chr1_40342871_chr1_40371124	Common	-0.620832
chr1	40475816	40479035	chr1	40492102	40495134	16193	chr1_40475816_chr1_40492102	Common	0.183872
chr1	40507417	40510673	chr1	40434034	40437238	73409	chr1_40507417_chr1_40434034	Common	-0.0480481
chr1	40507417	40510673	chr1	40498253	40501279	9279	chr1_40507417_chr1_40498253	lost	0.199095
chr1	40507417	40510673	chr1	40501280	40504338	6236	chr1_40507417_chr1_40501280	lost	0.0336106
chr1	40751509	40754845	chr1	40710984	40714201	40585	chr1_40751509_chr1_40710984	Common	0.676233
chr1	40751509	40754845	chr1	40757929	40760986	6280	chr1_40751509_chr1_40757929	lost	-0.295402
chr1	40754846	40757928	chr1	40717224	40720227	37662	chr1_40754846_chr1_40717224	Common	0.708545
chr1	40754846	40757928	chr1	40745320	40748329	9563	chr1_40754846_chr1_40745320	lost	0.165688
chr1	40754846	40757928	chr1	40760987	40764302	6257	chr1_40754846_chr1_40760987	lost	-0.0199127
chr1	40754846	40757928	chr1	40764303	40767326	9427	chr1_40754846_chr1_40764303	Common	0.312234
chr1	40860185	40863265	chr1	40764303	40767326	95911	chr1_40860185_chr1_40764303	lost	-3.0377
chr1	40860185	40863265	chr1	40926296	40929346	66096	chr1_40860185_chr1_40926296	lost	-1.9156
chr1	40860185	40863265	chr1	40944776	40947935	84630	chr1_40860185_chr1_40944776	Common	-0.868889
chr1	40860185	40863265	chr1	40947936	40950937	87711	chr1_40860185_chr1_40947936	lost	-0.868889
chr1	40860185	40863265	chr1	40950938	40954293	90890	chr1_40860185_chr1_40950938	Common	-1.85791
chr1	40860185	40863265	chr1	40957338	40960379	97133	chr1_40860185_chr1_40957338	lost	-1.92855
chr1	40978750	40982066	chr1	40857008	40860184	121812	chr1_40978750_chr1_40857008	Common	0
chr1	41020591	41023600	chr1	41026676	41029679	6082	chr1_41020591_chr1_41026676	lost	-0.0247413
chr1	41361863	41365047	chr1	41306365	41309571	55487	chr1_41361863_chr1_41306365	lost	-1.41415
chr1	41361863	41365047	chr1	41377514	41380837	15720	chr1_41361863_chr1_41377514	Common	0.230739
chr1	41361863	41365047	chr1	41397922	41400940	35976	chr1_41361863_chr1_41397922	lost	-1.31357
chr1	41361863	41365047	chr1	41404187	41407236	42256	chr1_41361863_chr1_41404187	Common	0.538856
chr1	41361863	41365047	chr1	41416871	41420005	54983	chr1_41361863_chr1_41416871	Common	-0.381662
chr1	41361863	41365047	chr1	41420006	41423493	58294	chr1_41361863_chr1_41420006	lost	-2.02264
chr1	41361863	41365047	chr1	41436251	41439290	74315	chr1_41361863_chr1_41436251	Common	-0.114372
chr1	41483590	41486916	chr1	41458177	41461279	25525	chr1_41483590_chr1_41458177	Common	0.479696
chr1	41483590	41486916	chr1	41464313	41467736	19229	chr1_41483590_chr1_41464313	Common	-0.322109
chr1	41483590	41486916	chr1	41474087	41477231	9594	chr1_41483590_chr1_41474087	lost	0.330243
chr1	42333317	42336323	chr1	42527313	42530634	194153	chr1_42333317_chr1_42527313	lost	0
chr1	42763921	42767020	chr1	42659022	42662198	104860	chr1_42763921_chr1_42659022	lost	-0.194296
chr1	42767021	42770669	chr1	42349355	42352473	417931	chr1_42767021_chr1_42349355	lost	1.03059
chr1	42767021	42770669	chr1	42577666	42580842	189591	chr1_42767021_chr1_42577666	lost	-1.9011
chr1	42767021	42770669	chr1	42906371	42909704	139192	chr1_42767021_chr1_42906371	lost	-0.938953
chr1	42767021	42770669	chr1	42922098	42925209	154808	chr1_42767021_chr1_42922098	Common	-0.00859874
chr1	42767021	42770669	chr1	43073355	43076391	306028	chr1_42767021_chr1_43073355	lost	-3.23091
chr1	42783095	42786546	chr1	42922098	42925209	138833	chr1_42783095_chr1_42922098	Common	-3.25065
chr1	42783095	42786546	chr1	43073355	43076391	290053	chr1_42783095_chr1_43073355	lost	1.70189
chr1	42783095	42786546	chr1	43076392	43079613	293182	chr1_42783095_chr1_43076392	lost	-2.30577
chr1	42956536	42959580	chr1	43063992	43067018	107447	chr1_42956536_chr1_43063992	Common	-5.01615
chr1	42956536	42959580	chr1	43067019	43070317	110610	chr1_42956536_chr1_43067019	lost	-5.01615
chr1	42956536	42959580	chr1	43070318	43073354	113778	chr1_42956536_chr1_43070318	lost	0.215755
chr1	42956536	42959580	chr1	43082879	43085935	126349	chr1_42956536_chr1_43082879	Common	0.827346
chr1	43143516	43146870	chr1	43130581	43133780	13013	chr1_43143516_chr1_43130581	Common	0.0835493
chr1	43169754	43172796	chr1	42922098	42925209	247622	chr1_43169754_chr1_42922098	Common	-0.724539
chr1	43169754	43172796	chr1	43146871	43150326	22677	chr1_43169754_chr1_43146871	Common	-0.7954
chr1	43169754	43172796	chr1	43204601	43207837	34944	chr1_43169754_chr1_43204601	Common	-0.475423
chr1	43169754	43172796	chr1	43395361	43398616	225713	chr1_43169754_chr1_43395361	lost	0.182196
chr1	43169754	43172796	chr1	43424784	43427918	255076	chr1_43169754_chr1_43424784	lost	-1.51143
chr1	43169754	43172796	chr1	43434393	43437927	264885	chr1_43169754_chr1_43434393	lost	-1.0526
chr1	43169754	43172796	chr1	43564493	43567517	394730	chr1_43169754_chr1_43564493	lost	-1.62268
chr1	43268922	43271954	chr1	43383146	43386245	114257	chr1_43268922_chr1_43383146	lost	0.028426
chr1	43268922	43271954	chr1	43395361	43398616	126550	chr1_43268922_chr1_43395361	lost	0.0540983
chr1	43268922	43271954	chr1	43410915	43414013	142026	chr1_43268922_chr1_43410915	lost	-1.93282
chr1	43268922	43271954	chr1	43424784	43427918	155913	chr1_43268922_chr1_43424784	lost	-0.331241
chr1	43284196	43287344	chr1	43146871	43150326	137172	chr1_43284196_chr1_43146871	lost	-0.350457
chr1	43335849	43338853	chr1	43204601	43207837	131132	chr1_43335849_chr1_43204601	lost	-1.97427
chr1	43335849	43338853	chr1	43434393	43437927	98809	chr1_43335849_chr1_43434393	lost	-1.14578
chr1	43358034	43361176	chr1	43163066	43166213	194966	chr1_43358034_chr1_43163066	lost	-0.339169
chr1	43358034	43361176	chr1	43214651	43217794	143383	chr1_43358034_chr1_43214651	lost	-1.44787
chr1	43358034	43361176	chr1	43221066	43224125	137010	chr1_43358034_chr1_43221066	lost	-0.383514
chr1	43358034	43361176	chr1	43224126	43227663	133711	chr1_43358034_chr1_43224126	lost	-0.196962
chr1	43358034	43361176	chr1	43237080	43240392	120869	chr1_43358034_chr1_43237080	Common	-1.61345
chr1	43358034	43361176	chr1	43243479	43246532	114600	chr1_43358034_chr1_43243479	Common	-0.170546
chr1	43358034	43361176	chr1	43271955	43274992	86132	chr1_43358034_chr1_43271955	lost	-1.31666
chr1	43364267	43367322	chr1	43130581	43133780	233614	chr1_43364267_chr1_43130581	Common	-0.61447
chr1	43364267	43367322	chr1	43204601	43207837	159575	chr1_43364267_chr1_43204601	Common	-0.909134
chr1	43364267	43367322	chr1	43217795	43221065	146364	chr1_43364267_chr1_43217795	lost	0.0508378
chr1	43364267	43367322	chr1	43224126	43227663	139900	chr1_43364267_chr1_43224126	Common	-0.363878
chr1	43364267	43367322	chr1	43227664	43230887	136519	chr1_43364267_chr1_43227664	Common	-0.363878
chr1	43364267	43367322	chr1	43230888	43233986	133357	chr1_43364267_chr1_43230888	Common	-2.77941
chr1	43364267	43367322	chr1	43233987	43237079	130261	chr1_43364267_chr1_43233987	lost	-0.506806
chr1	43364267	43367322	chr1	43240393	43243478	123859	chr1_43364267_chr1_43240393	lost	-0.342953
chr1	43364267	43367322	chr1	43243479	43246532	120789	chr1_43364267_chr1_43243479	lost	-0.520936
chr1	43364267	43367322	chr1	43316731	43319895	47481	chr1_43364267_chr1_43316731	lost	-1.35341
chr1	43367323	43370545	chr1	43227664	43230887	139659	chr1_43367323_chr1_43227664	lost	-0.363878
chr1	43389273	43392354	chr1	43204601	43207837	184594	chr1_43389273_chr1_43204601	Common	-1.31858
chr1	43389273	43392354	chr1	43211213	43214650	177882	chr1_43389273_chr1_43211213	lost	-0.939379
chr1	43389273	43392354	chr1	43214651	43217794	174591	chr1_43389273_chr1_43214651	Common	-1.13212
chr1	43389273	43392354	chr1	43221066	43224125	168218	chr1_43389273_chr1_43221066	lost	-1.56258
chr1	43389273	43392354	chr1	43224126	43227663	164919	chr1_43389273_chr1_43224126	Common	-4.22535
chr1	43389273	43392354	chr1	43227664	43230887	161538	chr1_43389273_chr1_43227664	Common	-4.22535
chr1	43389273	43392354	chr1	43237080	43240392	152077	chr1_43389273_chr1_43237080	Common	-2.76025
chr1	43389273	43392354	chr1	43243479	43246532	145808	chr1_43389273_chr1_43243479	Common	-0.644612
chr1	43389273	43392354	chr1	43306322	43309875	82715	chr1_43389273_chr1_43306322	Common	-1.85017
chr1	43389273	43392354	chr1	43380074	43383145	9204	chr1_43389273_chr1_43380074	Common	0.168475
chr1	43389273	43392354	chr1	43383146	43386245	6118	chr1_43389273_chr1_43383146	Common	0.168475
chr1	43453608	43456709	chr1	43661920	43665251	208427	chr1_43453608_chr1_43661920	lost	0
chr1	43522980	43526183	chr1	43237080	43240392	285845	chr1_43522980_chr1_43237080	Common	-9.50768
chr1	43522980	43526183	chr1	43724929	43727957	201862	chr1_43522980_chr1_43724929	Common	-1.36276
chr1	43522980	43526183	chr1	43923501	43926666	400502	chr1_43522980_chr1_43923501	lost	0
chr1	43649296	43652422	chr1	43529231	43532379	120054	chr1_43649296_chr1_43529231	Common	-0.830106
chr1	43649296	43652422	chr1	43564493	43567517	84854	chr1_43649296_chr1_43564493	lost	-2.87477
chr1	43702807	43705947	chr1	43529231	43532379	173572	chr1_43702807_chr1_43529231	lost	0
chr1	43702807	43705947	chr1	43935993	43939145	233192	chr1_43702807_chr1_43935993	lost	0
chr1	43715739	43718750	chr1	43529231	43532379	186439	chr1_43715739_chr1_43529231	lost	-0.12963
chr1	43715739	43718750	chr1	43709479	43712615	6197	chr1_43715739_chr1_43709479	lost	-0.0685382
chr1	43715739	43718750	chr1	43942161	43945260	226466	chr1_43715739_chr1_43942161	Common	0.595288
chr1	43715739	43718750	chr1	43961037	43964276	245412	chr1_43715739_chr1_43961037	Common	-0.189242
chr1	43837255	43840264	chr1	43763475	43766641	73701	chr1_43837255_chr1_43763475	Common	0.20171
chr1	43837255	43840264	chr1	43766642	43770138	70369	chr1_43837255_chr1_43766642	Common	0.20171
chr1	43837255	43840264	chr1	43782505	43785532	54741	chr1_43837255_chr1_43782505	Common	-0.832249
chr1	43837255	43840264	chr1	43788578	43791722	48609	chr1_43837255_chr1_43788578	Common	0.0353709
chr1	43837255	43840264	chr1	43795197	43798326	41998	chr1_43837255_chr1_43795197	Common	-0.256587
chr1	43837255	43840264	chr1	43804786	43808079	32327	chr1_43837255_chr1_43804786	Common	-0.273337
chr1	43837255	43840264	chr1	43821330	43824694	15747	chr1_43837255_chr1_43821330	Common	0.0236017
chr1	43837255	43840264	chr1	43830846	43833924	6374	chr1_43837255_chr1_43830846	Common	0.197501
chr1	43837255	43840264	chr1	43850238	43853323	13021	chr1_43837255_chr1_43850238	Common	0.0658324
chr1	43932934	43935992	chr1	43763475	43766641	169405	chr1_43932934_chr1_43763475	Common	3.34349
chr1	43932934	43935992	chr1	43766642	43770138	166073	chr1_43932934_chr1_43766642	Common	3.34349
chr1	43945261	43948755	chr1	43526184	43529230	419301	chr1_43945261_chr1_43526184	Common	-0.880096
chr1	43945261	43948755	chr1	43529231	43532379	416203	chr1_43945261_chr1_43529231	Common	3.4728
chr1	43945261	43948755	chr1	43658725	43661919	286686	chr1_43945261_chr1_43658725	Common	-0.144305
chr1	43945261	43948755	chr1	43712616	43715738	232831	chr1_43945261_chr1_43712616	lost	-1.21548
chr1	43945261	43948755	chr1	43740727	43744225	204532	chr1_43945261_chr1_43740727	Common	-2.3859
chr1	43945261	43948755	chr1	43747363	43750665	197994	chr1_43945261_chr1_43747363	Common	-2.42834
chr1	43945261	43948755	chr1	43750666	43753750	194800	chr1_43945261_chr1_43750666	Common	0.526106
chr1	43945261	43948755	chr1	43756968	43760445	188302	chr1_43945261_chr1_43756968	Common	-1.87884
chr1	43945261	43948755	chr1	43760446	43763474	185048	chr1_43945261_chr1_43760446	Common	-1.2295
chr1	43945261	43948755	chr1	43766642	43770138	178618	chr1_43945261_chr1_43766642	Common	-3.33254
chr1	43945261	43948755	chr1	43773201	43776247	172284	chr1_43945261_chr1_43773201	Common	-1.96948
chr1	43967410	43970421	chr1	43678033	43681053	289372	chr1_43967410_chr1_43678033	lost	-1.48357
chr1	43973452	43976685	chr1	43665252	43668346	308269	chr1_43973452_chr1_43665252	Common	-3.24074
chr1	43973452	43976685	chr1	43709479	43712615	264021	chr1_43973452_chr1_43709479	lost	-0.784999
chr1	43973452	43976685	chr1	43747363	43750665	226054	chr1_43973452_chr1_43747363	lost	-1.38827
chr1	43973452	43976685	chr1	43763475	43766641	210010	chr1_43973452_chr1_43763475	Common	1.07032
chr1	43973452	43976685	chr1	43766642	43770138	206678	chr1_43973452_chr1_43766642	Common	1.07032
chr1	43973452	43976685	chr1	43948756	43951803	24789	chr1_43973452_chr1_43948756	lost	0.0314519
chr1	44210581	44213596	chr1	44309785	44312887	99248	chr1_44210581_chr1_44309785	lost	-1.34165
chr1	44213597	44216866	chr1	44319575	44322675	105894	chr1_44213597_chr1_44319575	Common	0
chr1	44354189	44357233	chr1	44245938	44249050	108217	chr1_44354189_chr1_44245938	lost	-3.31836
chr1	44354189	44357233	chr1	44284535	44287859	69514	chr1_44354189_chr1_44284535	Common	0.606464
chr1	44354189	44357233	chr1	44360755	44363984	6658	chr1_44354189_chr1_44360755	lost	-0.0157639
chr1	44389412	44392626	chr1	44227064	44230126	162424	chr1_44389412_chr1_44227064	lost	-2.45165
chr1	44389412	44392626	chr1	44297387	44300436	92108	chr1_44389412_chr1_44297387	lost	-0.441567
chr1	44389412	44392626	chr1	44379557	44382666	9908	chr1_44389412_chr1_44379557	Common	0.319256
chr1	44389412	44392626	chr1	44438361	44441368	48845	chr1_44389412_chr1_44438361	lost	-0.231877
chr1	44389412	44392626	chr1	44522761	44525761	133242	chr1_44389412_chr1_44522761	lost	-0.119502
chr1	44389412	44392626	chr1	44528852	44531923	139368	chr1_44389412_chr1_44528852	lost	-1.3749
chr1	44389412	44392626	chr1	44547359	44550498	157909	chr1_44389412_chr1_44547359	lost	-1.84818
chr1	44389412	44392626	chr1	44565995	44569573	176765	chr1_44389412_chr1_44565995	Common	-3.89232
chr1	44389412	44392626	chr1	44569574	44572621	180078	chr1_44389412_chr1_44569574	lost	-3.55884
chr1	44389412	44392626	chr1	44575743	44578766	186235	chr1_44389412_chr1_44575743	Common	-1.01138
chr1	44389412	44392626	chr1	44578767	44582059	189394	chr1_44389412_chr1_44578767	Common	1.96837
chr1	44389412	44392626	chr1	44644898	44648174	255517	chr1_44389412_chr1_44644898	Common	-2.66188
chr1	44402353	44405537	chr1	44220315	44223870	181853	chr1_44402353_chr1_44220315	lost	0.604501
chr1	44402353	44405537	chr1	44438361	44441368	35919	chr1_44402353_chr1_44438361	Common	-0.285806
chr1	44402353	44405537	chr1	44494778	44497909	92398	chr1_44402353_chr1_44494778	lost	-1.01878
chr1	44402353	44405537	chr1	44565995	44569573	163839	chr1_44402353_chr1_44565995	lost	-0.590853
chr1	44402353	44405537	chr1	44569574	44572621	167152	chr1_44402353_chr1_44569574	Common	-0.560709
chr1	44402353	44405537	chr1	44594476	44598067	192326	chr1_44402353_chr1_44594476	lost	-1.20103
chr1	44402353	44405537	chr1	44607428	44610530	205034	chr1_44402353_chr1_44607428	lost	-1.10894
chr1	44729879	44732917	chr1	44796810	44799982	66998	chr1_44729879_chr1_44796810	lost	-1.06406
chr1	44773738	44776827	chr1	44761089	44764106	12685	chr1_44773738_chr1_44761089	Common	-0.0572198
chr1	44773738	44776827	chr1	44782889	44786333	9329	chr1_44773738_chr1_44782889	Common	0.109889
chr1	44773738	44776827	chr1	44809675	44812688	35899	chr1_44773738_chr1_44809675	lost	-0.836465
chr1	44773738	44776827	chr1	45495043	45498056	721267	chr1_44773738_chr1_45495043	lost	-4.73274
chr1	44776828	44779836	chr1	44782889	44786333	6279	chr1_44776828_chr1_44782889	Common	0.109889
chr1	44786334	44789385	chr1	44796810	44799982	10537	chr1_44786334_chr1_44796810	Common	-0.146321
chr1	44806614	44809674	chr1	44782889	44786333	23533	chr1_44806614_chr1_44782889	Common	-0.482308
chr1	44806614	44809674	chr1	44812689	44816115	6258	chr1_44806614_chr1_44812689	lost	-0.0166928
chr1	44806614	44809674	chr1	44987886	44990958	181278	chr1_44806614_chr1_44987886	Common	-1.6472
chr1	44806614	44809674	chr1	45013207	45016413	206666	chr1_44806614_chr1_45013207	lost	-1.0626
chr1	44806614	44809674	chr1	45301959	45304977	495324	chr1_44806614_chr1_45301959	Common	-0.830621
chr1	44819175	44822630	chr1	44676549	44679599	142828	chr1_44819175_chr1_44676549	lost	-0.445429
chr1	44819175	44822630	chr1	44726840	44729878	92543	chr1_44819175_chr1_44726840	lost	-1.1185
chr1	44819175	44822630	chr1	44757955	44761088	61381	chr1_44819175_chr1_44757955	Common	-1.2811
chr1	44819175	44822630	chr1	44987886	44990958	168520	chr1_44819175_chr1_44987886	Common	-0.100154
chr1	44819175	44822630	chr1	44997628	45000744	178284	chr1_44819175_chr1_44997628	lost	-0.199167
chr1	44819175	44822630	chr1	45006930	45010075	187600	chr1_44819175_chr1_45006930	lost	0.0878461
chr1	44819175	44822630	chr1	45013207	45016413	193908	chr1_44819175_chr1_45013207	Common	-5.20727
chr1	44984825	44987885	chr1	44828818	44831919	155987	chr1_44984825_chr1_44828818	Common	-2.9296
chr1	44984825	44987885	chr1	44835295	44838304	149556	chr1_44984825_chr1_44835295	Common	-1.4531
chr1	44984825	44987885	chr1	44844383	44847391	140468	chr1_44984825_chr1_44844383	lost	1.18434
chr1	44984825	44987885	chr1	44856868	44859995	127924	chr1_44984825_chr1_44856868	lost	-0.534697
chr1	45010076	45013206	chr1	44714260	44717352	295835	chr1_45010076_chr1_44714260	Common	-0.531662
chr1	45010076	45013206	chr1	44782889	44786333	227030	chr1_45010076_chr1_44782889	Common	-0.635546
chr1	45010076	45013206	chr1	44796810	44799982	213245	chr1_45010076_chr1_44796810	lost	-0.983141
chr1	45010076	45013206	chr1	44822631	44825764	187444	chr1_45010076_chr1_44822631	lost	-3.02415
chr1	45010076	45013206	chr1	44828818	44831919	181273	chr1_45010076_chr1_44828818	Common	-5.4057
chr1	45010076	45013206	chr1	44831920	44835294	178034	chr1_45010076_chr1_44831920	lost	-5.4057
chr1	45010076	45013206	chr1	44835295	44838304	174842	chr1_45010076_chr1_44835295	Common	-3.11458
chr1	45010076	45013206	chr1	44838305	44841338	171820	chr1_45010076_chr1_44838305	lost	-3.11458
chr1	45010076	45013206	chr1	44844383	44847391	165754	chr1_45010076_chr1_44844383	lost	-1.83441
chr1	45010076	45013206	chr1	45228512	45231519	218374	chr1_45010076_chr1_45228512	lost	-1.83908
chr1	45010076	45013206	chr1	45234874	45238034	224813	chr1_45010076_chr1_45234874	lost	-0.15603
chr1	45010076	45013206	chr1	45279477	45282678	269436	chr1_45010076_chr1_45279477	Common	-2.67776
chr1	45010076	45013206	chr1	45288977	45292328	279011	chr1_45010076_chr1_45288977	lost	-0.370964
chr1	45010076	45013206	chr1	45292329	45295578	282312	chr1_45010076_chr1_45292329	Common	-0.370964
chr1	45010076	45013206	chr1	45295579	45298668	285482	chr1_45010076_chr1_45295579	Common	-1.64113
chr1	45010076	45013206	chr1	45298669	45301958	288672	chr1_45010076_chr1_45298669	Common	-2.28319
chr1	45010076	45013206	chr1	45301959	45304977	291827	chr1_45010076_chr1_45301959	Common	-2.28319
chr1	45010076	45013206	chr1	45349066	45352146	338965	chr1_45010076_chr1_45349066	lost	-1.802
chr1	45010076	45013206	chr1	45491949	45495042	481854	chr1_45010076_chr1_45491949	Common	8.01906
chr1	45304978	45308129	chr1	45013207	45016413	291743	chr1_45304978_chr1_45013207	lost	-11.8122
chr1	45336700	45339731	chr1	45204060	45207091	132640	chr1_45336700_chr1_45204060	lost	-1.72984
chr1	45339732	45342755	chr1	45006930	45010075	332741	chr1_45339732_chr1_45006930	Common	1.53671
chr1	45339732	45342755	chr1	45013207	45016413	326433	chr1_45339732_chr1_45013207	Common	-5.23955
chr1	45339732	45342755	chr1	45016414	45019619	323227	chr1_45339732_chr1_45016414	Common	-1.96631
chr1	45339732	45342755	chr1	45034885	45038115	304743	chr1_45339732_chr1_45034885	lost	-1.04769
chr1	45339732	45342755	chr1	45301959	45304977	37775	chr1_45339732_chr1_45301959	Common	-0.603008
chr1	45339732	45342755	chr1	45473543	45476623	133840	chr1_45339732_chr1_45473543	lost	0.413123
chr1	45339732	45342755	chr1	45491949	45495042	152252	chr1_45339732_chr1_45491949	Common	-4.78274
chr1	45339732	45342755	chr1	45501674	45504675	161931	chr1_45339732_chr1_45501674	lost	-3.07934
chr1	45339732	45342755	chr1	45514291	45517386	174595	chr1_45339732_chr1_45514291	lost	-2.91902
chr1	45339732	45342755	chr1	45520402	45523445	180680	chr1_45339732_chr1_45520402	Common	0.151821
chr1	45339732	45342755	chr1	45566767	45569834	227057	chr1_45339732_chr1_45566767	lost	-2.50747
chr1	45339732	45342755	chr1	45585543	45588714	245885	chr1_45339732_chr1_45585543	lost	0.740603
chr1	45488789	45491948	chr1	45013207	45016413	475558	chr1_45488789_chr1_45013207	Common	9.35741
chr1	45488789	45491948	chr1	45016414	45019619	472352	chr1_45488789_chr1_45016414	lost	-1.8231
chr1	45488789	45491948	chr1	45301959	45304977	186900	chr1_45488789_chr1_45301959	Common	-0.174073
chr1	45488789	45491948	chr1	45342756	45345784	146098	chr1_45488789_chr1_45342756	lost	-5.75107
chr1	45488789	45491948	chr1	45345785	45349065	142943	chr1_45488789_chr1_45345785	Common	-3.79042
chr1	45488789	45491948	chr1	45349066	45352146	139762	chr1_45488789_chr1_45349066	Common	-0.785066
chr1	45488789	45491948	chr1	45355631	45358837	133134	chr1_45488789_chr1_45355631	Common	-2.58682
chr1	45488789	45491948	chr1	45358838	45361913	129993	chr1_45488789_chr1_45358838	Common	-3.39781
chr1	45488789	45491948	chr1	45361914	45365219	126802	chr1_45488789_chr1_45361914	Common	-3.39781
chr1	45488789	45491948	chr1	45365220	45368232	123642	chr1_45488789_chr1_45365220	lost	-1.76284
chr1	45488789	45491948	chr1	45371377	45374794	117283	chr1_45488789_chr1_45371377	lost	-1.2059
chr1	45488789	45491948	chr1	45384539	45387545	104326	chr1_45488789_chr1_45384539	lost	-0.65619
chr1	45498057	45501673	chr1	44782889	44786333	715254	chr1_45498057_chr1_44782889	Common	-1.37459
chr1	45498057	45501673	chr1	45301959	45304977	196397	chr1_45498057_chr1_45301959	Common	-0.0142353
chr1	45498057	45501673	chr1	45342756	45345784	155595	chr1_45498057_chr1_45342756	lost	-2.28593
chr1	45498057	45501673	chr1	45345785	45349065	152440	chr1_45498057_chr1_45345785	Common	-4.61057
chr1	45498057	45501673	chr1	45349066	45352146	149259	chr1_45498057_chr1_45349066	Common	-1.45386
chr1	45498057	45501673	chr1	45355631	45358837	142631	chr1_45498057_chr1_45355631	Common	-0.408854
chr1	45498057	45501673	chr1	45358838	45361913	139490	chr1_45498057_chr1_45358838	Common	-3.13277
chr1	45498057	45501673	chr1	45361914	45365219	136299	chr1_45498057_chr1_45361914	Common	-3.13277
chr1	45498057	45501673	chr1	45377804	45380867	120530	chr1_45498057_chr1_45377804	Common	-1.18609
chr1	45498057	45501673	chr1	45551207	45554378	52927	chr1_45498057_chr1_45551207	lost	-0.863922
chr1	45498057	45501673	chr1	45566767	45569834	68435	chr1_45498057_chr1_45566767	lost	-0.223111
chr1	45498057	45501673	chr1	45585543	45588714	87263	chr1_45498057_chr1_45585543	lost	-1.0506
chr1	45623454	45626576	chr1	45616949	45620338	6372	chr1_45623454_chr1_45616949	Common	0.262847
chr1	45623454	45626576	chr1	45636311	45639503	12892	chr1_45623454_chr1_45636311	lost	-0.311852
chr1	45685749	45688765	chr1	45831843	45834876	146102	chr1_45685749_chr1_45831843	Common	-2.20815
chr1	45685749	45688765	chr1	45862225	45865482	176596	chr1_45685749_chr1_45862225	Common	-4.25711
chr1	45685749	45688765	chr1	45868733	45871752	182985	chr1_45685749_chr1_45868733	lost	-1.89795
chr1	45685749	45688765	chr1	45871753	45875005	186122	chr1_45685749_chr1_45871753	lost	-1.89795
chr1	45685749	45688765	chr1	45881298	45884323	195553	chr1_45685749_chr1_45881298	Common	-3.99761
chr1	45685749	45688765	chr1	45884324	45887654	198732	chr1_45685749_chr1_45884324	lost	-1.35893
chr1	45685749	45688765	chr1	45887655	45890745	201943	chr1_45685749_chr1_45887655	lost	-1.35893
chr1	45748883	45752237	chr1	45771169	45774321	22185	chr1_45748883_chr1_45771169	Common	-0.415538
chr1	45748883	45752237	chr1	45852465	45855698	103521	chr1_45748883_chr1_45852465	Common	-1.10503
chr1	45748883	45752237	chr1	45862225	45865482	113293	chr1_45748883_chr1_45862225	Common	-0.5682
chr1	45748883	45752237	chr1	45881298	45884323	132250	chr1_45748883_chr1_45881298	Common	-0.265027
chr1	45748883	45752237	chr1	45910670	45913677	161613	chr1_45748883_chr1_45910670	lost	-0.910961
chr1	45786952	45790119	chr1	45667339	45670344	119694	chr1_45786952_chr1_45667339	Common	-1.59207
chr1	45786952	45790119	chr1	45768082	45771168	18910	chr1_45786952_chr1_45768082	Common	-0.470585
chr1	46132457	46135636	chr1	46035577	46038793	96861	chr1_46132457_chr1_46035577	Common	-1.22405
chr1	46132457	46135636	chr1	46038794	46042086	93606	chr1_46132457_chr1_46038794	lost	-3.27309
chr1	46132457	46135636	chr1	46042087	46045652	90177	chr1_46132457_chr1_46042087	Common	-3.27309
chr1	46174109	46177110	chr1	45658080	45661132	516003	chr1_46174109_chr1_45658080	lost	-1.83097
chr1	46174109	46177110	chr1	45951494	45954641	222542	chr1_46174109_chr1_45951494	lost	-2.78584
chr1	46174109	46177110	chr1	45994525	45997586	179554	chr1_46174109_chr1_45994525	lost	0.470926
chr1	46174109	46177110	chr1	46000597	46003704	173459	chr1_46174109_chr1_46000597	Common	-1.36706
chr1	46174109	46177110	chr1	46010022	46013072	164062	chr1_46174109_chr1_46010022	Common	-0.18885
chr1	46174109	46177110	chr1	46016606	46019705	157454	chr1_46174109_chr1_46016606	lost	-1.11121
chr1	46174109	46177110	chr1	46025985	46029279	147977	chr1_46174109_chr1_46025985	Common	-4.55019
chr1	46174109	46177110	chr1	46029280	46032369	144785	chr1_46174109_chr1_46029280	Common	-4.31581
chr1	46174109	46177110	chr1	46032370	46035576	141636	chr1_46174109_chr1_46032370	Common	-4.31581
chr1	46174109	46177110	chr1	46035577	46038793	138424	chr1_46174109_chr1_46035577	Common	-7.05647
chr1	46174109	46177110	chr1	46038794	46042086	135169	chr1_46174109_chr1_46038794	Common	-2.9793
chr1	46174109	46177110	chr1	46042087	46045652	131740	chr1_46174109_chr1_46042087	Common	-2.9793
chr1	46174109	46177110	chr1	46045653	46048848	128359	chr1_46174109_chr1_46045653	Common	-0.687199
chr1	46174109	46177110	chr1	46048849	46051913	125228	chr1_46174109_chr1_46048849	Common	0.0208395
chr1	46174109	46177110	chr1	46051914	46054929	122188	chr1_46174109_chr1_46051914	Common	0.0208395
chr1	46174109	46177110	chr1	46054930	46058133	119078	chr1_46174109_chr1_46054930	lost	-1.82867
chr1	46174109	46177110	chr1	46135637	46138746	38418	chr1_46174109_chr1_46135637	Common	-1.28759
chr1	46174109	46177110	chr1	46138747	46141794	35339	chr1_46174109_chr1_46138747	lost	-0.160403
chr1	46202405	46205527	chr1	46025985	46029279	176334	chr1_46202405_chr1_46025985	Common	-3.27987
chr1	46202405	46205527	chr1	46042087	46045652	160097	chr1_46202405_chr1_46042087	lost	-3.98651
chr1	46202405	46205527	chr1	46072322	46075438	130086	chr1_46202405_chr1_46072322	lost	-3.00921
chr1	46218297	46221547	chr1	46025985	46029279	192290	chr1_46218297_chr1_46025985	lost	0
chr1	46218297	46221547	chr1	46029280	46032369	189098	chr1_46218297_chr1_46029280	lost	-2.28252
chr1	46218297	46221547	chr1	46032370	46035576	185949	chr1_46218297_chr1_46032370	Common	-2.28252
chr1	46218297	46221547	chr1	46035577	46038793	182737	chr1_46218297_chr1_46035577	Common	2.36612
chr1	46218297	46221547	chr1	46038794	46042086	179482	chr1_46218297_chr1_46038794	Common	-4.43571
chr1	46246321	46249710	chr1	46252847	46256179	6498	chr1_46246321_chr1_46252847	Common	0.0171764
chr1	46246321	46249710	chr1	46275313	46278585	28934	chr1_46246321_chr1_46275313	Common	-0.108369
chr1	46300353	46303500	chr1	46306610	46309848	6303	chr1_46300353_chr1_46306610	lost	0.04016
chr1	46303501	46306609	chr1	46275313	46278585	28106	chr1_46303501_chr1_46275313	lost	0.465408
chr1	46303501	46306609	chr1	46297312	46300352	6223	chr1_46303501_chr1_46297312	Common	-0.35759
chr1	46303501	46306609	chr1	46338264	46341401	34777	chr1_46303501_chr1_46338264	Common	0
chr1	46505553	46508618	chr1	46448776	46451832	56781	chr1_46505553_chr1_46448776	Common	-0.238056
chr1	46505553	46508618	chr1	46499421	46502438	6156	chr1_46505553_chr1_46499421	Common	0.0150843
chr1	46505553	46508618	chr1	46511632	46514700	6081	chr1_46505553_chr1_46511632	lost	-0.288612
chr1	46549746	46553040	chr1	46405071	46408263	144726	chr1_46549746_chr1_46405071	Common	-3.66141
chr1	46549746	46553040	chr1	46414379	46417394	135507	chr1_46549746_chr1_46414379	Common	-0.396098
chr1	46549746	46553040	chr1	46420634	46423722	129215	chr1_46549746_chr1_46420634	Common	-1.25175
chr1	46549746	46553040	chr1	46430117	46433177	119746	chr1_46549746_chr1_46430117	Common	-0.936813
chr1	46549746	46553040	chr1	46433178	46436623	116493	chr1_46549746_chr1_46433178	Common	-0.936813
chr1	46549746	46553040	chr1	46436624	46439676	113243	chr1_46549746_chr1_46436624	Common	-1.1096
chr1	46549746	46553040	chr1	46439677	46442703	110203	chr1_46549746_chr1_46439677	Common	-1.36033
chr1	46549746	46553040	chr1	46442704	46445713	107185	chr1_46549746_chr1_46442704	Common	-1.36033
chr1	46549746	46553040	chr1	46445714	46448775	104149	chr1_46549746_chr1_46445714	Common	-3.08508
chr1	46549746	46553040	chr1	46451833	46455012	97971	chr1_46549746_chr1_46451833	Common	0.181445
chr1	46549746	46553040	chr1	46455013	46458579	94597	chr1_46549746_chr1_46455013	lost	-1.31973
chr1	46549746	46553040	chr1	46533810	46536976	16000	chr1_46549746_chr1_46533810	lost	-0.169634
chr1	46549746	46553040	chr1	46540497	46543543	9373	chr1_46549746_chr1_46540497	Common	-0.449763
chr1	46549746	46553040	chr1	46543544	46546694	6274	chr1_46549746_chr1_46543544	lost	-0.0178538
chr1	46549746	46553040	chr1	46559708	46562968	9945	chr1_46549746_chr1_46559708	Common	0.0455811
chr1	46549746	46553040	chr1	46581792	46584800	31903	chr1_46549746_chr1_46581792	Common	0.105424
chr1	46549746	46553040	chr1	46709288	46712362	159432	chr1_46549746_chr1_46709288	lost	-1.46563
chr1	46549746	46553040	chr1	46721873	46724898	171992	chr1_46549746_chr1_46721873	lost	-2.16054
chr1	46549746	46553040	chr1	46724899	46728093	175103	chr1_46549746_chr1_46724899	Common	-0.385657
chr1	46616157	46619208	chr1	46712363	46715670	96334	chr1_46616157_chr1_46712363	lost	-1.49194
chr1	46616157	46619208	chr1	46724899	46728093	108814	chr1_46616157_chr1_46724899	Common	-0.898522
chr1	46667352	46670495	chr1	46445714	46448775	221679	chr1_46667352_chr1_46445714	lost	-1.46146
chr1	46667352	46670495	chr1	46588143	46591254	79225	chr1_46667352_chr1_46588143	lost	-0.656713
chr1	46667352	46670495	chr1	46603602	46606788	63728	chr1_46667352_chr1_46603602	Common	-0.147627
chr1	46667352	46670495	chr1	46676956	46679957	9533	chr1_46667352_chr1_46676956	Common	-0.0683871
chr1	46667352	46670495	chr1	46683210	46686423	15893	chr1_46667352_chr1_46683210	Common	0.263345
chr1	46667352	46670495	chr1	46686424	46689425	19001	chr1_46667352_chr1_46686424	Common	-0.433735
chr1	46667352	46670495	chr1	46695581	46698699	28217	chr1_46667352_chr1_46695581	Common	0.508701
chr1	46673685	46676955	chr1	46536977	46540496	136584	chr1_46673685_chr1_46536977	Common	-1.78606
chr1	46673685	46676955	chr1	46575728	46578778	98067	chr1_46673685_chr1_46575728	Common	0
chr1	46673685	46676955	chr1	46683210	46686423	9496	chr1_46673685_chr1_46683210	Common	0.0917847
chr1	46673685	46676955	chr1	46686424	46689425	12604	chr1_46673685_chr1_46686424	Common	-0.576759
chr1	46673685	46676955	chr1	46689426	46692498	15642	chr1_46673685_chr1_46689426	Common	0
chr1	46718725	46721872	chr1	46546695	46549745	172078	chr1_46718725_chr1_46546695	lost	2.79406
chr1	46718725	46721872	chr1	46603602	46606788	115103	chr1_46718725_chr1_46603602	Common	0
chr1	46756713	46759727	chr1	46741034	46744254	15576	chr1_46756713_chr1_46741034	Common	0.0847274
chr1	46756713	46759727	chr1	46766128	46769218	9453	chr1_46756713_chr1_46766128	lost	-0.592377
chr1	46756713	46759727	chr1	46805274	46808531	48682	chr1_46756713_chr1_46805274	lost	-0.458089
chr1	46756713	46759727	chr1	46814928	46817971	58229	chr1_46756713_chr1_46814928	lost	-1.68306
chr1	46756713	46759727	chr1	47057920	47061027	301253	chr1_46756713_chr1_47057920	Common	1.12865
chr1	47230944	47233944	chr1	47215215	47218368	15653	chr1_47230944_chr1_47215215	Common	-0.415738
chr1	47230944	47233944	chr1	47218369	47221471	12524	chr1_47230944_chr1_47218369	Common	-0.415738
chr1	47230944	47233944	chr1	47224643	47227927	6159	chr1_47230944_chr1_47224643	Common	-0.0430897
chr1	47313004	47316082	chr1	47243081	47246197	69904	chr1_47313004_chr1_47243081	Common	1.1293
chr1	47331445	47334465	chr1	47316083	47319118	15355	chr1_47331445_chr1_47316083	Common	0.0473225
chr1	47434217	47437332	chr1	47597230	47600336	163009	chr1_47434217_chr1_47597230	Common	-0.588099
chr1	47434217	47437332	chr1	47625215	47628388	191027	chr1_47434217_chr1_47625215	Common	-2.43833
chr1	47434217	47437332	chr1	47649920	47653191	215781	chr1_47434217_chr1_47649920	lost	-3.97566
chr1	47434217	47437332	chr1	47653192	47656420	219032	chr1_47434217_chr1_47653192	Common	-3.97566
chr1	47434217	47437332	chr1	47666265	47669376	232046	chr1_47434217_chr1_47666265	Common	-0.822341
chr1	47434217	47437332	chr1	47669377	47672558	235193	chr1_47434217_chr1_47669377	Common	-0.846799
chr1	47434217	47437332	chr1	47682290	47685606	248174	chr1_47434217_chr1_47682290	Common	-0.786254
chr1	47434217	47437332	chr1	47689210	47692644	255153	chr1_47434217_chr1_47689210	Common	2.11118
chr1	47434217	47437332	chr1	47695661	47698838	261475	chr1_47434217_chr1_47695661	Common	-3.06939
chr1	47434217	47437332	chr1	47698839	47701917	264604	chr1_47434217_chr1_47698839	Common	-5.44028
chr1	47434217	47437332	chr1	47701918	47705340	267855	chr1_47434217_chr1_47701918	Common	-5.44028
chr1	47434217	47437332	chr1	47705341	47708879	271336	chr1_47434217_chr1_47705341	Common	-7.29504
chr1	47434217	47437332	chr1	47708880	47712167	274749	chr1_47434217_chr1_47708880	Common	-7.65946
chr1	47434217	47437332	chr1	47712168	47715248	277934	chr1_47434217_chr1_47712168	Common	-7.65946
chr1	47434217	47437332	chr1	47715249	47718520	281110	chr1_47434217_chr1_47715249	Common	-6.26216
chr1	47434217	47437332	chr1	47718521	47721672	284322	chr1_47434217_chr1_47718521	Common	-9.46392
chr1	47434217	47437332	chr1	47721673	47724714	287419	chr1_47434217_chr1_47721673	Common	-9.46392
chr1	47434217	47437332	chr1	47724715	47727718	290442	chr1_47434217_chr1_47724715	Common	-3.42829
chr1	47434217	47437332	chr1	47727719	47731016	293593	chr1_47434217_chr1_47727719	Common	-3.42829
chr1	47434217	47437332	chr1	47731017	47734149	296809	chr1_47434217_chr1_47731017	Common	-5.16155
chr1	47434217	47437332	chr1	47734150	47737419	300010	chr1_47434217_chr1_47734150	Common	-1.21401
chr1	47434217	47437332	chr1	47743799	47746983	309617	chr1_47434217_chr1_47743799	lost	-1.78044
chr1	47434217	47437332	chr1	47746984	47750044	312740	chr1_47434217_chr1_47746984	Common	-1.78044
chr1	47434217	47437332	chr1	47750045	47753093	315795	chr1_47434217_chr1_47750045	Common	-1.8511
chr1	47434217	47437332	chr1	47762308	47765518	328139	chr1_47434217_chr1_47762308	lost	-4.03552
chr1	47434217	47437332	chr1	47775312	47778667	341215	chr1_47434217_chr1_47775312	lost	-1.74362
chr1	48222307	48225308	chr1	48067602	48070800	154606	chr1_48222307_chr1_48067602	lost	-0.644671
chr1	48342140	48345318	chr1	48390630	48394036	48604	chr1_48342140_chr1_48390630	Common	-0.786315
chr1	50579831	50583185	chr1	50431968	50434975	148037	chr1_50579831_chr1_50431968	Common	-0.0859895
chr1	50959782	50963010	chr1	50755855	50758867	204035	chr1_50959782_chr1_50755855	lost	-1.88348
chr1	50959782	50963010	chr1	50873823	50876954	86008	chr1_50959782_chr1_50873823	lost	-1.25187
chr1	50959782	50963010	chr1	50953650	50956724	6209	chr1_50959782_chr1_50953650	Common	0.129081
chr1	50959782	50963010	chr1	50966064	50969181	6226	chr1_50959782_chr1_50966064	Common	0.211138
chr1	50959782	50963010	chr1	50979632	50983002	19921	chr1_50959782_chr1_50979632	Common	-0.0102025
chr1	50959782	50963010	chr1	51179569	51182635	219706	chr1_50959782_chr1_51179569	lost	-0.445329
chr1	50959782	50963010	chr1	51185854	51189154	226108	chr1_50959782_chr1_51185854	lost	-0.861975
chr1	50959782	50963010	chr1	51189155	51192159	229261	chr1_50959782_chr1_51189155	Common	-0.782199
chr1	51342403	51345520	chr1	51348537	51351541	6078	chr1_51342403_chr1_51348537	lost	-0.0193247
chr1	51516401	51519453	chr1	51405649	51408682	110762	chr1_51516401_chr1_51405649	lost	-3.2806
chr1	51725259	51728325	chr1	51616931	51620076	108289	chr1_51725259_chr1_51616931	lost	-3.45796
chr1	51725259	51728325	chr1	51626104	51629496	98992	chr1_51725259_chr1_51626104	lost	-2.45714
chr1	51725259	51728325	chr1	51715399	51718731	9727	chr1_51725259_chr1_51715399	lost	-0.430586
chr1	51878043	51881358	chr1	51837012	51840217	41086	chr1_51878043_chr1_51837012	Common	-0.814866
chr1	51878043	51881358	chr1	51850167	51853313	27960	chr1_51878043_chr1_51850167	Common	0.0199243
chr1	51878043	51881358	chr1	51918260	51921602	40231	chr1_51878043_chr1_51918260	Common	-0.267465
chr1	51878043	51881358	chr1	51924691	51927691	46491	chr1_51878043_chr1_51924691	lost	-0.450153
chr1	51878043	51881358	chr1	51956648	51959652	78450	chr1_51878043_chr1_51956648	Common	-0.350788
chr1	51878043	51881358	chr1	51987224	51990249	109036	chr1_51878043_chr1_51987224	lost	-0.880754
chr1	51878043	51881358	chr1	51993332	51996371	115151	chr1_51878043_chr1_51993332	Common	-1.27556
chr1	51878043	51881358	chr1	51996372	51999375	118173	chr1_51878043_chr1_51996372	Common	-1.16131
chr1	51878043	51881358	chr1	51999376	52002726	121351	chr1_51878043_chr1_51999376	Common	-1.76569
chr1	51878043	51881358	chr1	52005931	52009195	127863	chr1_51878043_chr1_52005931	Common	-0.539059
chr1	51878043	51881358	chr1	52009196	52012227	131011	chr1_51878043_chr1_52009196	lost	-0.126915
chr1	51878043	51881358	chr1	52018311	52021334	140122	chr1_51878043_chr1_52018311	lost	-1.29131
chr1	51878043	51881358	chr1	52030545	52033548	152346	chr1_51878043_chr1_52030545	Common	-0.572179
chr1	51878043	51881358	chr1	52042998	52046123	164860	chr1_51878043_chr1_52042998	lost	-1.8568
chr1	51878043	51881358	chr1	52052220	52055301	174060	chr1_51878043_chr1_52052220	Common	0.0291819
chr1	51878043	51881358	chr1	52142807	52145917	264662	chr1_51878043_chr1_52142807	lost	-0.773702
chr1	51990250	51993331	chr1	51896782	51899789	93505	chr1_51990250_chr1_51896782	Common	-2.05137
chr1	51990250	51993331	chr1	51906014	51909073	84247	chr1_51990250_chr1_51906014	Common	-0.845616
chr1	51990250	51993331	chr1	51956648	51959652	33640	chr1_51990250_chr1_51956648	Common	-0.22384
chr1	51990250	51993331	chr1	51984175	51987223	6091	chr1_51990250_chr1_51984175	lost	-0.217761
chr1	52055302	52058322	chr1	51830583	51833897	224572	chr1_52055302_chr1_51830583	lost	-0.176109
chr1	52055302	52058322	chr1	51837012	51840217	218198	chr1_52055302_chr1_51837012	Common	-0.4187
chr1	52055302	52058322	chr1	51840218	51843415	214996	chr1_52055302_chr1_51840218	Common	-2.07828
chr1	52055302	52058322	chr1	51874996	51878042	180293	chr1_52055302_chr1_51874996	Common	1.00346
chr1	52055302	52058322	chr1	51881359	51884526	173870	chr1_52055302_chr1_51881359	lost	0.0312555
chr1	52055302	52058322	chr1	51953303	51956647	101837	chr1_52055302_chr1_51953303	Common	-0.368378
chr1	52365174	52368883	chr1	52121292	52124420	244172	chr1_52365174_chr1_52121292	lost	-1.71236
chr1	52365174	52368883	chr1	52142807	52145917	222666	chr1_52365174_chr1_52142807	Common	-5.78392
chr1	52401245	52404567	chr1	52687141	52690453	285891	chr1_52401245_chr1_52687141	Common	-3.06915
chr1	52401245	52404567	chr1	52690454	52693516	289079	chr1_52401245_chr1_52690454	lost	-3.97143
chr1	52551582	52555051	chr1	52473735	52476956	77971	chr1_52551582_chr1_52473735	Common	-1.0573
chr1	52602357	52605769	chr1	52483721	52486768	118819	chr1_52602357_chr1_52483721	lost	-1.12208
chr1	52602357	52605769	chr1	52486769	52489831	115763	chr1_52602357_chr1_52486769	lost	-1.12208
chr1	52696735	52699742	chr1	52432133	52435185	264579	chr1_52696735_chr1_52432133	lost	-2.65872
chr1	52925391	52928556	chr1	52931667	52934675	6198	chr1_52925391_chr1_52931667	Common	0.0384588
chr1	52925391	52928556	chr1	52947582	52950757	22196	chr1_52925391_chr1_52947582	Common	-0.459952
chr1	52925391	52928556	chr1	52953765	52957013	28416	chr1_52925391_chr1_52953765	Common	-0.304698
chr1	52925391	52928556	chr1	53133196	53136214	207732	chr1_52925391_chr1_53133196	Common	-1.97338
chr1	52925391	52928556	chr1	53180452	53183848	255177	chr1_52925391_chr1_53180452	lost	-1.036
chr1	52925391	52928556	chr1	53186897	53190274	261612	chr1_52925391_chr1_53186897	lost	-4.07581
chr1	53060695	53063699	chr1	52912639	52915674	148041	chr1_53060695_chr1_52912639	lost	-0.462274
chr1	53060695	53063699	chr1	53051065	53054247	9541	chr1_53060695_chr1_53051065	Common	-0.712934
chr1	53193342	53196458	chr1	52903030	52906451	290160	chr1_53193342_chr1_52903030	lost	0
chr1	53218721	53221757	chr1	52813095	52816241	405571	chr1_53218721_chr1_52813095	lost	-0.120361
chr1	53218721	53221757	chr1	52829074	52832144	389630	chr1_53218721_chr1_52829074	lost	0.764513
chr1	53218721	53221757	chr1	52953765	52957013	264850	chr1_53218721_chr1_52953765	lost	-1.71004
chr1	53237356	53240380	chr1	52915675	52918684	321689	chr1_53237356_chr1_52915675	lost	-4.06619
chr1	53237356	53240380	chr1	54765904	54769023	1528595	chr1_53237356_chr1_54765904	lost	5.3231
chr1	53836324	53839427	chr1	53937995	53941018	101631	chr1_53836324_chr1_53937995	lost	-0.695236
chr1	53889806	53892862	chr1	53937995	53941018	48172	chr1_53889806_chr1_53937995	lost	0.00418984
chr1	53889806	53892862	chr1	53941019	53944237	51294	chr1_53889806_chr1_53941019	lost	-1.53883
chr1	53889806	53892862	chr1	53960450	53963451	70616	chr1_53889806_chr1_53960450	Common	-1.62935
chr1	54051093	54054098	chr1	54289673	54292860	238671	chr1_54051093_chr1_54289673	Common	-0.827545
chr1	54410812	54413933	chr1	54485997	54489099	75176	chr1_54410812_chr1_54485997	lost	-3.32267
chr1	54640296	54643383	chr1	54614629	54617648	25701	chr1_54640296_chr1_54614629	Common	-0.552122
chr1	54762755	54765903	chr1	53243401	53246427	1519415	chr1_54762755_chr1_53243401	lost	1.52429
chr1	54762755	54765903	chr1	53278794	53281866	1483999	chr1_54762755_chr1_53278794	Common	-14.43
chr1	54762755	54765903	chr1	54485997	54489099	276781	chr1_54762755_chr1_54485997	lost	-1.54426
chr1	54762755	54765903	chr1	54489100	54492126	273716	chr1_54762755_chr1_54489100	Common	-0.967202
chr1	54762755	54765903	chr1	54492127	54495272	270630	chr1_54762755_chr1_54492127	Common	-0.967202
chr1	54762755	54765903	chr1	54672330	54675431	90449	chr1_54762755_chr1_54672330	lost	-0.736874
chr1	54762755	54765903	chr1	54691245	54694337	71538	chr1_54762755_chr1_54691245	lost	-1.12498
chr1	54762755	54765903	chr1	54716534	54719560	46282	chr1_54762755_chr1_54716534	lost	0.545302
chr1	54804189	54807519	chr1	54652639	54655918	151576	chr1_54804189_chr1_54652639	Common	-1.10586
chr1	54804189	54807519	chr1	54685000	54688209	119250	chr1_54804189_chr1_54685000	lost	-2.15233
chr1	54804189	54807519	chr1	54706899	54710141	97334	chr1_54804189_chr1_54706899	lost	-1.16993
chr1	54884010	54887226	chr1	54903102	54906249	19057	chr1_54884010_chr1_54903102	Common	-0.398015
chr1	54884010	54887226	chr1	54937960	54940977	53850	chr1_54884010_chr1_54937960	lost	-1.40646
chr1	54997675	55001017	chr1	54859318	54862343	138516	chr1_54997675_chr1_54859318	lost	-2.16404
chr1	54997675	55001017	chr1	54922382	54925387	75462	chr1_54997675_chr1_54922382	lost	-1.06495
chr1	54997675	55001017	chr1	54934654	54937959	63040	chr1_54997675_chr1_54934654	Common	-0.455653
chr1	54997675	55001017	chr1	54937960	54940977	59878	chr1_54997675_chr1_54937960	Common	-0.455653
chr1	54997675	55001017	chr1	54944185	54947640	53434	chr1_54997675_chr1_54944185	Common	-1.47466
chr1	54997675	55001017	chr1	54947641	54950664	50194	chr1_54997675_chr1_54947641	Common	-1.47466
chr1	54997675	55001017	chr1	54950665	54953725	47151	chr1_54997675_chr1_54950665	Common	-1.33827
chr1	54997675	55001017	chr1	54953726	54956846	44060	chr1_54997675_chr1_54953726	Common	0.864571
chr1	54997675	55001017	chr1	54963181	54966365	34573	chr1_54997675_chr1_54963181	lost	-0.977634
chr1	54997675	55001017	chr1	54966366	54969561	31383	chr1_54997675_chr1_54966366	lost	-0.448512
chr1	54997675	55001017	chr1	54985262	54988395	12518	chr1_54997675_chr1_54985262	lost	-0.140865
chr1	54997675	55001017	chr1	55004091	55007447	6423	chr1_54997675_chr1_55004091	lost	-0.35065
chr1	55038558	55041604	chr1	54937960	54940977	100613	chr1_55038558_chr1_54937960	Common	1.04515
chr1	55038558	55041604	chr1	54944185	54947640	94169	chr1_55038558_chr1_54944185	Common	-3.60807
chr1	55038558	55041604	chr1	54947641	54950664	90929	chr1_55038558_chr1_54947641	lost	-3.60807
chr1	55038558	55041604	chr1	54953726	54956846	84795	chr1_55038558_chr1_54953726	lost	-0.70411
chr1	55213846	55216884	chr1	55137670	55140695	76183	chr1_55213846_chr1_55137670	lost	-0.13136
chr1	55213846	55216884	chr1	55140696	55143741	73147	chr1_55213846_chr1_55140696	Common	0.20088
chr1	55213846	55216884	chr1	55143742	55146976	70006	chr1_55213846_chr1_55143742	lost	-0.0340186
chr1	55213846	55216884	chr1	55163060	55166324	50673	chr1_55213846_chr1_55163060	Common	-1.33191
chr1	55213846	55216884	chr1	55166325	55169339	47533	chr1_55213846_chr1_55166325	lost	1.40448
chr1	55213846	55216884	chr1	55175464	55178665	38301	chr1_55213846_chr1_55175464	Common	-0.831287
chr1	55213846	55216884	chr1	55178666	55181947	35059	chr1_55213846_chr1_55178666	Common	-0.513317
chr1	55213846	55216884	chr1	55188117	55191476	25569	chr1_55213846_chr1_55188117	Common	0.00859604
chr1	55213846	55216884	chr1	55201226	55204393	12556	chr1_55213846_chr1_55201226	Common	-0.183502
chr1	55213846	55216884	chr1	55204394	55207490	9423	chr1_55213846_chr1_55204394	Common	0.6746
chr1	55213846	55216884	chr1	55229323	55232598	15595	chr1_55213846_chr1_55229323	Common	-0.265891
chr1	55223241	55226285	chr1	55134593	55137669	88632	chr1_55223241_chr1_55134593	lost	0
chr1	55223241	55226285	chr1	55143742	55146976	79404	chr1_55223241_chr1_55143742	lost	0
chr1	55223241	55226285	chr1	55229323	55232598	6197	chr1_55223241_chr1_55229323	Common	-0.16287
chr1	55396694	55399775	chr1	55405893	55409136	9280	chr1_55396694_chr1_55405893	lost	-0.943018
chr1	56964933	56967992	chr1	56829982	56833047	134948	chr1_56964933_chr1_56829982	Common	-2.43022
chr1	56964933	56967992	chr1	56836256	56839332	128668	chr1_56964933_chr1_56836256	lost	-1.82575
chr1	56964933	56967992	chr1	56842599	56845629	122348	chr1_56964933_chr1_56842599	lost	-1.01799
chr1	58544832	58547835	chr1	57704801	57707848	840009	chr1_58544832_chr1_57704801	Common	-6.17028
chr1	58544832	58547835	chr1	58160594	58163677	384198	chr1_58544832_chr1_58160594	Common	-9.83301
chr1	58544832	58547835	chr1	58210198	58213201	334634	chr1_58544832_chr1_58210198	Common	-0.680212
chr1	58544832	58547835	chr1	58304101	58307129	240718	chr1_58544832_chr1_58304101	Common	0.469018
chr1	58699103	58702221	chr1	59716165	59719228	1017034	chr1_58699103_chr1_59716165	Common	-7.93914
chr1	58699103	58702221	chr1	59744246	59747288	1045105	chr1_58699103_chr1_59744246	lost	-9.06465
chr1	58699103	58702221	chr1	59754022	59757052	1054875	chr1_58699103_chr1_59754022	lost	7.83268
chr1	58699103	58702221	chr1	59757053	59760421	1058075	chr1_58699103_chr1_59757053	Common	7.83268
chr1	58699103	58702221	chr1	59766534	59769715	1067462	chr1_58699103_chr1_59766534	Common	-26.9161
chr1	59731808	59734884	chr1	58712335	58715367	1019495	chr1_59731808_chr1_58712335	lost	-11.6435
chr1	59731808	59734884	chr1	58725355	58728367	1006485	chr1_59731808_chr1_58725355	lost	-1.26565
chr1	59731808	59734884	chr1	58734484	58737500	997354	chr1_59731808_chr1_58734484	Common	3.59611
chr1	59731808	59734884	chr1	58737501	58740525	994333	chr1_59731808_chr1_58737501	Common	3.59611
chr1	59731808	59734884	chr1	58740526	58743657	991255	chr1_59731808_chr1_58740526	Common	-3.55132
chr1	59731808	59734884	chr1	58743658	58746762	988136	chr1_59731808_chr1_58743658	Common	-1.26101
chr1	59731808	59734884	chr1	58746763	58749781	985074	chr1_59731808_chr1_58746763	Common	-1.26101
chr1	59731808	59734884	chr1	58755901	58758953	975919	chr1_59731808_chr1_58755901	Common	4.08539
chr1	59731808	59734884	chr1	59326748	59330093	404926	chr1_59731808_chr1_59326748	lost	-3.84203
chr1	59814120	59817535	chr1	59772740	59775871	41522	chr1_59814120_chr1_59772740	lost	-1.25094
chr1	60073589	60076675	chr1	59984768	59987777	88860	chr1_60073589_chr1_59984768	lost	0
chr1	61850255	61853259	chr1	60856052	60859166	994148	chr1_61850255_chr1_60856052	Common	11.1521
chr1	61850255	61853259	chr1	60944344	60947416	905877	chr1_61850255_chr1_60944344	Common	8.06703
chr1	61850255	61853259	chr1	60969361	60972691	880731	chr1_61850255_chr1_60969361	Common	5.01925
chr1	61850255	61853259	chr1	60972692	60975954	877434	chr1_61850255_chr1_60972692	Common	5.01925
chr1	61850255	61853259	chr1	60978979	60982049	871243	chr1_61850255_chr1_60978979	Common	6.29546
chr1	61850255	61853259	chr1	60985052	60988291	865086	chr1_61850255_chr1_60985052	lost	-4.77956
chr1	61850255	61853259	chr1	61044691	61047724	805550	chr1_61850255_chr1_61044691	Common	-16.0391
chr1	61850255	61853259	chr1	61047725	61050865	802462	chr1_61850255_chr1_61047725	Common	-16.0391
chr1	61850255	61853259	chr1	61455130	61458590	394897	chr1_61850255_chr1_61455130	lost	-1.75627
chr1	61850255	61853259	chr1	61519501	61522614	330700	chr1_61850255_chr1_61519501	Common	-0.432804
chr1	61850255	61853259	chr1	61582395	61585775	267672	chr1_61850255_chr1_61582395	lost	-4.04233
chr1	61850255	61853259	chr1	61590336	61593558	259810	chr1_61850255_chr1_61590336	lost	-1.09
chr1	61850255	61853259	chr1	61637799	61641143	212286	chr1_61850255_chr1_61637799	Common	-0.870332
chr1	61850255	61853259	chr1	62070141	62073183	219905	chr1_61850255_chr1_62070141	Common	-3.1452
chr1	62076305	62079572	chr1	61644480	61647811	431793	chr1_62076305_chr1_61644480	lost	-1.26886
chr1	62076305	62079572	chr1	61830921	61834032	245462	chr1_62076305_chr1_61830921	lost	-3.05403
chr1	62076305	62079572	chr1	61872972	61876152	203376	chr1_62076305_chr1_61872972	lost	-1.65795
chr1	62076305	62079572	chr1	61920681	61923693	155751	chr1_62076305_chr1_61920681	lost	-3.05798
chr1	62076305	62079572	chr1	61929933	61933451	146246	chr1_62076305_chr1_61929933	Common	-1.09882
chr1	62076305	62079572	chr1	61939738	61942786	136676	chr1_62076305_chr1_61939738	Common	-0.886312
chr1	62076305	62079572	chr1	61949533	61952703	126820	chr1_62076305_chr1_61949533	lost	-1.22416
chr1	62076305	62079572	chr1	62386947	62390183	310627	chr1_62076305_chr1_62386947	lost	0.278298
chr1	62193303	62196463	chr1	62393186	62396295	199857	chr1_62193303_chr1_62393186	lost	-5.32425
chr1	62295869	62298912	chr1	62301953	62305093	6133	chr1_62295869_chr1_62301953	Common	-0.103458
chr1	62295869	62298912	chr1	62305094	62308181	9247	chr1_62295869_chr1_62305094	lost	-0.545823
chr1	62295869	62298912	chr1	62386947	62390183	91175	chr1_62295869_chr1_62386947	lost	-2.82854
chr1	62317899	62321015	chr1	62383922	62386946	65977	chr1_62317899_chr1_62383922	Common	-2.40277
chr1	62434864	62437901	chr1	62098045	62101288	336716	chr1_62434864_chr1_62098045	lost	-2.27611
chr1	62434864	62437901	chr1	62148903	62152086	285888	chr1_62434864_chr1_62148903	lost	-1.6771
chr1	62434864	62437901	chr1	62161881	62164943	272970	chr1_62434864_chr1_62161881	Common	-0.176099
chr1	62434864	62437901	chr1	62168004	62171055	266853	chr1_62434864_chr1_62168004	lost	-1.23532
chr1	62434864	62437901	chr1	62174070	62177169	260763	chr1_62434864_chr1_62174070	Common	-2.36447
chr1	62434864	62437901	chr1	62724957	62728348	290270	chr1_62434864_chr1_62724957	lost	-1.52471
chr1	62434864	62437901	chr1	62731353	62734408	296498	chr1_62434864_chr1_62731353	lost	-1.80737
chr1	62434864	62437901	chr1	62734409	62737495	299570	chr1_62434864_chr1_62734409	lost	-2.09165
chr1	62434864	62437901	chr1	62743744	62747022	309001	chr1_62434864_chr1_62743744	Common	-3.77886
chr1	62434864	62437901	chr1	62747023	62750036	312147	chr1_62434864_chr1_62747023	Common	-3.77886
chr1	62434864	62437901	chr1	62923084	62926449	488384	chr1_62434864_chr1_62923084	lost	-3.9293
chr1	62597383	62600700	chr1	62591082	62594153	6424	chr1_62597383_chr1_62591082	Common	-0.053005
chr1	62597383	62600700	chr1	62683343	62686409	85835	chr1_62597383_chr1_62683343	lost	-1.16056
chr1	62686410	62689622	chr1	62481618	62484821	204797	chr1_62686410_chr1_62481618	lost	-1.4231
chr1	62686410	62689622	chr1	62484822	62488219	201496	chr1_62686410_chr1_62484822	lost	-1.61514
chr1	62686410	62689622	chr1	62491252	62494266	195257	chr1_62686410_chr1_62491252	lost	-0.37135
chr1	62686410	62689622	chr1	62508056	62511351	178313	chr1_62686410_chr1_62508056	Common	-1.97578
chr1	62686410	62689622	chr1	62514861	62518036	171568	chr1_62686410_chr1_62514861	Common	-0.724339
chr1	62686410	62689622	chr1	62524093	62527158	162391	chr1_62686410_chr1_62524093	lost	-2.74828
chr1	62686410	62689622	chr1	62530167	62533338	156264	chr1_62686410_chr1_62530167	lost	-0.718619
chr1	62686410	62689622	chr1	62555176	62558262	131297	chr1_62686410_chr1_62555176	lost	-1.85704
chr1	62686410	62689622	chr1	62692726	62696043	6368	chr1_62686410_chr1_62692726	Common	0.182012
chr1	62782227	62785484	chr1	62453376	62456470	328932	chr1_62782227_chr1_62453376	lost	-0.569356
chr1	62782227	62785484	chr1	62484822	62488219	297335	chr1_62782227_chr1_62484822	lost	-2.24608
chr1	62782227	62785484	chr1	62491252	62494266	291096	chr1_62782227_chr1_62491252	Common	-1.56496
chr1	62782227	62785484	chr1	62514861	62518036	267407	chr1_62782227_chr1_62514861	Common	-1.22677
chr1	63322025	63326303	chr1	62833307	62836390	489316	chr1_63322025_chr1_62833307	lost	-3.50847
chr1	63322025	63326303	chr1	62843326	62846420	479291	chr1_63322025_chr1_62843326	Common	-2.6534
chr1	63322025	63326303	chr1	62849537	62852949	472921	chr1_63322025_chr1_62849537	lost	-5.80234
chr1	63322025	63326303	chr1	62875206	62878311	447406	chr1_63322025_chr1_62875206	Common	-2.47159
chr1	63322025	63326303	chr1	62909865	62913006	412729	chr1_63322025_chr1_62909865	lost	-1.00522
chr1	63322025	63326303	chr1	62923084	62926449	399398	chr1_63322025_chr1_62923084	Common	-0.495977
chr1	63322025	63326303	chr1	62929480	62932880	392984	chr1_63322025_chr1_62929480	lost	-3.1546
chr1	63322025	63326303	chr1	62962011	62965143	360587	chr1_63322025_chr1_62962011	Common	-3.2572
chr1	63322025	63326303	chr1	62974617	62977627	348042	chr1_63322025_chr1_62974617	lost	-3.45525
chr1	63322025	63326303	chr1	63439428	63442523	116811	chr1_63322025_chr1_63439428	Common	-1.1671
chr1	63322025	63326303	chr1	63525246	63528263	202590	chr1_63322025_chr1_63525246	Common	-1.0876
chr1	63326304	63329313	chr1	62829960	62833306	496175	chr1_63326304_chr1_62829960	lost	-4.53043
chr1	63326304	63329313	chr1	62833307	62836390	492960	chr1_63326304_chr1_62833307	lost	-4.53043
chr1	63326304	63329313	chr1	62836391	62839700	489763	chr1_63326304_chr1_62836391	Common	-2.4363
chr1	63326304	63329313	chr1	62862647	62865690	463640	chr1_63326304_chr1_62862647	lost	-2.93614
chr1	63326304	63329313	chr1	62923084	62926449	403042	chr1_63326304_chr1_62923084	Common	-0.999538
chr1	63326304	63329313	chr1	62926450	62929479	399844	chr1_63326304_chr1_62926450	lost	-5.03671
chr1	63326304	63329313	chr1	62936132	62939239	390123	chr1_63326304_chr1_62936132	Common	-0.515715
chr1	63326304	63329313	chr1	62968429	62971553	357817	chr1_63326304_chr1_62968429	lost	-0.53249
chr1	63326304	63329313	chr1	63436215	63439427	110013	chr1_63326304_chr1_63436215	lost	-1.30327
chr1	63326304	63329313	chr1	63439428	63442523	113167	chr1_63326304_chr1_63439428	Common	-2.14622
chr1	63326304	63329313	chr1	63515635	63518976	189497	chr1_63326304_chr1_63515635	lost	-0.571166
chr1	63522172	63525245	chr1	62833307	62836390	688860	chr1_63522172_chr1_62833307	Common	-10.4901
chr1	63534971	63538478	chr1	62843326	62846420	691851	chr1_63534971_chr1_62843326	lost	-1.71406
chr1	63534971	63538478	chr1	62849537	62852949	685481	chr1_63534971_chr1_62849537	lost	-2.22362
chr1	63534971	63538478	chr1	62862647	62865690	672556	chr1_63534971_chr1_62862647	lost	-7.03024
chr1	63534971	63538478	chr1	62965144	62968428	569938	chr1_63534971_chr1_62965144	lost	-7.43552
chr1	63534971	63538478	chr1	63148819	63152205	386212	chr1_63534971_chr1_63148819	lost	-0.81929
chr1	63591648	63594717	chr1	64174993	64178055	583342	chr1_63591648_chr1_64174993	Common	-4.63191
chr1	63591648	63594717	chr1	64222597	64225614	630923	chr1_63591648_chr1_64222597	Common	-1.80268
chr1	63591648	63594717	chr1	64228715	64231898	637124	chr1_63591648_chr1_64228715	Common	-4.00776
chr1	63591648	63594717	chr1	64234931	64238004	643285	chr1_63591648_chr1_64234931	Common	-7.691
chr1	63591648	63594717	chr1	64241028	64244179	649421	chr1_63591648_chr1_64241028	Common	7.06445
chr1	63591648	63594717	chr1	64244180	64247362	652589	chr1_63591648_chr1_64244180	Common	-1.87201
chr1	63772426	63775500	chr1	63620696	63624224	151503	chr1_63772426_chr1_63620696	lost	-1.59618
chr1	63772426	63775500	chr1	63893613	63896727	121207	chr1_63772426_chr1_63893613	lost	-1.40689
chr1	63772426	63775500	chr1	63919715	63922975	147382	chr1_63772426_chr1_63919715	Common	-0.410737
chr1	63772426	63775500	chr1	64067126	64070134	294667	chr1_63772426_chr1_64067126	lost	-1.49131
chr1	64026282	64029401	chr1	64035640	64038653	9305	chr1_64026282_chr1_64035640	Common	0.0233633
chr1	64203478	64206620	chr1	63649083	63652095	554460	chr1_64203478_chr1_63649083	lost	0
chr1	64468663	64471824	chr1	64361683	64365003	106900	chr1_64468663_chr1_64361683	Common	-0.0692884
chr1	64468663	64471824	chr1	64569773	64572805	101046	chr1_64468663_chr1_64569773	lost	-2.36849
chr1	64579083	64582474	chr1	64269785	64272880	309446	chr1_64579083_chr1_64269785	lost	-1.34921
chr1	64579083	64582474	chr1	64279017	64282211	300164	chr1_64579083_chr1_64279017	lost	-1.43623
chr1	64579083	64582474	chr1	64569773	64572805	9489	chr1_64579083_chr1_64569773	Common	-0.314436
chr1	64744419	64747536	chr1	64269785	64272880	474645	chr1_64744419_chr1_64269785	Common	5.38125
chr1	64744419	64747536	chr1	64538428	64541742	205892	chr1_64744419_chr1_64538428	lost	-0.0136572
chr1	64963587	64966676	chr1	64831988	64835184	131545	chr1_64963587_chr1_64831988	lost	-2.73346
chr1	64963587	64966676	chr1	64847571	64850734	115979	chr1_64963587_chr1_64847571	lost	-3.00848
chr1	64963587	64966676	chr1	64894267	64897340	69328	chr1_64963587_chr1_64894267	lost	-1.25554
chr1	64963587	64966676	chr1	64913125	64916269	50434	chr1_64963587_chr1_64913125	Common	-0.796854
chr1	64963587	64966676	chr1	65007243	65010491	43736	chr1_64963587_chr1_65007243	lost	-1.45245
chr1	65019867	65022914	chr1	64853801	64856826	166077	chr1_65019867_chr1_64853801	lost	-1.21753
chr1	65019867	65022914	chr1	64865998	64869186	153798	chr1_65019867_chr1_64865998	Common	-1.93804
chr1	65019867	65022914	chr1	64903567	64906758	116228	chr1_65019867_chr1_64903567	lost	-3.78931
chr1	65019867	65022914	chr1	64906759	64910016	113003	chr1_65019867_chr1_64906759	lost	-3.78931
chr1	65019867	65022914	chr1	64925847	64928886	94024	chr1_65019867_chr1_64925847	lost	-2.34585
chr1	65057199	65060442	chr1	64847571	64850734	209668	chr1_65057199_chr1_64847571	lost	-1.83393
chr1	65057199	65060442	chr1	64859841	64862867	197466	chr1_65057199_chr1_64859841	lost	-1.05427
chr1	65057199	65060442	chr1	64891259	64894266	166058	chr1_65057199_chr1_64891259	Common	-1.58354
chr1	65057199	65060442	chr1	64894267	64897340	163017	chr1_65057199_chr1_64894267	lost	0.181922
chr1	65057199	65060442	chr1	64897341	64900525	159887	chr1_65057199_chr1_64897341	Common	0.181922
chr1	65057199	65060442	chr1	64916270	64919571	140900	chr1_65057199_chr1_64916270	lost	-0.300586
chr1	65057199	65060442	chr1	65047670	65050823	9574	chr1_65057199_chr1_65047670	lost	-0.197081
chr1	65057199	65060442	chr1	65207140	65210414	149957	chr1_65057199_chr1_65207140	Common	-2.06374
chr1	65057199	65060442	chr1	65210415	65213419	153097	chr1_65057199_chr1_65210415	lost	-1.77806
chr1	65057199	65060442	chr1	65689781	65693033	632587	chr1_65057199_chr1_65689781	Common	-0.845268
chr1	65245385	65248647	chr1	65686680	65689780	441214	chr1_65245385_chr1_65686680	lost	-2.57604
chr1	65415159	65418349	chr1	65305671	65308785	109526	chr1_65415159_chr1_65305671	lost	-2.34404
chr1	65415159	65418349	chr1	65308786	65311922	106400	chr1_65415159_chr1_65308786	lost	-0.853457
chr1	65418350	65421800	chr1	65210415	65213419	208158	chr1_65418350_chr1_65210415	lost	-1.04165
chr1	65418350	65421800	chr1	65251810	65254991	166675	chr1_65418350_chr1_65251810	Common	-0.891706
chr1	65418350	65421800	chr1	65428112	65431640	9801	chr1_65418350_chr1_65428112	Common	9.2874e-05
chr1	66533029	66536054	chr1	66706702	66710185	173902	chr1_66533029_chr1_66706702	Common	-1.33716
chr1	67051920	67054964	chr1	66756049	66759298	295769	chr1_67051920_chr1_66756049	lost	-4.09013
chr1	67051920	67054964	chr1	67006538	67009903	45222	chr1_67051920_chr1_67006538	lost	-0.559427
chr1	67099556	67102818	chr1	66772443	66775524	327204	chr1_67099556_chr1_66772443	lost	-1.84862
chr1	67099556	67102818	chr1	67022516	67025636	77111	chr1_67099556_chr1_67022516	lost	-2.94718
chr1	67137213	67140251	chr1	67000192	67003315	136979	chr1_67137213_chr1_67000192	lost	-1.93103
chr1	67137213	67140251	chr1	67028817	67032078	108285	chr1_67137213_chr1_67028817	Common	-1.31175
chr1	67539124	67542141	chr1	67714382	67717426	175272	chr1_67539124_chr1_67714382	Common	-1.51435
chr1	67682754	67686073	chr1	67551379	67554412	131518	chr1_67682754_chr1_67551379	lost	-0.203776
chr1	67682754	67686073	chr1	67557597	67560797	125216	chr1_67682754_chr1_67557597	Common	0.0444827
chr1	67682754	67686073	chr1	67563901	67566977	118974	chr1_67682754_chr1_67563901	lost	-1.15331
chr1	67682754	67686073	chr1	67733476	67736554	50602	chr1_67682754_chr1_67733476	Common	-0.123939
chr1	67682754	67686073	chr1	67736555	67739560	53644	chr1_67682754_chr1_67736555	lost	-0.123939
chr1	67682754	67686073	chr1	67823294	67826652	140560	chr1_67682754_chr1_67823294	Common	-0.140616
chr1	67771549	67774581	chr1	67526470	67529670	244995	chr1_67771549_chr1_67526470	Common	-0.665408
chr1	67771549	67774581	chr1	67532847	67535869	238707	chr1_67771549_chr1_67532847	Common	-1.11716
chr1	67771549	67774581	chr1	67535870	67539123	235569	chr1_67771549_chr1_67535870	lost	-4.76364
chr1	67771549	67774581	chr1	67557597	67560797	213868	chr1_67771549_chr1_67557597	Common	-2.72246
chr1	67771549	67774581	chr1	67570046	67573179	201453	chr1_67771549_chr1_67570046	lost	-2.15188
chr1	67771549	67774581	chr1	67579375	67582380	192188	chr1_67771549_chr1_67579375	lost	-2.38715
chr1	67771549	67774581	chr1	67711374	67714381	60188	chr1_67771549_chr1_67711374	lost	-1.51266
chr1	67771549	67774581	chr1	67845312	67848355	73768	chr1_67771549_chr1_67845312	lost	-0.730011
chr1	67832784	67836061	chr1	67557597	67560797	275225	chr1_67832784_chr1_67557597	lost	-5.49099
chr1	68182555	68185585	chr1	68172624	68175942	9787	chr1_68182555_chr1_68172624	Common	-0.078477
chr1	68182555	68185585	chr1	68331255	68334566	148840	chr1_68182555_chr1_68331255	Common	-1.01543
chr1	68182555	68185585	chr1	68343760	68346978	161299	chr1_68182555_chr1_68343760	lost	-0.138743
chr1	68182555	68185585	chr1	68445162	68448166	262594	chr1_68182555_chr1_68445162	lost	-2.03993
chr1	68232471	68235487	chr1	68124458	68127839	107831	chr1_68232471_chr1_68124458	Common	-2.108
chr1	68232471	68235487	chr1	68133943	68137034	98491	chr1_68232471_chr1_68133943	Common	-0.723242
chr1	68232471	68235487	chr1	68149967	68153078	82457	chr1_68232471_chr1_68149967	lost	-0.35807
chr1	68232471	68235487	chr1	68172624	68175942	59696	chr1_68232471_chr1_68172624	Common	-1.28659
chr1	68232471	68235487	chr1	68188693	68191705	43780	chr1_68232471_chr1_68188693	lost	-0.73249
chr1	68232471	68235487	chr1	68290532	68293927	58250	chr1_68232471_chr1_68290532	Common	-0.227527
chr1	68232471	68235487	chr1	68293928	68297204	61587	chr1_68232471_chr1_68293928	lost	-0.882146
chr1	68232471	68235487	chr1	68300296	68303773	68055	chr1_68232471_chr1_68300296	lost	-1.50181
chr1	68232471	68235487	chr1	68306823	68309832	74348	chr1_68232471_chr1_68306823	lost	-2.12554
chr1	68232471	68235487	chr1	68309833	68313036	77455	chr1_68232471_chr1_68309833	lost	-1.72362
chr1	68232471	68235487	chr1	68319129	68322142	86656	chr1_68232471_chr1_68319129	lost	-1.43094
chr1	68232471	68235487	chr1	68322143	68325145	89665	chr1_68232471_chr1_68322143	Common	-1.43094
chr1	68232471	68235487	chr1	68325146	68328234	92711	chr1_68232471_chr1_68325146	lost	-0.425768
chr1	68232471	68235487	chr1	68331255	68334566	98931	chr1_68232471_chr1_68331255	Common	-0.275347
chr1	68232471	68235487	chr1	68337655	68340661	105179	chr1_68232471_chr1_68337655	lost	-2.51231
chr1	68232471	68235487	chr1	68340662	68343759	108231	chr1_68232471_chr1_68340662	Common	-1.56918
chr1	68448167	68451306	chr1	68114752	68117844	333438	chr1_68448167_chr1_68114752	lost	-7.84691
chr1	70204082	70207129	chr1	70485092	70488293	281087	chr1_70204082_chr1_70485092	Common	0.163179
chr1	70204082	70207129	chr1	70501909	70505302	298000	chr1_70204082_chr1_70501909	Common	-0.370988
chr1	70410755	70413766	chr1	70225967	70229276	184639	chr1_70410755_chr1_70225967	lost	-0.6105
chr1	70410755	70413766	chr1	70232347	70235512	178331	chr1_70410755_chr1_70232347	lost	-2.7675
chr1	70410755	70413766	chr1	70264252	70267351	146459	chr1_70410755_chr1_70264252	lost	-2.59549
chr1	70410755	70413766	chr1	70299483	70302502	111268	chr1_70410755_chr1_70299483	Common	-0.727928
chr1	70410755	70413766	chr1	70359746	70362907	50934	chr1_70410755_chr1_70359746	Common	0.673512
chr1	70410755	70413766	chr1	70704878	70708337	294347	chr1_70410755_chr1_70704878	lost	-1.16758
chr1	71045781	71048992	chr1	70485092	70488293	560694	chr1_71045781_chr1_70485092	lost	-4.99249
chr1	71045781	71048992	chr1	70508945	70511978	536925	chr1_71045781_chr1_70508945	Common	-5.98136
chr1	71045781	71048992	chr1	70521187	70524487	524549	chr1_71045781_chr1_70521187	Common	0.791113
chr1	71045781	71048992	chr1	70524488	70527914	521185	chr1_71045781_chr1_70524488	Common	-4.62917
chr1	71045781	71048992	chr1	70527915	70531259	517799	chr1_71045781_chr1_70527915	Common	-4.62917
chr1	71045781	71048992	chr1	70543754	70546798	502110	chr1_71045781_chr1_70543754	Common	-4.16102
chr1	71045781	71048992	chr1	70565399	70568627	480373	chr1_71045781_chr1_70565399	Common	1.22292
chr1	71045781	71048992	chr1	70615670	70618713	430195	chr1_71045781_chr1_70615670	lost	-3.92862
chr1	71045781	71048992	chr1	70718374	70721499	327450	chr1_71045781_chr1_70718374	Common	3.1901
chr1	71045781	71048992	chr1	70721500	70724507	324383	chr1_71045781_chr1_70721500	Common	-2.91025
chr1	71045781	71048992	chr1	70737178	70740578	308508	chr1_71045781_chr1_70737178	Common	-3.81549
chr1	71045781	71048992	chr1	70756711	70759790	289136	chr1_71045781_chr1_70756711	lost	-5.70111
chr1	71045781	71048992	chr1	70884540	70887900	161166	chr1_71045781_chr1_70884540	lost	-1.63396
chr1	71080590	71083800	chr1	71498790	71501997	418198	chr1_71080590_chr1_71498790	lost	-2.92266
chr1	71080590	71083800	chr1	71526760	71529934	446152	chr1_71080590_chr1_71526760	Common	0.0832893
chr1	74194881	74198971	chr1	74469035	74472111	273647	chr1_74194881_chr1_74469035	Common	0.125926
chr1	74671571	74674863	chr1	74513192	74516316	158463	chr1_74671571_chr1_74513192	lost	-2.34782
chr1	75126066	75129425	chr1	74785665	74788738	340544	chr1_75126066_chr1_74785665	lost	-0.641542
chr1	75126066	75129425	chr1	75194735	75197885	68565	chr1_75126066_chr1_75194735	lost	-2.13213
chr1	75537371	75540458	chr1	75393343	75396439	144023	chr1_75537371_chr1_75393343	lost	-0.831846
chr1	75537371	75540458	chr1	75569344	75572758	32137	chr1_75537371_chr1_75569344	Common	-0.299953
chr1	75610674	75613800	chr1	75292666	75295775	318017	chr1_75610674_chr1_75292666	lost	-0.470193
chr1	75723979	75727040	chr1	75569344	75572758	154458	chr1_75723979_chr1_75569344	lost	0
chr1	75723979	75727040	chr1	75630189	75633334	93748	chr1_75723979_chr1_75630189	lost	0
chr1	75723979	75727040	chr1	75810493	75813786	86630	chr1_75723979_chr1_75810493	Common	0
chr1	75784937	75788216	chr1	75229769	75232882	555251	chr1_75784937_chr1_75229769	lost	-2.79114
chr1	75784937	75788216	chr1	75236087	75239305	548880	chr1_75784937_chr1_75236087	lost	-0.95879
chr1	75784937	75788216	chr1	75245490	75248603	539530	chr1_75784937_chr1_75245490	Common	-1.81889
chr1	75784937	75788216	chr1	75630189	75633334	154815	chr1_75784937_chr1_75630189	lost	-0.743271
chr1	75788217	75791231	chr1	75620717	75623989	167371	chr1_75788217_chr1_75620717	lost	-0.81129
chr1	75788217	75791231	chr1	75667519	75670611	120659	chr1_75788217_chr1_75667519	lost	-0.420842
chr1	75788217	75791231	chr1	75810493	75813786	22415	chr1_75788217_chr1_75810493	Common	0.140638
chr1	75794481	75797537	chr1	75582416	75585473	212065	chr1_75794481_chr1_75582416	lost	-3.13537
chr1	77059291	77062492	chr1	76908256	76911298	151114	chr1_77059291_chr1_76908256	lost	-3.97864
chr1	77217542	77220729	chr1	77488582	77491587	270949	chr1_77217542_chr1_77488582	lost	-1.5374
chr1	77217542	77220729	chr1	77498325	77501819	280937	chr1_77217542_chr1_77498325	Common	-0.127923
chr1	77217542	77220729	chr1	77531340	77534344	313707	chr1_77217542_chr1_77531340	lost	-2.08186
chr1	77217542	77220729	chr1	77534345	77537360	316717	chr1_77217542_chr1_77534345	Common	-3.87408
chr1	77281487	77284648	chr1	77508349	77511657	226936	chr1_77281487_chr1_77508349	lost	-2.1067
[truncated: 74,801 more rows]
