# Supplementary material for: STAG2 loss in Ewing sarcoma alters enhancer-promoter contacts dependent and independent of EWS::FLI1
Source: EMBO Rep. 2024 Nov 1;25(12):5537–60. doi: 10.1038/s44319-024-00303-6 (PMC11624272; doi:10.1038/s44319-024-00303-6)
Supplement: Supplementary file 12 — Source data Fig. 5 [file 44319_2024_303_MOESM12_ESM.zip]

Archive with 11 entries (9 files):
- Figure 5D.xlsx
- 5C/
- 5C/qPCR_5C.xlsx
- 5C/western CTCF.tif
- 5C/western MEK2.tif
- 5C/western NR2F1.tif
- 5C/western RAD21.tif
- 5B/
- 5B/qPCR_5B.xlsx
- 5B/western MEK2.tif
- 5B/western RAD21 EF NR2F1.tif
