# Supplementary material for: STAG2 loss in Ewing sarcoma alters enhancer-promoter contacts dependent and independent of EWS::FLI1
Source: EMBO Rep. 2024 Nov 1;25(12):5537–60. doi: 10.1038/s44319-024-00303-6 (PMC11624272; doi:10.1038/s44319-024-00303-6)
Supplement: Supplementary file 12 — Source data Fig. 5 [file 44319_2024_303_MOESM12_ESM.zip › Figure 5D.xlsx]

## Sheet: SD_5D
bait_chr	bait_start	bait_end	otherEnd_chr	otherEnd_start	otherEnd_end	ID	L	Loop
chr1	17050991	17054271	chr1	17232043	17235067	chr1_17050991_chr1_17232043	180924	common
chr1	17116660	17119797	chr1	17232043	17235067	chr1_17116660_chr1_17232043	115327	common
chr1	17116660	17119797	chr1	17235068	17238073	chr1_17116660_chr1_17235068	118342	common
chr1	17119798	17123250	chr1	17232043	17235067	chr1_17119798_chr1_17232043	112031	common
chr1	17119798	17123250	chr1	17235068	17238073	chr1_17119798_chr1_17235068	115046	common
chr1	33254246	33257466	chr1	33134234	33137237	chr1_33254246_chr1_33134234	120121	common
chr1	58544832	58547835	chr1	57704801	57707848	chr1_58544832_chr1_57704801	840009	common
chr1	62434864	62437901	chr1	62923084	62926449	chr1_62434864_chr1_62923084	488384	lost
chr1	63322025	63326303	chr1	62923084	62926449	chr1_63322025_chr1_62923084	399398	common
chr1	63326304	63329313	chr1	62923084	62926449	chr1_63326304_chr1_62923084	403042	common
chr1	64468663	64471824	chr1	64361683	64365003	chr1_64468663_chr1_64361683	106900	common
chr1	64963587	64966676	chr1	64913125	64916269	chr1_64963587_chr1_64913125	50434	common
chr1	71045781	71048992	chr1	70718374	70721499	chr1_71045781_chr1_70718374	327450	common
chr1	71045781	71048992	chr1	70721500	70724507	chr1_71045781_chr1_70721500	324383	common
chr1	90716164	90719201	chr1	90065344	90068633	chr1_90716164_chr1_90065344	650694	common
chr1	101996324	101999339	chr1	102180573	102184051	chr1_101996324_chr1_102180573	184481	common
chr1	101996324	101999339	chr1	102184052	102187065	chr1_101996324_chr1_102184052	187727	lost
chr1	107054936	107058012	chr1	107261794	107264891	chr1_107054936_chr1_107261794	206868	lost
chr1	107138183	107141218	chr1	107261794	107264891	chr1_107138183_chr1_107261794	123642	common
chr1	109738166	109741479	chr1	109651458	109654576	chr1_109738166_chr1_109651458	86805	common
chr1	112463089	112466329	chr1	112387307	112390527	chr1_112463089_chr1_112387307	75792	lost
chr1	112466330	112469401	chr1	112387307	112390527	chr1_112466330_chr1_112387307	78948	common
chr1	112706212	112709393	chr1	112387307	112390527	chr1_112706212_chr1_112387307	318885	common
chr1	113975755	113979325	chr1	114194122	114197125	chr1_113975755_chr1_114194122	218083	common
chr1	113975755	113979325	chr1	114197126	114200193	chr1_113975755_chr1_114197126	221119	common
chr1	113979326	113982417	chr1	114194122	114197125	chr1_113979326_chr1_114194122	214752	common
chr1	113979326	113982417	chr1	114197126	114200193	chr1_113979326_chr1_114197126	217788	common
chr1	116110124	116113327	chr1	116356656	116359698	chr1_116110124_chr1_116356656	246452	common
chr1	145823677	145826745	chr1	146020391	146023522	chr1_145823677_chr1_146020391	196745	common
chr1	145844962	145848035	chr1	146020391	146023522	chr1_145844962_chr1_146020391	175458	common
chr1	145848036	145851087	chr1	146020391	146023522	chr1_145848036_chr1_146020391	172395	common
chr1	145857320	145860358	chr1	146020391	146023522	chr1_145857320_chr1_146020391	163117	lost
chr1	145882322	145885681	chr1	146020391	146023522	chr1_145882322_chr1_146020391	137955	common
chr1	145885682	145888908	chr1	146020391	146023522	chr1_145885682_chr1_146020391	134661	lost
chr1	145907635	145910791	chr1	146020391	146023522	chr1_145907635_chr1_146020391	112743	common
chr1	145917207	145920324	chr1	146020391	146023522	chr1_145917207_chr1_146020391	103191	common
chr1	145926585	145929598	chr1	146020391	146023522	chr1_145926585_chr1_146020391	93865	common
chr1	145954638	145958013	chr1	146020391	146023522	chr1_145954638_chr1_146020391	65631	common
chr1	145964519	145967809	chr1	146020391	146023522	chr1_145964519_chr1_146020391	55792	common
chr1	156617414	156620526	chr1	156661516	156664711	chr1_156617414_chr1_156661516	44143	common
chr1	156638903	156642400	chr1	156661516	156664711	chr1_156638903_chr1_156661516	22462	common
chr1	156677240	156680329	chr1	156661516	156664711	chr1_156677240_chr1_156661516	15671	common
chr1	162067461	162070524	chr1	162390710	162393831	chr1_162067461_chr1_162390710	323278	common
chr1	162495993	162499094	chr1	162390710	162393831	chr1_162495993_chr1_162390710	105273	common
chr1	167164256	167167415	chr1	167177373	167180405	chr1_167164256_chr1_167177373	13054	common
chr1	170660017	170663284	chr1	170085954	170089378	chr1_170660017_chr1_170085954	573984	common
chr1	183652441	183655516	chr1	183777602	183780722	chr1_183652441_chr1_183777602	125184	common
chr1	192315576	192318798	chr1	192005297	192008415	chr1_192315576_chr1_192005297	310331	lost
chr1	192315576	192318798	chr1	192008416	192011720	chr1_192315576_chr1_192008416	307119	common
chr1	192573416	192577064	chr1	192512135	192515393	chr1_192573416_chr1_192512135	61476	common
chr1	193057699	193060802	chr1	192512135	192515393	chr1_193057699_chr1_192512135	545486	common
chr1	193184817	193187821	chr1	194141677	194144877	chr1_193184817_chr1_194141677	956958	common
chr1	198856664	198859854	chr1	199159926	199163016	chr1_198856664_chr1_199159926	303212	lost
chr1	201281701	201284706	chr1	201262467	201265545	chr1_201281701_chr1_201262467	19197	lost
chr1	201281701	201284706	chr1	201265546	201268685	chr1_201281701_chr1_201265546	16088	common
chr1	202006496	202009807	chr1	202126319	202129331	chr1_202006496_chr1_202126319	119674	common
chr1	204375411	204378574	chr1	204503155	204506228	chr1_204375411_chr1_204503155	127699	common
chr1	206633654	206636907	chr1	206911491	206914494	chr1_206633654_chr1_206911491	277712	common
chr1	206864216	206867234	chr1	206911491	206914494	chr1_206864216_chr1_206911491	47267	common
chr1	206895432	206898653	chr1	206749390	206752400	chr1_206895432_chr1_206749390	146147	common
chr1	206920562	206923680	chr1	206749390	206752400	chr1_206920562_chr1_206749390	171226	common
chr1	214552333	214555388	chr1	214401767	214404829	chr1_214552333_chr1_214401767	150562	common
chr1	214600370	214603435	chr1	214401767	214404829	chr1_214600370_chr1_214401767	198604	common
chr10	5498721	5501788	chr10	5602674	5605718	chr10_5498721_chr10_5602674	103942	lost
chr10	11609306	11612307	chr10	11653073	11656142	chr10_11609306_chr10_11653073	43801	common
chr10	11609306	11612307	chr10	11662705	11665749	chr10_11609306_chr10_11662705	53421	common
chr10	12347886	12351120	chr10	12538938	12541977	chr10_12347886_chr10_12538938	190954	common
chr10	19814040	19817678	chr10	20012422	20015583	chr10_19814040_chr10_20012422	198143	lost
chr10	23693439	23696471	chr10	24388268	24391408	chr10_23693439_chr10_24388268	694883	common
chr10	32443846	32447187	chr10	32400158	32403471	chr10_32443846_chr10_32400158	43702	common
chr10	35638950	35642333	chr10	36634617	36637784	chr10_35638950_chr10_36634617	995559	common
chr10	58332935	58336086	chr10	58177790	58180957	chr10_58332935_chr10_58177790	155137	common
chr10	58384219	58387509	chr10	58177790	58180957	chr10_58384219_chr10_58177790	206491	common
chr10	61899782	61902913	chr10	62191463	62194836	chr10_61899782_chr10_62191463	291802	common
chr10	70143774	70146922	chr10	69935716	69939301	chr10_70143774_chr10_69935716	207840	common
chr10	101598729	101602007	chr10	101750520	101753534	chr10_101598729_chr10_101750520	151659	lost
chr10	110303054	110306078	chr10	110532413	110535451	chr10_110303054_chr10_110532413	229366	lost
chr10	113854828	113858571	chr10	113984837	113987895	chr10_113854828_chr10_113984837	129667	common
chr10	116848194	116851284	chr10	117089139	117092234	chr10_116848194_chr10_117089139	240947	common
chr10	117123788	117126960	chr10	117089139	117092234	chr10_117123788_chr10_117089139	34688	common
chr10	117165516	117168543	chr10	117089139	117092234	chr10_117165516_chr10_117089139	76343	common
chr10	119204989	119208152	chr10	119345190	119348373	chr10_119204989_chr10_119345190	140211	common
chr11	10539659	10542896	chr11	10555616	10558701	chr11_10539659_chr11_10555616	15881	common
chr11	10748307	10751433	chr11	10555616	10558701	chr11_10748307_chr11_10555616	192712	common
chr11	16612044	16615159	chr11	16021351	16024470	chr11_16612044_chr11_16021351	590691	common
chr11	17076380	17079474	chr11	16903314	16906424	chr11_17076380_chr11_16903314	173058	lost
chr11	26992118	26995191	chr11	26726019	26729076	chr11_26992118_chr11_26726019	266107	common
chr11	27039406	27042456	chr11	26726019	26729076	chr11_27039406_chr11_26726019	313384	common
chr11	27469855	27473173	chr11	27233467	27236485	chr11_27469855_chr11_27233467	236538	common
chr11	33698100	33701359	chr11	33834582	33838005	chr11_33698100_chr11_33834582	136564	lost
chr11	34049236	34052588	chr11	33834582	33838005	chr11_34049236_chr11_33834582	214619	common
chr11	34049236	34052588	chr11	33838006	33841126	chr11_34049236_chr11_33838006	211346	common
chr11	34103645	34106678	chr11	33834582	33838005	chr11_34103645_chr11_33834582	268868	common
chr11	34103645	34106678	chr11	34042880	34046180	chr11_34103645_chr11_34042880	60631	lost
chr11	34355690	34358765	chr11	33834582	33838005	chr11_34355690_chr11_33834582	520934	common
chr11	36288210	36291231	chr11	36373979	36377024	chr11_36288210_chr11_36373979	85781	common
chr11	36294430	36297523	chr11	36370871	36373978	chr11_36294430_chr11_36370871	76448	lost
chr11	36294430	36297523	chr11	36373979	36377024	chr11_36294430_chr11_36373979	79525	common
chr11	57334788	57337927	chr11	57479753	57482755	chr11_57334788_chr11_57479753	144897	common
chr11	57529269	57532415	chr11	57479753	57482755	chr11_57529269_chr11_57479753	49588	common
chr11	69291065	69294146	chr11	69620178	69623293	chr11_69291065_chr11_69620178	329130	lost
chr11	74492029	74495198	chr11	74469369	74472481	chr11_74492029_chr11_74469369	22688	common
chr11	83191095	83194194	chr11	83732538	83735818	chr11_83191095_chr11_83732538	541534	common
chr11	83191095	83194194	chr11	83745580	83748608	chr11_83191095_chr11_83745580	554450	common
chr11	83283786	83286832	chr11	83492226	83495801	chr11_83283786_chr11_83492226	208704	common
chr11	83283786	83286832	chr11	83732538	83735818	chr11_83283786_chr11_83732538	448869	common
chr11	86953408	86956419	chr11	87193491	87196640	chr11_86953408_chr11_87193491	240152	common
chr11	102724856	102727879	chr11	102930270	102933491	chr11_102724856_chr11_102930270	205513	common
chr11	102778351	102781394	chr11	102927209	102930269	chr11_102778351_chr11_102927209	148867	common
chr11	102794336	102798023	chr11	102927209	102930269	chr11_102794336_chr11_102927209	132560	lost
chr11	102794336	102798023	chr11	102930270	102933491	chr11_102794336_chr11_102930270	135701	common
chr11	102842447	102845615	chr11	102927209	102930269	chr11_102842447_chr11_102927209	84708	common
chr11	102874496	102877580	chr11	102927209	102930269	chr11_102874496_chr11_102927209	52701	common
chr11	110090290	110093568	chr11	109943588	109946600	chr11_110090290_chr11_109943588	146835	lost
chr11	110294306	110297436	chr11	110354519	110357618	chr11_110294306_chr11_110354519	60197	common
chr11	110712650	110715908	chr11	110974674	110977895	chr11_110712650_chr11_110974674	262005	lost
chr11	129375170	129378307	chr11	129541137	129544140	chr11_129375170_chr11_129541137	165900	lost
chr11	129375170	129378307	chr11	129544141	129547205	chr11_129375170_chr11_129544141	168935	common
chr11	130066551	130069926	chr11	130060441	130063489	chr11_130066551_chr11_130060441	6273	lost
chr12	10610369	10613688	chr12	10236459	10239666	chr12_10610369_chr12_10236459	373966	lost
chr12	10673561	10676696	chr12	10236459	10239666	chr12_10673561_chr12_10236459	437066	lost
chr12	10809909	10813171	chr12	11200154	11203303	chr12_10809909_chr12_11200154	390188	lost
chr12	24561685	24565026	chr12	24303712	24307008	chr12_24561685_chr12_24303712	257995	lost
chr12	24561685	24565026	chr12	24307009	24310053	chr12_24561685_chr12_24307009	254824	common
chr12	39818871	39822368	chr12	39986334	39989648	chr12_39818871_chr12_39986334	167372	lost
chr12	48201057	48204122	chr12	48265001	48268135	chr12_48201057_chr12_48265001	63979	common
chr12	49840543	49843607	chr12	49780436	49783466	chr12_49840543_chr12_49780436	60124	common
chr12	69358481	69361528	chr12	69630729	69633995	chr12_69358481_chr12_69630729	272358	common
chr12	89350293	89353345	chr12	89143195	89146195	chr12_89350293_chr12_89143195	207124	common
chr12	89523488	89526781	chr12	89306429	89309637	chr12_89523488_chr12_89306429	217101	lost
chr12	95996513	95999638	chr12	95915361	95918604	chr12_95996513_chr12_95915361	81093	common
chr12	105232589	105235665	chr12	105385362	105388432	chr12_105232589_chr12_105385362	152770	common
chr12	111685705	111688752	chr12	111397009	111400020	chr12_111685705_chr12_111397009	288714	lost
chr12	112037235	112040424	chr12	111929372	111932642	chr12_112037235_chr12_111929372	107822	lost
chr12	113146715	113150012	chr12	113045604	113048889	chr12_113146715_chr12_113045604	101117	lost
chr13	30280100	30283256	chr13	30407729	30411068	chr13_30280100_chr13_30407729	127720	lost
chr13	32583052	32586543	chr13	33175995	33179262	chr13_32583052_chr13_33175995	592831	common
chr13	36671144	36674300	chr13	36478900	36481906	chr13_36671144_chr13_36478900	192319	lost
chr13	36996001	36999036	chr13	36478900	36481906	chr13_36996001_chr13_36478900	517115	common
chr13	39035416	39038647	chr13	39369127	39372127	chr13_39035416_chr13_39369127	333596	lost
chr13	45614301	45617383	chr13	46115006	46118304	chr13_45614301_chr13_46115006	500813	lost
chr13	46051308	46054583	chr13	46115006	46118304	chr13_46051308_chr13_46115006	63710	common
chr13	51452201	51455290	chr13	51498881	51501951	chr13_51452201_chr13_51498881	46671	common
chr13	51801886	51805065	chr13	51501952	51505027	chr13_51801886_chr13_51501952	299986	common
chr13	77324268	77327514	chr13	77517592	77520774	chr13_77324268_chr13_77517592	193292	lost
chr13	95299763	95303147	chr13	95195306	95198434	chr13_95299763_chr13_95195306	104585	common
chr13	99970146	99973211	chr13	100296993	100300123	chr13_99970146_chr13_100296993	326880	common
chr13	100088222	100091322	chr13	100296993	100300123	chr13_100088222_chr13_100296993	208786	lost
chr13	109784487	109787988	chr13	109426590	109429600	chr13_109784487_chr13_109426590	358142	common
chr14	21651434	21654684	chr14	21721255	21724288	chr14_21651434_chr14_21721255	69712	common
chr14	21651434	21654684	chr14	21724289	21727405	chr14_21651434_chr14_21724289	72788	common
chr14	22587802	22590893	chr14	22415760	22418924	chr14_22587802_chr14_22415760	172005	common
chr14	36656323	36659336	chr14	36757501	36760865	chr14_36656323_chr14_36757501	101354	common
chr14	41604842	41607979	chr14	41806502	41809852	chr14_41604842_chr14_41806502	201767	common
chr14	54565213	54568251	chr14	54721816	54725192	chr14_54565213_chr14_54721816	156772	common
chr14	55409772	55412917	chr14	55716309	55719407	chr14_55409772_chr14_55716309	306514	lost
chr14	56114993	56118002	chr14	55738463	55741772	chr14_56114993_chr14_55738463	376380	common
chr14	56808473	56811628	chr14	57043327	57046379	chr14_56808473_chr14_57043327	234803	common
chr14	56824426	56827564	chr14	57043327	57046379	chr14_56824426_chr14_57043327	218858	common
chr14	67186334	67189535	chr14	67277753	67280921	chr14_67186334_chr14_67277753	91403	common
chr14	67186334	67189535	chr14	67280922	67283965	chr14_67186334_chr14_67280922	94509	common
chr14	67240167	67243249	chr14	67277753	67280921	chr14_67240167_chr14_67277753	37629	common
chr14	67240167	67243249	chr14	67280922	67283965	chr14_67240167_chr14_67280922	40735	common
chr14	67359523	67362832	chr14	67277753	67280921	chr14_67359523_chr14_67277753	81840	lost
chr14	69610942	69614092	chr14	69753302	69756505	chr14_69610942_chr14_69753302	142386	common
chr14	72513881	72516925	chr14	72890181	72893322	chr14_72513881_chr14_72890181	376348	lost
chr14	85527363	85530363	chr14	84814530	84817562	chr14_85527363_chr14_84814530	712817	common
chr15	40107244	40110269	chr15	40075621	40078947	chr15_40107244_chr15_40075621	31472	lost
chr15	40160341	40163616	chr15	40075621	40078947	chr15_40160341_chr15_40075621	84694	lost
chr15	40927526	40930830	chr15	41179057	41182080	chr15_40927526_chr15_41179057	251390	common
chr15	44727177	44730796	chr15	44908626	44911666	chr15_44727177_chr15_44908626	181160	common
chr15	44727177	44730796	chr15	44911667	44915087	chr15_44727177_chr15_44911667	184391	common
chr15	45128650	45131759	chr15	45141634	45145097	chr15_45128650_chr15_45141634	13161	lost
chr15	50685239	50688490	chr15	50806934	50810043	chr15_50685239_chr15_50806934	121624	lost
chr15	59688963	59691994	chr15	60325187	60328551	chr15_59688963_chr15_60325187	636391	common
chr15	69158545	69161683	chr15	69083446	69086458	chr15_69158545_chr15_69083446	75162	common
chr15	77817888	77820907	chr15	77735932	77739069	chr15_77817888_chr15_77735932	81897	lost
chr15	84652799	84655828	chr15	84898371	84901457	chr15_84652799_chr15_84898371	245601	lost
chr15	84882907	84886047	chr15	84889192	84892249	chr15_84882907_chr15_84889192	6243	lost
chr16	8620814	8623828	chr16	8572897	8575913	chr16_8620814_chr16_8572897	47916	lost
chr16	8620814	8623828	chr16	8575914	8578968	chr16_8620814_chr16_8575914	44880	common
chr16	8868623	8871710	chr16	8572897	8575913	chr16_8868623_chr16_8572897	295761	lost
chr16	8868623	8871710	chr16	8575914	8578968	chr16_8868623_chr16_8575914	292725	common
chr16	54283777	54286885	chr16	54473718	54476928	chr16_54283777_chr16_54473718	189992	lost
chr16	57795957	57798972	chr16	57845188	57848208	chr16_57795957_chr16_57845188	49234	common
chr16	57795957	57798972	chr16	57848209	57851252	chr16_57795957_chr16_57848209	52266	common
chr16	58495236	58498292	chr16	58322931	58325942	chr16_58495236_chr16_58322931	172328	lost
chr16	66799456	66802815	chr16	66885000	66888130	chr16_66799456_chr16_66885000	85430	lost
chr16	81384181	81387281	chr16	81727642	81730893	chr16_81384181_chr16_81727642	343536	common
chr17	10836773	10840020	chr17	10736777	10740137	chr17_10836773_chr17_10736777	99939	common
chr17	11596499	11599564	chr17	11512973	11516018	chr17_11596499_chr17_11512973	83536	common
chr17	11996821	11999847	chr17	11512973	11516018	chr17_11996821_chr17_11512973	483839	lost
chr17	28721265	28724599	chr17	28903828	28906836	chr17_28721265_chr17_28903828	182400	lost
chr17	28727683	28730737	chr17	28903828	28906836	chr17_28727683_chr17_28903828	176122	lost
chr17	47941323	47944581	chr17	48001687	48004741	chr17_47941323_chr17_48001687	60262	common
chr17	48723612	48726700	chr17	48674505	48677717	chr17_48723612_chr17_48674505	49045	lost
chr17	48814843	48817908	chr17	48674505	48677717	chr17_48814843_chr17_48674505	140264	common
chr17	48830501	48833536	chr17	48674505	48677717	chr17_48830501_chr17_48674505	155907	common
chr17	49209336	49212635	chr17	49202932	49206074	chr17_49209336_chr17_49202932	6482	common
chr17	49413612	49417007	chr17	49560889	49563995	chr17_49413612_chr17_49560889	147133	lost
chr17	50163458	50166460	chr17	50298973	50302253	chr17_50163458_chr17_50298973	135654	common
chr17	50198714	50201798	chr17	50298973	50302253	chr17_50198714_chr17_50298973	100357	common
chr17	54968587	54971633	chr17	55207837	55211149	chr17_54968587_chr17_55207837	239383	common
chr17	55747939	55751437	chr17	55581505	55584786	chr17_55747939_chr17_55581505	166543	common
chr17	68954324	68957587	chr17	68785803	68789096	chr17_68954324_chr17_68785803	168506	common
chr17	79837851	79840989	chr17	79983930	79987052	chr17_79837851_chr17_79983930	146071	common
chr18	264678	268167	chr18	611975	615020	chr18_264678_chr18_611975	347075	common
chr18	21709793	21713040	chr18	21722118	21725230	chr18_21709793_chr18_21722118	12258	common
chr18	22932634	22935689	chr18	23414166	23417357	chr18_22932634_chr18_23414166	481600	lost
chr18	23133210	23136263	chr18	23414166	23417357	chr18_23133210_chr18_23414166	281025	common
chr18	23452310	23455417	chr18	23039313	23042387	chr18_23452310_chr18_23039313	413013	common
chr18	23662694	23665707	chr18	23668837	23671980	chr18_23662694_chr18_23668837	6208	lost
chr18	23687816	23690839	chr18	23668837	23671980	chr18_23687816_chr18_23668837	18919	common
chr18	46916867	46920183	chr18	46721605	46724686	chr18_46916867_chr18_46721605	195380	lost
chr18	57620869	57624065	chr18	57855066	57858209	chr18_57620869_chr18_57855066	234170	lost
chr18	57627094	57630378	chr18	57855066	57858209	chr18_57627094_chr18_57855066	227901	common
chr18	58816240	58819331	chr18	58938822	58942085	chr18_58816240_chr18_58938822	122668	common
chr18	58860983	58864507	chr18	58938822	58942085	chr18_58860983_chr18_58938822	77708	common
chr18	59137162	59140332	chr18	59245231	59248283	chr18_59137162_chr18_59245231	108010	common
chr18	59219584	59223170	chr18	59099925	59103024	chr18_59219584_chr18_59099925	119903	lost
chr18	59219584	59223170	chr18	59103025	59106053	chr18_59219584_chr18_59103025	116838	common
chr18	59219584	59223170	chr18	59245231	59248283	chr18_59219584_chr18_59245231	25380	lost
chr18	59273605	59276633	chr18	59245231	59248283	chr18_59273605_chr18_59245231	28362	lost
chr18	59317846	59321199	chr18	59245231	59248283	chr18_59317846_chr18_59245231	72765	lost
chr18	59357012	59360050	chr18	59099925	59103024	chr18_59357012_chr18_59099925	257057	common
chr18	59357012	59360050	chr18	59103025	59106053	chr18_59357012_chr18_59103025	253992	common
chr18	59357012	59360050	chr18	59245231	59248283	chr18_59357012_chr18_59245231	111774	common
chr18	63750622	63753658	chr18	63588672	63591907	chr18_63750622_chr18_63588672	161851	common
chr18	67515013	67518175	chr18	68500913	68504399	chr18_67515013_chr18_68500913	986062	common
chr18	67515013	67518175	chr18	68504400	68507740	chr18_67515013_chr18_68504400	989476	common
chr19	8343172	8346254	chr19	8349291	8352535	chr19_8343172_chr19_8349291	6200	lost
chr19	10105095	10108254	chr19	9944451	9947473	chr19_10105095_chr19_9944451	160712	lost
chr19	15508147	15511203	chr19	15467104	15470123	chr19_15508147_chr19_15467104	41062	common
chr19	17858518	17861970	chr19	17965225	17968382	chr19_17858518_chr19_17965225	106559	common
chr19	17949831	17952946	chr19	17965225	17968382	chr19_17949831_chr19_17965225	15415	common
chr19	17999331	18002573	chr19	17965225	17968382	chr19_17999331_chr19_17965225	34149	common
chr19	48991850	48994871	chr19	49211710	49214734	chr19_48991850_chr19_49211710	219862	common
chr19	49111725	49115159	chr19	49195963	49199283	chr19_49111725_chr19_49195963	84181	common
chr19	49111725	49115159	chr19	49211710	49214734	chr19_49111725_chr19_49211710	99780	common
chr19	49361328	49364335	chr19	49408773	49412095	chr19_49361328_chr19_49408773	47603	common
chr19	49361328	49364335	chr19	49412096	49415555	chr19_49361328_chr19_49412096	50994	lost
chr19	49421760	49424785	chr19	49408773	49412095	chr19_49421760_chr19_49408773	12838	common
chr19	49421760	49424785	chr19	49412096	49415555	chr19_49421760_chr19_49412096	9447	common
chr19	49495550	49499096	chr19	49511447	49514494	chr19_49495550_chr19_49511447	15647	common
chr19	49589812	49592831	chr19	49508231	49511446	chr19_49589812_chr19_49508231	81483	common
chr19	53785946	53788989	chr19	54021842	54024924	chr19_53785946_chr19_54021842	235916	common
chr2	5690885	5693919	chr2	4584843	4587916	chr2_5690885_chr2_4584843	1106023	common
chr2	16665579	16668607	chr2	16684044	16687247	chr2_16665579_chr2_16684044	18552	common
chr2	27085027	27088083	chr2	27189877	27193354	chr2_27085027_chr2_27189877	105060	lost
chr2	36644328	36647570	chr2	36341796	36344886	chr2_36644328_chr2_36341796	302608	common
chr2	53848325	53851401	chr2	53841826	53845201	chr2_53848325_chr2_53841826	6350	common
chr2	69012660	69015922	chr2	69093522	69096527	chr2_69012660_chr2_69093522	80733	common
chr2	69182014	69185059	chr2	69096528	69099771	chr2_69182014_chr2_69096528	85387	lost
chr2	72720360	72723380	chr2	72510815	72513960	chr2_72720360_chr2_72510815	209483	common
chr2	85683026	85686110	chr2	85701630	85704904	chr2_85683026_chr2_85701630	18699	common
chr2	86198515	86201596	chr2	86417294	86420471	chr2_86198515_chr2_86417294	218827	common
chr2	86439178	86442224	chr2	86417294	86420471	chr2_86439178_chr2_86417294	21819	common
chr2	96738979	96742055	chr2	96663012	96666325	chr2_96738979_chr2_96663012	75849	common
chr2	138499438	138502799	chr2	138808459	138811614	chr2_138499438_chr2_138808459	308918	lost
chr2	147841995	147845131	chr2	147448133	147451378	chr2_147841995_chr2_147448133	393808	lost
chr2	147876536	147880521	chr2	147451379	147454448	chr2_147876536_chr2_147451379	425615	common
chr2	151357425	151360571	chr2	151329310	151332606	chr2_151357425_chr2_151329310	28040	common
chr2	151407720	151410997	chr2	151329310	151332606	chr2_151407720_chr2_151329310	78400	common
chr2	160492721	160495775	chr2	160426621	160429823	chr2_160492721_chr2_160426621	66026	lost
chr2	165469184	165472695	chr2	165449823	165453063	chr2_165469184_chr2_165449823	19496	common
chr2	166887701	166890828	chr2	167211084	167214387	chr2_166887701_chr2_167211084	323471	lost
chr2	170811799	170814916	chr2	170347513	170350797	chr2_170811799_chr2_170347513	464202	common
chr2	176091349	176095189	chr2	175401210	175404385	chr2_176091349_chr2_175401210	690472	common
chr2	176120846	176123952	chr2	176652840	176655974	chr2_176120846_chr2_176652840	532008	common
chr2	176120846	176123952	chr2	176655975	176659065	chr2_176120846_chr2_176655975	535121	common
chr2	176127235	176130298	chr2	176652840	176655974	chr2_176127235_chr2_176652840	525641	common
chr2	176133574	176136668	chr2	176652840	176655974	chr2_176133574_chr2_176652840	519286	common
chr2	176133574	176136668	chr2	176655975	176659065	chr2_176133574_chr2_176655975	522399	common
chr2	176149554	176152764	chr2	176652840	176655974	chr2_176149554_chr2_176652840	503248	common
chr2	182866553	182869862	chr2	182911224	182914357	chr2_182866553_chr2_182911224	44583	common
chr2	191676625	191679697	chr2	191568114	191571256	chr2_191676625_chr2_191568114	108476	common
chr2	191844921	191848257	chr2	191568114	191571256	chr2_191844921_chr2_191568114	276904	lost
chr2	202032831	202036239	chr2	201836882	201839889	chr2_202032831_chr2_201836882	196150	common
chr2	205680711	205683851	chr2	204899376	204902445	chr2_205680711_chr2_204899376	781371	lost
chr2	213152238	213155760	chr2	212901609	212904765	chr2_213152238_chr2_212901609	250812	common
chr2	215434198	215437282	chr2	215535473	215538922	chr2_215434198_chr2_215535473	101457	lost
chr2	215434198	215437282	chr2	215538923	215541981	chr2_215434198_chr2_215538923	104712	lost
chr2	218031617	218034670	chr2	218011706	218015146	chr2_218031617_chr2_218011706	19717	lost
chr2	221573524	221576568	chr2	220336982	220340036	chr2_221573524_chr2_220336982	1236537	common
chr2	222296489	222299669	chr2	222118604	222121789	chr2_222296489_chr2_222118604	177883	common
chr2	224039075	224042343	chr2	224133868	224137032	chr2_224039075_chr2_224133868	94741	common
chr2	226835149	226838390	chr2	225791211	225794271	chr2_226835149_chr2_225791211	1044028	common
chr20	3887842	3890860	chr20	4025561	4028718	chr20_3887842_chr20_4025561	137788	common
chr20	4246601	4249653	chr20	4479925	4483222	chr20_4246601_chr20_4479925	233446	lost
chr20	4246601	4249653	chr20	4483223	4486732	chr20_4246601_chr20_4483223	236850	lost
chr20	4246601	4249653	chr20	4585581	4588717	chr20_4246601_chr20_4585581	339022	lost
chr20	19211835	19214931	chr20	19320710	19324010	chr20_19211835_chr20_19320710	108977	common
chr20	21511736	21514823	chr20	21574722	21577920	chr20_21511736_chr20_21574722	63042	common
chr20	33663537	33666630	chr20	33463885	33467128	chr20_33663537_chr20_33463885	199577	lost
chr20	48827498	48830657	chr20	48889597	48892805	chr20_48827498_chr20_48889597	62124	common
chr20	48827498	48830657	chr20	48892806	48895833	chr20_48827498_chr20_48892806	65242	lost
chr20	50189916	50192943	chr20	50366481	50369607	chr20_50189916_chr20_50366481	176615	lost
chr20	50189916	50192943	chr20	50378768	50381882	chr20_50189916_chr20_50378768	188896	common
chr20	50583874	50587096	chr20	50450733	50454042	chr20_50583874_chr20_50450733	133098	common
chr20	54207771	54210995	chr20	53958475	53961743	chr20_54207771_chr20_53958475	249274	common
chr21	26170098	26173159	chr21	25982875	25985984	chr21_26170098_chr21_25982875	187199	common
chr21	26170098	26173159	chr21	26484509	26487713	chr21_26170098_chr21_26484509	314483	common
chr21	36384316	36387323	chr21	36135647	36138698	chr21_36384316_chr21_36135647	248647	common
chr21	44818519	44821526	chr21	44924731	44927841	chr21_44818519_chr21_44924731	106264	lost
chr21	44873133	44876155	chr21	44921451	44924730	chr21_44873133_chr21_44921451	48446	common
chr21	44873133	44876155	chr21	44924731	44927841	chr21_44873133_chr21_44924731	51642	common
chr22	19713677	19716685	chr22	19660764	19663993	chr22_19713677_chr22_19660764	52803	lost
chr22	35334072	35337157	chr22	35597299	35600372	chr22_35334072_chr22_35597299	263221	common
chr22	38793457	38796600	chr22	38799665	38802691	chr22_38793457_chr22_38799665	6150	lost
chr3	47511549	47514574	chr3	47662849	47665945	chr3_47511549_chr3_47662849	151336	lost
chr3	87226067	87229331	chr3	87544054	87547426	chr3_87226067_chr3_87544054	318041	lost
chr3	89106837	89110504	chr3	88219803	88222842	chr3_89106837_chr3_88219803	887348	common
chr3	126394343	126397675	chr3	126289801	126293009	chr3_126394343_chr3_126289801	104604	lost
chr3	141874180	141877406	chr3	141680863	141683944	chr3_141874180_chr3_141680863	193390	lost
chr3	151083782	151086836	chr3	150830357	150833414	chr3_151083782_chr3_150830357	253424	common
chr3	151562749	151565847	chr3	151578572	151581622	chr3_151562749_chr3_151578572	15799	common
chr3	151870494	151873684	chr3	151578572	151581622	chr3_151870494_chr3_151578572	291992	common
chr3	181710397	181713549	chr3	182182635	182185722	chr3_181710397_chr3_182182635	472205	common
chr3	181710397	181713549	chr3	182262572	182266009	chr3_181710397_chr3_182262572	552317	common
chr3	183884059	183887936	chr3	184117671	184120916	chr3_183884059_chr3_184117671	233296	common
chr3	186107721	186110721	chr3	185982712	185985824	chr3_186107721_chr3_185982712	124953	lost
chr3	186804521	186807598	chr3	186599268	186602314	chr3_186804521_chr3_186599268	205268	common
chr3	190510949	190513973	chr3	190694036	190697494	chr3_190510949_chr3_190694036	183304	lost
chr3	190513974	190517217	chr3	190694036	190697494	chr3_190513974_chr3_190694036	180170	common
chr3	190513974	190517217	chr3	190697495	190700729	chr3_190513974_chr3_190697495	183517	common
chr3	194135330	194138625	chr3	193785588	193788626	chr3_194135330_chr3_193785588	349870	lost
chr3	194135330	194138625	chr3	193896277	193899697	chr3_194135330_chr3_193896277	238990	lost
chr3	197957727	197960764	chr3	198107474	198110565	chr3_197957727_chr3_198107474	149774	common
chr4	30718352	30721600	chr4	30958483	30961502	chr4_30718352_chr4_30958483	240016	common
chr4	41214567	41217584	chr4	40980654	40983898	chr4_41214567_chr4_40980654	233799	lost
chr4	112633800	112637015	chr4	112953165	112956319	chr4_112633800_chr4_112953165	319335	common
chr4	113760489	113763655	chr4	113391591	113395003	chr4_113760489_chr4_113391591	368775	common
chr4	122922108	122925124	chr4	122707441	122710644	chr4_122922108_chr4_122707441	214574	common
chr4	133146380	133149471	chr4	133635060	133638589	chr4_133146380_chr4_133635060	488899	common
chr4	156970780	156973977	chr4	156516742	156519781	chr4_156970780_chr4_156516742	454117	common
chr4	163341855	163344961	chr4	163444976	163448532	chr4_163341855_chr4_163444976	103346	common
chr4	173265791	173268933	chr4	173020428	173023432	chr4_173265791_chr4_173020428	245432	common
chr4	183320014	183323257	chr4	183389696	183392808	chr4_183320014_chr4_183389696	69617	lost
chr4	186552510	186555561	chr4	186446466	186449496	chr4_186552510_chr4_186446466	106054	lost
chr4	186555562	186558659	chr4	186442981	186446465	chr4_186555562_chr4_186442981	112387	lost
chr5	34007423	34010521	chr5	34450364	34453875	chr5_34007423_chr5_34450364	443147	common
chr5	36241179	36244219	chr5	36066043	36069450	chr5_36241179_chr5_36066043	174953	common
chr5	37369203	37372458	chr5	37574522	37577668	chr5_37369203_chr5_37574522	205265	lost
chr5	37838274	37841407	chr5	37574522	37577668	chr5_37838274_chr5_37574522	263745	common
chr5	40908779	40911801	chr5	41310702	41313913	chr5_40908779_chr5_41310702	402017	lost
chr5	54514571	54517921	chr5	54721520	54724555	chr5_54514571_chr5_54721520	206791	common
chr5	61162076	61165124	chr5	61679509	61682917	chr5_61162076_chr5_61679509	517613	common
chr5	68212927	68216023	chr5	67245487	67248497	chr5_68212927_chr5_67245487	967483	common
chr5	86618755	86622053	chr5	86408398	86411653	chr5_86618755_chr5_86408398	210379	common
chr5	103119286	103122843	chr5	102735286	102738340	chr5_103119286_chr5_102735286	384251	common
chr5	109409238	109412414	chr5	109606948	109610226	chr5_109409238_chr5_109606948	197761	lost
chr5	109686328	109689712	chr5	109610227	109613246	chr5_109686328_chr5_109610227	76284	common
chr5	131169650	131172687	chr5	131249122	131252687	chr5_131169650_chr5_131249122	79736	common
chr5	131242778	131246090	chr5	131249122	131252687	chr5_131242778_chr5_131249122	6470	common
chr5	142696134	142699327	chr5	142288265	142291430	chr5_142696134_chr5_142288265	407883	lost
chr5	145832892	145836028	chr5	146002281	146005589	chr5_145832892_chr5_146002281	169475	common
chr5	145935412	145938445	chr5	145999247	146002280	chr5_145935412_chr5_145999247	63835	common
chr5	146444831	146448184	chr5	146187582	146190712	chr5_146444831_chr5_146187582	257360	lost
chr5	147781068	147784160	chr5	147743129	147746164	chr5_147781068_chr5_147743129	37968	common
chr6	13613872	13616992	chr6	13907283	13910492	chr6_13613872_chr6_13907283	293455	lost
chr6	13812579	13815936	chr6	13907283	13910492	chr6_13812579_chr6_13907283	94630	lost
chr6	13922993	13926045	chr6	13907283	13910492	chr6_13922993_chr6_13907283	15632	common
chr6	14115112	14118320	chr6	13907283	13910492	chr6_14115112_chr6_13907283	207829	common
chr6	15243699	15247020	chr6	14498877	14501914	chr6_15243699_chr6_14498877	744964	common
chr6	24357211	24360292	chr6	24325412	24328481	chr6_24357211_chr6_24325412	31805	lost
chr6	26121064	26124417	chr6	26136828	26139930	chr6_26121064_chr6_26136828	15639	common
chr6	26155843	26158868	chr6	26136828	26139930	chr6_26155843_chr6_26136828	18976	common
chr6	26195782	26198874	chr6	26136828	26139930	chr6_26195782_chr6_26136828	58949	common
chr6	26201878	26204972	chr6	26136828	26139930	chr6_26201878_chr6_26136828	65046	common
chr6	31354394	31357438	chr6	31240029	31243096	chr6_31354394_chr6_31240029	114354	common
chr6	42719634	42722634	chr6	42725811	42729054	chr6_42719634_chr6_42725811	6298	common
chr6	42876888	42879912	chr6	42725811	42729054	chr6_42876888_chr6_42725811	150968	common
chr6	42889217	42892339	chr6	42725811	42729054	chr6_42889217_chr6_42725811	163346	common
chr6	42926678	42929876	chr6	42725811	42729054	chr6_42926678_chr6_42725811	200845	lost
chr6	43999862	44002874	chr6	43870856	43873997	chr6_43999862_chr6_43870856	128942	common
chr6	43999862	44002874	chr6	43902723	43905889	chr6_43999862_chr6_43902723	97062	common
chr6	52243788	52246947	chr6	52114726	52117803	chr6_52243788_chr6_52114726	129103	lost
chr6	82247427	82250435	chr6	82686561	82689878	chr6_82247427_chr6_82686561	439288	common
chr6	82361931	82365494	chr6	82686561	82689878	chr6_82361931_chr6_82686561	324507	common
chr6	83064947	83067966	chr6	82686561	82689878	chr6_83064947_chr6_82686561	378237	common
chr6	83064947	83067966	chr6	82689879	82692952	chr6_83064947_chr6_82689879	375041	common
chr6	83429763	83433555	chr6	83368769	83371958	chr6_83429763_chr6_83368769	61296	common
chr6	83510388	83513559	chr6	83368769	83371958	chr6_83510388_chr6_83368769	141610	common
chr6	88961541	88964626	chr6	89241908	89244989	chr6_88961541_chr6_89241908	280365	common
chr6	89079433	89082658	chr6	89241908	89244989	chr6_89079433_chr6_89241908	162403	common
chr6	89142525	89145884	chr6	89241908	89244989	chr6_89142525_chr6_89241908	99244	common
chr6	89145885	89149546	chr6	89241908	89244989	chr6_89145885_chr6_89241908	95733	lost
chr6	110179427	110182463	chr6	110294352	110297522	chr6_110179427_chr6_110294352	114992	common
chr6	110355858	110359197	chr6	110294352	110297522	chr6_110355858_chr6_110294352	61590	common
chr6	122994302	122997407	chr6	123220993	123223997	chr6_122994302_chr6_123220993	226641	common
chr6	122994302	122997407	chr6	123223998	123227246	chr6_122994302_chr6_123223998	229768	common
chr6	139371884	139374994	chr6	139870398	139873507	chr6_139371884_chr6_139870398	498513	common
chr6	139371884	139374994	chr6	140045098	140048673	chr6_139371884_chr6_140045098	673446	common
chr6	139371884	139374994	chr6	141633685	141637025	chr6_139371884_chr6_141633685	2261916	common
chr6	156774332	156777676	chr6	157038967	157042009	chr6_156774332_chr6_157038967	264484	lost
chr7	13990987	13994016	chr7	13849058	13852068	chr7_13990987_chr7_13849058	141938	common
chr7	16643662	16646687	chr7	17040533	17043754	chr7_16643662_chr7_17040533	396969	common
chr7	27148754	27151841	chr7	26682464	26685731	chr7_27148754_chr7_26682464	466200	lost
chr7	27178102	27181125	chr7	26682464	26685731	chr7_27178102_chr7_26682464	495516	common
chr7	29144108	29147307	chr7	29372574	29375662	chr7_29144108_chr7_29372574	228411	common
chr7	29144108	29147307	chr7	29375663	29378741	chr7_29144108_chr7_29375663	231495	common
chr7	29194642	29197643	chr7	29372574	29375662	chr7_29194642_chr7_29372574	177976	common
chr7	29194642	29197643	chr7	29375663	29378741	chr7_29194642_chr7_29375663	181060	common
chr7	33902259	33905596	chr7	33752648	33755726	chr7_33902259_chr7_33752648	149740	common
chr7	73680598	73684008	chr7	73599612	73602669	chr7_73680598_chr7_73599612	81163	common
chr7	90152796	90155833	chr7	90206733	90209806	chr7_90152796_chr7_90206733	53955	common
chr7	91263217	91266712	chr7	91088645	91091849	chr7_91263217_chr7_91088645	174717	common
chr7	91263217	91266712	chr7	91864099	91867330	chr7_91263217_chr7_91864099	600750	common
chr7	91263217	91266712	chr7	91867331	91870524	chr7_91263217_chr7_91867331	603963	common
chr7	91879791	91883481	chr7	91088645	91091849	chr7_91879791_chr7_91088645	791389	common
chr7	94001219	94004357	chr7	94111859	94115068	chr7_94001219_chr7_94111859	110675	common
chr7	97022443	97025726	chr7	96745782	96748872	chr7_97022443_chr7_96745782	276757	lost
chr7	116522958	116526023	chr7	116467732	116470772	chr7_116522958_chr7_116467732	55238	common
chr7	117873844	117877609	chr7	117968701	117971744	chr7_117873844_chr7_117968701	94496	lost
chr7	128359250	128362353	chr7	128365483	128368524	chr7_128359250_chr7_128365483	6202	common
chr7	128359250	128362353	chr7	128365483	128368524	chr7_128359250_chr7_128365483	6202	common
chr7	135976202	135979266	chr7	136396259	136399261	chr7_135976202_chr7_136396259	420026	lost
chr7	138001485	138004634	chr7	137896649	137899649	chr7_138001485_chr7_137896649	104910	common
chr7	138001485	138004634	chr7	137899650	137902841	chr7_138001485_chr7_137899650	101814	common
chr7	150320985	150324493	chr7	150344389	150347496	chr7_150320985_chr7_150344389	23203	common
chr7	150320985	150324493	chr7	150754506	150757633	chr7_150320985_chr7_150754506	433330	lost
chr7	150378737	150381920	chr7	150344389	150347496	chr7_150378737_chr7_150344389	34386	lost
chr7	150448896	150451998	chr7	150754506	150757633	chr7_150448896_chr7_150754506	305622	common
chr8	31638585	31641635	chr8	32209032	32212118	chr8_31638585_chr8_32209032	570465	common
chr8	38104250	38107302	chr8	37873557	37876665	chr8_38104250_chr8_37873557	230665	lost
chr8	38467262	38470442	chr8	38525735	38529249	chr8_38467262_chr8_38525735	58640	lost
chr8	38560715	38563760	chr8	38525735	38529249	chr8_38560715_chr8_38525735	34745	common
chr8	55100804	55103827	chr8	55391894	55395142	chr8_55100804_chr8_55391894	291203	lost
chr8	55770420	55773734	chr8	55528271	55531386	chr8_55770420_chr8_55528271	242249	common
chr8	66177446	66180544	chr8	66413075	66416129	chr8_66177446_chr8_66413075	235607	lost
chr8	66177446	66180544	chr8	66416130	66419577	chr8_66177446_chr8_66416130	238858	lost
chr8	69833374	69836558	chr8	69871397	69874601	chr8_69833374_chr8_69871397	38033	common
chr8	71843621	71847389	chr8	71946670	71950190	chr8_71843621_chr8_71946670	102925	common
chr8	71843621	71847389	chr8	71950191	71953241	chr8_71843621_chr8_71950191	106211	common
chr8	94717753	94720922	chr8	94602654	94605759	chr8_94717753_chr8_94602654	115131	common
chr8	96160113	96163138	chr8	95964499	95967666	chr8_96160113_chr8_95964499	195543	common
chr8	108083138	108086139	chr8	108695567	108698816	chr8_108083138_chr8_108695567	612553	common
chr8	108083138	108086139	chr8	108698817	108701835	chr8_108083138_chr8_108698817	615688	common
chr8	108443091	108446167	chr8	108698817	108701835	chr8_108443091_chr8_108698817	255697	lost
chr8	126555127	126558421	chr8	126403362	126406392	chr8_126555127_chr8_126403362	151897	lost
chr8	126555127	126558421	chr8	126406393	126409456	chr8_126555127_chr8_126406393	148850	common
chr8	127734565	127737944	chr8	126910275	126913565	chr8_127734565_chr8_126910275	824334	common
chr8	127734565	127737944	chr8	128292653	128295775	chr8_127734565_chr8_128292653	557960	common
chr8	127734565	127737944	chr8	129695407	129698446	chr8_127734565_chr8_129695407	1960672	common
chr8	127794836	127797977	chr8	128292653	128295775	chr8_127794836_chr8_128292653	497808	common
chr8	130003763	130007047	chr8	129997669	130000681	chr8_130003763_chr8_129997669	6230	common
chr8	130007048	130010823	chr8	129997669	130000681	chr8_130007048_chr8_129997669	9760	common
chr9	73080072	73083234	chr9	72864221	72867433	chr9_73080072_chr9_72864221	215826	common
chr9	73149648	73153047	chr9	72864221	72867433	chr9_73149648_chr9_72864221	285520	common
chr9	87495575	87498709	chr9	87339519	87342892	chr9_87495575_chr9_87339519	155937	common
chr9	87495575	87498709	chr9	87342893	87345964	chr9_87495575_chr9_87342893	152714	common
chr9	88386445	88389513	chr9	88195327	88198378	chr9_88386445_chr9_88195327	191127	common
chr9	88389514	88392859	chr9	88195327	88198378	chr9_88389514_chr9_88195327	194334	lost
chr9	88987951	88991003	chr9	88837407	88840538	chr9_88987951_chr9_88837407	150505	lost
chr9	113398860	113401909	chr9	113566847	113570062	chr9_113398860_chr9_113566847	168070	lost
chr9	120841499	120844553	chr9	121015799	121019116	chr9_120841499_chr9_121015799	174431	lost
chr9	121049118	121052207	chr9	121015799	121019116	chr9_121049118_chr9_121015799	33205	lost
chr9	129833511	129836702	chr9	129962519	129965519	chr9_129833511_chr9_129962519	128913	common
chr9	130041075	130044149	chr9	129962519	129965519	chr9_130041075_chr9_129962519	78593	common
chr9	130050404	130053521	chr9	129962519	129965519	chr9_130050404_chr9_129962519	87943	common
chr9	130050404	130053521	chr9	129965520	129968547	chr9_130050404_chr9_129965520	84929	lost
chr9	134638874	134642558	chr9	134487108	134490224	chr9_134638874_chr9_134487108	152050	common
chrX	6227057	6230073	chrX	5753674	5756705	chrX_6227057_chrX_5753674	473376	lost
chrX	68826189	68829253	chrX	69294450	69297569	chrX_68826189_chrX_69294450	468288	common
chrX	74612100	74615170	chrX	74665208	74668438	chrX_74612100_chrX_74665208	53188	lost
chrX	79366279	79369471	chrX	79091000	79094106	chrX_79366279_chrX_79091000	275322	common
chrX	79366279	79369471	chrX	79094107	79097326	chrX_79366279_chrX_79094107	272159	common
chrX	101617146	101620192	chrX	101755360	101758447	chrX_101617146_chrX_101755360	138234	common
chrX	101620193	101623265	chrX	101755360	101758447	chrX_101620193_chrX_101755360	135174	common
chrX	129652880	129655900	chrX	129751707	129754860	chrX_129652880_chrX_129751707	98893	common
chrX	129843340	129846383	chrX	129605122	129608709	chrX_129843340_chrX_129605122	237946	common
chr1	7851583	7854676	chr1	8603993	8607270	chr1_7851583_chr1_8603993	752502	gained
chr1	12616932	12619971	chr1	12308754	12311887	chr1_12616932_chr1_12308754	308131	common
chr1	36222470	36225981	chr1	36295000	36298057	chr1_36222470_chr1_36295000	72303	gained
chr1	36222470	36225981	chr1	36405712	36409004	chr1_36222470_chr1_36405712	183133	gained
chr1	36399485	36402660	chr1	36405712	36409004	chr1_36399485_chr1_36405712	6286	common
chr1	63326304	63329313	chr1	63355137	63358198	chr1_63326304_chr1_63355137	28859	gained
chr1	66533029	66536054	chr1	66545949	66549065	chr1_66533029_chr1_66545949	12966	gained
chr1	70410755	70413766	chr1	70718374	70721499	chr1_70410755_chr1_70718374	307676	gained
chr1	77683177	77686387	chr1	77775491	77778516	chr1_77683177_chr1_77775491	92221	gained
chr1	77756736	77760252	chr1	77620248	77623344	chr1_77756736_chr1_77620248	136698	gained
chr1	77778517	77781715	chr1	77620248	77623344	chr1_77778517_chr1_77620248	158320	gained
chr1	87326466	87329673	chr1	87874336	87877408	chr1_87326466_chr1_87874336	547803	gained
chr1	87326466	87329673	chr1	88059923	88063347	chr1_87326466_chr1_88059923	733566	common
chr1	89020650	89023852	chr1	89392819	89395835	chr1_89020650_chr1_89392819	372076	gained
chr1	90716164	90719201	chr1	90307279	90310432	chr1_90716164_chr1_90307279	408827	gained
chr1	109545419	109548456	chr1	109651458	109654576	chr1_109545419_chr1_109651458	106080	common
chr1	109548457	109551937	chr1	109651458	109654576	chr1_109548457_chr1_109651458	102820	common
chr1	110209868	110213217	chr1	110607752	110610843	chr1_110209868_chr1_110607752	397755	gained
chr1	112712845	112715866	chr1	112387307	112390527	chr1_112712845_chr1_112387307	325438	common
chr1	116110124	116113327	chr1	116353554	116356655	chr1_116110124_chr1_116353554	243379	gained
chr1	145995341	145998345	chr1	146020391	146023522	chr1_145995341_chr1_146020391	25113	common
chr1	154270179	154273342	chr1	154125361	154128395	chr1_154270179_chr1_154125361	144882	gained
chr1	167164256	167167415	chr1	167174196	167177372	chr1_167164256_chr1_167174196	9949	gained
chr1	170529107	170532243	chr1	170085954	170089378	chr1_170529107_chr1_170085954	443009	common
chr1	183633054	183636428	chr1	183777602	183780722	chr1_183633054_chr1_183777602	144421	common
chr1	185731765	185734865	chr1	186062047	186065213	chr1_185731765_chr1_186062047	330315	gained
chr1	204409548	204412604	chr1	204503155	204506228	chr1_204409548_chr1_204503155	93615	common
chr1	205630539	205633580	chr1	205548512	205551703	chr1_205630539_chr1_205548512	81952	gained
chr10	11612308	11615327	chr10	11653073	11656142	chr10_11612308_chr10_11653073	40790	gained
chr10	12195273	12198279	chr10	12538938	12541977	chr10_12195273_chr10_12538938	343681	common
chr10	12454940	12457984	chr10	12538938	12541977	chr10_12454940_chr10_12538938	83995	common
chr10	26694123	26697657	chr10	26674809	26677821	chr10_26694123_chr10_26674809	19575	gained
chr10	28759869	28762948	chr10	28737812	28740876	chr10_28759869_chr10_28737812	22064	gained
chr10	32377768	32380986	chr10	32400158	32403471	chr10_32377768_chr10_32400158	22437	common
chr10	63520844	63523870	chr10	63641049	63644149	chr10_63520844_chr10_63641049	120242	gained
chr10	86753467	86756621	chr10	86797335	86800495	chr10_86753467_chr10_86797335	43871	common
chr10	96129249	96132297	chr10	96119469	96122719	chr10_96129249_chr10_96119469	9679	gained
chr10	103854181	103857202	chr10	103794342	103797385	chr10_103854181_chr10_103794342	59828	gained
chr10	113851789	113854827	chr10	113981777	113984836	chr10_113851789_chr10_113981777	129998	common
chr10	117136319	117140077	chr10	117089139	117092234	chr10_117136319_chr10_117089139	47512	common
chr10	119176274	119179519	chr10	119342182	119345189	chr10_119176274_chr10_119342182	165789	gained
chr10	119176274	119179519	chr10	119520046	119523090	chr10_119176274_chr10_119520046	343672	common
chr10	119376628	119379931	chr10	119277780	119280804	chr10_119376628_chr10_119277780	98987	gained
chr10	119376628	119379931	chr10	119345190	119348373	chr10_119376628_chr10_119345190	31498	common
chr10	119595297	119598680	chr10	119520046	119523090	chr10_119595297_chr10_119520046	75420	gained
chr11	27361169	27364351	chr11	27233467	27236485	chr11_27361169_chr11_27233467	127784	common
chr11	34103645	34106678	chr11	34046181	34049235	chr11_34103645_chr11_34046181	57453	gained
chr11	34355690	34358765	chr11	34046181	34049235	chr11_34355690_chr11_34046181	309519	common
chr11	35661990	35665034	chr11	36162916	36166165	chr11_35661990_chr11_36162916	501028	gained
chr11	36007035	36010226	chr11	36166166	36169232	chr11_36007035_chr11_36166166	159069	gained
chr11	36288210	36291231	chr11	36370871	36373978	chr11_36288210_chr11_36370871	82704	common
chr11	43310363	43313405	chr11	43052092	43055245	chr11_43310363_chr11_43052092	258216	gained
chr11	57639709	57642800	chr11	57479753	57482755	chr11_57639709_chr11_57479753	160000	common
chr11	59616061	59619062	chr11	59688876	59692452	chr11_59616061_chr11_59688876	73103	gained
chr11	61949296	61952337	chr11	61849942	61852946	chr11_61949296_chr11_61849942	99372	common
chr11	69639546	69643408	chr11	69620178	69623293	chr11_69639546_chr11_69620178	19742	common
chr11	83155577	83158810	chr11	83732538	83735818	chr11_83155577_chr11_83732538	576985	gained
chr11	83155577	83158810	chr11	83745580	83748608	chr11_83155577_chr11_83745580	589901	gained
chr11	83283786	83286832	chr11	83745580	83748608	chr11_83283786_chr11_83745580	461785	common
chr11	87035858	87039060	chr11	87193491	87196640	chr11_87035858_chr11_87193491	157606	common
chr11	102952965	102956127	chr11	102930270	102933491	chr11_102952965_chr11_102930270	22666	gained
chr11	103090382	103093563	chr11	102927209	102930269	chr11_103090382_chr11_102927209	163233	gained
chr11	103106665	103109737	chr11	102930270	102933491	chr11_103106665_chr11_102930270	176321	gained
chr11	114058889	114062020	chr11	114147924	114150977	chr11_114058889_chr11_114147924	88996	common
chr12	10610369	10613688	chr12	10239667	10242989	chr12_10610369_chr12_10239667	370700	common
chr12	40104923	40108231	chr12	39986334	39989648	chr12_40104923_chr12_39986334	118586	gained
chr12	46372065	46375416	chr12	46610780	46614070	chr12_46372065_chr12_46610780	238685	common
chr12	54549052	54552101	chr12	54621918	54625121	chr12_54549052_chr12_54621918	72943	common
chr12	54634303	54637368	chr12	54621918	54625121	chr12_54634303_chr12_54621918	12316	gained
chr12	72086199	72089219	chr12	72377512	72380672	chr12_72086199_chr12_72377512	291383	gained
chr12	74535104	74538194	chr12	74314965	74318104	chr12_74535104_chr12_74314965	220115	common
chr12	89350293	89353345	chr12	89306429	89309637	chr12_89350293_chr12_89306429	43786	gained
chr12	95943057	95946233	chr12	95826663	95829681	chr12_95943057_chr12_95826663	116473	gained
chr12	110279035	110282246	chr12	110166707	110169800	chr12_110279035_chr12_110166707	112387	common
chr12	113134354	113137376	chr12	113045604	113048889	chr12_113134354_chr12_113045604	88619	common
chr13	30420496	30423625	chr13	31015348	31018610	chr13_30420496_chr13_31015348	594919	gained
chr13	30615747	30619320	chr13	30797857	30801059	chr13_30615747_chr13_30797857	181925	gained
chr13	51801886	51805065	chr13	51498881	51501951	chr13_51801886_chr13_51498881	303059	common
chr14	21509140	21512190	chr14	21654685	21657827	chr14_21509140_chr14_21654685	145591	common
chr14	21651434	21654684	chr14	22415760	22418924	chr14_21651434_chr14_22415760	764283	gained
chr14	21671164	21674182	chr14	21721255	21724288	chr14_21671164_chr14_21721255	50098	gained
chr14	22597059	22600237	chr14	22415760	22418924	chr14_22597059_chr14_22415760	181306	common
chr14	71396845	71399958	chr14	71317002	71320090	chr14_71396845_chr14_71317002	79855	gained
chr14	85527363	85530363	chr14	83294387	83297450	chr14_85527363_chr14_83294387	2232945	common
chr14	85527363	85530363	chr14	83294387	83297450	chr14_85527363_chr14_83294387	2232945	common
chr14	93331347	93334684	chr14	93478778	93481878	chr14_93331347_chr14_93478778	147313	common
chr14	100991060	100994162	chr14	101614968	101618068	chr14_100991060_chr14_101614968	623907	gained
chr14	102922265	102925587	chr14	102691362	102694512	chr14_102922265_chr14_102691362	230989	common
chr15	39917564	39920925	chr15	40075621	40078947	chr15_39917564_chr15_40075621	158040	gained
chr15	44193644	44196670	chr15	44204403	44207450	chr15_44193644_chr15_44204403	10769	gained
chr15	44708554	44711616	chr15	44908626	44911666	chr15_44708554_chr15_44908626	200061	common
chr15	45401669	45404718	chr15	45141634	45145097	chr15_45401669_chr15_45141634	259828	gained
chr15	60476807	60479997	chr15	60325187	60328551	chr15_60476807_chr15_60325187	151533	common
chr15	69413455	69416730	chr15	69083446	69086458	chr15_69413455_chr15_69083446	330140	common
chr15	84851396	84854524	chr15	84889192	84892249	chr15_84851396_chr15_84889192	37760	gained
chr16	8796841	8799872	chr16	8572897	8575913	chr16_8796841_chr16_8572897	223951	common
chr16	58627185	58630376	chr16	58322931	58325942	chr16_58627185_chr16_58322931	304344	gained
chr17	7883312	7886474	chr17	8043180	8046180	chr17_7883312_chr17_8043180	159787	gained
chr17	10696006	10699018	chr17	10374317	10377537	chr17_10696006_chr17_10374317	321585	gained
chr17	11596499	11599564	chr17	11516019	11519332	chr17_11596499_chr17_11516019	80356	common
chr17	29926238	29929284	chr17	30055570	30058858	chr17_29926238_chr17_30055570	129453	gained
chr17	35371288	35374448	chr17	35476967	35479978	chr17_35371288_chr17_35476967	105604	common
chr17	40816708	40819889	chr17	40906217	40909366	chr17_40816708_chr17_40906217	89493	common
chr17	44898458	44901685	chr17	44995148	44998573	chr17_44898458_chr17_44995148	96789	common
chr17	49788534	49791568	chr17	49560889	49563995	chr17_49788534_chr17_49560889	227609	gained
chr17	54968587	54971633	chr17	55204592	55207836	chr17_54968587_chr17_55204592	236104	gained
chr17	69242528	69245541	chr17	68833754	68836833	chr17_69242528_chr17_68833754	408741	common
chr18	3883020	3886242	chr18	3279021	3282063	chr18_3883020_chr18_3279021	604089	gained
chr18	21612140	21615194	chr18	21725231	21728772	chr18_21612140_chr18_21725231	113334	gained
chr18	21703135	21706144	chr18	21725231	21728772	chr18_21703135_chr18_21725231	22362	common
chr18	21709793	21713040	chr18	21725231	21728772	chr18_21709793_chr18_21725231	15585	common
chr18	23659521	23662693	chr18	23668837	23671980	chr18_23659521_chr18_23668837	9301	common
chr18	41953813	41957006	chr18	41934985	41937998	chr18_41953813_chr18_41934985	18918	common
chr18	58804048	58807126	chr18	58938822	58942085	chr18_58804048_chr18_58938822	134866	gained
chr18	63421509	63424538	chr18	63376901	63379967	chr18_63421509_chr18_63376901	44589	gained
chr18	63585635	63588671	chr18	63376901	63379967	chr18_63585635_chr18_63376901	208719	common
chr18	67515013	67518175	chr18	67661485	67664587	chr18_67515013_chr18_67661485	146442	common
chr19	8387220	8390385	chr19	8349291	8352535	chr19_8387220_chr19_8349291	37889	gained
chr19	18203341	18206414	chr19	17965225	17968382	chr19_18203341_chr19_17965225	238074	common
chr19	31348245	31351277	chr19	31003319	31006445	chr19_31348245_chr19_31003319	344879	common
chr19	49152169	49155754	chr19	49195963	49199283	chr19_49152169_chr19_49195963	43662	common
chr19	49580410	49583427	chr19	49511447	49514494	chr19_49580410_chr19_49511447	68948	common
chr19	49589812	49592831	chr19	49511447	49514494	chr19_49589812_chr19_49511447	78351	common
chr19	49665392	49668428	chr19	49511447	49514494	chr19_49665392_chr19_49511447	153940	common
chr19	49816075	49819105	chr19	49511447	49514494	chr19_49816075_chr19_49511447	304620	common
chr19	54157394	54160691	chr19	54468888	54471900	chr19_54157394_chr19_54468888	311352	gained
chr2	8676945	8680037	chr2	7194115	7197592	chr2_8676945_chr2_7194115	1482638	gained
chr2	30144891	30148115	chr2	30125888	30129049	chr2_30144891_chr2_30125888	19035	gained
chr2	36644328	36647570	chr2	36338340	36341795	chr2_36644328_chr2_36338340	305882	common
chr2	57540918	57544676	chr2	57719363	57722447	chr2_57540918_chr2_57719363	178108	gained
chr2	66431147	66434332	chr2	66873770	66876857	chr2_66431147_chr2_66873770	442574	common
chr2	69012660	69015922	chr2	69096528	69099771	chr2_69012660_chr2_69096528	83858	common
chr2	72759414	72762699	chr2	72510815	72513960	chr2_72759414_chr2_72510815	248669	common
chr2	72885458	72888720	chr2	72510815	72513960	chr2_72885458_chr2_72510815	374702	common
chr2	96641072	96644082	chr2	96663012	96666325	chr2_96641072_chr2_96663012	22091	gained
chr2	119523317	119526793	chr2	119191628	119194729	chr2_119523317_chr2_119191628	331877	gained
chr2	119523317	119526793	chr2	119191628	119194729	chr2_119523317_chr2_119191628	331877	gained
chr2	134116757	134120007	chr2	134425689	134429079	chr2_134116757_chr2_134425689	309002	common
chr2	137963544	137966666	chr2	138811615	138814853	chr2_137963544_chr2_138811615	848129	common
chr2	144514813	144518258	chr2	144317512	144320730	chr2_144514813_chr2_144317512	197414	gained
chr2	144514813	144518258	chr2	144943812	144947012	chr2_144514813_chr2_144943812	428877	gained
chr2	144514813	144518258	chr2	145046419	145049515	chr2_144514813_chr2_145046419	531432	common
chr2	144514813	144518258	chr2	145543474	145546591	chr2_144514813_chr2_145543474	1028497	gained
chr2	160407835	160410847	chr2	160426621	160429823	chr2_160407835_chr2_160426621	18881	gained
chr2	161557946	161561316	chr2	161486851	161489952	chr2_161557946_chr2_161486851	71230	gained
chr2	171684262	171687287	chr2	171671119	171674208	chr2_171684262_chr2_171671119	13111	gained
chr2	171687288	171690467	chr2	171671119	171674208	chr2_171687288_chr2_171671119	16214	common
chr2	172100664	172103981	chr2	171671119	171674208	chr2_172100664_chr2_171671119	429659	gained
chr2	176101251	176104356	chr2	175401210	175404385	chr2_176101251_chr2_175401210	700006	common
chr2	176101251	176104356	chr2	176652840	176655974	chr2_176101251_chr2_176652840	551604	common
chr2	176127235	176130298	chr2	176655975	176659065	chr2_176127235_chr2_176655975	528754	common
chr2	201779779	201782823	chr2	201836882	201839889	chr2_201779779_chr2_201836882	57084	common
chr20	2206426	2209559	chr20	1952158	1955216	chr20_2206426_chr20_1952158	254305	gained
chr20	3781471	3784472	chr20	4025561	4028718	chr20_3781471_chr20_4025561	244168	gained
chr20	13636171	13639499	chr20	13585911	13588975	chr20_13636171_chr20_13585911	50392	common
chr20	13782912	13786003	chr20	13585911	13588975	chr20_13782912_chr20_13585911	197014	common
chr20	38442052	38445086	chr20	38435918	38439012	chr20_38442052_chr20_38435918	6104	common
chr20	48921002	48924285	chr20	48639684	48642796	chr20_48921002_chr20_48639684	281403	common
chr20	50507840	50510876	chr20	50378768	50381882	chr20_50507840_chr20_50378768	129033	gained
chr20	53606661	53610188	chr20	53958475	53961743	chr20_53606661_chr20_53958475	351685	gained
chr21	26572592	26575988	chr21	26484509	26487713	chr21_26572592_chr21_26484509	88179	common
chr22	38842925	38845938	chr22	38802692	38805778	chr22_38842925_chr22_38802692	40196	gained
chr3	44974757	44977808	chr3	44962010	44965078	chr3_44974757_chr3_44962010	12738	gained
chr3	88058572	88061958	chr3	87544054	87547426	chr3_88058572_chr3_87544054	514525	common
chr3	89106837	89110504	chr3	88700437	88703823	chr3_89106837_chr3_88700437	406540	common
chr3	103157551	103160850	chr3	103493894	103496927	chr3_103157551_chr3_103493894	336210	common
chr3	115147677	115150802	chr3	115806252	115809273	chr3_115147677_chr3_115806252	658523	common
chr3	125518779	125521839	chr3	124703006	124706014	chr3_125518779_chr3_124703006	815799	gained
chr3	141902477	141905776	chr3	141680863	141683944	chr3_141902477_chr3_141680863	221723	gained
chr3	150701613	150704739	chr3	150830357	150833414	chr3_150701613_chr3_150830357	128709	gained
chr3	152832179	152835209	chr3	152728508	152731508	chr3_152832179_chr3_152728508	103686	common
chr3	180601828	180604883	chr3	179742713	179745779	chr3_180601828_chr3_179742713	859109	gained
chr3	181710397	181713549	chr3	182470246	182473368	chr3_181710397_chr3_182470246	759834	common
chr3	186107721	186110721	chr3	186011921	186015061	chr3_186107721_chr3_186011921	95730	gained
chr3	186785839	186788933	chr3	186599268	186602314	chr3_186785839_chr3_186599268	186595	common
chr3	187667790	187670839	chr3	187597800	187600955	chr3_187667790_chr3_187597800	69937	gained
chr3	187744401	187747823	chr3	188507564	188510690	chr3_187744401_chr3_188507564	763015	common
chr3	190513974	190517217	chr3	190379951	190383016	chr3_190513974_chr3_190379951	134112	common
chr4	13626672	13629736	chr4	14640899	14643914	chr4_13626672_chr4_14640899	1014202	gained
chr4	18020606	18023608	chr4	18144166	18147396	chr4_18020606_chr4_18144166	123674	gained
chr4	38663791	38666931	chr4	38324833	38328214	chr4_38663791_chr4_38324833	338838	common
chr4	41746220	41749319	chr4	41758882	41762165	chr4_41746220_chr4_41758882	12754	gained
chr4	69858560	69861630	chr4	69726102	69729167	chr4_69858560_chr4_69726102	132461	common
chr4	75723571	75726752	chr4	75594882	75598111	chr4_75723571_chr4_75594882	128665	gained
chr4	86592470	86595576	chr4	86549561	86553013	chr4_86592470_chr4_86549561	42736	gained
chr4	94449027	94452028	chr4	94411257	94414366	chr4_94449027_chr4_94411257	37716	common
chr4	108649032	108652224	chr4	109214841	109217894	chr4_108649032_chr4_109214841	565739	common
chr4	121948575	121951841	chr4	122578880	122581944	chr4_121948575_chr4_122578880	630204	gained
chr4	125316016	125319305	chr4	126465290	126468400	chr4_125316016_chr4_126465290	1149185	common
chr4	138240938	138244078	chr4	138222234	138225317	chr4_138240938_chr4_138222234	18733	gained
chr4	153758260	153761367	chr4	153729320	153732672	chr4_153758260_chr4_153729320	28817	gained
chr4	173334293	173337303	chr4	173020428	173023432	chr4_173334293_chr4_173020428	313868	gained
chr4	186498978	186502150	chr4	186446466	186449496	chr4_186498978_chr4_186446466	52583	common
chr5	10351166	10354458	chr5	10316146	10319399	chr5_10351166_chr5_10316146	35040	gained
chr5	16936219	16939353	chr5	16886008	16889356	chr5_16936219_chr5_16886008	50104	gained
chr5	18235345	18238682	chr5	17280372	17283379	chr5_18235345_chr5_17280372	955138	common
chr5	31192243	31195264	chr5	30038419	30041478	chr5_31192243_chr5_30038419	1153805	gained
chr5	32688056	32691450	chr5	32845413	32848765	chr5_32688056_chr5_32845413	157336	gained
chr5	43042235	43045264	chr5	43061079	43064524	chr5_43042235_chr5_43061079	19052	gained
chr5	86615342	86618754	chr5	86405388	86408397	chr5_86615342_chr5_86405388	210156	common
chr5	93582855	93585995	chr5	92263027	92266461	chr5_93582855_chr5_92263027	1319681	gained
chr5	103119286	103122843	chr5	102799726	102803018	chr5_103119286_chr5_102799726	319692	gained
chr5	110736715	110739717	chr5	109610227	109613246	chr5_110736715_chr5_109610227	1126480	gained
chr5	131169650	131172687	chr5	131252688	131255710	chr5_131169650_chr5_131252688	83031	common
chr5	133424769	133427977	chr5	133868698	133871873	chr5_133424769_chr5_133868698	443912	common
chr5	145832892	145836028	chr5	145999247	146002280	chr5_145832892_chr5_145999247	166303	common
chr6	14155434	14158572	chr6	13907283	13910492	chr6_14155434_chr6_13907283	248116	common
chr6	24354207	24357210	chr6	24325412	24328481	chr6_24354207_chr6_24325412	28762	common
chr6	24357211	24360292	chr6	24380557	24383656	chr6_24357211_chr6_24380557	23355	gained
chr6	26030829	26033925	chr6	26136828	26139930	chr6_26030829_chr6_26136828	106002	common
chr6	26171080	26174371	chr6	26136828	26139930	chr6_26171080_chr6_26136828	34346	common
chr6	26214518	26217902	chr6	26136828	26139930	chr6_26214518_chr6_26136828	77831	common
chr6	26234059	26237176	chr6	26136828	26139930	chr6_26234059_chr6_26136828	97238	gained
chr6	26249792	26252847	chr6	26136828	26139930	chr6_26249792_chr6_26136828	112940	common
chr6	52085171	52088255	chr6	52114726	52117803	chr6_52085171_chr6_52114726	29551	common
chr6	67209193	67212329	chr6	67246948	67250098	chr6_67209193_chr6_67246948	37762	gained
chr6	82247427	82250435	chr6	82689879	82692952	chr6_82247427_chr6_82689879	442484	common
chr6	83064947	83067966	chr6	83368769	83371958	chr6_83064947_chr6_83368769	303907	common
chr6	123803514	123806659	chr6	124778730	124781779	chr6_123803514_chr6_124778730	975168	gained
chr6	130365267	130368283	chr6	130662248	130665550	chr6_130365267_chr6_130662248	297124	common
chr6	139371884	139374994	chr6	140041606	140045097	chr6_139371884_chr6_140041606	669912	common
chr6	147508085	147511237	chr6	147642022	147645087	chr6_147508085_chr6_147642022	133893	common
chr7	10938098	10941292	chr7	11198174	11201190	chr7_10938098_chr7_11198174	259987	common
chr7	12210344	12213695	chr7	12156555	12159830	chr7_12210344_chr7_12156555	53827	gained
chr7	31338038	31341117	chr7	31344695	31347740	chr7_31338038_chr7_31344695	6640	common
chr7	31511880	31515128	chr7	31521176	31524186	chr7_31511880_chr7_31521176	9177	common
chr7	35798188	35801225	chr7	35755902	35758948	chr7_35798188_chr7_35755902	42281	common
chr7	42237279	42240722	chr7	42327423	42330668	chr7_42237279_chr7_42327423	90045	gained
chr7	80919488	80922959	chr7	81233755	81236772	chr7_80919488_chr7_81233755	314040	common
chr7	90165295	90168360	chr7	90206733	90209806	chr7_90165295_chr7_90206733	41442	common
chr7	90165295	90168360	chr7	90443867	90447422	chr7_90165295_chr7_90443867	278817	common
chr7	111089620	111092672	chr7	111538575	111541994	chr7_111089620_chr7_111538575	449138	gained
chr7	131555909	131558992	chr7	131632328	131635329	chr7_131555909_chr7_131632328	76378	common
chr7	150366377	150369403	chr7	150344389	150347496	chr7_150366377_chr7_150344389	21948	common
chr8	9070735	9073783	chr8	9344861	9347923	chr8_9070735_chr8_9344861	274133	gained
chr8	12942451	12945697	chr8	12890609	12893995	chr8_12942451_chr8_12890609	51772	gained
chr8	26511764	26514940	chr8	27187019	27190134	chr8_26511764_chr8_27187019	675224	gained
chr8	38266885	38270218	chr8	37732415	37735502	chr8_38266885_chr8_37732415	534593	gained
chr8	58409175	58412210	chr8	57560033	57563052	chr8_58409175_chr8_57560033	849150	gained
chr8	74319488	74322739	chr8	74001749	74004849	chr8_74319488_chr8_74001749	317814	common
chr8	74319488	74322739	chr8	74116931	74119939	chr8_74319488_chr8_74116931	202678	common
chr8	127734565	127737944	chr8	126916572	126920090	chr8_127734565_chr8_126916572	817923	common
chr8	127734565	127737944	chr8	128524319	128527595	chr8_127734565_chr8_128524319	789703	common
chr8	127958892	127961999	chr8	127886008	127889154	chr8_127958892_chr8_127886008	72864	gained
chr8	132758317	132761411	chr8	132751899	132755017	chr8_132758317_chr8_132751899	6406	gained
chr8	132774867	132778680	chr8	132751899	132755017	chr8_132774867_chr8_132751899	23315	gained
chr9	20621533	20624739	chr9	20711787	20714966	chr9_20621533_chr9_20711787	90240	common
chr9	77649266	77652472	chr9	77639656	77642679	chr9_77649266_chr9_77639656	9702	gained
chr9	88531604	88535382	chr9	88195327	88198378	chr9_88531604_chr9_88195327	336641	common
chr9	88531604	88535382	chr9	88198379	88201745	chr9_88531604_chr9_88198379	333431	common
chr9	88744172	88747446	chr9	88760130	88763381	chr9_88744172_chr9_88760130	15946	gained
chr9	116150896	116154579	chr9	115615714	115618734	chr9_116150896_chr9_115615714	535513	common
chr9	129318234	129321688	chr9	129442793	129445988	chr9_129318234_chr9_129442793	124429	gained
chr9	135959401	135962467	chr9	136179126	136182206	chr9_135959401_chr9_136179126	219732	gained
chrX	68826189	68829253	chrX	69291001	69294449	chrX_68826189_chrX_69291001	465004	common
