# Supplementary material for: STAG2 loss in Ewing sarcoma alters enhancer-promoter contacts dependent and independent of EWS::FLI1
Source: EMBO Rep. 2024 Nov 1;25(12):5537–60. doi: 10.1038/s44319-024-00303-6 (PMC11624272; doi:10.1038/s44319-024-00303-6)
Supplement: Supplementary file 12 — Source data Fig. 5 [file 44319_2024_303_MOESM12_ESM.zip › 5C/qPCR_5C.xlsx]

## Sheet: Sheet1
	qPCR values Figure 5C
	Parental mock	Parental siCTCF	WT mock	WT siCTCF
	1	2.18	1.98	3.59
	1.98	2.79	1.52	4.12
	1.33	2.91	2.15	4.84
	1	2.5	1.4	4.5
	1.1	3.1	1	4.7
	1	3.2	1.4	4.5
	1.70597		1.6414
	1.05		1.71
	1.31		1.48
	1.58		1.68
