# Supplementary material for: STAG2 loss in Ewing sarcoma alters enhancer-promoter contacts dependent and independent of EWS::FLI1
Source: EMBO Rep. 2024 Nov 1;25(12):5537–60. doi: 10.1038/s44319-024-00303-6 (PMC11624272; doi:10.1038/s44319-024-00303-6)
Supplement: Supplementary file 12 — Source data Fig. 5 [file 44319_2024_303_MOESM12_ESM.zip › 5B/qPCR_5B.xlsx]

## Sheet: Figura 5 B
	qPCR values Figure 5B
		STAG2 KO#1				STAG2 KO#2
	Parental	mock 24h	siEF 24h	mock 42h	siEF 42h	mock 24h	siEF 24h	mock 42h	siEF 42h
	1	5.69	2.44	3.93	2.93	3.12	1.32	4.88	1.68
	1.27	4.96	2.46	4.09	3.07	2.61	1.76	5.13	2.05
	1.13	2.67	2.08	5.16	2.69	3.35	1.66	5.21	2
	1	4.06	1.97	3.14	2.31	2.82	1.24	3.96	1.39
	1.06	3.67	1.55	3.24	2.2	2.22	1.44	3.99	1.57
	1	2.05	1.4	4.34	2.15	2.49	1.3	4.14	1.57
