# Supplementary material for: STAG2 loss in Ewing sarcoma alters enhancer-promoter contacts dependent and independent of EWS::FLI1
Source: EMBO Rep. 2024 Nov 1;25(12):5537–60. doi: 10.1038/s44319-024-00303-6 (PMC11624272; doi:10.1038/s44319-024-00303-6)
Supplement: Supplementary file 13 — Source data Fig. 6 [file 44319_2024_303_MOESM13_ESM.zip › Figure 6BC.xlsx]

## Sheet: SD_6BC
gene	Types	STAG2ko log2FoldChange	STAG1ko log2FoldChange	Diff_Norm
ABI1	lost	0.393305	-0.255739	-2.59202
MIMT1	Common	-0.80055	-0.474756	-1.66922
ZBTB42	Common	-1.02673	-0.466878	0.291277
HDAC6	Common	-0.757417	0.229149	0.217183
INSYN2B	Common	0.900361	-0.723236	2.44829
CD24	Common	3.29561	3.05515	0
GNE	Common	0.321863	0.0225801	-1.10626
LMCD1-AS1	lost	1.06715	-0.0586772	-1.62952
PARP3	lost	-1.41851	0.434842	-0.475003
CDH6	Common	0.771822	-0.663574	-5.32844
RAB30-DT	Common	0.553527	-0.185388	1.55346
LIFR-AS1	Common	-1.55935	-0.135844	-4.3939
HOXD-AS2	Common	-0.695458	-0.547939	-1.12702
ABCC5	Common	0.568169	-0.329232	0.528696
CDH10	Common	-3.43776	1.76674	-0.490674
EDIL3	gained	3.52449	-1.75765	4.48895
HOXB-AS1	Common	-0.862051	-0.0796389	0.100817
ACTR3	Common	0.575577	-0.223657	0.247081
TSPAN5	lost	-2.05571	0.344133	-1.63666
CTDSP2	Common	-0.332324	0.186138	-0.558909
HIPK3	Common	0.250846	-0.144574	-0.89273
DNAL4	Common	-0.805639	0.122791	0.0386777
RBM7	lost	0.43328	-0.275355	-0.163703
ZNF443	gained	1.25107	0.84773	2.13531
STX6	Common	0.221992	0.125269	0.917196
CDK8	Common	0.366284	-0.127831	-2.86317
CDK2AP2	Common	-0.704107	-0.054531	-0.319593
RAMP1	Common	-2.40334	-1.02327	-2.82836
STAG1	Common	0.411646	0.786808	-0.448279
SAP18	Common	-0.507142	0.104804	-0.963188
SMNDC1	Common	0.287143	-0.138887	1.20104
VPS26C	Common	0.216146	0.19491	-2.4276
LAMC3	lost	-2.13342	1.04709	0.180476
AKR1A1	Common	-0.27781	0.392323	0.640076
TLR6	Common	3.162	-3.48728	-0.65357
CACNG3	Common	-5.68823	0.810044	-1.42095
BTN3A3	Common	-2.31701	-0.0484514	-0.235796
MYL12B	Common	0.533953	-0.653125	-2.36617
CFDP1	Common	-0.351038	0.143108	0
CLGN	Common	-1.28485	0.370457	-2.78597
TRIM38	Common	0.54412	-0.127865	-0.0594953
CEACAM5	Common	-3.48788	1.33592	-0.467787
ENOX2	Common	-0.241886	-0.422618	-3.08708
CEBPB	Common	-0.797628	0.3564	-2.70105
FBLN5	Common	-4.39687	-0.440656	-0.470183
DDN-AS1	Common	-1.05977	0.190394	-0.201115
PCCA-DT	Common	-0.987123	-0.928452	-2.39553
LOC105371267	Common	-1.84238	-0.3493	-4.04074
GLRX3	Common	0.616087	-0.28537	-0.878895
EXOC5	Common	0.458165	-0.277657	-1.01317
PMVK	Common	-0.49069	0.232265	-0.0493821
NFAT5	Common	0.426325	-0.0125799	-1.0693
MAP3K2	Common	0.478221	-0.166943	0.279713
NES	lost	-4.0496	-1.63409	-0.494532
ZNF234	Common	0.727574	0.095965	0.812246
IQGAP2	Common	-2.01877	1.05819	-3.50606
LOC107986163	Common	1.22343	-0.788375	-0.780157
ARID5A	lost	0.865148	0.232565	1.5149
YIF1A	Common	-0.47919	-0.0606066	-0.425515
BRD8	Common	-0.330926	-0.351301	-0.422397
SPIN1	Common	-0.327909	-0.0574593	-3.30056
OS9	Common	-0.417519	-0.105308	-0.0214431
ERP29	Common	-0.293059	0.259199	-1.13656
POC1B-AS1	Common	1.00915	-0.083761	1.87916
CHD1	Common	0.531984	-0.273286	0.436807
TRIOBP	Common	-0.643709	0.0944384	-1.06622
HNRNPUL1	Common	-0.185601	-0.0119752	0.932308
BTN3A2	Common	-1.64262	0.219571	1.03512
BTN3A1	gained	-1.91225	0.53595	-0.084617
PKIG	Common	-0.530145	-0.819637	-0.678426
ERLIN2	Common	0.319873	-0.254856	-0.0605197
ADAMTS6	Common	-2.20314	0.310167	-2.32258
BAZ2A	Common	0.33399	0.142376	-0.549116
MRPL3	lost	0.2999	-0.167485	-0.833422
CHN1	lost	0.595824	-0.399762	-5.59319
GPR176	Common	0.680053	0.138359	0
SNX18	Common	-0.632412	-0.254501	-2.54379
SCAMP4	gained	-0.381402	0.152552	0
ECD	gained	0.182128	-0.184387	4.44329
SLC2A13	Common	1.78941	-0.160905	-2.20319
EFHC1	Common	-0.543354	-0.251956	-0.118213
CHUK	Common	0.650437	0.127813	0.741778
CYGB	Common	-2.41573	1.27768	-1.31333
XKR4	Common	-3.72561	1.01057	-0.641312
CSMD3	Common	2.50262	-1.2102	-1.59209
TMEM132B	Common	2.73341	0.416399	-1.81482
KLHL29	lost	0.998244	-0.262222	-0.882427
OSBPL8	Common	0.493691	-0.247845	-0.667923
FBXO32	Common	-2.75747	-0.165001	-1.24417
ZNF618	Common	-0.351191	0.502892	-0.670591
TBCB	Common	-0.320557	-0.0606851	-0.103141
IQCD	Common	-1.00287	0.0692481	0.291128
WDFY2	Common	-1.41581	-0.428579	-0.0860091
RAB3C	Common	-4.26044	-1.61874	-2.74906
ABHD15	Common	-0.820022	0.315988	-1.15346
TLCD1	Common	-0.777038	-1.23705	-2.35875
MRGPRF	Common	1.53118	1.04383	-1.59346
CNTROB	Common	-0.240844	-0.143613	0.24096
ARAP1	Common	-0.370423	-0.00883852	-0.447398
AP1S1	gained	0.559387	-0.166573	0.328786
PDZD8	lost	0.271294	0.0423906	-2.64797
CLU	Common	-0.700333	-1.58759	-3.05481
ANAPC16	Common	-0.58252	0.223572	-0.860061
TPP1	Common	-0.430727	-0.35066	1.27072
LARGE2	Common	-0.94307	1.13618	0.207929
TPH2	Common	-4.79843	0.6462	-0.920346
CLTC	Common	0.414241	-0.475894	-0.00577606
TMEM170A	Common	-0.38309	0.304689	0
SLC38A10	lost	-0.425747	-0.48691	2.52583
HEXIM2	Common	-0.528751	0.362478	0.475719
CCDC43	Common	0.328311	-0.0917919	-1.06968
SEZ6	Common	-3.39554	0.666949	-0.186942
CCDC159	Common	-1.27003	-0.699274	-0.313246
B3GALT6	lost	-0.418566	0.18551	-1.26301
IFFO2	Common	0.509332	-0.0655993	0.0392132
ADH5	Common	0.433112	-0.0822551	-3.40998
DIS3L2	lost	-0.201407	0.141978	0.0162019
MBOAT2	Common	-0.387077	-0.191891	-1.87155
FBLN7	lost	-4.48758	1.31689	-5.86189
RBM45	Common	0.271648	-0.5248	-5.04433
COL13A1	Common	-2.67417	0.66032	-0.0986268
LYPD6	lost	-2.15594	1.81841	-10.0356
CRYBG3	lost	-4.6494	-0.104543	-1.8361
LIN54	Common	0.32733	-0.136598	-1.52354
FAM241A	lost	2.25026	0.0802098	-0.996205
COX5B	Common	-0.350444	-0.0641268	-0.826088
EGFLAM	Common	-0.292996	-0.0123582	9.14195
COX8A	lost	-0.423421	-0.203893	-2.02035
RAET1E	Common	3.68128	-2.16341	-0.585999
ADORA2B	Common	-2.40915	-0.380177	0.341177
COL26A1	Common	-2.85104	0.980767	-0.4663
CPOX	Common	0.442828	0.0558123	6.36829
TMEM71	gained	1.4714	-1.84494	0
ADHFE1	Common	-1.50862	-0.199315	-1.54254
LETM2	Common	0.627437	-0.432702	0.0698089
CREM	Common	0.490758	0.153935	7.90514
CRIP1	Common	-1.45619	-1.22735	-0.567831
C20orf96	Common	-0.649093	0.666041	-0.428081
SESN3	lost	-3.37738	0.95657	-0.286715
ETFRF1	Common	0.458289	-0.430709	1.86045
ARMH4	Common	-1.4449	0.362043	-0.0735859
FAM161B	Common	-1.06672	0.233197	0.163022
ZNF597	Common	0.63366	-0.440191	-0.322357
RTN4RL1	Common	1.59235	1.62749	0.87692
ZNF784	Common	-0.397919	0.208922	-3.14768
ADRA1A	lost	-3.73173	0.570893	-0.705129
CILP2	Common	-1.31033	0.824674	0.0663625
CTBP2	Common	0.482612	0.106667	-5.03456
MOB3C	Common	-1.49263	0.155452	-0.898522
CFAP57	Common	-1.69705	-0.856677	-0.599981
NFAM1	Common	-2.58671	-2.2549	-1.12319
PPM1L	lost	0.929039	2.81292	-1.37879
CMTM8	Common	1.61252	-0.501663	-1.01778
SRFBP1	Common	0.603083	-0.337947	-1.43846
SH3RF2	gained	-1.52594	0.0225215	0.141193
CCDC167	gained	-0.502206	-0.550807	-2.16593
SBDSP1	Common	0.571571	-0.346848	-0.761498
GRK2	Common	-0.343284	0.272316	0.385106
SDAD1P1	Common	-1.68673	0.393964	-3.35356
FAM91A1	Common	0.318291	-0.07504	-0.869951
DAB1	Common	-1.55719	-0.175907	-4.53331
DDOST	Common	-0.396718	-0.336384	-0.419744
FAM151B	Common	0.609399	0.0664947	-2.52404
CCDC71L	Common	-0.553658	0.506562	-1.38536
BMPER	Common	-1.45023	0.295455	-3.02571
LINC02870	Common	-1.27818	-0.458426	-0.446978
COMMD6	Common	-0.436729	-0.00490432	0
RHOV	Common	0.962901	0.754948	2.5036
CYB5R3	lost	-0.361133	0.0594591	-2.72039
DIAPH1	Common	0.623414	-0.0210829	-0.132872
DLST	gained	-0.232713	0.101866	3.66409
DLX2	Common	-1.00074	0.540676	-2.80404
DLX4	lost	1.15999	0.98584	-2.09528
DNAH9	Common	-3.16342	-1.27726	0.710375
DNM2	Common	-0.326217	-0.0380778	0.294965
DPYSL2	Common	-0.156588	0.155521	0.0498749
DUSP1	lost	0.934888	-0.306809	-2.70851
S1PR3	Common	-1.33153	-0.254891	-0.669679
EDNRA	lost	-1.2023	-0.936765	-3.27071
MEGF8	Common	-0.757008	-0.224338	0.0471903
PRXL2C	Common	1.45115	-0.801597	-2.82716
EGR3	lost	-2.06327	-0.160591	-3.94697
ZNF778	Common	0.390745	-0.0607857	-2.69355
NSMCE1	Common	-0.867277	0.0585003	-0.546955
MCEMP1	Common	1.20314	-1.09036	-0.814455
THAP8	Common	-0.763928	0.160133	-0.0249634
ELK4	Common	0.502957	0.297183	-0.864848
ANKRD23	Common	0.886863	0.237288	-1.62008
INTS6L	gained	0.415677	-0.593479	0.139901
EPB41L2	Common	-0.922242	-0.389415	-2.53691
DIPK2A	Common	1.47422	0.521281	-0.566555
ETV3	Common	-0.510248	-0.0914778	-0.190854
EXT2	Common	-0.672139	-0.534961	0.516665
ALDH1A1	Common	-3.66232	1.72859	-1.32397
FANCF	Common	-0.443658	0.467057	-1.31555
ZCCHC24	Common	-0.840431	-0.271625	-0.612441
FAM241B	lost	1.27158	1.32174	-4.40056
DDIAS	Common	0.863086	0.00364894	0.149223
ARL5B	Common	0.444961	0.368589	-0.254743
HNRNPUL2	Common	-0.500375	-0.0813896	-0.208937
CPNE2	lost	-1.01049	-0.0612409	-2.55797
RNF182	Common	1.36459	-0.0302061	-1.38117
THSD7A	Common	1.85497	2.36582	-3.70731
RSBN1L	Common	0.410918	0.199598	-0.4012
CDHR3	Common	-1.45213	0.636863	-2.44176
FDX1	Common	-0.488445	-0.152093	-0.338599
SEMA3D	Common	-0.797434	-1.35503	-0.892023
GPC4	Common	-2.57526	0.797384	-0.0985912
FGF2	Common	-0.90551	0.283106	-0.60651
FGF14	Common	-0.876963	-1.2002	-0.996405
FGFR1	Common	-0.335683	0.102963	-4.49459
NID2	Common	-5.10284	1.01517	-1.76582
COPZ1	Common	-0.209147	-0.0362878	-7.22327
CPEB3	Common	0.791538	-0.639911	-0.611326
INPP5F	Common	0.294995	0.102008	0.423991
CLSTN1	gained	-0.58915	0.0672366	1.70873
FKBP5	Common	-0.704717	-0.0120618	-0.625823
MAST1	Common	0.827482	1.28731	0.000164875
FBXO21	Common	0.199711	0.0565513	-1.22685
KDM4B	Common	-0.312332	0.177919	0.247058
PDS5B	Common	0.66172	0.130102	2.17833
ZNF423	Common	-2.15181	0.044412	-1.79426
ARHGAP26	Common	-1.53195	0.565379	0.693537
SIPA1L3	Common	-0.368413	0.396624	-0.00911596
CAMTA2	Common	0.470293	0.343299	0.331597
COLGALT2	Common	-0.60355	0.0437519	-1.3257
SMC5	Common	0.518979	0.0222045	-0.597542
ABRAXAS2	gained	0.262457	-0.0854325	0.618857
RGL1	Common	-0.425411	-0.406653	-0.326685
FAM168A	Common	-0.638045	0.164071	-1.17568
FBXO28	Common	0.452439	-0.352086	1.17485
VPS13A	lost	0.530111	0.321199	-4.827
PHLPP1	Common	0.396801	0.317347	-7.66251
CAMSAP2	Common	0.633566	-0.26947	-2.70413
FMO4	gained	-0.976547	-0.541657	3.10412
UBR2	gained	0.373236	-0.330032	2.52032
KIAA0930	lost	0.551117	-0.308107	-2.88502
WASHC4	gained	0.429166	-0.429283	0.734464
NEDD4L	Common	1.68899	0.374561	3.19365
TBC1D30	Common	1.09894	-0.29091	-0.0932599
DPY19L1	Common	0.507953	-0.463149	-5.60838
WDR7	Common	0.311336	-0.0759999	2.1616
SUN1	Common	-0.386115	-0.0252549	-0.955038
USP24	Common	0.273056	-0.0822801	0.20088
CRTC1	lost	-0.880938	0.354293	-1.10968
NUDCD3	Common	-0.21284	0.228001	0.468413
PPWD1	lost	0.262697	-0.0591305	-3.12299
COMMD3	Common	0.341521	-0.0512168	-4.26821
SLC7A8	Common	-1.60375	0.0839179	-0.0166948
LRRC8B	Common	0.812671	0.782178	-1.32398
KCTD2	Common	-0.318067	0.30336	0.174406
FOS	Common	-1.58863	-2.2214	-0.542007
SEC14L2	Common	-1.76235	-0.598387	-0.0477709
DDAH1	Common	-1.08196	-0.163648	-1.40941
AMACR	Common	-0.524908	-0.329202	-1.87234
CD2AP	Common	0.561525	-0.212772	-1.33919
PHLDA3	Common	-1.42113	-0.570464	-0.472496
FAM89B	Common	0.647357	0.00783063	-0.357315
CA14	Common	-1.13443	-0.467857	0.448333
TMEFF2	Common	0.721077	0.350347	0.0174714
KCNE4	Common	-0.810883	0.229522	-0.177709
ABCA4	Common	-1.57395	0.51885	-0.252051
FRZB	Common	-2.72324	-0.0162408	-0.831423
FUT4	gained	0.334013	0.30984	0
TMEM9	Common	-0.418144	0.149262	-1.54309
GPATCH11	Common	0.44033	0.0102581	0.0988399
ASPHD1	Common	-1.1842	-0.623261	-0.874821
EHBP1L1	Common	-0.531731	-0.0413209	-0.357315
FBXO33	Common	0.562326	-0.190893	1.73711
CALHM5	Common	-1.94657	-1.67892	-0.082378
GAA	lost	-2.06579	1.21005	-1.68204
GAB1	Common	-1.61573	0.0123271	0.0361334
TMCO4	Common	-3.36558	-0.349415	0.490579
PCSK9	Common	-1.78658	1.94404	-0.91535
LYSMD2	Common	0.937484	-2.30449	0.473611
FRMD3	Common	0.883964	-1.97085	-2.61613
SUN2	Common	-0.570576	-0.158489	0.0386777
BAMBI	Common	-0.653987	-0.534528	-10.7059
COG4	Common	-0.390656	-0.0227978	-2.60736
GALK2	Common	0.49249	-0.112798	0.105526
ABHD14A	Common	-0.780805	-0.3168	0.091699
MPC2	Common	0.308277	-0.369179	-0.88752
INTS7	Common	0.360879	-0.228115	-1.85017
AHCTF1	Common	0.647603	-0.104675	-1.05438
GALNT3	Common	1.85892	0.541805	-3.0116
SIN3A	Common	-0.167466	-0.0742243	-1.92697
ADGRA2	Common	-0.95382	0.20135	-0.556574
PARS2	Common	-0.573094	0.0144783	0.977089
TIPARP	Common	-0.949254	-0.137097	-1.36022
CHMP2B	Common	0.544	-0.0961816	-4.22917
LRIG1	lost	-0.642205	-0.287475	-7.32629
OSBPL3	Common	0.605698	1.06883	-3.03405
SIPA1L1	gained	1.06504	-0.554526	0.326836
RAB11FIP5	Common	0.802215	0.476141	-1.32177
APPL1	Common	0.614968	0.153424	-4.19636
ZBTB20	gained	-3.50989	0.616426	0.525464
GIMAP2	Common	-1.94102	-0.62803	-0.0332133
IFT172	Common	-0.55868	0.273568	0.711413
FBXL3	Common	-0.340825	-0.446032	-3.37845
HIBCH	Common	0.416154	-0.154594	-0.907462
SEZ6L2	Common	-2.42301	1.11956	-0.874821
INTS6	Common	-0.48871	-0.270888	-1.84236
BSCL2	Common	-1.40181	-0.401862	0.394149
ELP4	Common	-0.389532	-0.0770438	-1.17439
GFRA3	Common	-2.80839	0.464105	-0.0396345
GGCX	Common	-0.349127	-0.126862	-2.1343
SNORD4A	Common	1.11998	0.178457	-2.35875
SNORD45B	lost	0.930867	0.00563898	-0.743271
SNORD45A	lost	0.838491	0.696741	-0.743271
GJA3	Common	1.90647	-1.02305	-1.99254
USP21	gained	-0.245671	0.182136	-0.0982048
KCNV1	lost	-0.741041	-0.469718	-3.20903
CACNG4	lost	0.620081	2.55453	-0.562892
TRAPPC3	Common	0.429276	-0.0910866	0.14256
ZBTB11	Common	0.634487	0.163208	0.0307673
BBC3	Common	-1.21542	0.281437	-0.651003
AFF4	gained	0.387257	-0.132138	1.18883
ARHGEF16	Common	1.6271	0.58125	-0.937085
GPR162	Common	-0.837239	-0.0940688	-1.03083
TNFRSF21	Common	-1.8484	0.317579	-2.42654
NFU1	lost	-0.301886	-0.295328	-0.954772
DIMT1	gained	0.694442	-0.174512	-0.604894
RAB30	Common	0.759369	0.0101215	1.55346
GLG1	Common	-0.899238	0.141122	-0.245928
SGSM3	Common	-0.445223	0.0544058	0.853571
HDHD5	Common	-0.303872	0.365177	0.926415
GLUL	Common	0.246341	0.145687	-2.76647
GNG11	Common	0.790964	-1.17261	-0.526034
GOLGA2	Common	-0.370795	0.0775496	-0.44195
GOT1	Common	-0.502121	0.250271	-1.02884
SLCO3A1	lost	0.987652	0.0803171	-13.4359
RCOR2	lost	-1.02316	-0.0596828	-0.700656
SIAH3	Common	-1.45938	0.633678	-1.57405
EXOC3L1	Common	0.981008	0.0726013	0.340577
ANGPT1	Common	-0.794547	0.782518	-3.64553
HEXD	Common	-0.939317	0.765036	-1.6939
SLC26A11	Common	-0.711083	0.132151	0.737423
GDPD1	gained	1.50716	1.5814	-0.0230262
ANKRD34A	Common	1.53552	0.417112	-0.488722
RUFY4	Common	-2.86607	0.683716	0.408692
FRYL	Common	0.345543	-0.292873	-1.93497
DTWD2	Common	0.514677	-0.583901	-2.05622
RNF180	Common	2.63857	1.89694	0
PPIL6	lost	-1.49606	-0.220576	-1.14027
ZFP41	Common	-0.406111	0.220448	-0.0322439
GPR39	lost	1.34738	-0.0263105	-0.167484
FAM78A	lost	-2.45731	1.01092	-0.485226
GRK4	Common	-1.05729	0.488279	-0.851903
LAMTOR2	Common	-0.399651	0.0614167	0.17683
DCPS	gained	-0.345916	-0.370751	1.83655
MED4	Common	-0.376967	-0.038151	-0.288463
TBK1	Common	0.560431	-0.55816	0.68086
GRP	Common	-4.85836	0.516766	-2.07228
GSPT1	Common	0.337205	-0.0996596	-2.61888
GSTZ1	Common	-0.922379	0.0977652	1.0598
GTF2E2	Common	0.245066	0.00940108	-3.07231
GTF3A	Common	0.367915	-0.0192446	0.722861
PYCR2	Common	-0.396746	0.156223	0.183489
GMPPA	Common	-0.508554	0.0990368	-0.715661
POMT2	Common	-0.343997	-0.370745	1.0598
H1-0	Common	-1.81771	0.923317	0.140415
HCCS	gained	0.583897	-0.832633	7.53899
NCKAP1L	Common	1.28292	-0.257436	-0.159515
HEXA	lost	-0.792802	0.205237	-0.0493303
NT5C	Common	-0.500627	0.231524	-0.745319
EHD4	lost	-0.841769	-0.844932	-2.03043
CDR2L	Common	0.928575	0.354561	0.121227
HIVEP1	Common	0.546093	0.618908	1.75581
ANXA11	Common	0.394202	-0.0251291	-0.732977
AOX1	Common	-1.84454	0.172989	0.660029
FOXA1	Common	1.53738	-1.0255	-5.12173
APAF1	gained	0.445937	-0.452483	-13.2677
HOXB3	Common	-0.368237	0.244679	-0.855422
HOXC8	Common	0.700831	-0.625047	0.0217792
APC	Common	0.524849	-0.209245	0.177582
HPX	lost	-1.67798	-0.014671	-1.23499
HSF4	Common	-1.06613	0.506436	-0.83826
APLP1	Common	1.22833	-0.0668549	-0.566923
DNAJC4	Common	-0.951294	-0.0154826	0.174978
FOXN2	lost	0.772437	0.161028	-0.871124
MSL1	Common	0.250491	0.154054	0.075728
ACADM	lost	0.333651	-0.322773	0
RSPO2	Common	-3.49407	-0.935438	-4.59729
FREM2	Common	-0.912163	1.60134	-2.75715
IDS	Common	0.686914	-0.875619	0.413136
NCKAP5	Common	-1.55085	0.162631	-2.22947
ZNF81	Common	0.388064	0.221128	0.84597
IFRD1	Common	0.239968	0.273844	4.33973
SOX2-OT	Common	-1.61892	0.279247	-1.07329
ANKDD1A	lost	-1.11763	0.183442	-0.292848
IGFBP2	Common	-0.984914	0.725376	-2.20298
LNP1	Common	-1.07434	-0.398935	-1.443
IL1RAP	Common	0.527369	-0.5741	-1.31366
IRF2BP2	Common	-0.462442	0.261999	-2.26817
IRF2	Common	-1.19434	0.38001	-0.0238752
ITGA1	Common	-1.74571	-0.667774	-0.0432535
ITGA7	Common	-1.0372	-0.899113	-0.460036
ITGB5	Common	-0.390252	-0.159805	-2.97067
IVD	Common	-0.41989	-0.0754701	-0.0288705
JAK2	Common	0.894176	0.0233573	-2.25099
JUND	Common	-0.300456	0.0236214	-1.16713
TMEM205	Common	-0.592024	-0.432704	-0.313246
FAM89A	Common	0.9319	-0.193565	-0.735195
KCNF1	Common	-2.67823	0.969241	-1.97724
RAB15	Common	-1.0822	-0.880279	0.0259176
KCNJ11	lost	1.52396	3.6559	-5.54954
CA13	Common	2.74419	-0.000577555	-1.37749
KCNK3	Common	-2.73073	-1.67617	-1.79555
NHLRC1	Common	-0.611947	-0.157052	-2.13529
KPNA1	lost	0.246387	-0.1791	-3.29801
ARG2	Common	1.31546	0.413563	-1.57953
KRAS	Common	0.453272	0.0378055	-3.34259
KRT8	Common	-1.39103	-2.20994	-0.727949
GPR153	Common	-0.891208	0.317813	0
C12orf75	Common	0.556067	-0.472647	0.198691
CCDC9B	Common	0.82812	-1.05814	-0.216223
COA6	Common	0.460414	-0.00861577	-0.220751
BOLA3	Common	-0.436547	-0.203393	-2.47925
INKA1	Common	0.370443	0.334455	-3.58074
LAMA3	Common	-1.88444	0.675247	-1.47689
PINLYP	Common	-2.04753	0.678159	-0.225909
ARHGDIB	Common	1.09289	-1.49334	-0.129905
FADS1	Common	-0.571336	0.459133	0.168515
MYO18A	Common	-0.599877	0.595521	-0.975669
SHC4	Common	1.26008	-0.356313	-1.02172
MIR1915HG	Common	-0.910953	0.163913	-1.72685
MED11	Common	-0.412421	0.19652	-1.39881
TRAM2-AS1	Common	-0.804363	-0.240466	-1.75323
VWA5A	Common	-1.91667	2.14091	0.127396
LTBR	Common	-4.20549	-0.0732766	-0.145466
LYN	lost	-0.982989	-0.100578	0
MAGOH	lost	0.223773	0.0700924	5.3231
MAN2A1	Common	-1.31777	-0.544865	1.87473
MAN2B1	lost	-0.438304	0.0329249	-1.96022
C8orf82	Common	-0.244454	-0.0268785	0.107409
ME2	gained	0.458613	0.0697906	2.4965
MAP3K1	lost	1.29273	-0.832836	-12.8137
MAP3K3	lost	-0.402161	-0.240324	-0.569328
MEST	Common	1.32191	0.356894	-0.96016
MGAT3	lost	-2.1964	0.844502	-1.97441
MGAT5	Common	2.77324	-3.31762	0.529659
AFDN	Common	-0.650464	-1.14725	0.0518117
MOCS2	lost	0.612241	-0.128369	-0.377541
CCDC88C	Common	0.5318	1.34016	-1.37776
NR2F1-AS1	Common	3.17805	-0.414083	4.29601
LRRC24	Common	-0.84905	0.136079	0.107409
MT1F	Common	-1.60399	0.417315	-0.724809
MTF1	Common	0.449492	-0.264872	0.561824
MTNR1A	Common	-2.84442	-0.0168133	-4.69118
MYH10	gained	0.22961	-0.0051923	0.234436
MYO1D	gained	0.709005	0.460851	-1.25754
MYO5A	Common	0.841855	-0.877003	-1.00502
NDUFS2	Common	-0.155542	-0.00393548	-0.850328
NDUFS8	lost	-0.318621	-0.0294741	-0.662678
NEDD4	Common	0.676586	-0.245178	-0.37998
NEFL	Common	-1.95153	-0.681079	-1.10308
NF1	Common	0.2268	-0.11407	-0.00417441
NFATC2	gained	-1.26612	-2.52122	-0.265207
NPR1	Common	1.48817	-0.310724	-2.56557
NPR3	Common	2.07222	-2.73311	-0.511543
ROR1	Common	1.04243	-0.683036	-0.410737
ROR2	Common	-2.29036	-0.032722	-2.59868
NTS	Common	-2.34779	-0.670609	-2.08979
NUCB1	Common	-0.590397	-0.182319	0.541175
NUMA1	Common	-0.501179	-0.0708822	0.687676
PHOSPHO2	Common	0.579144	-0.0429146	-0.580919
ALDH7A1	Common	-0.643443	-0.0487103	0.596224
CLDN11	Common	-2.1734	0.906292	-3.67584
DUOX2	gained	-3.05942	0.833379	2.82364
PAK1	lost	0.637767	-1.04706	-0.0493592
PAPPA	Common	0.382508	0.555275	-1.48916
PAWR	Common	0.745119	-0.0958856	-1.10768
PAX3	Common	-0.476999	0.0982509	-1.92524
ASAP1	Common	0.670143	-0.176048	-0.793903
RNF141	Common	-0.668499	-0.305578	-0.709423
PCDH1	Common	-2.978	-0.0860959	-1.48595
PCDHGC3	Common	-1.38041	-0.0104273	-0.936233
TMED5	Common	0.524104	-0.311416	-1.5344
SLC35B3	lost	-0.370163	-0.209474	-2.62222
TPRKB	gained	0.371632	-0.288652	-2.81442
COQ6	Common	-0.299689	0.113626	0.163022
ASCC1	Common	-0.290788	-0.0364185	-0.860061
PLEKHA8P1	Common	0.465483	-0.359401	0.401274
SIDT2	Common	-0.785118	-0.575389	-0.401552
RLIM	lost	0.317032	-0.0713413	-1.26219
RNFT1	Common	0.437624	-0.960656	-1.0738
CERCAM	Common	-2.1445	-0.784006	-0.870796
DBR1	Common	0.32726	-0.014507	0.145996
PCOLCE	Common	-1.10059	-0.298512	-1.35911
ANKRD39	Common	0.770947	-0.244484	-1.62008
PIPOX	Common	-3.72314	0.187696	-0.501116
ECSIT	Common	-0.371432	0.0306937	-0.51788
GASK1B	Common	0.968126	-0.803337	-7.56244
ARL6IP4	Common	-0.310861	-0.0210769	-1.00058
CDC40	Common	-0.518057	-0.393202	-2.39039
ATRAID	lost	-0.480657	-0.424766	-2.34863
UCHL5	Common	0.320276	-0.143695	-0.551395
PRRX2	Common	0.529554	-0.042059	-2.3808
CWC15	lost	-0.19821	-0.0683983	-0.12612
CXXC5	Common	-1.03968	-0.977344	-2.51999
ANAPC11	Common	-0.275031	-0.194079	-0.19626
TDP2	Common	0.449232	-0.0924755	-0.110776
PCF11	Common	0.233911	0.264082	0.569521
PDGFRB	Common	-1.1837	-0.436784	-0.167808
PIGT	Common	-0.498543	-0.128321	0.29794
ERGIC3	Common	-0.417198	-0.316328	1.56176
PDK2	Common	-0.558704	0.00612794	0.271177
MRPS33	Common	-0.291512	-0.355378	-1.79521
STYXL1	Common	-0.229622	-0.303238	-0.247011
VPS29	Common	0.382906	-0.367076	-0.502537
GPRC5B	Common	-3.26068	0.416442	-3.91673
CMPK1	Common	0.627325	-0.41748	0.0473225
RAPGEF6	lost	0.280995	-0.0196829	-1.44343
ARID4B	Common	0.432815	-0.167099	-0.167636
PEG3	Common	-1.45821	-0.782303	-1.66922
PENK	Common	-4.32592	0.422098	-5.65169
TUBA8	Common	-1.05211	-0.225418	-0.0285627
PEX6	Common	-0.449266	0.233547	-1.48163
PEX10	Common	-0.485895	0.0105283	0
PIGH	Common	0.283394	0.00942091	0.842094
PIK3CA	Common	0.35542	0.0836328	-2.05715
PI4KB	gained	0.241594	-0.0100117	-0.24581
PLAGL2	Common	0.316495	0.103063	-0.0231211
SHC3	Common	1.0265	0.714789	0.336251
PLOD1	Common	-0.489026	-0.0784371	-0.496104
PLSCR1	lost	0.277126	-0.115984	-3.0068
ADAM22	lost	0.636879	1.00308	-9.41536
PLXNB3	Common	-1.79477	-0.450763	-2.50319
PNOC	Common	-2.42469	-0.180778	-2.99482
PML	Common	-0.465717	-0.0859607	-0.639269
PMM1	lost	-0.386467	0.0237615	-0.747978
ATP7A	Common	0.685463	-0.0227955	-1.39547
C11orf24	Common	0.634203	-0.210386	-0.783986
SLC37A1	lost	-2.49605	-0.129659	-0.81139
ANKIB1	lost	0.270622	-0.0216829	-1.12714
PLEKHA5	gained	0.908182	-0.177655	0.87231
ATR	Common	0.304214	-0.31313	0.912235
CPVL	Common	-0.760821	0.261841	-3.7535
RHOF	Common	-0.956825	0.875363	-0.313295
EXOSC4	Common	0.714009	-0.0321651	-0.214011
SHLD2	Common	0.54504	-0.0353116	0.501463
SGTB	Common	0.309341	-0.163261	0.269348
POU4F2	lost	-3.51504	1.23937	-6.60594
GNB1L	Common	-0.494696	0.54943	0.339721
MINDY2	Common	-0.411169	-0.116452	-1.20178
PPA1	Common	0.408961	-0.00912128	-1.52896
RSBN1	Common	0.537229	0.0485876	-1.26723
PPARD	Common	-0.861759	0.353718	-1.59029
MARCHF5	Common	0.505215	-0.241071	-0.611326
LEPROT	Common	0.598387	-0.275678	-0.393783
TET2	Common	0.395049	-0.302898	-5.9414
CNNM2	Common	-0.369975	0.304553	-2.16538
ZCCHC2	Common	1.05962	0.287391	-3.37566
TASOR2	gained	0.894205	-0.383004	1.73058
SEMA4C	Common	0.488687	0.31453	0.0475945
TMEM260	Common	-0.397686	0.282439	-5.42259
RNF125	gained	1.42527	0.00434387	0.966752
TMEM70	Common	0.35944	-0.17793	-2.41009
FBXO34	lost	0.373765	0.137261	-2.69698
DET1	gained	-0.517741	0.0734206	1.70585
TAPBPL	Common	-3.09448	-0.42384	-0.453107
PPP2CA	Common	0.230253	-0.285158	-3.21942
PPP2R1B	Common	0.407515	-0.0901626	-0.934865
MACO1	Common	0.492857	0.250741	-0.481977
TRIM62	lost	-0.796212	-0.515472	-0.733122
ECHDC2	Common	-1.87823	1.08682	-0.718871
PGM2	Common	0.92147	-0.415044	-2.46471
PPP2R5E	Common	0.358712	-0.136964	0.649828
PPP3CA	lost	-0.787246	-0.566237	-9.82429
PPP3CB	lost	0.261888	-0.18649	-11.6349
PPP3CC	Common	1.15923	-1.46773	3.12926
ACER3	Common	0.336173	-0.16195	-1.45504
FBXL8	Common	-0.729607	0.405589	-0.83826
PIDD1	Common	-1.09189	-0.314879	0.135069
AP1AR	Common	0.435919	0.171526	-1.38786
MACROH2A2	Common	-0.335224	0.202136	-1.5117
BATF3	Common	2.19905	-0.210408	-0.247565
ZNF823	Common	0.637227	-0.236714	-0.617664
VEZT	Common	0.280991	-0.244033	-0.296268
TENT5A	Common	-1.83205	-0.310007	-1.83262
CARMIL1	Common	-0.657669	0.0259821	-2.11755
AMBRA1	Common	-0.358678	-0.126742	-0.405904
CHD7	Common	0.424576	-0.328668	-0.87869
MREG	Common	0.725463	0.273373	-0.323644
VAC14	Common	-0.265073	0.0376162	0.0573559
PKIB	Common	2.78608	-0.0863399	-0.911852
MAP7D1	Common	0.542001	-0.263665	0.14256
POLR3B	gained	0.462282	-0.240773	-15.3992
NAXD	Common	-0.565964	-0.036437	-0.119913
SEPTIN11	lost	-0.480839	-0.247736	-2.94845
OGDHL	Common	-3.03132	0.707405	-1.14881
INTS9	Common	0.348631	0.202715	-0.400659
NGLY1	Common	0.352591	0.0297141	-0.0777322
FGD6	Common	0.677535	-0.100338	-0.296268
TRERF1	Common	0.403995	0.125705	-3.51739
RNF130	lost	0.492439	0.336437	-3.87079
PSENEN	Common	-0.320737	-0.186958	0.312078
WSB2	lost	0.497655	-0.223264	-2.60736
CTTNBP2NL	Common	0.74294	0.0797591	-1.22217
ZMAT5	Common	-0.368434	0.0311488	-1.1962
BAIAP2L1	lost	1.34475	0.588026	0
MAPK7	Common	-0.477953	0.270887	-0.332747
MYDGF	lost	-0.477965	-0.919412	-1.31033
MAPK10	Common	-2.06916	-0.806046	-0.729404
PCDHGB2	Common	-0.982165	0.222042	-6.53768
PCDHGA11	Common	-0.992758	-0.288343	-1.38564
PCDHB8	Common	1.24503	-0.717977	4.82869
PCDHAC1	Common	-1.56653	0.0626349	-1.13921
PCDHA13	Common	-0.776414	-0.887374	0.182924
PCDHA11	Common	0.836351	-0.380068	-0.125336
PCDHA10	gained	0.442201	-0.0860041	-2.11752
KIAA1217	Common	-1.44826	-0.126232	-2.40735
PARD3	Common	0.320836	-0.280367	-0.498656
KCNQ5	Common	0.574034	-1.16892	-3.73012
CDC42SE1	Common	0.445622	0.0225659	0.218329
TCIM	Common	-2.49467	0.876125	-0.10816
SMCO4	Common	1.12627	-0.719418	-6.94179
MFF	lost	0.205917	0.226634	-0.434903
SMYD2	Common	0.876916	0.396635	1.74684
C5orf15	Common	-0.543069	-0.45087	0.140893
RGMA	gained	-0.951993	0.840025	23.2048
ADPRM	gained	0.603473	0.30973	0.114852
BBX	Common	0.687153	0.28111	-0.0980362
PCBP4	Common	1.19084	-0.0833566	0.091699
ZNF695	Common	0.570024	0.0197442	-1.80699
CAMK1D	Common	-0.908634	0.521319	-1.27291
APMAP	Common	-0.248367	0.0322701	0.147352
PHTF2	Common	0.440627	-0.118614	-0.489296
CAMK1G	Common	-1.7362	0.12523	-0.636013
THOC2	gained	0.341173	0.0809666	0.91454
SMAGP	Common	1.24016	0.286119	-1.77457
MYORG	Common	-1.93023	0.200014	-0.293791
PLEKHH1	Common	0.810043	-0.243317	-0.584034
SHROOM4	gained	0.870599	-0.364008	1.15323
USP31	Common	0.592615	0.263427	-1.62501
NLN	Common	0.418611	-0.314024	0.269348
ODF2L	gained	0.455254	-0.164971	-0.450898
RIMKLB	Common	0.791996	0.869892	0.674727
COG6	lost	-0.69384	0.196262	-1.25604
MICAL3	Common	0.320609	-0.373322	-1.58258
MARCHF4	Common	3.26666	-3.27517	-1.22101
CFAP97	Common	0.444629	0.212189	-1.01848
ZNF687	gained	-0.304497	-0.0127947	4.66069
DIP2B	Common	-0.533241	-0.245927	-2.24812
RELCH	Common	0.313654	-0.171912	1.77552
SHROOM3	Common	-0.648512	-0.540861	-2.7872
STIM2	Common	-0.440682	0.0876508	-1.14535
EPB41L5	Common	0.316309	0.159869	-1.48853
CACHD1	Common	-0.464289	-0.258603	-0.0692884
KIAA1586	Common	0.575541	-0.18374	0.656167
KIAA1614	Common	-1.62324	0.670538	-0.659533
PCDHB16	Common	1.05171	-0.899162	4.82869
RAB40C	Common	-0.374669	0.174826	-0.207717
PTPN13	Common	-0.6638	0.0610881	-0.729404
PURB	gained	0.299771	0.0587111	0.208014
PVR	Common	0.328782	-0.227894	-0.146538
CXCL16	lost	-3.39563	0.366439	-5.21678
PXN	Common	-0.485602	-0.277102	-2.05513
ZNF462	lost	-0.680106	-0.342769	-4.82276
ABRACL	lost	1.32588	-1.01359	-3.19347
BCAT2	Common	-0.777961	-0.197011	0.435781
MAP4K2	Common	0.881558	-0.030765	0.194299
RABIF	Common	0.41954	-0.061378	-0.715921
ARID4A	Common	0.329429	-0.298934	-0.0735859
BCKDHA	Common	-1.07757	0.455598	-0.921041
RBBP7	gained	0.538379	-0.400005	1.65895
PLEKHA2	Common	0.712175	0.13961	-0.255122
RBMS2	Common	0.496293	0.0556351	-0.429503
RDX	Common	-0.331255	0.0715584	-0.882037
RGS2	Common	-1.22167	-0.240721	-4.66
RGS16	Common	-0.949826	1.48453	-2.75298
TGIF2	Common	0.331515	0.287827	-0.164567
SAV1	Common	-0.48466	-0.0701061	0.439825
MIIP	Common	-0.430897	0.28578	-0.559137
GAS5	Common	-0.460085	0.771728	-3.58636
C14orf93	Common	-0.737853	0.547013	-1.1703
HCN2	lost	-1.22527	-0.560749	-1.16144
RP2	Common	0.462726	-0.28124	-1.9714
RTN2	Common	-0.827732	-0.372934	-1.33475
S100A13	Common	-1.0957	-1.14566	-0.45637
SALL1	lost	-0.924241	0.482695	-13.8923
PKNOX2	lost	0.986857	-0.332364	0
SDHC	Common	-0.189795	-0.0339305	0.0433529
MCUR1	lost	0.493969	-0.239138	0.236133
PCIF1	Common	-0.436889	0.126847	-0.545994
MAGEF1	Common	0.545865	-0.108314	-0.780157
SLC39A8	Common	1.08038	0.267302	2.46772
TMEM91	Common	-1.51581	0.160517	-0.921041
ERAP2	Common	-1.6194	-0.0700991	-0.640415
DNAJC1	Common	0.75289	-0.708153	-3.62973
ROBO3	gained	-1.79963	1.34182	1.20254
HERPUD2	Common	-0.576016	-0.106691	-1.25857
TENT4B	Common	0.367399	-0.350663	-0.795611
SMIM15	Common	0.541474	-0.276577	-0.109671
NFKBIZ	Common	-0.82362	-0.300267	-2.38427
AZI2	Common	0.306423	0.000206663	-3.28355
TRAF3IP2-AS1	Common	-0.676881	-0.200783	-1.1384
CDH24	Common	-1.35326	0.0379747	-0.559709
EIF3J-DT	gained	-0.688594	0.136723	0.618862
SMAP2	Common	0.625367	0.318096	-0.881679
CCDC136	Common	-2.02612	0.835132	-0.203777
GAREM1	Common	-2.34639	-0.141796	-2.12836
C11orf1	Common	-0.976138	0.150324	-0.447942
EPS8L2	Common	-2.02093	1.45974	-2.13914
ST3GAL2	Common	-0.351493	-0.491484	-0.238937
ST3GAL4	gained	0.445303	-0.242281	1.08528
ETNPPL	Common	-2.66874	-0.136087	0.160732
NIBAN2	gained	0.687713	-0.582189	-0.93047
ARMCX5	Common	0.44949	0.0822209	0.183736
RFX7	lost	0.333991	-0.157397	-2.90353
ST3GAL3	lost	-0.58527	0.0923841	0
LPIN3	Common	-0.978888	-0.910341	-2.95203
SLAMF1	Common	2.30817	0.267549	0.356796
SLC1A1	lost	-1.29847	0.839357	-1.95617
REEP1	Common	-1.76282	1.34764	-0.448781
TMEM135	Common	-0.593636	-0.190553	0.786621
ANKRD33B	gained	2.58853	-0.282731	-0.720382
AFDN-DT	Common	-3.05704	-1.26351	0.0518117
BMP6	Common	2.12487	1.20433	-0.483656
BMP7	lost	-5.16405	0.502503	-1.90074
SLC18A3	lost	-4.4919	-0.399528	-0.245787
SMARCA2	Common	0.770293	0.418036	-0.0044627
PLEKHA3	Common	0.463346	-0.339811	0.103127
ZNF747	Common	-0.811389	-0.07616	-0.889153
SNX2	gained	0.424643	-0.0202206	4.11821
BNIP3L	Common	-0.943951	0.538435	-3.35356
SOX11	Common	0.647143	0.696164	1.28294
SREBF1	Common	-0.60671	-0.0441675	0.453622
SSTR1	gained	-4.05204	0.303751	3.08906
STAU1	Common	0.347551	-0.0314463	-0.525825
ELOVL4	Common	0.629212	-0.446972	-3.5811
STK11	lost	-0.331877	0.0297879	-1.74987
STX5	Common	-0.701858	0.0467814	2.41728
SUOX	Common	-2.0025	-0.560722	0.268524
SYT4	Common	-2.6347	-0.430989	1.3943
TBX1	Common	-2.7796	1.43968	-2.86928
TCF12	Common	-0.352833	-0.437899	-1.49737
ZNF354A	Common	0.608004	0.595429	-1.37454
TEF	Common	-0.899935	0.487587	-3.51743
TMBIM6	Common	-0.167787	-0.132304	-0.387857
NR2F1	Common	3.63135	-0.456092	4.29601
TGM2	Common	-1.65323	-1.64611	0.951375
TIMP3	Common	-0.558068	0.743863	-2.74201
TLL1	Common	-2.65534	0.0525976	-4.07183
TLR3	lost	-2.74162	-1.46007	-2.1654
TSPAN8	Common	-2.15932	1.42924	-1.12377
TMSB4X	Common	-0.801757	-1.00647	-15.3963
TNFAIP6	Common	-1.85381	-0.497315	-0.0693302
TOP2B	lost	0.535425	0.0445181	-1.481
TPM2	Common	0.942449	-0.768412	0.565897
TPM4	Common	0.469083	-0.376216	-0.0380444
TRAF5	Common	-1.76666	0.284789	-0.297256
C3AR1	Common	2.1032	-7.87299	0.863377
SNHG4	Common	0.83314	-0.122093	-2.20666
TUBA4A	Common	0.751394	0.135876	-0.0300922
D2HGDH	lost	-0.921443	1.34307	-5.94674
TXNRD1	Common	0.787695	-0.379035	-2.88212
MEIS1-AS3	Common	-1.54446	2.02682	-1.01745
UVRAG	Common	0.447655	0.16023	-1.1477
VEGFA	Common	-0.812139	0.856234	-7.6523
MPPED2	Common	-5.00633	5.08226	-2.54046
VRK2	Common	0.380307	-0.482386	-0.595016
VSNL1	lost	-1.514	1.14307	-1.17201
WRN	Common	0.224837	0.0246659	-0.604964
XPC	lost	-0.495015	0.126188	-4.03715
XPNPEP2	lost	-3.3941	-1.64893	-0.824778
XRCC1	Common	-0.569265	0.134283	-0.256642
PTTG1IP	Common	-0.517093	-0.475827	-0.00190963
ZNF121	Common	0.520689	0.637799	-4.70581
ZNF136	Common	0.408423	-0.287196	-0.669291
ZNF138	Common	0.520019	0.776462	0
CA11	Common	-1.62253	-0.421426	-0.0174896
ZNF200	gained	0.541704	-0.359265	0
ZNF213	Common	-0.330146	0.111622	0.0275653
CACNB3	Common	0.52652	1.26842	3.42066
ALMS1	lost	0.338138	-0.0354806	0
SCG2	Common	-1.16428	-0.184008	0.903284
VKORC1	Common	-0.353602	-0.0414456	-1.06652
ZNF655	Common	0.50506	0.207149	0.172571
NABP2	Common	-0.76153	-0.0918288	-0.720414
ZFYVE21	Common	-0.364534	-0.0545534	0.365215
POGLUT2	Common	-0.526409	-0.113913	-1.18361
C2orf49	gained	0.268902	-0.0379269	0.310803
TRAPPC6A	Common	-2.35574	0.618995	-0.103424
FKRP	Common	-0.482747	-0.171731	-0.191751
ZNF557	Common	0.518622	-0.121892	-1.15415
BHLHE41	Common	-1.96869	-1.785	0.94787
SPAG16	lost	-0.808355	-0.250662	-5.59621
VCPKMT	Common	0.3618	0.266408	-0.415424
HMBOX1	Common	0.779341	0.0851977	-0.400659
HSPBAP1	Common	0.539188	0.398824	-1.27259
TUT7	gained	0.445878	-0.00848207	1.87988
MSANTD2	Common	0.338239	0.208021	0.736907
MANEA	Common	0.534145	-0.456787	-0.819558
CALCB	Common	-3.62001	-0.382971	-2.37038
IGFLR1	Common	-0.741463	-0.21252	0.312078
ZNF768	Common	-0.547001	0.09806	-0.370888
FZD3	Common	0.549726	0.210652	-0.631274
C1orf115	lost	-3.14975	1.9694	-4.57594
CLMP	Common	-1.02564	-0.452002	-0.471415
RNF122	Common	0.67821	0.385157	-0.015554
CFAP69	Common	-1.17633	-0.386324	-0.700884
CSPP1	Common	0.410507	0.105742	-2.44421
PYROXD1	gained	0.557599	0.0663329	1.05218
DGLUCY	Common	-2.9063	1.14812	-2.25607
TMEM62	gained	-1.45051	-0.519533	0.299383
SLC8B1	Common	-0.671338	0.419889	-0.508834
TRIM46	Common	0.619722	1.02994	-1.35916
FUZ	Common	-0.442065	-0.178061	-0.314222
SPG11	Common	-0.774453	0.0663394	-2.30465
CDK5RAP3	Common	-0.747363	0.448282	-0.347355
CCDC6	Common	0.65963	0.354145	-1.3289
NCOA4	Common	0.35458	-0.179829	0
EPC1	Common	-0.743006	0.299931	-1.12969
CEP70	Common	-1.64266	-0.0500823	-1.62316
SLC19A3	Common	1.03819	0.27962	-0.410303
STARD5	lost	-2.59547	-0.772398	0.439782
LNPK	Common	0.439462	0.0691058	-1.2074
DPF3	Common	0.544026	-0.29016	3.44762
LMAN2L	Common	-0.451575	-0.138782	-0.829137
CDADC1	Common	-0.672388	0.15396	0.814628
ITM2C	Common	-0.966398	-0.133055	0.466925
REXO5	Common	-0.980405	-0.0333909	1.18246
PPP1R14C	lost	-1.7503	2.24471	-2.8353
NCOA3	Common	0.410593	0.130841	-2.0175
CAPG	Common	-0.522167	-0.213706	-2.90851
CAPZA1	Common	0.621992	-0.226265	-1.24838
FZD4	Common	-0.840605	0.402837	-0.121277
FZD8	Common	0.950746	0.243109	-3.86603
H2AC6	Common	-1.08782	-0.764039	-0.573131
TCF7L1	Common	-0.709898	0.406664	-2.49631
KATNAL2	Common	-1.08762	0.473893	0.266985
EPPK1	Common	1.50119	1.13038	-0.0928564
H2BC21	Common	-0.922946	-0.18332	0.0406413
C19orf12	Common	0.480761	-0.012411	-3.07239
CCDC3	Common	-0.719736	0.654714	-2.59586
TRAPPC9	Common	-0.614101	0.345219	0.255554
SH3BGRL2	Common	0.53188	-0.449136	-0.152555
FERMT3	Common	1.59024	0.346175	-0.0851365
TRPT1	Common	-0.545614	0.393578	0.174978
INHBE	Common	-1.99394	-0.226621	-2.08682
RIOK1	Common	0.774278	0.461879	-1.97282
SPRTN	Common	0.409356	-0.242665	-0.126348
PIP5K1A	lost	0.243086	-0.0165202	-1.86028
B3GNT5	gained	0.757153	-0.231335	0
SLC25A11	Common	-0.375162	-0.190969	0.0864366
DTNBP1	Common	1.19574	0.326497	-0.01175
SLC10A7	Common	-0.631708	-0.346091	-2.49758
TOMM40L	Common	0.619165	-0.228495	-0.718549
STX7	lost	0.538026	-0.595935	-2.79256
SLITRK6	Common	-2.56651	3.10715	12.0538
ZMYND15	lost	-3.20309	0.704859	-5.21678
TRAF7	Common	-0.25391	0.200354	-0.211972
CHCHD5	Common	-0.453369	0.0697537	-2.92744
COQ5	Common	-0.438608	-0.0394281	-0.174446
ING5	Common	-0.436865	0.794948	-9.8048
CASP10	lost	-2.56089	-0.295237	-2.0246
UQCC2	Common	-0.558697	0.0343402	-0.293657
DDI2	Common	0.561731	-0.224325	-1.52707
C7orf50	Common	-0.367404	0.0277208	-4.03962
GFM2	Common	0.316037	-0.223371	-1.17081
CAVIN2	Common	0.977536	-1.40014	-1.23929
CYSTM1	Common	0.734923	0.0503813	-0.383109
DYRK3	Common	0.787823	-0.0697485	0.894034
ABLIM2	gained	-2.09862	0.2552	2.44852
DYRK2	Common	0.517342	0.108672	-2.07283
MEGF10	Common	-3.77453	2.3586	-7.40469
SPIRE2	Common	-0.699598	0.322905	-0.625145
CUL2	Common	0.324958	-0.318675	7.90514
PARD6G	Common	0.46002	0.224455	-3.25378
USP32	lost	0.509963	-0.0933278	-2.39235
ACCS	Common	-0.951457	0.0175438	-1.48816
HINT2	Common	-0.940858	0.291423	-0.262241
CAT	Common	-0.337228	-0.578737	4.83864
PRRC2B	Common	-0.23633	0.138388	-1.01366
FOXD2-AS1	Common	1.08027	-0.542605	-3.75855
ZNF503	gained	2.1527	-0.474874	5.5454
LRCH3	Common	-0.521788	0.236805	-0.859067
ZNF587	Common	0.264662	0.377195	-0.590855
SLC49A4	Common	0.451127	-0.248285	-1.27259
CGNL1	Common	-0.55846	0.493176	-0.724236
PPFIA4	Common	-1.81141	0.720966	-2.78986
EAF1	Common	0.31357	0.0201889	0.592115
ITPRIP	Common	0.335343	0.299484	0.00627206
SSH2	Common	-0.842457	0.162917	-3.9647
LGR5	Common	-1.79744	2.79462	-1.12377
CDC14B	Common	1.7205	0.0958117	-0.583491
PRPF18	Common	0.31722	-0.0698848	-1.7393
MKNK1	Common	-0.250538	0.298119	-0.898522
SLC25A12	Common	0.261254	0.0478924	-0.110482
IRS2	Common	-0.653087	0.392401	7.51239
GPAA1	Common	-0.395191	-0.353984	-0.338285
SAP30	Common	0.75524	-0.290958	-0.1264
PROM1	Common	-2.1449	0.82505	-1.55777
KSR1	Common	0.613534	-0.0298591	-0.665733
SYNJ1	Common	0.489686	-0.209742	-0.891184
RAB29	gained	0.559929	0.652461	0.225379
WASF1	Common	-1.35573	-0.199827	-2.39039
BTRC	Common	0.302731	-0.11452	-0.452428
H1-10	Common	-0.572942	0.31726	-0.339813
TMEM116	Common	-0.883132	0.184423	-1.13656
NOL3	Common	-0.785275	0.199562	0.470906
FLJ20021	lost	-1.22387	-0.333348	-9.82429
TAF1A	Common	0.410158	-0.0300137	-1.01461
MAP3K14	Common	0.84015	-0.834168	0.762029
TP53I13	Common	-0.734035	-0.0503646	-1.15346
ZNF616	lost	0.696828	-0.204681	-1.18368
SCRN2	Common	-1.374	0.0512981	-0.772113
YIF1B	lost	-0.330254	-0.0526492	-0.691454
MCU	Common	0.521828	0.0332863	-2.01757
ZNF799	gained	1.36837	0.696146	2.13531
ZNF700	lost	0.481975	0.177305	-2.00101
PPP1R3E	Common	-0.633929	0.371921	0.291537
SEC11C	Common	-1.08962	0.0408258	-0.383297
CLDN1	Common	-0.58008	-0.890176	-1.47378
DHX57	lost	0.198969	-0.0596821	-1.63847
TBX18	Common	-2.17158	-1.22213	-7.09747
MTMR6	Common	0.487423	-0.256021	-0.532074
NMI	Common	-0.607207	-0.262578	-2.21499
CD1D	lost	-3.16756	-0.792329	-1.92982
MSANTD3	lost	0.964861	-0.259396	-4.55917
RABEP1	Common	0.191969	0.220821	-0.654722
ARHGEF1	Common	0.548382	-0.106575	-0.749807
DEPDC7	Common	0.405935	0.272374	0.417156
NDUFAF2	gained	0.447565	-0.111098	2.32405
ACVR2A	lost	-0.366368	0.129444	-2.49263
HACD1	Common	-0.9933	0.290105	-3.05228
CCPG1	Common	-0.867672	-0.257021	1.39004
RPS6KA5	Common	-2.09789	0.994756	-2.25607
TSPOAP1	gained	-3.37591	1.58185	-0.186354
G6PC3	Common	-0.57553	-0.523256	-0.738016
ITGB1BP1	Common	0.386721	-0.00774568	-0.87292
COQ10A	Common	-0.675639	0.344978	-0.488894
ZNF561	Common	0.370788	-0.0412266	-2.93737
COPS2	Common	0.385397	-0.160615	0.105526
TRIP12	Common	0.379116	-0.290041	-1.75476
B4GALT5	lost	0.250749	0.143054	-1.9859
UBE4A	Common	0.190914	-0.0441905	-1.21935
ARHGAP18	Common	-0.647571	-1.15608	-0.283812
SLC9A3R1	Common	-1.42029	0.0639441	0.439018
PLAA	Common	0.671846	-0.231447	-0.545419
RECQL5	Common	-0.6523	0.367059	-1.52506
HTRA3	lost	-2.52509	1.08022	-3.91101
ZRANB2	Common	0.401723	0.0630271	3.72765
FADS2	Common	-0.765356	-0.020308	-0.693407
H2AZ2	gained	-0.335335	-0.108092	-0.106285
MAP4K4	Common	0.377435	0.115675	-3.10409
HOMER3	Common	0.511528	0.653654	-0.530674
CHST3	Common	0.713865	0.0344658	-0.281172
AKAP5	Common	0.730665	0.257739	-0.199737
ADAMTS4	Common	0.547135	-0.232686	-0.850328
GDF15	Common	-5.8264	-0.378912	-0.194077
BAG2	gained	0.802817	-0.45611	1.07364
ZNF254	Common	0.55184	-0.00279005	0.21215
RAB3D	Common	-0.532005	-0.126754	-0.313246
SPAG7	Common	-0.285243	0.125588	-0.45891
MRPL33	Common	0.346674	-0.231118	-0.942299
GTPBP1	Common	-0.361122	0.19952	0.478829
CLOCK	Common	0.499294	-0.226013	-1.98386
BABAM2	Common	-0.726739	-0.412125	-0.942299
RNF14	Common	0.401046	-0.343322	-0.342856
FEZ2	Common	0.451931	-0.446731	-0.851124
SH3PXD2A	Common	-1.0508	-0.375526	-3.11752
FNIP1	lost	0.448788	0.113119	-1.44343
CTR9	Common	-0.467041	0.0288308	-3.46103
FAM53B	Common	0.350306	0.0980457	-1.31145
NOS1AP	Common	-0.703138	-0.0418228	0.615363
TMEM63A	Common	-0.812606	0.329464	1.30499
DCAF1	Common	0.306789	0.0280968	-8.58527
ZNF536	Common	-2.11718	2.30616	-3.09405
TBKBP1	Common	0.43774	0.117483	1.18644
ATG13	Common	-0.31513	-0.264877	-0.912814
RNF144A	lost	0.668416	1.03276	-2.13755
MTSS1	Common	-1.49938	-0.101056	-2.00868
SERTAD2	Common	0.361144	0.0815415	-0.00695742
GAB2	Common	-1.05366	0.335877	-0.82546
C2CD5	Common	0.526969	0.190826	-0.753746
C2CD2L	Common	0.801971	-0.0995539	-1.10122
KIAA0319	Common	1.68095	-1.3734	-0.975657
LRIG2	Common	0.408665	0.141771	-1.34106
TRIM66	Common	-0.910075	0.395353	-0.730765
SETDB1	Common	-0.284308	0.173248	1.18753
TRANK1	gained	-2.21954	0.652137	1.32161
MRC2	Common	-0.739101	-0.130581	-3.52224
G3BP2	Common	0.294172	-0.0971218	-0.414742
LPGAT1	lost	0.528597	-0.11609	0
MAFB	lost	0.703136	0.167758	0
HS3ST3B1	Common	-2.4025	-0.174748	-13.8384
USP15	lost	0.840077	-0.16194	-0.863848
MVP	Common	-1.63103	-0.857231	-0.456087
MED13	Common	0.264848	-0.165485	-0.0586331
