# Supplementary material for: STAG2 loss in Ewing sarcoma alters enhancer-promoter contacts dependent and independent of EWS::FLI1
Source: EMBO Rep. 2024 Nov 1;25(12):5537–60. doi: 10.1038/s44319-024-00303-6 (PMC11624272; doi:10.1038/s44319-024-00303-6)
Supplement: Supplementary file 13 — Source data Fig. 6 [file 44319_2024_303_MOESM13_ESM.zip › Figure 6A.xlsx]

## Sheet: Cohesin_CTCF_loops_strenght&Len
ID	Type	Diff_Norm	Lenghts
chr20_50507840_chr20_50501803	Common	-0.186366	<100kb
chr16_4616585_chr16_4622636	Common	0.11762	<100kb
chr17_59838203_chr17_59844315	Common	0.0734397	<100kb
chr6_31651119_chr6_31657255	Common	0.12515	<100kb
chr11_8680958_chr11_8687116	Common	0.173774	<100kb
chr7_100538533_chr7_100544617	Common	-0.118451	<100kb
chr16_30405105_chr16_30398919	Common	-0.380096	<100kb
chr11_6609470_chr11_6615664	Common	0.143313	<100kb
chr4_139300802_chr4_139294686	Common	0.133297	<100kb
chr19_41706974_chr19_41700820	Common	0.186286	<100kb
chr22_38793457_chr22_38787355	Common	0.116033	<100kb
chr15_74201849_chr15_74195635	Common	0.036288	<100kb
chr1_16153358_chr1_16159608	Common	-0.412604	<100kb
chr14_23181017_chr14_23187149	Common	0.301902	<100kb
chr19_12831068_chr19_12837271	Common	0.111817	<100kb
chr22_20857208_chr22_20850956	Common	-0.170656	<100kb
chr18_21110456_chr18_21116552	Common	0.200904	<100kb
chr19_12890030_chr19_12883862	Common	-0.0698533	<100kb
chr5_131169650_chr5_131163342	Common	0.352206	<100kb
chr19_43617925_chr19_43624008	Common	0.348791	<100kb
chr1_160284529_chr1_160290743	Common	-0.259797	<100kb
chr22_23855960_chr22_23849657	Common	0.108373	<100kb
chr2_96738979_chr2_96745208	Common	-0.0672781	<100kb
chr12_49334507_chr12_49340658	Common	-0.144059	<100kb
chr17_50631997_chr17_50638328	Common	0.338518	<100kb
chr7_99557251_chr7_99551026	Common	0.172571	<100kb
chr14_77025680_chr14_77031924	Common	-0.0372492	<100kb
chr12_56118246_chr12_56124561	Common	0.446311	<100kb
chr5_140105240_chr5_140111506	Common	-0.00461705	<100kb
chr8_140457081_chr8_140463153	Common	0.255554	<100kb
chr2_96868004_chr2_96874149	Common	-0.331014	<100kb
chr1_161163987_chr1_161170236	Common	0.00335905	<100kb
chr22_21628910_chr22_21622706	Common	0.0548762	<100kb
chr12_6375173_chr12_6381484	Common	-0.0267494	<100kb
chr1_167720410_chr1_167714238	Common	0.199781	<100kb
chr17_18313366_chr17_18319552	Common	0.519741	<100kb
chr2_113886418_chr2_113892856	Common	0.247081	<100kb
chr17_7219734_chr17_7213475	Common	0.246657	<100kb
chr19_48255144_chr19_48248974	Common	0.360287	<100kb
chr7_76299586_chr7_76293337	Common	0.494069	<100kb
chr1_39901422_chr1_39895136	Common	0.235229	<100kb
chr12_8030618_chr12_8036865	Common	0.068287	<100kb
chr17_50198714_chr17_50204866	Common	0.183005	<100kb
chr17_79837851_chr17_79844155	Common	-0.153481	<100kb
chr17_48591714_chr17_48597895	Common	0.137979	<100kb
chrX_102596473_chrX_102602747	Common	0.183736	<100kb
chr11_62553428_chr11_62559783	Common	0.209392	<100kb
chr1_154954078_chr1_154960255	Common	-0.132209	<100kb
chr10_89325457_chr10_89331848	Common	0.00203421	<100kb
chr1_36304408_chr1_36298058	Common	0.162647	<100kb
chr11_43677988_chr11_43684165	Common	0.562284	<100kb
chr6_32167290_chr6_32173630	Common	-0.923715	<100kb
chr22_17255802_chr22_17262205	Common	0.0229821	<100kb
chr17_8173440_chr17_8179813	Common	0.0119708	<100kb
chr5_96875244_chr5_96869042	Common	0.0224935	<100kb
chr16_74606746_chr16_74600344	Common	0.214618	<100kb
chr11_123193945_chr11_123187402	Common	-0.690978	<100kb
chrX_53082141_chrX_53088554	Common	0.116214	<100kb
chr11_3853045_chr11_3846564	Common	0.217992	<100kb
chr8_81110459_chr8_81116706	Common	0.0746819	<100kb
chr10_113854828_chr10_113848689	Common	0.343139	<100kb
chr2_85748867_chr2_85742540	Common	-0.0830672	<100kb
chr1_35572801_chr1_35566308	Common	0.0952574	<100kb
chr1_201190002_chr1_201183557	Common	0.21505	<100kb
chr2_172083280_chr2_172076755	Common	-0.0490614	<100kb
chr3_93977350_chr3_93970668	Common	0.223016	<100kb
chr11_61827256_chr11_61833838	Common	0.181548	<100kb
chr11_118571864_chr11_118565298	Common	0.0605798	<100kb
chr19_43617925_chr19_43611208	Common	0.0816835	<100kb
chr19_49155755_chr19_49149147	Common	0.177335	<100kb
chr3_138185886_chr3_138179144	Common	0.00218753	<100kb
chr2_109310669_chr2_109317233	Common	0.0751544	<100kb
chr17_19376677_chr17_19383086	Common	-0.0692829	<100kb
chr17_79799256_chr17_79805809	Common	0.232811	<100kb
chr2_222296489_chr2_222303156	Common	0.0393633	<100kb
chr16_30370609_chr16_30363892	Common	0.110242	<100kb
chr19_41548664_chr19_41542160	Common	0.0445951	<100kb
chr16_75265006_chr16_75271574	Common	0.00099437	<100kb
chr6_30906635_chr6_30913278	Common	0.173398	<100kb
chr8_142668864_chr8_142675630	Common	0.201968	<100kb
chr12_6340670_chr12_6333497	Common	0.0645163	<100kb
chr11_118603585_chr11_118610373	Common	-0.0912958	<100kb
chr17_21374852_chr17_21368471	Common	-0.0968347	<100kb
chr5_141318288_chr5_141325745	Common	-0.111872	<100kb
chr19_49118243_chr19_49127339	Common	0.313059	<100kb
chr3_52285826_chr3_52276722	Common	0.461771	<100kb
chr6_31651119_chr6_31660262	Common	-0.206787	<100kb
chr12_55930430_chr12_55939622	Common	0.272476	<100kb
chr11_33891419_chr11_33882106	Common	-0.135867	<100kb
chr1_43389273_chr1_43380074	Common	0.168475	<100kb
chr12_57754144_chr12_57763496	Common	-0.167816	<100kb
chr16_70798684_chr16_70807850	Common	0.0573559	<100kb
chr12_55714886_chr12_55705476	Common	-0.0763912	<100kb
chr19_49816075_chr19_49806766	Common	0.227884	<100kb
chr12_53294518_chr12_53285345	Common	-0.425459	<100kb
chr22_40818158_chr22_40827503	Common	0.189425	<100kb
chr2_73985253_chr2_73994488	Common	0.329714	<100kb
chr17_7444055_chr17_7453358	Common	-0.130637	<100kb
chr19_46850072_chr19_46859298	Common	0.369167	<100kb
chr11_47267747_chr11_47258557	Common	-0.0926301	<100kb
chr11_64224279_chr11_64215048	Common	-0.4029	<100kb
chr1_151068502_chr1_151059223	Common	0.218329	<100kb
chr7_150366377_chr7_150375666	Common	0.222271	<100kb
chr19_17223374_chr19_17232924	Common	0.176853	<100kb
chr15_74201849_chr15_74192420	Common	0.174907	<100kb
chr1_28257042_chr1_28247652	Common	-0.0198101	<100kb
chr22_41204696_chr22_41195299	Common	-0.372983	<100kb
chr9_128191064_chr9_128200436	Common	0.331614	<100kb
chr6_32164255_chr6_32173630	Common	-0.923715	<100kb
chr19_12721742_chr19_12731164	Common	0.930621	<100kb
chr15_75646454_chr15_75637048	Common	-0.0544999	<100kb
chr22_37807797_chr22_37817235	Common	0.195359	<100kb
chr1_145995341_chr1_146004752	Common	0.292874	<100kb
chr11_10539659_chr11_10549034	Common	0.40479	<100kb
chr19_54157394_chr19_54166904	Common	0.141584	<100kb
chr17_75843932_chr17_75834592	Common	0.0783649	<100kb
chr12_6371865_chr12_6381484	Common	0.268816	<100kb
chr15_84980346_chr15_84970927	Common	-0.0497685	<100kb
chr20_31721427_chr20_31711906	Common	0.293605	<100kb
chr17_50198714_chr17_50208211	Common	0.183005	<100kb
chr20_45933288_chr20_45923694	Common	0.0397235	<100kb
chr10_97639517_chr10_97649024	Common	-0.275512	<100kb
chr12_6923688_chr12_6914017	Common	0.0175037	<100kb
chr17_18255574_chr17_18246135	Common	-0.165596	<100kb
chr6_33416397_chr6_33425812	Common	-0.316786	<100kb
chr6_52085171_chr6_52075540	Common	-0.164056	<100kb
chr20_33401353_chr20_33391731	Common	-0.0915367	<100kb
chr20_3238004_chr20_3247391	Common	-0.0302793	<100kb
chr12_53232190_chr12_53222592	Common	0.396598	<100kb
chr11_118924473_chr11_118914914	Common	-0.163004	<100kb
chr12_57086408_chr12_57077109	Common	-0.554731	<100kb
chr22_17255802_chr22_17265303	Common	0.0387131	<100kb
chr17_59838203_chr17_59828574	Common	-0.00445782	<100kb
chr7_100825510_chr7_100835132	Common	0.0211517	<100kb
chr9_136614576_chr9_136624116	Common	0.218954	<100kb
chr18_3883020_chr18_3873325	Common	0.538315	<100kb
chr19_5975590_chr19_5966002	Common	0.500169	<100kb
chr2_109310669_chr2_109320383	Common	0.337705	<100kb
chr10_86886756_chr10_86877133	Common	-0.45129	<100kb
chr16_67109244_chr16_67099492	Common	-0.146783	<100kb
chr6_52361425_chr6_52351777	Common	0.0532394	<100kb
chr1_16153358_chr1_16143588	Common	-0.195646	<100kb
chr2_172083280_chr2_172073641	Common	-0.0490614	<100kb
chr1_201281701_chr1_201271812	Common	0.104618	<100kb
chr6_28123908_chr6_28133743	Common	0	<100kb
chr17_6638018_chr17_6647932	Common	0	<100kb
chr19_47228792_chr19_47238863	Common	-0.651003	<100kb
chr11_66315379_chr11_66325121	Common	0.0678043	<100kb
chr15_73680818_chr15_73690717	Common	0.448354	<100kb
chr12_103964923_chr12_103954897	Common	-0.20783	<100kb
chr17_79799256_chr17_79809335	Common	-0.0535616	<100kb
chr11_8680958_chr11_8670788	Common	0.0256692	<100kb
chr7_128359250_chr7_128347076	Common	-0.196698	<100kb
chr2_3558229_chr2_3570574	Common	0.594404	<100kb
chr19_45729206_chr19_45717026	Common	0.0328607	<100kb
chr1_145964519_chr1_145976903	Common	0.114545	<100kb
chr9_35812901_chr9_35825165	Common	-0.439294	<100kb
chr19_16570385_chr19_16582612	Common	0.220142	<100kb
chr14_21509140_chr14_21496852	Common	-0.336311	<100kb
chr14_23181017_chr14_23168712	Common	0.0446956	<100kb
chr9_137202814_chr9_137215080	Common	-0.482448	<100kb
chr17_59104677_chr17_59092350	Common	-0.47093	<100kb
chr2_73985253_chr2_73997597	Common	0.329714	<100kb
chr12_6765711_chr12_6753224	Common	-0.0994732	<100kb
chr22_38705298_chr22_38717476	Common	-0.107707	<100kb
chr14_64970020_chr14_64982320	Common	0.0259176	<100kb
chr17_19376677_chr17_19364226	Common	-0.0309651	<100kb
chr1_149886808_chr1_149899272	Common	-0.0883635	<100kb
chr1_24319013_chr1_24306654	Common	-0.988085	<100kb
chr19_53879086_chr19_53866796	Common	0.732234	<100kb
chr1_155259668_chr1_155272121	Common	0.445407	<100kb
chr19_43595640_chr19_43607997	Common	0.182165	<100kb
chr14_77025680_chr14_77038200	Common	0.353314	<100kb
chr14_23297551_chr14_23285010	Common	0.192649	<100kb
chr12_52021213_chr12_52008788	Common	0.512316	<100kb
chr12_54335212_chr12_54322732	Common	0.114174	<100kb
chr10_17201039_chr10_17213634	Common	0.489955	<100kb
chr19_12734237_chr19_12746921	Common	0.122614	<100kb
chr11_65573418_chr11_65585914	Common	-0.191039	<100kb
chr20_35612936_chr20_35600506	Common	-0.218566	<100kb
chr19_13834188_chr19_13846809	Common	-0.0886741	<100kb
chr17_4967591_chr17_4980187	Common	0.288968	<100kb
chr2_96757667_chr2_96745208	Common	-0.557003	<100kb
chr9_109778746_chr9_109791661	Common	-0.21657	<100kb
chr12_14961166_chr12_14948578	Common	-0.181191	<100kb
chr17_7394271_chr17_7381355	Common	0.0873562	<100kb
chr1_182601443_chr1_182614243	Common	-0.0141227	<100kb
chr5_150600554_chr5_150613403	Common	-0.379085	<100kb
chr3_121660079_chr3_121647384	Common	0.29128	<100kb
chr1_154982743_chr1_154969880	Common	0.481579	<100kb
chr12_49186092_chr12_49199219	Common	-0.192235	<100kb
chr2_172083280_chr2_172070566	Common	0.225867	<100kb
chr11_118924473_chr11_118911380	Common	-0.708606	<100kb
chr19_41548664_chr19_41561826	Common	-0.161302	<100kb
chr16_29972046_chr16_29959153	Common	-0.233914	<100kb
chr2_47175900_chr2_47189283	Common	0.00211726	<100kb
chr1_201281701_chr1_201268686	Common	0.104618	<100kb
chr16_30556105_chr16_30569393	Common	0.0829839	<100kb
chr10_5091979_chr10_5079067	Common	0.0848205	<100kb
chr12_109475129_chr12_109462040	Common	-0.352746	<100kb
chr11_45885013_chr11_45898136	Common	0.148928	<100kb
chr19_7903507_chr19_7916594	Common	-0.798516	<100kb
chr1_186828470_chr1_186841820	Common	0	<100kb
chr1_163066738_chr1_163053431	Common	0.0660561	<100kb
chr15_90385360_chr15_90398779	Common	0.283596	<100kb
chr2_171998770_chr2_172012038	Common	0.340823	<100kb
chr12_110279035_chr12_110265609	Common	0.813373	<100kb
chr9_129318234_chr9_129331790	Common	-0.878316	<100kb
chr2_85748867_chr2_85762665	Common	-0.0560337	<100kb
chr12_48973413_chr12_48987140	Common	0.190768	<100kb
chr16_74606746_chr16_74622065	Common	-0.550258	<100kb
chr1_47331445_chr1_47316083	Common	0.0473225	<100kb
chr1_150811716_chr1_150827102	Common	0.674604	<100kb
chr17_7251078_chr17_7235749	Common	0.109196	<100kb
chr19_17949831_chr19_17965225	Common	-0.491384	<100kb
chr11_62572528_chr11_62588007	Common	-0.34872	<100kb
chr1_145961435_chr1_145976903	Common	-0.119621	<100kb
chr19_12790545_chr19_12775127	Common	-1.13726	<100kb
chr3_9792661_chr3_9808311	Common	-0.12092	<100kb
chr2_96304608_chr2_96320157	Common	-0.361085	<100kb
chr19_40348165_chr19_40363669	Common	-0.438867	<100kb
chr1_161223491_chr1_161208048	Common	-0.283925	<100kb
chr19_19384915_chr19_19400494	Common	0.177046	<100kb
chr17_19376677_chr17_19361015	Common	0.224559	<100kb
chr1_161163987_chr1_161179454	Common	0.159427	<100kb
chr20_48827498_chr20_48843076	Common	-0.0997189	<100kb
chr17_4262178_chr17_4246301	Common	-0.12166	<100kb
chr1_156767099_chr1_156751419	Common	-0.144318	<100kb
chr1_145995341_chr1_146010836	Common	-0.309638	<100kb
chr17_4995882_chr17_4980187	Common	0.35497	<100kb
chr16_30376868_chr16_30392261	Common	0.0259724	<100kb
chr6_13922993_chr6_13907283	Common	-0.121733	<100kb
chr6_26121064_chr6_26136828	Common	-0.285082	<100kb
chr17_75129489_chr17_75113677	Common	-0.580951	<100kb
chr19_43595640_chr19_43611208	Common	0.0555025	<100kb
chr1_154982743_chr1_154998471	Common	-0.086829	<100kb
chr1_119645797_chr1_119661503	Common	-0.569607	<100kb
chr10_73413067_chr10_73397250	Common	-0.0645407	<100kb
chr3_151562749_chr3_151578572	Common	0.482164	<100kb
chr11_10539659_chr11_10555616	Common	0.0416811	<100kb
chr6_26457354_chr6_26473473	Common	0.710303	<100kb
chr19_49764767_chr19_49749051	Common	0.192427	<100kb
chr7_128738752_chr7_128754662	Common	-0.632422	<100kb
chr4_139278798_chr4_139294686	Common	-0.667204	<100kb
chr7_151054982_chr7_151039071	Common	-0.14178	<100kb
chr16_3440831_chr16_3456620	Common	-0.518525	<100kb
chr6_85447059_chr6_85463063	Common	0.202223	<100kb
chr1_161195528_chr1_161179454	Common	-0.198919	<100kb
chr15_92898368_chr15_92882250	Common	0.481059	<100kb
chr12_48996827_chr12_49012905	Common	-0.201115	<100kb
chr1_201281701_chr1_201265546	Common	0.246259	<100kb
chr15_40403287_chr15_40419422	Common	0	<100kb
chr12_6944179_chr12_6960360	Common	-1.29817	<100kb
chr19_55653743_chr19_55670226	Common	-0.304114	<100kb
chr16_67226510_chr16_67243534	Common	0.129637	<100kb
chr12_6944179_chr12_6926718	Common	-0.0944116	<100kb
chr1_32220415_chr1_32238724	Common	-0.0746748	<100kb
chr19_48695035_chr19_48713401	Common	1.41943	<100kb
chr19_12806299_chr19_12824746	Common	-0.409062	<100kb
chr17_59838203_chr17_59856565	Common	0.180802	<100kb
chr1_145995341_chr1_145976903	Common	-0.537879	<100kb
chr12_30925233_chr12_30906908	Common	-0.461826	<100kb
chr1_113929104_chr1_113910597	Common	0	<100kb
chr14_23032221_chr14_23050879	Common	1.30336	<100kb
chr14_24429126_chr14_24410387	Common	0.00581578	<100kb
chr1_145907635_chr1_145888909	Common	-0.979671	<100kb
chr22_36385448_chr22_36366678	Common	-0.635247	<100kb
chr11_65570291_chr11_65551550	Common	-0.321715	<100kb
chr19_43573786_chr19_43592582	Common	-0.368616	<100kb
chr12_52068763_chr12_52050156	Common	-0.533944	<100kb
chr11_73760314_chr11_73779129	Common	0.468306	<100kb
chr1_155206965_chr1_155225862	Common	-0.114532	<100kb
chr3_58489657_chr3_58470709	Common	-0.071167	<100kb
chrX_153494288_chrX_153475418	Common	1.34164	<100kb
chr4_6707095_chr4_6688301	Common	0.792257	<100kb
chr11_61815109_chr11_61833838	Common	-0.693407	<100kb
chr18_23687816_chr18_23668837	Common	0.207208	<100kb
chr11_26992118_chr11_27011006	Common	-0.374943	<100kb
chr19_38850300_chr19_38869261	Common	0.0678501	<100kb
chr2_127386356_chr2_127405506	Common	0.00642528	<100kb
chr4_2841425_chr4_2860558	Common	0.0045216	<100kb
chr1_201171000_chr1_201152082	Common	0.245788	<100kb
chr7_73680598_chr7_73699898	Common	0.25546	<100kb
chr17_7232601_chr17_7213475	Common	0.554462	<100kb
chr19_58324615_chr19_58305198	Common	0.433708	<100kb
chr6_149863693_chr6_149844408	Common	0.305395	<100kb
chr12_54417654_chr12_54436819	Common	-0.715384	<100kb
chr17_48995165_chr17_49014483	Common	-0.334173	<100kb
chr19_49764767_chr19_49784203	Common	-0.332954	<100kb
chr2_85748867_chr2_85768949	Common	-0.664422	<100kb
chr12_48973413_chr12_48993485	Common	-0.296787	<100kb
chr16_3126780_chr16_3148297	Common	-0.0345228	<100kb
chr2_151357425_chr2_151335818	Common	-0.0693302	<100kb
chr15_40568051_chr15_40589592	Common	-0.114081	<100kb
chr19_42266084_chr19_42244427	Common	0.284538	<100kb
chr12_6451092_chr12_6429378	Common	-0.0780476	<100kb
chr19_45791976_chr19_45770197	Common	0.247392	<100kb
chr11_57740465_chr11_57762148	Common	0.166214	<100kb
chr11_9383469_chr11_9361828	Common	0.420895	<100kb
chr2_86439178_chr2_86417294	Common	0.677069	<100kb
chr19_42301118_chr19_42279188	Common	0.202886	<100kb
chr12_6340670_chr12_6362563	Common	-0.00824043	<100kb
chr2_173072759_chr2_173050780	Common	0.370821	<100kb
chr17_7403504_chr17_7381355	Common	-0.56831	<100kb
chr16_30370609_chr16_30392261	Common	0.0356367	<100kb
chr8_38900388_chr8_38922117	Common	-0.211551	<100kb
chr6_26214518_chr6_26192774	Common	0.240646	<100kb
chr6_99565993_chr6_99587891	Common	0.0764612	<100kb
chr19_43573786_chr19_43551725	Common	-0.169189	<100kb
chr4_143333967_chr4_143355692	Common	0.0361334	<100kb
chr12_122893417_chr12_122871314	Common	-0.27409	<100kb
chr16_30376868_chr16_30398919	Common	-0.235361	<100kb
chr14_55024615_chr14_55046545	Common	0.36642	<100kb
chr1_156081278_chr1_156103305	Common	0.347112	<100kb
chr12_54335212_chr12_54357344	Common	-0.521292	<100kb
chr1_154973129_chr1_154995155	Common	-0.0304664	<100kb
chr7_100585568_chr7_100563202	Common	-0.308497	<100kb
chr6_26086987_chr6_26064794	Common	-0.446246	<100kb
chr12_53297797_chr12_53320031	Common	0.3977	<100kb
chr15_41772614_chr15_41794909	Common	-0.194933	<100kb
chr19_46658628_chr19_46636387	Common	-0.344316	<100kb
chr11_62726534_chr11_62704310	Common	-0.0623238	<100kb
chr16_29898500_chr16_29876630	Common	-0.490017	<100kb
chr19_11353694_chr19_11375925	Common	0.357725	<100kb
chr10_5091979_chr10_5069651	Common	0.549985	<100kb
chr2_170177368_chr2_170155064	Common	0.890065	<100kb
chr12_49016009_chr12_48993485	Common	-0.785976	<100kb
chr19_51903916_chr19_51926379	Common	-0.189172	<100kb
chr9_35755940_chr9_35733491	Common	-0.0967537	<100kb
chr2_171998770_chr2_172021239	Common	0.18968	<100kb
chr11_61949296_chr11_61971532	Common	0.445801	<100kb
chr7_5591104_chr7_5568632	Common	-0.745358	<100kb
chr2_219498063_chr2_219520670	Common	-0.0422605	<100kb
chr11_30585746_chr11_30563304	Common	0.0145954	<100kb
chr17_79021085_chr17_79043989	Common	-0.685958	<100kb
chr12_7018098_chr12_7041026	Common	-0.48847	<100kb
chr6_30906635_chr6_30883618	Common	-0.138891	<100kb
chr2_219275441_chr2_219252409	Common	-0.215258	<100kb
chr17_7883312_chr17_7860257	Common	-0.199943	<100kb
chr7_150320985_chr7_150344389	Common	-0.328925	<100kb
chr12_57086408_chr12_57110068	Common	0.241295	<100kb
chr21_37364707_chr21_37340396	Common	0.367033	<100kb
chr6_35341263_chr6_35316655	Common	0.0628274	<100kb
chr22_37841799_chr22_37817235	Common	0.301633	<100kb
chr19_39969709_chr19_39994489	Common	0.80113	<100kb
chr14_21509140_chr14_21533854	Common	-0.312514	<100kb
chr16_27265796_chr16_27240849	Common	-1.31241	<100kb
chr3_93977350_chr3_94002305	Common	0.0688954	<100kb
chr1_33428853_chr1_33453706	Common	-0.328245	<100kb
chr19_12799947_chr19_12775127	Common	-0.790509	<100kb
chr14_23350828_chr14_23325805	Common	-0.0111896	<100kb
chr9_35688871_chr9_35663921	Common	-0.567691	<100kb
chr8_20302615_chr8_20327866	Common	-0.0503047	<100kb
chr2_86439178_chr2_86414119	Common	0.677069	<100kb
chr12_49840543_chr12_49865476	Common	-0.0174852	<100kb
chr5_150756279_chr5_150781231	Common	-0.0217941	<100kb
chr7_100825510_chr7_100800504	Common	-1.12597	<100kb
chr20_45933288_chr20_45908269	Common	-0.0353751	<100kb
chr21_43609272_chr21_43584249	Common	0.623802	<100kb
chr19_18634820_chr19_18609710	Common	0.0449263	<100kb
chr12_120468191_chr12_120493314	Common	0.275472	<100kb
chr12_53094572_chr12_53069575	Common	-0.172476	<100kb
chr12_55964653_chr12_55939622	Common	-0.478566	<100kb
chr10_100346022_chr10_100371324	Common	-0.303706	<100kb
chr11_65315339_chr11_65290159	Common	-0.65588	<100kb
chr17_29006022_chr17_29031196	Common	-0.194263	<100kb
chr19_43617925_chr19_43592582	Common	-0.263927	<100kb
chr1_154973129_chr1_154998471	Common	-0.0304664	<100kb
chr11_62678897_chr11_62704310	Common	-0.772552	<100kb
chr17_7238933_chr17_7213475	Common	-0.0364012	<100kb
chr7_100825510_chr7_100850956	Common	-0.97852	<100kb
chr15_74201849_chr15_74176344	Common	-0.231629	<100kb
chr19_42218930_chr19_42244427	Common	-0.0404768	<100kb
chr5_43064525_chr5_43038953	Common	-0.169901	<100kb
chr4_2841425_chr4_2816159	Common	0.847308	<100kb
chr5_132291834_chr5_132317431	Common	-0.473121	<100kb
chr19_42241419_chr19_42215905	Common	0.240492	<100kb
chr14_23032221_chr14_23006438	Common	-0.218866	<100kb
chr11_47578083_chr11_47552404	Common	0.20079	<100kb
chr11_67354718_chr11_67380371	Common	-0.661555	<100kb
chr10_130135198_chr10_130109206	Common	-0.79372	<100kb
chr2_218034671_chr2_218008494	Common	0	<100kb
chr17_55263083_chr17_55236841	Common	0.247357	<100kb
chr17_4938207_chr17_4964387	Common	0.189338	<100kb
chr12_57214378_chr12_57242108	Common	-2.70788	<100kb
chr1_113929104_chr1_113901183	Common	1.69421	<100kb
chr7_102361015_chr7_102388893	Common	0.139354	<100kb
chr14_73756715_chr14_73784670	Common	0.0532555	<100kb
chr12_52021213_chr12_51993193	Common	-1.12955	<100kb
chr1_206633654_chr1_206661795	Common	-0.717907	<100kb
chr18_59137162_chr18_59109104	Common	-0.767395	<100kb
chr1_40342871_chr1_40371124	Common	-0.620832	<100kb
chr1_119645797_chr1_119673996	Common	0.375619	<100kb
chr17_7353331_chr17_7381355	Common	0.194393	<100kb
chr9_128065055_chr9_128093541	Common	-0.850332	<100kb
chr16_30370609_chr16_30398919	Common	-0.575144	<100kb
chr7_151058072_chr7_151086509	Common	-1.1594	<100kb
chr19_43668482_chr19_43697131	Common	-0.0688537	<100kb
chr17_79837851_chr17_79809335	Common	0.731817	<100kb
chr11_62831204_chr11_62802409	Common	0.356117	<100kb
chr19_13147675_chr19_13119024	Common	-0.76405	<100kb
chr9_35755940_chr9_35727424	Common	-0.345874	<100kb
chrX_149540385_chrX_149511341	Common	0.413136	<100kb
chr12_54279619_chr12_54250802	Common	-0.399065	<100kb
chr12_54015775_chr12_53986909	Common	-0.646851	<100kb
chr6_31739203_chr6_31768051	Common	-0.253765	<100kb
chr19_5620326_chr19_5591303	Common	0.656074	<100kb
chr17_1514313_chr17_1485214	Common	-0.434241	<100kb
chr8_143597318_chr8_143568387	Common	0.527971	<100kb
chr3_58432354_chr3_58461243	Common	-0.332893	<100kb
chr12_111403098_chr12_111432482	Common	0	<100kb
chr9_88744172_chr9_88773403	Common	0.068186	<100kb
chr16_29818625_chr16_29848132	Common	-0.328114	<100kb
chr14_21269090_chr14_21299838	Common	1.37065	<100kb
chr6_129708403_chr6_129677549	Common	-0.164762	<100kb
chr19_49118243_chr19_49149147	Common	0.351084	<100kb
chr19_18322181_chr19_18291237	Common	0.644856	<100kb
chr19_49640543_chr19_49671549	Common	-0.0161431	<100kb
chr3_50224416_chr3_50193393	Common	-3.37663	<100kb
chr16_27265796_chr16_27234635	Common	-0.363489	<100kb
chr10_100007225_chr10_99975933	Common	-0.949776	<100kb
chr22_37848421_chr22_37817235	Common	-1.40079	<100kb
chr11_72071539_chr11_72040358	Common	0.170735	<100kb
chr12_56155745_chr12_56124561	Common	-0.413353	<100kb
chr11_46277296_chr11_46246097	Common	-0.0731809	<100kb
chr5_138271097_chr5_138240191	Common	-0.0396345	<100kb
chr14_80953807_chr14_80985027	Common	-0.649084	<100kb
chr12_53094572_chr12_53063421	Common	-0.49242	<100kb
chr20_51766574_chr20_51797936	Common	0.331132	<100kb
chr19_12734237_chr19_12765756	Common	0.278921	<100kb
chr19_4341935_chr19_4373404	Common	-0.495829	<100kb
chr7_77695795_chr7_77727325	Common	-0.141748	<100kb
chr19_49816075_chr19_49784203	Common	-0.358761	<100kb
chr12_120264173_chr12_120232326	Common	-2.18648	<100kb
chr15_85380038_chr15_85411874	Common	-0.316929	<100kb
chr17_79837851_chr17_79805809	Common	0.7353	<100kb
chr5_147781068_chr5_147749200	Common	-1.28729	<100kb
chr13_46551220_chr13_46583087	Common	-0.126276	<100kb
chr15_41772614_chr15_41804585	Common	-1.60614	<100kb
chr17_73309603_chr17_73341481	Common	-1.26188	<100kb
chrX_46758926_chrX_46791189	Common	0	<100kb
chr2_16665579_chr2_16633477	Common	-0.13291	<100kb
chr5_138067865_chr5_138035645	Common	-1.13049	<100kb
chr13_110304203_chr13_110271940	Common	0.334987	<100kb
chr12_49707283_chr12_49739629	Common	0.125726	<100kb
chr16_29818625_chr16_29851261	Common	0.163854	<100kb
chr4_102500884_chr4_102468240	Common	-0.114359	<100kb
chr14_54565213_chr14_54598924	Common	0.112578	<100kb
chr9_128654661_chr9_128688501	Common	-1.04496	<100kb
chr1_12018244_chr1_11984251	Common	0.0299449	<100kb
chr16_3126780_chr16_3092689	Common	0.331135	<100kb
chr1_28550804_chr1_28516741	Common	0.0825556	<100kb
chr3_50224416_chr3_50258653	Common	-0.0346942	<100kb
chr1_155858933_chr1_155893164	Common	-0.648394	<100kb
chr1_150576798_chr1_150611218	Common	0.222265	<100kb
chr19_58553083_chr19_58518913	Common	0.105327	<100kb
chr19_12799947_chr19_12765756	Common	-0.286983	<100kb
chr12_57691102_chr12_57725236	Common	-0.493011	<100kb
chr19_48361195_chr19_48395575	Common	-1.29338	<100kb
chr11_46277296_chr11_46242968	Common	0.138776	<100kb
chr19_43595640_chr19_43561102	Common	-0.447864	<100kb
chr6_42744682_chr6_42779129	Common	-0.0294209	<100kb
chr19_13950325_chr19_13984840	Common	-1.46952	<100kb
chr22_40636072_chr22_40601585	Common	-0.126918	<100kb
chr7_73680598_chr7_73646247	Common	-0.920351	<100kb
chr14_105247228_chr14_105281700	Common	-0.519616	<100kb
chr7_73519869_chr7_73554402	Common	-0.691591	<100kb
chr16_69564582_chr16_69530009	Common	0.173446	<100kb
chr2_70087499_chr2_70122035	Common	-0.625142	<100kb
chr19_49877860_chr19_49912551	Common	-0.616268	<100kb
chr1_36152890_chr1_36187541	Common	0.42768	<100kb
chr1_153565088_chr1_153530286	Common	-0.834112	<100kb
chr19_7903507_chr19_7868794	Common	0.480944	<100kb
chr12_48970333_chr12_48935615	Common	-0.753411	<100kb
chr2_42167454_chr2_42132690	Common	0.0927013	<100kb
chr6_85447059_chr6_85481827	Common	-0.109327	<100kb
chr8_20302615_chr8_20268106	Common	0.5271	<100kb
chr17_51151941_chr17_51117235	Common	-0.738632	<100kb
chr20_45933288_chr20_45968208	Common	-0.265129	<100kb
chr1_43169754_chr1_43204601	Common	-0.475423	<100kb
chr2_112783667_chr2_112748771	Common	-0.526074	<100kb
chr11_67354718_chr11_67389818	Common	-0.684928	<100kb
chr8_18977036_chr8_19012138	Common	0.569086	<100kb
chr14_23297551_chr14_23262233	Common	-0.683609	<100kb
chr2_157873768_chr2_157838650	Common	0.156006	<100kb
chr17_79837851_chr17_79802589	Common	-2.23477	<100kb
chr11_2989873_chr11_2954637	Common	0.863867	<100kb
chr5_138067865_chr5_138032644	Common	-0.466632	<100kb
chr18_21703135_chr18_21738406	Common	-0.267341	<100kb
chr17_79799256_chr17_79834630	Common	-2.54828	<100kb
chr2_96137065_chr2_96172528	Common	-0.544526	<100kb
chr14_24365243_chr14_24329645	Common	-0.103803	<100kb
chr12_54495235_chr12_54459389	Common	0.295414	<100kb
chr16_30533609_chr16_30569393	Common	-0.434854	<100kb
chr7_143380175_chr7_143416137	Common	-1.10957	<100kb
chr5_140965007_chr5_141001132	Common	-1.09891	<100kb
chr12_48957188_chr12_48993485	Common	0.506747	<100kb
chr8_11769343_chr8_11805914	Common	-1.19881	<100kb
chr12_6923688_chr12_6960360	Common	-3.01347	<100kb
chr19_49849906_chr19_49812944	Common	-0.850253	<100kb
chr6_129708403_chr6_129671499	Common	0.0270606	<100kb
chr1_12018244_chr1_11981237	Common	-1.14822	<100kb
chr19_49111725_chr19_49149147	Common	-0.699422	<100kb
chr19_41706974_chr19_41744229	Common	-1.31645	<100kb
chr11_57740465_chr11_57777664	Common	-0.149592	<100kb
chr3_150407609_chr3_150370299	Common	-0.584258	<100kb
chr11_72077804_chr11_72040358	Common	0.452651	<100kb
chr19_55339034_chr19_55301628	Common	0.426755	<100kb
chr6_16759674_chr6_16722171	Common	0.460574	<100kb
chr16_30370609_chr16_30408173	Common	-1.15	<100kb
chr1_109491886_chr1_109529400	Common	-2.44902	<100kb
chr17_7251078_chr17_7213475	Common	-0.403208	<100kb
chr19_16110970_chr19_16073120	Common	0.012141	<100kb
chr12_48973413_chr12_48935615	Common	-0.753411	<100kb
chr2_216632416_chr2_216594762	Common	-0.893874	<100kb
chr1_45339732_chr1_45301959	Common	-0.603008	<100kb
chr17_74922378_chr17_74960179	Common	-1.25015	<100kb
chr6_33198244_chr6_33160305	Common	-0.0148689	<100kb
chr5_150600554_chr5_150638397	Common	-0.697734	<100kb
chr20_31721427_chr20_31683545	Common	0.34229	<100kb
chr22_37681309_chr22_37643397	Common	-1.00296	<100kb
chr5_147781068_chr5_147743129	Common	0.203721	<100kb
chr1_159851171_chr1_159889150	Common	0.217851	<100kb
chr7_5591104_chr7_5629185	Common	1.22443	<100kb
chr10_68559066_chr10_68597272	Common	-2.05916	<100kb
chr1_111752633_chr1_111714552	Common	-1.22494	<100kb
chr12_120264173_chr12_120225877	Common	-4.52788	<100kb
chr1_85200769_chr1_85239044	Common	0.347205	<100kb
chr12_49186092_chr12_49224644	Common	-0.618991	<100kb
chr12_52068763_chr12_52030667	Common	0.522038	<100kb
chr5_132735680_chr5_132774360	Common	-0.423099	<100kb
chr9_35688871_chr9_35727424	Common	1.69949	<100kb
chr14_23032221_chr14_22993755	Common	-0.800434	<100kb
chr3_113743998_chr3_113782649	Common	-0.630192	<100kb
chr11_64916719_chr11_64878228	Common	-0.699811	<100kb
chr16_31072197_chr16_31033481	Common	1.01209	<100kb
chr6_129708403_chr6_129747345	Common	0.488804	<100kb
chr4_158767292_chr4_158728268	Common	0.473613	<100kb
chr19_12994144_chr19_13033725	Common	-1.2357	<100kb
chr12_120533291_chr12_120493314	Common	0.248672	<100kb
chr1_145964519_chr1_146004752	Common	-0.206019	<100kb
chr1_51878043_chr1_51918260	Common	-0.267465	<100kb
chr8_142668864_chr8_142709215	Common	-1.63546	<100kb
chr19_41703853_chr19_41744229	Common	-1.31645	<100kb
chr10_73356852_chr10_73397250	Common	-0.166052	<100kb
chr11_46277296_chr11_46236759	Common	0.559318	<100kb
chr5_142696134_chr5_142655533	Common	-3.46794	<100kb
chr11_6479071_chr11_6438338	Common	0.17931	<100kb
chr16_67882966_chr16_67923541	Common	-1.17002	<100kb
chr19_43595640_chr19_43554909	Common	-0.29632	<100kb
chr11_67316910_chr11_67276092	Common	-0.963047	<100kb
chr17_57849555_chr17_57808820	Common	-0.540302	<100kb
chr19_12734237_chr19_12775127	Common	0.76673	<100kb
chr14_23181017_chr14_23139972	Common	-0.522254	<100kb
chr15_75577793_chr15_75618540	Common	0.68834	<100kb
chr14_20454713_chr14_20413860	Common	-0.326592	<100kb
chr1_205630539_chr1_205589690	Common	-1.26903	<100kb
chr10_80453003_chr10_80412210	Common	-0.104799	<100kb
chr4_139253553_chr4_139294686	Common	1.14931	<100kb
chr19_45729206_chr19_45770197	Common	-0.875559	<100kb
chr1_155134899_chr1_155093932	Common	-0.816542	<100kb
chr1_155933963_chr1_155974913	Common	-0.660203	<100kb
chr11_64887555_chr11_64846709	Common	-1.21652	<100kb
chr7_5591104_chr7_5632242	Common	1.22443	<100kb
chr10_68559066_chr10_68600325	Common	-1.26444	<100kb
chr12_56642919_chr12_56684102	Common	0.205404	<100kb
chr12_110501409_chr12_110542528	Common	-0.788361	<100kb
chr11_65315339_chr11_65274263	Common	-2.05926	<100kb
chr6_31399310_chr6_31440233	Common	-2.21181	<100kb
chr11_22623140_chr11_22664349	Common	0.0759123	<100kb
chr12_120264173_chr12_120222799	Common	-2.32554	<100kb
chr8_124727022_chr8_124685407	Common	0.41563	<100kb
chr9_104925979_chr9_104967369	Common	-0.607084	<100kb
chr12_6375173_chr12_6333497	Common	0.183011	<100kb
chr11_64916719_chr11_64875221	Common	-0.699811	<100kb
chr17_79837851_chr17_79796176	Common	-0.275104	<100kb
chr19_49764767_chr19_49806766	Common	-1.24681	<100kb
chr8_38994165_chr8_39036206	Common	-0.406619	<100kb
chr8_81110459_chr8_81152444	Common	0.565959	<100kb
chr2_16665579_chr2_16623496	Common	-0.0360695	<100kb
chr12_54279619_chr12_54322732	Common	0.0343391	<100kb
chr17_7557332_chr17_7514326	Common	-1.08109	<100kb
chr16_74606746_chr16_74649992	Common	-0.118933	<100kb
chr19_12831068_chr19_12787363	Common	0.399809	<100kb
chr16_67882966_chr16_67926753	Common	-1.17002	<100kb
chr16_70437758_chr16_70393988	Common	-0.300783	<100kb
chr19_43595640_chr19_43551725	Common	-0.716563	<100kb
chr4_102868177_chr4_102824147	Common	-0.219574	<100kb
chr12_56520664_chr12_56564394	Common	-0.752393	<100kb
chr19_11737047_chr19_11693352	Common	-0.424871	<100kb
chr1_161223491_chr1_161179454	Common	-1.28915	<100kb
chr12_53266776_chr12_53222592	Common	0.0568068	<100kb
chr7_5591104_chr7_5635258	Common	0.983909	<100kb
chr1_155933963_chr1_155978155	Common	-0.660203	<100kb
chr16_30354750_chr16_30398919	Common	-0.189834	<100kb
chr7_816008_chr7_860173	Common	-0.955038	<100kb
chr12_49707283_chr12_49663051	Common	-1.33938	<100kb
chr1_154954078_chr1_154998471	Common	-0.832512	<100kb
chr12_54031374_chr12_53986909	Common	0.323918	<100kb
chr12_49186092_chr12_49230840	Common	-1.81448	<100kb
chr12_52068763_chr12_52024423	Common	1.23069	<100kb
chr1_156081278_chr1_156125936	Common	-1.38362	<100kb
chr17_79837851_chr17_79792909	Common	-2.34121	<100kb
chr19_46658628_chr19_46613472	Common	-0.507404	<100kb
chr8_143429270_chr8_143383741	Common	0.559015	<100kb
chr1_145964519_chr1_146010836	Common	-1.3265	<100kb
chr14_21509140_chr14_21555505	Common	-0.286665	<100kb
chr19_40088280_chr19_40134760	Common	0.00447682	<100kb
chr6_31814460_chr6_31768051	Common	-0.211041	<100kb
chr7_100673044_chr7_100626466	Common	-0.797339	<100kb
chr13_51452201_chr13_51498881	Common	0.834874	<100kb
chr2_219057326_chr2_219104152	Common	-1.85931	<100kb
chr17_59890854_chr17_59844315	Common	0.0778642	<100kb
chr5_149428524_chr5_149381835	Common	-0.862188	<100kb
chr1_11934126_chr1_11981237	Common	-0.992208	<100kb
chr11_72071539_chr11_72024448	Common	0.331347	<100kb
chr1_223700635_chr1_223747769	Common	-1.13707	<100kb
chr1_161226700_chr1_161179454	Common	-1.28915	<100kb
chr12_121398460_chr12_121351324	Common	-0.189662	<100kb
chr17_81392734_chr17_81345500	Common	0.0574694	<100kb
chr11_62751547_chr11_62704310	Common	-1.02383	<100kb
chr12_53266776_chr12_53219552	Common	0.0568068	<100kb
chr1_23979769_chr1_24027083	Common	-0.665667	<100kb
chr1_35029103_chr1_35076398	Common	-0.0998144	<100kb
chr19_12931159_chr19_12883862	Common	-0.0313885	<100kb
chr1_160202561_chr1_160249888	Common	0.593643	<100kb
chr12_49334507_chr12_49287103	Common	-0.123431	<100kb
chr14_23054023_chr14_23006438	Common	0.12236	<100kb
chr11_22623140_chr11_22670600	Common	-1.48871	<100kb
chr19_43617925_chr19_43665371	Common	-0.397877	<100kb
chr10_79559935_chr10_79607441	Common	-0.044621	<100kb
chr19_48443245_chr19_48395575	Common	-0.345303	<100kb
chr1_205319231_chr1_205271613	Common	-1.87562	<100kb
chr12_49186092_chr12_49234135	Common	-0.250172	<100kb
chr10_68105986_chr10_68153632	Common	0.295236	<100kb
chr10_104351637_chr10_104303771	Common	-1.45992	<100kb
chr7_94394110_chr7_94346315	Common	-0.544918	<100kb
chr10_80204081_chr10_80156345	Common	-0.386779	<100kb
chr14_67617680_chr14_67665490	Common	-1.98304	<100kb
chr7_77197896_chr7_77246002	Common	0.0329037	<100kb
chr19_49764767_chr19_49812944	Common	0.00752913	<100kb
chr1_156081278_chr1_156129312	Common	-0.832669	<100kb
chr9_128410341_chr9_128362191	Common	-0.870796	<100kb
chr17_79837851_chr17_79789695	Common	-2.34121	<100kb
chr2_151287640_chr2_151335818	Common	-0.700385	<100kb
chr12_52211919_chr12_52163606	Common	0.107579	<100kb
chr12_121626247_chr12_121576973	Common	-0.671395	<100kb
chr2_74482355_chr2_74531856	Common	-4.07126	<100kb
chr19_18278602_chr19_18328225	Common	-1.03105	<100kb
chr19_38616241_chr19_38665918	Common	0.00776977	<100kb
chr19_49816075_chr19_49865598	Common	0.167697	<100kb
chr16_74606746_chr16_74557056	Common	-0.52914	<100kb
chr6_30671195_chr6_30720739	Common	-0.304684	<100kb
chr1_204493870_chr1_204444082	Common	0	<100kb
chr11_9311900_chr11_9361828	Common	0.100628	<100kb
chr3_52055382_chr3_52005412	Common	-0.724708	<100kb
chr17_47839595_chr17_47889686	Common	-4.09263	<100kb
chr4_139604532_chr4_139654647	Common	-1.00962	<100kb
chr9_34328392_chr9_34378810	Common	-0.677325	<100kb
chr11_57749661_chr11_57799916	Common	-3.10713	<100kb
chr1_145926585_chr1_145976903	Common	0.69439	<100kb
chr1_206611322_chr1_206661795	Common	-0.310724	<100kb
chr1_205630539_chr1_205579930	Common	0.00722548	<100kb
chr17_75032225_chr17_74981766	Common	-0.256118	<100kb
chr2_96207295_chr2_96156601	Common	0.0854023	<100kb
chr6_31739203_chr6_31789782	Common	-0.382764	<100kb
chr1_67682754_chr1_67733476	Common	-0.123939	<100kb
chr10_72214480_chr10_72163686	Common	0.257432	<100kb
chr14_23057368_chr14_23006438	Common	0.12236	<100kb
chr2_177551666_chr2_177602937	Common	-0.511916	<100kb
chr12_120116191_chr12_120167116	Common	0.336574	<100kb
chr11_57566778_chr11_57617839	Common	0.329346	<100kb
chr9_96616315_chr9_96565346	Common	-0.583491	<100kb
chr15_74432646_chr15_74381497	Common	-2.07841	<100kb
chr19_49761531_chr19_49812944	Common	-0.265552	<100kb
chr17_38727785_chr17_38676332	Common	-1.21362	<100kb
chr1_155049817_chr1_154998471	Common	0.157291	<100kb
chr18_76492701_chr18_76544135	Common	-2.83512	<100kb
chr11_61949296_chr11_61897521	Common	-2.31687	<100kb
chr11_6479071_chr11_6530561	Common	0.62391	<100kb
chr5_39423951_chr5_39475702	Common	-3.37527	<100kb
chr2_177211115_chr2_177263006	Common	-0.545719	<100kb
chr17_17971808_chr17_18023929	Common	-0.0237614	<100kb
chr2_171998770_chr2_172051050	Common	-0.235052	<100kb
chr10_5091979_chr10_5039571	Common	-0.761552	<100kb
chr16_57860950_chr16_57808346	Common	-0.989616	<100kb
chr7_102463568_chr7_102410951	Common	1.18326	<100kb
chr22_21866621_chr22_21813882	Common	-0.630005	<100kb
chr19_12734237_chr19_12787363	Common	0.541846	<100kb
chr11_126060384_chr11_126113582	Common	-0.961402	<100kb
chr17_47895857_chr17_47842715	Common	-1.04098	<100kb
chr20_50507840_chr20_50560996	Common	0	<100kb
chr6_26121064_chr6_26174372	Common	-0.495015	<100kb
chr1_202708293_chr1_202655061	Common	0	<100kb
chr11_72077804_chr11_72024448	Common	-0.692204	<100kb
chr17_29006022_chr17_29059528	Common	-0.358701	<100kb
chr19_24031925_chr19_24085547	Common	0.21215	<100kb
chr6_43999862_chr6_44053465	Common	-1.4138	<100kb
chr12_57691102_chr12_57637399	Common	0.115898	<100kb
chr22_36385448_chr22_36331705	Common	-0.0790296	<100kb
chr17_59838203_chr17_59784240	Common	-0.520584	<100kb
chr7_90152796_chr7_90206733	Common	1.36889	<100kb
chr6_31543783_chr6_31598006	Common	-1.65604	<100kb
chr14_24239928_chr14_24294087	Common	-2.84199	<100kb
chr19_36113079_chr19_36059018	Common	-0.139495	<100kb
chr10_63520844_chr10_63466725	Common	0.422089	<100kb
chr19_36113079_chr19_36167200	Common	-0.285931	<100kb
chr12_108561109_chr12_108615319	Common	-1.14545	<100kb
chr19_43595640_chr19_43649821	Common	-0.383898	<100kb
chr11_59807900_chr11_59753670	Common	-1.06973	<100kb
chr11_66335604_chr11_66281257	Common	-0.377433	<100kb
chr10_104351637_chr10_104297105	Common	-0.361708	<100kb
chr7_150320985_chr7_150375666	Common	-0.587209	<100kb
chr6_29939646_chr6_29885149	Common	6.16231	<100kb
chr5_151685151_chr5_151740083	Common	1.84226	<100kb
chr22_19963696_chr22_20018681	Common	-1.47893	<100kb
chr19_36052609_chr19_35997266	Common	-0.628533	<100kb
chr2_85748867_chr2_85804694	Common	0.798485	<100kb
chr5_43064525_chr5_43008815	Common	-0.722709	<100kb
chr2_218355284_chr2_218299380	Common	-6.69718	<100kb
chr19_41259512_chr19_41203470	Common	-2.23056	<100kb
chr1_155686793_chr1_155743082	Common	-0.551519	<100kb
chr11_67316910_chr11_67260465	Common	-4.4858	<100kb
chr12_101828935_chr12_101772623	Common	-1.67271	<100kb
chr3_19944577_chr3_19888303	Common	-1.00685	<100kb
chr6_26121064_chr6_26064794	Common	-0.845574	<100kb
chr1_145926585_chr1_145982933	Common	1.47464	<100kb
chr8_144103798_chr8_144047391	Common	-0.9146	<100kb
chr19_11432430_chr19_11375925	Common	0.994007	<100kb
chr5_147508583_chr5_147451986	Common	-1.58361	<100kb
chr19_42301118_chr19_42244427	Common	-1.21066	<100kb
chr7_105875575_chr7_105932298	Common	-2.11479	<100kb
chr11_122099643_chr11_122156415	Common	-1.7055	<100kb
chr22_36385448_chr22_36328468	Common	-0.0790296	<100kb
chr12_6765711_chr12_6822529	Common	-1.90637	<100kb
chr7_90152796_chr7_90209807	Common	-1.98376	<100kb
chr7_26148874_chr7_26091899	Common	-0.0376996	<100kb
chr3_33715773_chr3_33658767	Common	0.0979734	<100kb
chr6_111483160_chr6_111540162	Common	-0.789334	<100kb
chr1_201952523_chr1_201895269	Common	0	<100kb
chr11_61750954_chr11_61693757	Common	1.33836	<100kb
chr22_37681309_chr22_37623935	Common	-1.00419	<100kb
chr1_165825653_chr1_165768314	Common	0.204649	<100kb
chr17_19376677_chr17_19434020	Common	-0.432123	<100kb
chr11_43677988_chr11_43735324	Common	0	<100kb
chr7_35695245_chr7_35752757	Common	-1.31529	<100kb
chr20_50690863_chr20_50633173	Common	-0.364297	<100kb
chr1_116412647_chr1_116470271	Common	-1.44129	<100kb
chr12_7018098_chr12_6960360	Common	-1.0929	<100kb
chr9_88744172_chr9_88801918	Common	-0.574466	<100kb
chr19_41879907_chr19_41937926	Common	-0.632418	<100kb
chr17_81036274_chr17_81094779	Common	-0.379189	<100kb
chr19_51984831_chr19_51926379	Common	-0.272738	<100kb
chr1_227732817_chr1_227791472	Common	-0.10903	<100kb
chr12_54335212_chr12_54276604	Common	0.00723311	<100kb
chr19_4968505_chr19_4909775	Common	0.494116	<100kb
chr13_46551220_chr13_46492390	Common	0.148192	<100kb
chr10_92573172_chr10_92514461	Common	-4.01335	<100kb
chr15_40403287_chr15_40344348	Common	0	<100kb
chr19_4789030_chr19_4730081	Common	1.54481	<100kb
chr20_35541448_chr20_35600506	Common	1.56176	<100kb
chr5_149428524_chr5_149369516	Common	-1.37002	<100kb
chr9_33165894_chr9_33225051	Common	-0.622477	<100kb
chr6_30671195_chr6_30730279	Common	-1.07498	<100kb
chr19_12994144_chr19_13053516	Common	-5.30701	<100kb
chr13_110304203_chr13_110244892	Common	-0.51691	<100kb
chr7_100048303_chr7_99988838	Common	0.756751	<100kb
chr3_136859400_chr3_136799961	Common	0.085605	<100kb
chr16_27265796_chr16_27325286	Common	0.466578	<100kb
chr2_96868004_chr2_96927507	Common	-0.637819	<100kb
chr8_144078643_chr8_144018993	Common	-1.33248	<100kb
chr11_57740465_chr11_57799916	Common	-1.1212	<100kb
chr14_21474421_chr14_21533854	Common	-0.707967	<100kb
chr7_98106350_chr7_98165842	Common	-2.90647	<100kb
chr17_50198714_chr17_50258168	Common	-0.954455	<100kb
chr3_93977350_chr3_94037131	Common	0.631496	<100kb
chr3_134366095_chr3_134306346	Common	-2.33934	<100kb
chr7_66680125_chr7_66739881	Common	1.58238	<100kb
chr1_36222470_chr1_36282613	Common	-0.568457	<100kb
chr3_9360711_chr3_9420516	Common	-0.885874	<100kb
chr12_49347051_chr12_49287103	Common	-1.55894	<100kb
chr17_19386576_chr17_19446573	Common	-0.506646	<100kb
chr14_64701960_chr14_64762150	Common	-0.198324	<100kb
chr11_110294306_chr11_110354519	Common	-0.698129	<100kb
chr16_29898500_chr16_29959153	Common	-0.403843	<100kb
chr17_47941323_chr17_48001687	Common	0.0812362	<100kb
chr7_151026252_chr7_151086509	Common	0.86709	<100kb
chr1_161313544_chr1_161373881	Common	-0.671782	<100kb
chr19_8443628_chr19_8504129	Common	-0.352238	<100kb
chr12_52021213_chr12_52081855	Common	-3.16222	<100kb
chr6_33709571_chr6_33770474	Common	-0.722235	<100kb
chr15_74432646_chr15_74371476	Common	-0.936494	<100kb
chr19_46600190_chr19_46661767	Common	0.654199	<100kb
chr11_27361169_chr11_27422858	Common	-0.567746	<100kb
chr22_23178193_chr22_23239922	Common	-1.81261	<100kb
chr1_26785223_chr1_26723238	Common	0.353591	<100kb
chr20_48827498_chr20_48889597	Common	-2.07128	<100kb
chr1_161226700_chr1_161288947	Common	-1.54399	<100kb
chr19_35866412_chr19_35928634	Common	-0.784732	<100kb
chr5_149428524_chr5_149366294	Common	0.267478	<100kb
chr1_204493870_chr1_204431432	Common	0	<100kb
chr19_2475656_chr19_2537852	Common	-0.28178	<100kb
chr9_35489205_chr9_35551660	Common	-1.62654	<100kb
chr17_59890854_chr17_59828574	Common	0.314103	<100kb
chr1_28579164_chr1_28516741	Common	-1.93654	<100kb
chr19_4341935_chr19_4279433	Common	-2.07276	<100kb
chr19_49505189_chr19_49567892	Common	-2.19765	<100kb
chr19_43595640_chr19_43532843	Common	-0.620802	<100kb
chr20_35663514_chr20_35600506	Common	-0.064551	<100kb
chr19_43617925_chr19_43554909	Common	-1.0041	<100kb
chr12_49707283_chr12_49644181	Common	-3.16971	<100kb
chr17_48726701_chr17_48789795	Common	-1.52158	<100kb
chr19_5902809_chr19_5966002	Common	-0.947717	<100kb
chr7_100538533_chr7_100475039	Common	-1.53029	<100kb
chr1_16071514_chr1_16008185	Common	-1.69984	<100kb
chr3_52055382_chr3_52118730	Common	-0.982178	<100kb
chr15_73633440_chr15_73697032	Common	0	<100kb
chr17_76558187_chr17_76621713	Common	-0.639277	<100kb
chr1_201281701_chr1_201345156	Common	-0.629456	<100kb
chr10_11609306_chr10_11545699	Common	-0.307241	<100kb
chr13_46051308_chr13_46115006	Common	-5.48822	<100kb
chr14_23057368_chr14_22993755	Common	-1.1409	<100kb
chr1_6553135_chr1_6489103	Common	-1.15264	<100kb
chr14_22587802_chr14_22651882	Common	-1.19119	<100kb
chr3_184711303_chr3_184775716	Common	-0.594693	<100kb
chr6_159043216_chr6_159107688	Common	-3.50843	<100kb
chr2_85748867_chr2_85814050	Common	-2.51856	<100kb
chr17_64128763_chr17_64063506	Common	-0.820608	<100kb
chr19_12831068_chr19_12765756	Common	0.000375818	<100kb
chr1_161223491_chr1_161288947	Common	-1.54399	<100kb
chr2_171998770_chr2_172064141	Common	-0.452752	<100kb
chr10_68229854_chr10_68295421	Common	-1.77275	<100kb
chr1_10427839_chr1_10493264	Common	-3.87458	<100kb
chr5_138067865_chr5_138133534	Common	-3.93635	<100kb
chr17_45130323_chr17_45196111	Common	-2.80925	<100kb
chr7_73680598_chr7_73615032	Common	0.260851	<100kb
chr19_49505189_chr19_49571002	Common	-0.746397	<100kb
chr14_45134351_chr14_45200189	Common	-0.344911	<100kb
chr11_65261723_chr11_65327588	Common	-1.527	<100kb
chr7_128340644_chr7_128406427	Common	-0.300756	<100kb
chr12_49129584_chr12_49063583	Common	-2.33192	<100kb
chr12_6819346_chr12_6753224	Common	-1.71315	<100kb
chr17_43758051_chr17_43691899	Common	0.588553	<100kb
chr19_43617925_chr19_43551725	Common	-0.0208003	<100kb
chr17_48723612_chr17_48789795	Common	-1.52158	<100kb
chr2_165469184_chr2_165403106	Common	-1.69562	<100kb
chr1_160284529_chr1_160218228	Common	0.0654744	<100kb
chr9_35730442_chr9_35663921	Common	-0.256239	<100kb
chr14_77025680_chr14_76959278	Common	0.278702	<100kb
chr1_161313544_chr1_161380049	Common	0	<100kb
chr19_41706974_chr19_41640451	Common	-0.439735	<100kb
chr5_134369382_chr5_134302948	Common	-0.0605631	<100kb
chr11_6682277_chr11_6615664	Common	-0.773278	<100kb
chr17_50093753_chr17_50160446	Common	-1.45372	<100kb
chr19_18918502_chr19_18985157	Common	0	<100kb
chr19_43595640_chr19_43662274	Common	-0.391622	<100kb
chr7_5562434_chr7_5629185	Common	-3.52856	<100kb
chr1_186828470_chr1_186761817	Common	0	<100kb
chr14_24239928_chr14_24306913	Common	-1.26359	<100kb
chr20_5125398_chr20_5192096	Common	-3.54089	<100kb
chr20_56465791_chr20_56398876	Common	-0.607501	<100kb
chr5_36874833_chr5_36942209	Common	-0.6795	<100kb
chrX_153598192_chrX_153665222	Common	-2.80726	<100kb
chr17_82417245_chr17_82350148	Common	-3.68045	<100kb
chr22_50340938_chr22_50275188	Common	-1.01313	<100kb
chr17_74858311_chr17_74791578	Common	-6.23201	<100kb
chr7_151433090_chr7_151366226	Common	-2.69195	<100kb
chr17_18313366_chr17_18246135	Common	-0.641778	<100kb
chr8_143834719_chr8_143902059	Common	-2.01421	<100kb
chr5_41924481_chr5_41856674	Common	-0.244041	<100kb
chr2_64985570_chr2_64917762	Common	-0.565622	<100kb
chr17_50093753_chr17_50025951	Common	-0.904421	<100kb
chr17_50631997_chr17_50564248	Common	-0.92915	<100kb
chr19_48645497_chr19_48713401	Common	0.293133	<100kb
chr19_45494301_chr19_45426020	Common	-2.14905	<100kb
chr14_64913930_chr14_64982320	Common	0	<100kb
chr12_2874449_chr12_2943006	Common	-2.33688	<100kb
chr1_11906099_chr1_11837436	Common	-3.18596	<100kb
chr2_42167454_chr2_42098665	Common	-0.0867314	<100kb
chr11_118996423_chr11_118927595	Common	-1.1707	<100kb
chr7_73680598_chr7_73611945	Common	0.00337547	<100kb
chr9_124770483_chr9_124839434	Common	-1.75433	<100kb
chr12_53251072_chr12_53320031	Common	-2.25204	<100kb
chr17_50198714_chr17_50267800	Common	-2.34962	<100kb
chr8_37849042_chr8_37779919	Common	-6.23616	<100kb
chr17_48036313_chr17_48105356	Common	0.390702	<100kb
chr16_31072197_chr16_31141355	Common	0.29809	<100kb
chr19_45177851_chr19_45246995	Common	-0.901204	<100kb
chr2_165469184_chr2_165400070	Common	-1.69562	<100kb
chr19_48897454_chr19_48966917	Common	0.470505	<100kb
chr14_77025680_chr14_76956275	Common	-2.0262	<100kb
chrX_120629222_chrX_120559644	Common	-1.24131	<100kb
chr17_48719727_chr17_48789795	Common	-2.26123	<100kb
chr6_111483160_chr6_111552765	Common	-0.949149	<100kb
chr12_49129584_chr12_49199219	Common	0.309218	<100kb
chr11_57566778_chr11_57636461	Common	-3.17541	<100kb
chr19_43595640_chr19_43665371	Common	0.218319	<100kb
chr20_44184708_chr20_44114904	Common	-5.55149	<100kb
chr15_92901420_chr15_92831789	Common	-0.668003	<100kb
chr17_47941323_chr17_48011223	Common	-0.0919076	<100kb
chr17_19376677_chr17_19446573	Common	-2.56438	<100kb
chr11_64916719_chr11_64846709	Common	-0.0237334	<100kb
chr4_75723571_chr4_75653461	Common	-0.726467	<100kb
chr22_50340938_chr22_50272178	Common	-3.129	<100kb
chr19_41879907_chr19_41950366	Common	-1.66905	<100kb
chr1_185731765_chr1_185802176	Common	-2.16667	<100kb
chr17_44946896_chr17_45017535	Common	-1.16289	<100kb
chr1_108744076_chr1_108814875	Common	-0.87166	<100kb
chr14_54565213_chr14_54636305	Common	-0.554787	<100kb
chr19_33372659_chr19_33301265	Common	0.0169203	<100kb
chr4_76433295_chr4_76504869	Common	-4.59712	<100kb
chr6_26121064_chr6_26192774	Common	-0.666854	<100kb
chr2_171998770_chr2_172070566	Common	-0.141435	<100kb
chr19_54157394_chr19_54229345	Common	-0.254078	<100kb
chr16_27312876_chr16_27240849	Common	-1.75691	<100kb
chr12_53294518_chr12_53222592	Common	-0.289266	<100kb
chr2_151407720_chr2_151335818	Common	-1.53426	<100kb
chr2_186589041_chr2_186517313	Common	1.2756	<100kb
chr17_75032225_chr17_74960179	Common	-1.21739	<100kb
chr7_101813887_chr7_101741792	Common	-6.15035	<100kb
chr12_56118246_chr12_56190394	Common	-0.544741	<100kb
chr15_44662184_chr15_44734290	Common	-2.06908	<100kb
chr12_104215098_chr12_104287453	Common	-0.69797	<100kb
chr12_120437167_chr12_120364936	Common	-2.85179	<100kb
chr6_31805391_chr6_31732898	Common	0.123217	<100kb
chr19_46413650_chr19_46486231	Common	0	<100kb
chr1_154270179_chr1_154197714	Common	-1.78009	<100kb
chr17_75666055_chr17_75738583	Common	-3.75229	<100kb
chr14_77025680_chr14_76953139	Common	0.971669	<100kb
chr7_100538533_chr7_100465875	Common	-0.799107	<100kb
chr1_112463089_chr1_112390528	Common	-0.815426	<100kb
chr2_27133068_chr2_27205791	Common	0.372988	<100kb
chr19_38616241_chr19_38543533	Common	-0.171776	<100kb
chr15_74841653_chr15_74768719	Common	-1.08312	<100kb
chr7_5562434_chr7_5635258	Common	-1.57683	<100kb
chr1_36222470_chr1_36149862	Common	-1.24586	<100kb
chr17_59963945_chr17_60037005	Common	-0.736221	<100kb
chr6_43999862_chr6_44072677	Common	-2.37789	<100kb
chr17_47941323_chr17_48014571	Common	-0.508564	<100kb
chr4_86932627_chr4_87006005	Common	-0.386404	<100kb
chr19_19384915_chr19_19458206	Common	-0.118217	<100kb
chr13_46051308_chr13_46124615	Common	1.12661	<100kb
chr19_11766883_chr19_11693352	Common	0.126549	<100kb
chr3_141484116_chr3_141557642	Common	-2.21834	<100kb
chr10_6086526_chr10_6013066	Common	-0.584033	<100kb
chr16_28210420_chr16_28136921	Common	-1.21577	<100kb
chr14_60090630_chr14_60164227	Common	-0.263272	<100kb
chr14_105164985_chr14_105091387	Common	-1.22109	<100kb
chr4_76433295_chr4_76508135	Common	-4.59712	<100kb
chr2_240133837_chr2_240059120	Common	-3.51182	<100kb
chr7_102361015_chr7_102286145	Common	-0.122356	<100kb
chr2_171998770_chr2_172073641	Common	-0.691406	<100kb
chr19_10567056_chr19_10641936	Common	-0.204895	<100kb
chr7_73680598_chr7_73605743	Common	-1.30769	<100kb
chr1_156053146_chr1_155978155	Common	-1.16621	<100kb
chr8_144094103_chr8_144018993	Common	-2.59774	<100kb
chr12_53294518_chr12_53219552	Common	-0.289266	<100kb
chr12_56265379_chr12_56190394	Common	-1.34177	<100kb
chr11_111765834_chr11_111841010	Common	-0.974623	<100kb
chr6_129708403_chr6_129633204	Common	-0.143137	<100kb
chr13_110307376_chr13_110232082	Common	-1.569	<100kb
chr7_106658492_chr7_106733800	Common	-1.38536	<100kb
chr1_149886808_chr1_149962166	Common	-0.195226	<100kb
chr1_145907635_chr1_145982933	Common	-1.20258	<100kb
chr16_53054705_chr16_53129954	Common	-3.12338	<100kb
chr11_60905396_chr11_60830407	Common	-0.0737777	<100kb
chr6_30742781_chr6_30818160	Common	-0.796814	<100kb
chr19_34636917_chr19_34712410	Common	-6.11836	<100kb
chr17_48726701_chr17_48802207	Common	0.203398	<100kb
chr1_145964519_chr1_145888909	Common	-1.25755	<100kb
chr1_161313544_chr1_161389254	Common	0.734554	<100kb
chr19_46410364_chr19_46486231	Common	-3.28232	<100kb
chr2_96738979_chr2_96663012	Common	-1.16636	<100kb
chr19_18918502_chr19_18994505	Common	0.653612	<100kb
chr11_6682277_chr11_6606163	Common	-1.53309	<100kb
chr11_62726534_chr11_62802409	Common	-0.775414	<100kb
chr16_4425356_chr16_4349329	Common	-0.46361	<100kb
chr1_156053146_chr1_156129312	Common	-0.164969	<100kb
chr17_47941323_chr17_48017612	Common	-0.508564	<100kb
chr17_50394327_chr17_50470816	Common	-0.553599	<100kb
chr10_117165516_chr10_117089139	Common	-0.149723	<100kb
chr2_26846420_chr2_26922762	Common	-5.7032	<100kb
chr1_85577080_chr1_85500580	Common	-1.01693	<100kb
chr11_74492029_chr11_74568634	Common	-0.482228	<100kb
chr7_151226037_chr7_151302813	Common	-0.37107	<100kb
chr17_59838203_chr17_59761225	Common	-0.712144	<100kb
chr19_16659890_chr19_16582612	Common	-0.28328	<100kb
chr22_29765405_chr22_29687884	Common	-0.374134	<100kb
chr12_54279619_chr12_54357344	Common	0.384967	<100kb
chr18_58860983_chr18_58938822	Common	-0.823663	<100kb
chr3_50271185_chr3_50193393	Common	-4.39644	<100kb
chr5_141092487_chr5_141170306	Common	-0.823123	<100kb
chr11_67316910_chr11_67238851	Common	-0.607633	<100kb
chr12_54335212_chr12_54257096	Common	0.555472	<100kb
chr9_124851769_chr9_124773638	Common	-3.63196	<100kb
chr2_171998770_chr2_172076755	Common	-0.691406	<100kb
chr1_145926585_chr1_146004752	Common	-0.554581	<100kb
chr9_124776675_chr9_124854802	Common	-0.751435	<100kb
chr19_10105095_chr19_10026721	Common	-0.363205	<100kb
chr9_101448714_chr9_101527076	Common	0.964568	<100kb
chr19_42322939_chr19_42401276	Common	0	<100kb
chr11_47267747_chr11_47346035	Common	-0.104228	<100kb
chr20_44519342_chr20_44597668	Common	-0.722193	<100kb
chr6_124960268_chr6_124881820	Common	-1.59026	<100kb
chr1_23177612_chr1_23098985	Common	-1.38648	<100kb
chr19_42322939_chr19_42244427	Common	0.625482	<100kb
chr19_49489326_chr19_49567892	Common	-1.0993	<100kb
chr19_2475656_chr19_2554231	Common	-1.6154	<100kb
chr3_129159713_chr3_129238366	Common	-1.34659	<100kb
chr17_48723612_chr17_48802207	Common	0.203398	<100kb
chr19_47514956_chr19_47436191	Common	-0.394439	<100kb
chr14_77025680_chr14_76946903	Common	-0.776365	<100kb
chr6_30906635_chr6_30827674	Common	-0.868042	<100kb
chr12_56642919_chr12_56721772	Common	1.01187	<100kb
chr12_14961166_chr12_14882277	Common	-0.0406477	<100kb
chr6_31739203_chr6_31660262	Common	0.213751	<100kb
chr11_65353221_chr11_65274263	Common	0.512028	<100kb
chr11_57639709_chr11_57560646	Common	-3.06465	<100kb
chr20_5113070_chr20_5192096	Common	-4.16295	<100kb
chr20_34952922_chr20_34873936	Common	0.877463	<100kb
chr11_110294306_chr11_110373413	Common	-2.03403	<100kb
chr2_85132665_chr2_85212001	Common	-2.27301	<100kb
chr10_68074181_chr10_68153632	Common	-0.610742	<100kb
chr2_20012173_chr2_20092055	Common	-1.75034	<100kb
chr14_24214117_chr14_24294087	Common	-1.96945	<100kb
chr11_124112744_chr11_124193031	Common	-1.64704	<100kb
chr2_188288920_chr2_188368988	Common	-1.08058	<100kb
chr3_123026142_chr3_122945477	Common	-2.44614	<100kb
chr12_54279619_chr12_54360418	Common	-1.42777	<100kb
chr14_21474421_chr14_21555505	Common	-0.101758	<100kb
chr12_55817310_chr12_55736230	Common	0.0917875	<100kb
chr1_155306978_chr1_155225862	Common	-0.651773	<100kb
chr7_143380175_chr7_143299146	Common	-0.484555	<100kb
chr12_53294518_chr12_53213312	Common	-3.15278	<100kb
chr1_109548457_chr1_109629754	Common	-1.36915	<100kb
chr15_75366871_chr15_75448276	Common	0.675575	<100kb
chr10_93482131_chr10_93400535	Common	-1.05603	<100kb
chr19_55383327_chr19_55301628	Common	-1.95838	<100kb
chr1_23177612_chr1_23095944	Common	-4.12067	<100kb
chr19_49489326_chr19_49571002	Common	-1.84469	<100kb
chr1_155172117_chr1_155090723	Common	-3.28631	<100kb
chr17_7403504_chr17_7485144	Common	-0.390668	<100kb
chr19_49589812_chr19_49671549	Common	0.00100145	<100kb
chr12_120437167_chr12_120355393	Common	-1.66198	<100kb
chr6_31814460_chr6_31732898	Common	-0.18902	<100kb
chr6_31651119_chr6_31732898	Common	-0.611313	<100kb
chr11_47176608_chr11_47258557	Common	-1.67945	<100kb
chr19_49361328_chr19_49443218	Common	1.22266	<100kb
chr12_56642919_chr12_56724971	Common	0.807212	<100kb
chr6_30906635_chr6_30824502	Common	-0.868042	<100kb
chr6_149920418_chr6_149838303	Common	-2.6021	<100kb
chr17_48719727_chr17_48802207	Common	-0.676421	<100kb
chr10_63520844_chr10_63603090	Common	-0.787604	<100kb
chr17_75666055_chr17_75748137	Common	-0.671164	<100kb
chr12_49707283_chr12_49625008	Common	-0.905667	<100kb
chr11_119015779_chr11_119098147	Common	-1.02462	<100kb
chr2_85132665_chr2_85215069	Common	0.594064	<100kb
chr9_115117285_chr9_115199956	Common	-1.16742	<100kb
chr17_47941323_chr17_48024014	Common	-0.0227764	<100kb
chr5_36605899_chr5_36688429	Common	-1.78185	<100kb
chr7_94394110_chr7_94311392	Common	-1.60848	<100kb
chr1_156212014_chr1_156129312	Common	1.74823	<100kb
chr22_23766690_chr22_23849657	Common	-1.97005	<100kb
chr15_74724658_chr15_74641500	Common	0.83804	<100kb
chr19_18568887_chr19_18485937	Common	-1.84988	<100kb
chr11_117926861_chr11_117843704	Common	-0.383177	<100kb
chr12_103964923_chr12_104048061	Common	-0.130331	<100kb
chr11_83155577_chr11_83072383	Common	-1.8527	<100kb
chr1_167219423_chr1_167136024	Common	-1.11358	<100kb
chr4_140153235_chr4_140236528	Common	-2.89749	<100kb
chr1_161313544_chr1_161229806	Common	0	<100kb
chr14_54565213_chr14_54648954	Common	1.64642	<100kb
chr14_23566652_chr14_23482791	Common	-3.37085	<100kb
chr2_152334607_chr2_152418542	Common	-1.80213	<100kb
chr2_85727131_chr2_85810971	Common	-4.58993	<100kb
chr1_112619169_chr1_112702958	Common	-0.432962	<100kb
chr19_49111725_chr19_49195963	Common	-3.34983	<100kb
chr12_53294518_chr12_53210298	Common	-3.15278	<100kb
chr2_240143434_chr2_240059120	Common	0	<100kb
chr9_124851769_chr9_124767330	Common	0.282675	<100kb
chr12_53297797_chr12_53213312	Common	-3.15278	<100kb
chr15_75366871_chr15_75451365	Common	-0.614373	<100kb
chr12_6198685_chr12_6283073	Common	0.180913	<100kb
chr19_47514956_chr19_47599681	Common	1.4837	<100kb
chr17_43661041_chr17_43576200	Common	-3.08344	<100kb
chr8_144103798_chr8_144018993	Common	-1.24561	<100kb
chr2_134116757_chr2_134201505	Common	0.454666	<100kb
chr11_75398546_chr11_75313456	Common	-0.788089	<100kb
chr12_6819346_chr12_6734216	Common	-0.348507	<100kb
chr17_1400167_chr17_1485214	Common	0.167328	<100kb
chr19_49361328_chr19_49446380	Common	-3.29453	<100kb
chr19_43617925_chr19_43532843	Common	-0.0414651	<100kb
chr6_30906635_chr6_30821490	Common	-1.73116	<100kb
chr14_77025680_chr14_76940386	Common	-0.211589	<100kb
chr9_114586889_chr9_114501383	Common	0.463473	<100kb
chr5_141473516_chr5_141558935	Common	-3.29289	<100kb
chr4_169007751_chr4_168922346	Common	-1.05532	<100kb
chr5_142696134_chr5_142610714	Common	-4.42267	<100kb
chr10_71962646_chr10_72048144	Common	-0.499126	<100kb
chr17_81392734_chr17_81478320	Common	-0.41597	<100kb
chr1_201981226_chr1_201895269	Common	-0.781225	<100kb
chr10_102391464_chr10_102477670	Common	-1.92566	<100kb
chr17_59838203_chr17_59751918	Common	0	<100kb
chr19_48636204_chr19_48722513	Common	-0.884532	<100kb
chr6_43053786_chr6_43140225	Common	-3.53293	<100kb
chr18_59357012_chr18_59270536	Common	0.252641	<100kb
chr1_109738166_chr1_109651458	Common	0	<100kb
chr14_54565213_chr14_54652031	Common	1.64642	<100kb
chr9_100350832_chr9_100437575	Common	-0.140174	<100kb
chr12_54279619_chr12_54366670	Common	-1.00697	<100kb
chr12_49966953_chr12_50053905	Common	1.06431	<100kb
chr2_85727131_chr2_85814050	Common	-4.18651	<100kb
chr17_56591920_chr17_56679094	Common	0.419883	<100kb
chr2_47175900_chr2_47263588	Common	-3.98605	<100kb
chr10_100346022_chr10_100433480	Common	-1.65668	<100kb
chr12_55817310_chr12_55730082	Common	-0.444315	<100kb
chr16_69564582_chr16_69477175	Common	-0.610441	<100kb
chr1_109548457_chr1_109636164	Common	0	<100kb
chr1_246563515_chr1_246651023	Common	-0.601406	<100kb
chr11_57712376_chr11_57799916	Common	-0.416952	<100kb
chr12_53297797_chr12_53210298	Common	-3.15278	<100kb
chr19_12994144_chr19_13081794	Common	-0.852071	<100kb
chr9_124851769_chr9_124763960	Common	0.282675	<100kb
chr15_74201849_chr15_74289490	Common	-1.36214	<100kb
chr12_57428810_chr12_57341135	Common	0.331039	<100kb
chr19_39530209_chr19_39442469	Common	-3.06858	<100kb
chr20_44519342_chr20_44606941	Common	-1.52045	<100kb
chr6_156774332_chr6_156686652	Common	-1.5692	<100kb
chr1_155172117_chr1_155084638	Common	-1.87385	<100kb
chr4_107823115_chr4_107911197	Common	-0.677587	<100kb
chr15_100917805_chr15_101005621	Common	-1.68155	<100kb
chr2_134116757_chr2_134204825	Common	-3.4709	<100kb
chr8_144107097_chr8_144018993	Common	-1.24561	<100kb
chr17_21213528_chr17_21125424	Common	0	<100kb
chr17_74365131_chr17_74453317	Common	0.45194	<100kb
chr13_45192732_chr13_45280991	Common	-1.63083	<100kb
chr11_119015779_chr11_118927595	Common	0.433174	<100kb
chr7_149713319_chr7_149624986	Common	-1.26622	<100kb
chr15_65182316_chr15_65270770	Common	0	<100kb
chr1_154270179_chr1_154181872	Common	-1.76474	<100kb
chr6_111483160_chr6_111571659	Common	-1.37993	<100kb
chr16_87865993_chr16_87777346	Common	0.24178	<100kb
chr19_55603928_chr19_55515170	Common	0.186478	<100kb
chr20_31721427_chr20_31632705	Common	-1.42748	<100kb
chr3_185765484_chr3_185676141	Common	-7.28152	<100kb
chr14_21103595_chr14_21014420	Common	0.666803	<100kb
chr1_37592918_chr1_37682361	Common	0	<100kb
chr5_95960652_chr5_96050474	Common	0.196169	<100kb
chr22_23178193_chr22_23268078	Common	-0.375004	<100kb
chr12_54279619_chr12_54369772	Common	-0.521543	<100kb
chr19_40715913_chr19_40806012	Common	-0.571869	<100kb
chr1_26785223_chr1_26695215	Common	-2.60794	<100kb
chr2_85727131_chr2_85817260	Common	-4.18651	<100kb
chr12_49966953_chr12_50056984	Common	1.06431	<100kb
chr4_163494080_chr4_163403837	Common	0	<100kb
chr14_23566652_chr14_23476388	Common	-0.1915	<100kb
chr14_23467046_chr14_23557279	Common	-2.45379	<100kb
chr17_64410628_chr17_64320192	Common	-1.65241	<100kb
chr10_125717186_chr10_125626740	Common	-1.93583	<100kb
chr20_49978920_chr20_50069922	Common	-1.56556	<100kb
chr16_74997416_chr16_75088119	Common	-0.166246	<100kb
chr16_30533609_chr16_30443000	Common	0.238104	<100kb
chr12_53323140_chr12_53413761	Common	-1.92453	<100kb
chr1_109545419_chr1_109636164	Common	-2.15147	<100kb
chr19_39530209_chr19_39439410	Common	-3.06858	<100kb
chr19_10567056_chr19_10476211	Common	-0.871688	<100kb
chr1_159798271_chr1_159889150	Common	0.136431	<100kb
chr10_100007225_chr10_99916239	Common	-1.03464	<100kb
chr3_93977350_chr3_94068373	Common	0.278879	<100kb
chr7_73624394_chr7_73715333	Common	4.45397	<100kb
chr6_156777677_chr6_156686652	Common	-1.5692	<100kb
chr6_31399310_chr6_31490229	Common	-0.273283	<100kb
chr20_460057_chr20_368885	Common	0.118644	<100kb
chr7_24571825_chr7_24663045	Common	-3.01059	<100kb
chr18_63750622_chr18_63841919	Common	-2.27992	<100kb
chr2_96857560_chr2_96948895	Common	-3.39593	<100kb
chr17_74365131_chr17_74456675	Common	0.400554	<100kb
chr14_58242132_chr14_58150495	Common	0.568695	<100kb
chr12_56633388_chr12_56724971	Common	-0.63681	<100kb
chr11_65315339_chr11_65223835	Common	-2.35507	<100kb
chr17_48591714_chr17_48500190	Common	-0.223801	<100kb
chr12_98515858_chr12_98424136	Common	-1.68953	<100kb
chr19_18893021_chr19_18985157	Common	-1.39532	<100kb
chr15_45398340_chr15_45306727	Common	-0.885931	<100kb
chr11_67481522_chr11_67389818	Common	-1.85773	<100kb
chr22_36286533_chr22_36194689	Common	-3.11801	<100kb
chr7_94394110_chr7_94302167	Common	1.4604	<100kb
chr19_56837496_chr19_56746045	Common	-0.476778	<100kb
chr3_39406195_chr3_39498376	Common	-1.2275	<100kb
chr5_131169650_chr5_131261973	Common	-1.45718	<100kb
chr5_151767934_chr5_151675772	Common	-1.21538	<100kb
chr17_7251078_chr17_7343669	Common	-0.0139028	<100kb
chr17_81392734_chr17_81485327	Common	-0.445683	<100kb
chr5_39423951_chr5_39516666	Common	-5.4788	<100kb
chr19_9673782_chr19_9766654	Common	-2.49591	<100kb
chr2_96868004_chr2_96961052	Common	-0.124063	<100kb
chr11_27361169_chr11_27454225	Common	-0.917907	<100kb
chr17_7042867_chr17_7136069	Common	-0.694611	<100kb
chr1_51990250_chr1_51896782	Common	-2.05137	<100kb
chr2_47175900_chr2_47269638	Common	-1.81283	<100kb
chr20_49978920_chr20_50072971	Common	-1.56556	<100kb
chr14_94127980_chr14_94034293	Common	0	<100kb
chr6_83510388_chr6_83416384	Common	-2.27866	<100kb
chr17_50201799_chr17_50295856	Common	-2.70101	<100kb
chr10_100007225_chr10_99913056	Common	-2.75047	<100kb
chr11_62610166_chr11_62704310	Common	-1.57446	<100kb
chr12_56221779_chr12_56127574	Common	-0.914067	<100kb
chr17_43482087_chr17_43387839	Common	-7.31508	<100kb
chr1_55038558_chr1_54944185	Common	-3.60807	<100kb
chr17_48036313_chr17_48130576	Common	0.246302	<100kb
chr10_13299713_chr10_13205450	Common	-2.70961	<100kb
chr1_157990446_chr1_158085038	Common	-4.16265	<100kb
chr4_3439743_chr4_3345119	Common	-4.22922	<100kb
chr16_67109244_chr16_67014532	Common	0.314053	<100kb
chr11_119378743_chr11_119473603	Common	-1.59523	<100kb
chr12_54031374_chr12_54125844	Common	-0.951375	<100kb
chr2_127291673_chr2_127196705	Common	-1.72822	<100kb
chr13_110339601_chr13_110244892	Common	1.04987	<100kb
chr5_140344817_chr5_140249907	Common	-3.23043	<100kb
chr9_120713752_chr9_120618811	Common	-0.329687	<100kb
chr15_92898368_chr15_92803397	Common	-0.572354	<100kb
chr13_46551220_chr13_46646115	Common	0.49816	<100kb
chr2_171998770_chr2_172093754	Common	-2.45931	<100kb
chr7_94394110_chr7_94299142	Common	1.4604	<100kb
chr20_50728412_chr20_50633173	Common	-2.05922	<100kb
chr3_49801589_chr3_49897102	Common	-0.38907	<100kb
chr15_85380038_chr15_85475415	Common	-2.76418	<100kb
chr7_77797680_chr7_77893042	Common	-1.38868	<100kb
chr11_33255680_chr11_33160109	Common	-1.20252	<100kb
chr12_40104923_chr12_40009516	Common	-3.59772	<100kb
chr11_122652707_chr11_122748366	Common	0	<100kb
chr4_38854986_chr4_38759218	Common	-1.73226	<100kb
chr11_64298128_chr11_64202296	Common	0	<100kb
chr22_23178193_chr22_23274153	Common	-5.30475	<100kb
chr9_37119290_chr9_37023399	Common	-1.20713	<100kb
chr1_167219423_chr1_167123163	Common	0.757248	<100kb
chr4_86592470_chr4_86495868	Common	-0.146738	<100kb
chr12_54495235_chr12_54398591	Common	-0.890317	<100kb
chr19_49111725_chr19_49208428	Common	-0.159878	<100kb
chr16_74997416_chr16_75094176	Common	-1.14397	<100kb
chr19_12994144_chr19_13090918	Common	-0.614257	<100kb
chr20_48921002_chr20_48824131	Common	-1.00666	<100kb
chr1_46132457_chr1_46035577	Common	-1.22405	<100kb
chr1_27392870_chr1_27295870	Common	-5.72117	<100kb
chr19_39539538_chr19_39442469	Common	-1.82054	<100kb
chr12_53323140_chr12_53420010	Common	-4.95599	<100kb
chr19_17291499_chr19_17388639	Common	0.506549	<100kb
chr17_50198714_chr17_50295856	Common	-2.70101	<100kb
chr12_56221779_chr12_56124561	Common	-0.914067	<100kb
chr1_119645797_chr1_119743005	Common	-0.117679	<100kb
chr2_216632416_chr2_216535179	Common	-2.726	<100kb
chr10_70232745_chr10_70330011	Common	-1.03477	<100kb
chr12_55842221_chr12_55939622	Common	-0.297146	<100kb
chr18_62521282_chr18_62423812	Common	-3.37566	<100kb
chr8_144898846_chr8_144996557	Common	-4.40285	<100kb
chr19_15378686_chr19_15280814	Common	1.04713	<100kb
chr19_47514956_chr19_47612699	Common	-0.416095	<100kb
chr17_79837851_chr17_79935659	Common	-0.720516	<100kb
chr16_67109244_chr16_67011275	Common	-0.173185	<100kb
chr3_192914680_chr3_192817219	Common	-2.58038	<100kb
chr5_142768248_chr5_142866258	Common	4.39933	<100kb
chr7_94394110_chr7_94295975	Common	-7.33143	<100kb
chr12_110501409_chr12_110599616	Common	-1.78152	<100kb
chr5_140344817_chr5_140246571	Common	-1.08096	<100kb
chr20_31949253_chr20_31850945	Common	-3.24727	<100kb
chr22_30287958_chr22_30386468	Common	-0.133358	<100kb
chr12_89350293_chr12_89448647	Common	-0.534521	<100kb
chrX_129652880_chrX_129751707	Common	-2.80355	<100kb
chr12_13196086_chr12_13097080	Common	-3.8952	<100kb
chr5_149549412_chr5_149450344	Common	-1.95751	<100kb
chr17_81832590_chr17_81733391	Common	-3.41054	<100kb
chr2_74482355_chr2_74581600	Common	-1.66529	<100kb
chr14_24429126_chr14_24329645	Common	-3.91636	<100kb
chr16_57999291_chr16_57899874	Common	-2.79674	<100kb
chr4_140153235_chr4_140252825	Common	-6.13801	<100kb
chr14_21455651_chr14_21555505	Common	-0.897631	<100kb
chr19_12994144_chr19_13094045	Common	-1.29219	<100kb
chr16_69564582_chr16_69464589	Common	-0.435353	<100kb
chr17_64128763_chr17_64028888	Common	-0.926918	100-200kb
chr15_34209525_chr15_34109421	Common	-3.02884	100-200kb
chr19_39539538_chr19_39439410	Common	-1.82054	100-200kb
chr16_27265796_chr16_27366081	Common	-1.70028	100-200kb
chr6_43767402_chr6_43666982	Common	-0.787081	100-200kb
chr6_34756923_chr6_34656466	Common	-2.03996	100-200kb
chr2_96857560_chr2_96958050	Common	-0.349175	100-200kb
chr10_100007225_chr10_99906762	Common	-2.76585	100-200kb
chr3_113743998_chr3_113844519	Common	0.141833	100-200kb
chr17_49413612_chr17_49313219	Common	1.23068	100-200kb
chr17_43661041_chr17_43560484	Common	-2.34679	100-200kb
chr14_77025680_chr14_76925161	Common	0.344257	100-200kb
chr19_35744565_chr19_35644012	Common	0.364593	100-200kb
chrX_107775642_chrX_107674989	Common	0.951132	100-200kb
chr11_65522865_chr11_65422047	Common	-0.883054	100-200kb
chr1_150064402_chr1_150165211	Common	-0.843876	100-200kb
chr21_25605108_chr21_25705981	Common	-2.29822	100-200kb
chr12_133180866_chr12_133079897	Common	-1.81285	100-200kb
chr20_38748296_chr20_38647416	Common	-0.961498	100-200kb
chr14_75063765_chr14_74962634	Common	-1.26384	100-200kb
chr2_96738979_chr2_96637567	Common	-1.85355	100-200kb
chr5_81750149_chr5_81851316	Common	-3.0385	100-200kb
chr11_26992118_chr11_27093286	Common	0.683647	100-200kb
chr9_73080072_chr9_73181296	Common	-0.343754	100-200kb
chr12_49129584_chr12_49230840	Common	-2.85783	100-200kb
chr2_231713176_chr2_231611793	Common	-2.3388	100-200kb
chr5_140344817_chr5_140243545	Common	-1.08096	100-200kb
chr12_98515858_chr12_98414454	Common	-2.48032	100-200kb
chr2_224039075_chr2_224140635	Common	-0.37231	100-200kb
chr15_34341918_chr15_34240259	Common	0.059874	100-200kb
chr10_48653461_chr10_48551853	Common	-6.14336	100-200kb
chr19_11795198_chr19_11693352	Common	-1.68455	100-200kb
chr19_19384915_chr19_19486515	Common	-0.692151	100-200kb
chr1_110209868_chr1_110311684	Common	-2.26385	100-200kb
chr17_50093753_chr17_50195517	Common	2.98228	100-200kb
chr6_30065939_chr6_30167779	Common	0.209266	100-200kb
chr12_89350293_chr12_89452201	Common	-0.534521	100-200kb
chr11_122652707_chr11_122754696	Common	0	100-200kb
chr14_24158460_chr14_24056410	Common	-1.06043	100-200kb
chr7_5562434_chr7_5664516	Common	-0.203302	100-200kb
chr22_23178193_chr22_23280430	Common	-7.97635	100-200kb
chr1_150064402_chr1_149962166	Common	-4.10821	100-200kb
chr3_9842826_chr3_9945086	Common	-4.79362	100-200kb
chr2_165469184_chr2_165571796	Common	0.822663	100-200kb
chr2_169822965_chr2_169925524	Common	-1.38038	100-200kb
chr14_24429126_chr14_24326549	Common	-4.42603	100-200kb
chr1_25995441_chr1_25892880	Common	-3.07143	100-200kb
chr9_77649266_chr9_77751925	Common	-3.45377	100-200kb
chr20_57389552_chr20_57492318	Common	0.11547	100-200kb
chr9_91949386_chr9_91846683	Common	-0.470817	100-200kb
chr1_100247682_chr1_100350523	Common	0.617115	100-200kb
chr16_74997416_chr16_75100226	Common	-5.33399	100-200kb
chr2_238158735_chr2_238261747	Common	0	100-200kb
chr20_32672721_chr20_32775609	Common	-4.68917	100-200kb
chr8_22437654_chr8_22541042	Common	-4.07157	100-200kb
chr8_71843621_chr8_71946670	Common	-1.28446	100-200kb
chr19_12734237_chr19_12837271	Common	0.500358	100-200kb
chr10_68987289_chr10_69090199	Common	-4.09351	100-200kb
chr12_49966953_chr12_50070009	Common	-1.8798	100-200kb
chr17_64128763_chr17_64025683	Common	-1.8086	100-200kb
chr11_10539659_chr11_10642829	Common	0.123156	100-200kb
chrX_53420435_chrX_53317116	Common	-2.37976	100-200kb
chr3_158641824_chr3_158538549	Common	-0.303288	100-200kb
chr12_120468191_chr12_120364936	Common	-2.20307	100-200kb
chr13_110307376_chr13_110410733	Common	-3.39916	100-200kb
chr2_96857560_chr2_96961052	Common	-4.56981	100-200kb
chr8_27479500_chr8_27582983	Common	1.02681	100-200kb
chr12_122974954_chr12_122871314	Common	-0.231238	100-200kb
chr12_121917066_chr12_122020610	Common	-1.6465	100-200kb
chr9_127714764_chr9_127611142	Common	-0.57541	100-200kb
chr12_53323140_chr12_53219552	Common	-0.0115597	100-200kb
chr15_40693186_chr15_40589592	Common	-1.18085	100-200kb
chr14_77025680_chr14_76922110	Common	-2.18603	100-200kb
chr8_144898846_chr8_145002811	Common	-1.78473	100-200kb
chr12_56359286_chr12_56462936	Common	0.122803	100-200kb
chr2_96508454_chr2_96404605	Common	-1.88254	100-200kb
chr10_127905951_chr10_128009888	Common	-6.20447	100-200kb
chr19_2475656_chr19_2579442	Common	-1.13674	100-200kb
chr2_151407720_chr2_151303716	Common	-0.316955	100-200kb
chr3_50224416_chr3_50120563	Common	-1.48086	100-200kb
chr1_150064402_chr1_150168407	Common	-0.843876	100-200kb
chr20_21511736_chr20_21615674	Common	-2.36708	100-200kb
chr1_163066738_chr1_163170788	Common	-0.74892	100-200kb
chr1_205630539_chr1_205526268	Common	-1.43869	100-200kb
chr20_38748296_chr20_38644240	Common	-0.961498	100-200kb
chr16_53054705_chr16_53158828	Common	-3.18627	100-200kb
chr22_40636072_chr22_40531880	Common	-2.85502	100-200kb
chr12_54031374_chr12_54135519	Common	0.964035	100-200kb
chr5_142768248_chr5_142872531	Common	-2.31872	100-200kb
chr17_7883312_chr17_7987688	Common	-1.01264	100-200kb
chr17_27454444_chr17_27558665	Common	-0.947282	100-200kb
chr5_81750149_chr5_81854489	Common	-1.51928	100-200kb
chr5_140344817_chr5_140240439	Common	-2.73845	100-200kb
chr12_49129584_chr12_49234135	Common	-1.72965	100-200kb
chr5_141221148_chr5_141325745	Common	-1.00477	100-200kb
chr5_141419649_chr5_141524433	Common	-0.748185	100-200kb
chr6_31663282_chr6_31768051	Common	0.368154	100-200kb
chr8_143635474_chr8_143740355	Common	-0.495452	100-200kb
chr18_46171581_chr18_46276509	Common	-3.24385	100-200kb
chr19_19384915_chr19_19489982	Common	-2.33569	100-200kb
chr10_72214480_chr10_72319422	Common	-0.0895869	100-200kb
chr15_88910806_chr15_89015871	Common	-0.862646	100-200kb
chr2_171998770_chr2_172103982	Common	1.13619	100-200kb
chr3_128680288_chr3_128785376	Common	-0.914206	100-200kb
chr5_71586620_chr5_71691859	Common	-0.190643	100-200kb
chr6_35341263_chr6_35446612	Common	-4.03054	100-200kb
chr2_191676625_chr2_191571257	Common	-1.34704	100-200kb
chr11_27361169_chr11_27466570	Common	-1.43542	100-200kb
chr14_73849952_chr14_73744372	Common	-4.07536	100-200kb
chr20_5949129_chr20_5843279	Common	-0.141222	100-200kb
chr19_29714271_chr19_29608508	Common	-3.07239	100-200kb
chr17_64410628_chr17_64304877	Common	0.121905	100-200kb
chr2_97589614_chr2_97695623	Common	-7.00724	100-200kb
chr16_74997416_chr16_75103433	Common	-5.33399	100-200kb
chr17_38852210_chr17_38746190	Common	0.053273	100-200kb
chr12_53294518_chr12_53188590	Common	0.00326764	100-200kb
chr10_102244687_chr10_102351038	Common	-2.79738	100-200kb
chr3_179450437_chr3_179556875	Common	-4.35744	100-200kb
chr12_56520664_chr12_56627070	Common	-1.21125	100-200kb
chr19_17858518_chr19_17965225	Common	-0.898531	100-200kb
chr12_53323140_chr12_53216551	Common	-0.0259895	100-200kb
chr17_59890854_chr17_59784240	Common	-0.289844	100-200kb
chr16_69423307_chr16_69530009	Common	-0.944875	100-200kb
chr12_14365417_chr12_14258725	Common	-2.23389	100-200kb
chr14_77025680_chr14_76918528	Common	-2.18603	100-200kb
chr5_52786674_chr5_52893512	Common	-0.178433	100-200kb
chr1_184049611_chr1_183942549	Common	-0.374051	100-200kb
chr11_63836319_chr11_63943443	Common	-3.24987	100-200kb
chr19_42322939_chr19_42215905	Common	0.853729	100-200kb
chr1_163066738_chr1_163173852	Common	-0.567627	100-200kb
chr1_30908979_chr1_30801867	Common	-3.9719	100-200kb
chr11_57529269_chr11_57636461	Common	-1.10967	100-200kb
chr15_64354184_chr15_64246821	Common	1.44525	100-200kb
chr6_111483160_chr6_111590535	Common	-1.90176	100-200kb
chr11_64916719_chr11_64809038	Common	0.673966	100-200kb
chr5_140344817_chr5_140237210	Common	0.419766	100-200kb
chr1_35556602_chr1_35449076	Common	-3.09338	100-200kb
chr17_76120511_chr17_76012695	Common	-0.596317	100-200kb
chr2_85132665_chr2_85240391	Common	-1.46244	100-200kb
chr20_4718612_chr20_4610876	Common	-5.06852	100-200kb
chr15_74489505_chr15_74381497	Common	-0.792043	100-200kb
chr15_40160341_chr15_40052242	Common	-0.468128	100-200kb
chr7_94394110_chr7_94286214	Common	-6.36339	100-200kb
chr18_59137162_chr18_59245231	Common	0.284217	100-200kb
chr11_43310363_chr11_43418231	Common	-0.344168	100-200kb
chr12_89350293_chr12_89458432	Common	-2.17939	100-200kb
chr20_38164085_chr20_38055696	Common	-1.33775	100-200kb
chr16_67390430_chr16_67281885	Common	-1.19791	100-200kb
chr1_156212014_chr1_156103305	Common	-0.918598	100-200kb
chr19_18278602_chr19_18387450	Common	-0.936139	100-200kb
chr5_149428524_chr5_149319920	Common	-1.40277	100-200kb
chr8_24955114_chr8_25063981	Common	-0.258238	100-200kb
chr14_54565213_chr14_54673977	Common	-3.0024	100-200kb
chr1_202887557_chr1_202996622	Common	0.0694757	100-200kb
chr3_184711303_chr3_184602118	Common	0.875253	100-200kb
chr12_57450451_chr12_57341135	Common	-0.5397	100-200kb
chr11_10539659_chr11_10649048	Common	-1.19061	100-200kb
chr1_159779017_chr1_159889150	Common	-2.69243	100-200kb
chr1_20631466_chr1_20521707	Common	-1.0004	100-200kb
chr7_100673044_chr7_100563202	Common	-1.60101	100-200kb
chr17_30235108_chr17_30125185	Common	-2.47847	100-200kb
chr12_55930430_chr12_55820527	Common	-1.18091	100-200kb
chr12_56300423_chr12_56190394	Common	-0.270531	100-200kb
chr19_16183304_chr19_16073120	Common	-3.1803	100-200kb
chr17_59890854_chr17_59780826	Common	-0.678986	100-200kb
chr12_14365417_chr12_14255507	Common	-3.11261	100-200kb
chr19_41750560_chr19_41640451	Common	-1.36484	100-200kb
chr14_77025680_chr14_76915527	Common	-1.51806	100-200kb
chr19_46746636_chr19_46636387	Common	-1.05911	100-200kb
chr7_100585568_chr7_100475039	Common	1.60788	100-200kb
chr14_23297551_chr14_23187149	Common	-0.492551	100-200kb
chr1_202006496_chr1_202116910	Common	-2.01019	100-200kb
chr1_234608801_chr1_234498379	Common	-2.43568	100-200kb
chr1_203084029_chr1_203194557	Common	-0.498836	100-200kb
chr12_109572619_chr12_109462040	Common	-0.520672	100-200kb
chr3_186107721_chr3_186218194	Common	0	100-200kb
chr5_142768248_chr5_142878987	Common	0	100-200kb
chr7_12210344_chr7_12321279	Common	-1.34352	100-200kb
chr2_85132665_chr2_85243491	Common	-2.56801	100-200kb
chr17_4783522_chr17_4894582	Common	-2.92767	100-200kb
chr9_97921449_chr9_98032393	Common	-1.8167	100-200kb
chr1_202006496_chr1_201895269	Common	-0.142814	100-200kb
chr14_22956110_chr14_23067318	Common	-2.26814	100-200kb
chr8_27614385_chr8_27725608	Common	-2.25248	100-200kb
chr22_50508128_chr22_50619498	Common	-0.892733	100-200kb
chr3_134366095_chr3_134477289	Common	-1.45422	100-200kb
chr7_39621079_chr7_39732570	Common	-2.50978	100-200kb
chr5_151767934_chr5_151656714	Common	-3.06517	100-200kb
chr3_9842826_chr3_9954496	Common	-1.87171	100-200kb
chr11_47578083_chr11_47466088	Common	-0.0706294	100-200kb
chr12_89350293_chr12_89461909	Common	-2.17939	100-200kb
chr22_23178193_chr22_23290116	Common	-1.4067	100-200kb
chr19_42218930_chr19_42106937	Common	0.391798	100-200kb
chr16_74997416_chr16_75109562	Common	-2.10096	100-200kb
chr3_58432354_chr3_58320003	Common	-1.5031	100-200kb
chr9_136614576_chr9_136501995	Common	0.194492	100-200kb
chr9_92324045_chr9_92436425	Common	-2.08432	100-200kb
chr17_58416491_chr17_58303872	Common	-0.0505456	100-200kb
chr12_120468191_chr12_120355393	Common	-2.07104	100-200kb
chr12_53323140_chr12_53210298	Common	-0.747216	100-200kb
chrX_72130545_chrX_72017780	Common	-0.324358	100-200kb
chr11_62591118_chr11_62704310	Common	-1.33214	100-200kb
chr9_93450837_chr9_93563985	Common	-1.85884	100-200kb
chr1_63326304_chr1_63439428	Common	-2.14622	100-200kb
chr17_75631740_chr17_75744867	Common	0.738116	100-200kb
chr14_77025680_chr14_76912500	Common	-1.90722	100-200kb
chr12_52211919_chr12_52325099	Common	0.518237	100-200kb
chr22_40636072_chr22_40522742	Common	-1.83712	100-200kb
chr10_6086526_chr10_6200091	Common	-2.51956	100-200kb
chr12_120437167_chr12_120323504	Common	-3.82069	100-200kb
chr17_8173440_chr17_8059525	Common	0.592534	100-200kb
chr13_46551220_chr13_46665106	Common	-2.55712	100-200kb
chr1_84505438_chr1_84619244	Common	-0.92226	100-200kb
chr12_98417532_chr12_98531809	Common	-2.99586	100-200kb
chr15_83445073_chr15_83559487	Common	-2.29887	100-200kb
chr20_4718612_chr20_4604500	Common	-5.41913	100-200kb
chr8_17575252_chr8_17689573	Common	0.124241	100-200kb
chr2_85132665_chr2_85246741	Common	-2.56801	100-200kb
chr11_67504106_chr11_67389818	Common	0.00225642	100-200kb
chr15_89757980_chr15_89872761	Common	-1.13034	100-200kb
chr1_85577080_chr1_85462245	Common	-0.499227	100-200kb
chr7_5562434_chr7_5677249	Common	-1.30674	100-200kb
chr6_52282577_chr6_52397449	Common	-1.87719	100-200kb
chr1_28550804_chr1_28435686	Common	0.61485	100-200kb
chr2_36644328_chr2_36529451	Common	-0.877293	100-200kb
chr12_122751938_chr12_122636822	Common	-4.64853	100-200kb
chr16_29815374_chr16_29700172	Common	0.136103	100-200kb
chr1_10795222_chr1_10679803	Common	-2.30285	100-200kb
chr17_49994019_chr17_49878617	Common	-2.9017	100-200kb
chr11_2302511_chr11_2418572	Common	-8.10362	100-200kb
chr9_127705368_chr9_127589608	Common	1.70659	100-200kb
chr11_14903105_chr11_14787519	Common	-2.50716	100-200kb
chr19_50803751_chr19_50919325	Common	2.34702	100-200kb
chr9_96449749_chr9_96565346	Common	-2.27951	100-200kb
chr12_54335212_chr12_54219540	Common	-0.610826	100-200kb
chr7_43580587_chr7_43696276	Common	-2.39991	100-200kb
chr19_13730925_chr19_13846809	Common	-3.03631	100-200kb
chrX_53432961_chrX_53317116	Common	-1.01438	100-200kb
chr1_155858933_chr1_155743082	Common	-0.743969	100-200kb
chr5_43064525_chr5_42948577	Common	-1.39933	100-200kb
chr5_139401143_chr5_139517238	Common	-2.86231	100-200kb
chr17_50719134_chr17_50603146	Common	-0.341578	100-200kb
chr1_155858933_chr1_155974913	Common	-0.0679504	100-200kb
chr6_31833686_chr6_31949553	Common	-0.991376	100-200kb
chr6_28250020_chr6_28133743	Common	-6.65779	100-200kb
chr12_84911347_chr12_85027601	Common	-2.1756	100-200kb
chr14_75063765_chr14_74947505	Common	-1.71777	100-200kb
chr17_43661041_chr17_43544732	Common	-0.770036	100-200kb
chrX_107775642_chrX_107659387	Common	-2.62768	100-200kb
chr8_81110459_chr8_81226686	Common	-0.599025	100-200kb
chr12_14961166_chr12_14844903	Common	0.267834	100-200kb
chr22_20126800_chr22_20243253	Common	0.33625	100-200kb
chr9_101448714_chr9_101565355	Common	-2.30547	100-200kb
chr1_16071514_chr1_16187851	Common	-0.597024	100-200kb
chr9_69759005_chr9_69875647	Common	-0.441894	100-200kb
chr17_75631740_chr17_75748137	Common	0.738116	100-200kb
chr2_64144102_chr2_64260604	Common	4.69567	100-200kb
chr19_46658628_chr19_46541893	Common	0.287608	100-200kb
chr1_63322025_chr1_63439428	Common	-1.1671	100-200kb
chr3_111977078_chr3_111860173	Common	-0.339314	100-200kb
chr5_140357319_chr5_140240439	Common	-1.81588	100-200kb
chr1_181022286_chr1_181139991	Common	1.32536	100-200kb
chr13_46551220_chr13_46668484	Common	-3.36697	100-200kb
chr15_83445073_chr15_83562558	Common	-2.29887	100-200kb
chr20_4718612_chr20_4601469	Common	-4.48401	100-200kb
chr12_6923688_chr12_7041026	Common	-0.0032976	100-200kb
chr8_17575252_chr8_17692779	Common	0.124241	100-200kb
chr17_74862143_chr17_74744699	Common	0.419688	100-200kb
chr7_105875575_chr7_105758015	Common	-3.43593	100-200kb
chr15_59103876_chr15_58986157	Common	-0.140357	100-200kb
chr15_40160341_chr15_40042551	Common	0.986489	100-200kb
chr15_74489505_chr15_74371476	Common	-0.486704	100-200kb
chr16_2139235_chr16_2021087	Common	5.83746	100-200kb
chr6_117600367_chr6_117482363	Common	0.212231	100-200kb
chr10_96512757_chr10_96394575	Common	-5.39603	100-200kb
chr2_85536748_chr2_85418770	Common	-4.51095	100-200kb
chr7_155643663_chr7_155762450	Common	-3.67594	100-200kb
chr14_54565213_chr14_54683610	Common	-2.13956	100-200kb
chr8_38972423_chr8_38853885	Common	-0.946857	100-200kb
chr8_27991230_chr8_27872547	Common	-2.16532	100-200kb
chr12_53438744_chr12_53320031	Common	-0.955399	100-200kb
chr10_70232745_chr10_70351721	Common	-1.10861	100-200kb
chr4_153463838_chr4_153345231	Common	-0.853839	100-200kb
chrX_53432961_chrX_53314095	Common	-1.01438	100-200kb
chr1_160952752_chr1_160833645	Common	-1.20399	100-200kb
chr7_43580587_chr7_43699548	Common	-5.3361	100-200kb
chr1_155858933_chr1_155978155	Common	-0.0679504	100-200kb
chr11_45885013_chr11_46004340	Common	-2.08338	100-200kb
chr14_105488951_chr14_105369611	Common	0.222282	100-200kb
chr19_10268816_chr19_10388179	Common	-3.7122	100-200kb
chr21_33641804_chr21_33761179	Common	-0.619924	100-200kb
chr19_10698680_chr19_10579193	Common	1.91647	100-200kb
chr7_100585568_chr7_100465875	Common	0.0821423	100-200kb
chr17_76561322_chr17_76681004	Common	-2.42376	100-200kb
chr12_54015775_chr12_54135519	Common	0.449332	100-200kb
chr1_203084029_chr1_203203937	Common	-1.41782	100-200kb
chr19_58398989_chr19_58518913	Common	-2.11556	100-200kb
chr1_43649296_chr1_43529231	Common	-0.830106	100-200kb
chr14_45083212_chr14_44963175	Common	-2.47728	100-200kb
chr5_140357319_chr5_140237210	Common	-1.92558	100-200kb
chr17_49573547_chr17_49693673	Common	-2.34336	100-200kb
chr15_74781372_chr15_74901526	Common	-0.720419	100-200kb
chr10_70052637_chr10_69932353	Common	-2.22425	100-200kb
chr19_11813740_chr19_11693352	Common	-2.52912	100-200kb
chr1_15151521_chr1_15272029	Common	-3.50326	100-200kb
chr2_85132665_chr2_85253148	Common	-4.81229	100-200kb
chr4_83010389_chr4_82889627	Common	-3.2931	100-200kb
chr14_75173969_chr14_75295046	Common	-1.5058	100-200kb
chr7_39621079_chr7_39741877	Common	-0.666739	100-200kb
chr2_112761237_chr2_112882512	Common	0.305061	100-200kb
chr5_39423951_chr5_39545046	Common	-3.29524	100-200kb
chr17_31093264_chr17_31214412	Common	-0.00417441	100-200kb
chr10_132329451_chr10_132450683	Common	-2.41463	100-200kb
chr17_64410628_chr17_64289186	Common	-0.415263	100-200kb
chr17_56591920_chr17_56713458	Common	-2.77769	100-200kb
chr7_155643663_chr7_155765597	Common	0	100-200kb
chr8_26044059_chr8_25922391	Common	-0.171807	100-200kb
chr20_47499483_chr20_47621217	Common	-2.18728	100-200kb
chr22_30633496_chr22_30755152	Common	-1.72365	100-200kb
chr8_22437654_chr8_22559845	Common	0.610703	100-200kb
chr4_87974683_chr4_87853029	Common	-3.96876	100-200kb
chr10_58384219_chr10_58262626	Common	-0.686045	100-200kb
chr1_202192397_chr1_202314126	Common	-3.66531	100-200kb
chr2_230862714_chr2_230984820	Common	-0.245023	100-200kb
chr5_140879272_chr5_141001132	Common	0.0831343	100-200kb
chr11_1826344_chr11_1704428	Common	-0.672855	100-200kb
chrX_53432961_chrX_53311031	Common	-0.674985	100-200kb
chrX_9462356_chrX_9340238	Common	0.169245	100-200kb
chr12_55817310_chr12_55939622	Common	-2.53812	100-200kb
chr14_24429126_chr14_24306913	Common	-4.4169	100-200kb
chr19_16195660_chr19_16073120	Common	0.156766	100-200kb
chr3_93977350_chr3_94099694	Common	-0.252452	100-200kb
chr6_43999862_chr6_43877434	Common	-0.0717649	100-200kb
chr1_27231599_chr1_27109296	Common	-0.938082	100-200kb
chr19_2475656_chr19_2598085	Common	-1.50923	100-200kb
chr9_127733554_chr9_127611142	Common	1.50538	100-200kb
chr14_77025680_chr14_76903203	Common	1.92575	100-200kb
chr14_75063765_chr14_74941171	Common	-0.715888	100-200kb
chr3_184016473_chr3_183894006	Common	-0.137691	100-200kb
chr8_71843621_chr8_71966495	Common	-2.2873	100-200kb
chr19_10698680_chr19_10576155	Common	-0.853339	100-200kb
chr20_44474996_chr20_44597668	Common	-1.37524	100-200kb
chr8_23852440_chr8_23975029	Common	-0.613415	100-200kb
chr2_219174602_chr2_219297236	Common	-2.10124	100-200kb
chr6_33270422_chr6_33147822	Common	0.827506	100-200kb
chr11_33037319_chr11_33160109	Common	-1.13992	100-200kb
chr17_7033585_chr17_6910780	Common	-1.44098	100-200kb
chr17_76558187_chr17_76681004	Common	-1.31084	100-200kb
chr9_36862211_chr9_36985194	Common	-0.489568	100-200kb
chr8_93698293_chr8_93821506	Common	-1.92603	100-200kb
chr15_101250348_chr15_101127117	Common	-1.67543	100-200kb
chr5_112859231_chr5_112735726	Common	0.776895	100-200kb
chr12_57428810_chr12_57305274	Common	-0.780997	100-200kb
chr2_85132665_chr2_85256298	Common	-2.04713	100-200kb
chr17_29929285_chr17_29805685	Common	-3.9647	100-200kb
chr11_62678897_chr11_62802409	Common	0	100-200kb
chr8_17575252_chr8_17698989	Common	-0.722864	100-200kb
chr14_69725205_chr14_69601351	Common	-1.70923	100-200kb
chr11_86068679_chr11_86192605	Common	-0.507652	100-200kb
chr17_59704605_chr17_59828574	Common	0.422743	100-200kb
chr11_9137556_chr11_9013532	Common	-3.45661	100-200kb
chr7_39621079_chr7_39745286	Common	-1.98246	100-200kb
chr2_85536748_chr2_85412735	Common	-1.47034	100-200kb
chr2_38107154_chr2_37982632	Common	-0.441232	100-200kb
chr8_143635474_chr8_143760015	Common	-0.609676	100-200kb
chr12_113357321_chr12_113232738	Common	-0.421488	100-200kb
chr1_28641394_chr1_28516741	Common	0.0853985	100-200kb
chr20_38923450_chr20_39048146	Common	0	100-200kb
chr19_18203341_chr19_18328225	Common	-0.852272	100-200kb
chr9_127714764_chr9_127589608	Common	-0.380216	100-200kb
chr10_102225864_chr10_102351038	Common	-2.53148	100-200kb
chr6_116278590_chr6_116403729	Common	-0.00498321	100-200kb
chr20_45811327_chr20_45936411	Common	-0.475646	100-200kb
chr5_140879272_chr5_141004232	Common	0.282714	100-200kb
chr12_56315665_chr12_56190394	Common	-1.32194	100-200kb
chr19_2475656_chr19_2601086	Common	-1.18861	100-200kb
chr12_53294518_chr12_53420010	Common	-1.38785	100-200kb
chr19_39539538_chr19_39413791	Common	-0.300926	100-200kb
chr19_6736927_chr19_6862635	Common	-3.49666	100-200kb
chr20_53610189_chr20_53735898	Common	-0.579052	100-200kb
chr1_153634006_chr1_153508126	Common	0	100-200kb
chr19_48443245_chr19_48317192	Common	0	100-200kb
chr10_93482131_chr10_93356158	Common	-1.88759	100-200kb
chr22_20281614_chr22_20156034	Common	-4.21233	100-200kb
chr20_51766574_chr20_51640436	Common	-0.948601	100-200kb
chr1_222589660_chr1_222463583	Common	-1.01461	100-200kb
chr14_77705831_chr14_77579573	Common	0.254215	100-200kb
chr17_8173440_chr17_8299797	Common	-0.639856	100-200kb
chr6_31663282_chr6_31789782	Common	0.434335	100-200kb
chr4_153463838_chr4_153590596	Common	-2.49208	100-200kb
chr13_46551220_chr13_46677884	Common	-1.33348	100-200kb
chr2_85132665_chr2_85259302	Common	-5.14414	100-200kb
chr2_134116757_chr2_134243561	Common	-0.837824	100-200kb
chr15_83445073_chr15_83572111	Common	-0.1433	100-200kb
chr12_121626247_chr12_121499359	Common	0.466152	100-200kb
chr17_81860482_chr17_81733391	Common	-4.33758	100-200kb
chr5_141198655_chr5_141325745	Common	2.37673	100-200kb
chr8_143973108_chr8_144100531	Common	-14.2	100-200kb
chr5_149959423_chr5_149832553	Common	-5.58739	100-200kb
chr11_26992118_chr11_27119517	Common	-0.260249	100-200kb
chr2_38107154_chr2_37979512	Common	-0.441232	100-200kb
chr8_144078643_chr8_143950972	Common	-0.493327	100-200kb
chr1_26232519_chr1_26104882	Common	0.372013	100-200kb
chr3_124899184_chr3_124771350	Common	0.0531783	100-200kb
chr15_45584510_chr15_45456799	Common	0.554543	100-200kb
chr19_4245292_chr19_4373404	Common	-0.985156	100-200kb
chr19_39969709_chr19_39841518	Common	-1.45052	100-200kb
chr8_27991230_chr8_27862959	Common	-4.5965	100-200kb
chr4_87974683_chr4_87846102	Common	-2.9369	100-200kb
chrX_25013512_chrX_25141927	Common	-3.84525	100-200kb
chr9_136614576_chr9_136485990	Common	-0.700651	100-200kb
chr1_157990446_chr1_158119193	Common	2.55973	100-200kb
chr9_137421466_chr9_137292449	Common	-2.90679	100-200kb
chr19_6733660_chr19_6862635	Common	-3.49666	100-200kb
chr8_71843621_chr8_71972804	Common	5.26026	100-200kb
chr19_46658628_chr19_46529588	Common	-0.190895	100-200kb
chr19_48443245_chr19_48314154	Common	0	100-200kb
chr2_64144102_chr2_64273255	Common	4.92508	100-200kb
chr11_62591118_chr11_62720455	Common	-0.0336238	100-200kb
chr17_57985383_chr17_57856198	Common	2.17056	100-200kb
chr15_41772614_chr15_41901922	Common	-1.2425	100-200kb
chrX_153791898_chrX_153921150	Common	-2.28791	100-200kb
chr7_107743061_chr7_107872574	Common	-1.88985	100-200kb
chr15_89757980_chr15_89887909	Common	-4.68268	100-200kb
chr1_36152890_chr1_36282613	Common	0	100-200kb
chr10_113854828_chr10_113984837	Common	0.558056	100-200kb
chr2_85132665_chr2_85262369	Common	-5.14414	100-200kb
chr8_28491987_chr8_28621630	Common	0.0187593	100-200kb
chr11_47978348_chr11_48108170	Common	-0.652648	100-200kb
chr17_59890854_chr17_59761225	Common	-1.84688	100-200kb
chr1_45488789_chr1_45358838	Common	-3.39781	100-200kb
chr9_114154939_chr9_114284957	Common	-2.57356	100-200kb
chr17_49573547_chr17_49703466	Common	-3.978	100-200kb
chr11_117815798_chr11_117945979	Common	-2.4697	100-200kb
chr10_86886756_chr10_86756622	Common	1.99249	100-200kb
chr8_11769343_chr8_11899623	Common	2.42163	100-200kb
chr17_29640689_chr17_29771095	Common	-2.72159	100-200kb
chr11_8680958_chr11_8811455	Common	-1.45266	100-200kb
chr6_43012689_chr6_43143234	Common	-0.594018	100-200kb
chr12_7091167_chr12_6960360	Common	0.00592113	100-200kb
chr3_124899184_chr3_124768248	Common	-1.25187	100-200kb
chr11_96342247_chr11_96211066	Common	-0.616207	100-200kb
chr9_92324045_chr9_92455341	Common	-2.82893	100-200kb
chr16_2152448_chr16_2021087	Common	-0.211972	100-200kb
chr1_205354109_chr1_205485569	Common	-0.761459	100-200kb
chr18_11906632_chr18_12038217	Common	-0.873161	100-200kb
chr6_116278590_chr6_116410109	Common	0.887448	100-200kb
chr15_39917564_chr15_39786014	Common	0	100-200kb
chr11_62572528_chr11_62704310	Common	0.515339	100-200kb
chr5_142011690_chr5_142143344	Common	-3.56541	100-200kb
chr1_157990446_chr1_158122312	Common	2.55973	100-200kb
chr8_23852440_chr8_23984285	Common	-1.63071	100-200kb
chr6_3750552_chr6_3882491	Common	0.0148073	100-200kb
chr21_39444106_chr21_39311944	Common	-1.29613	100-200kb
chr20_53606661_chr20_53739144	Common	-3.37939	100-200kb
chr16_67109244_chr16_66977026	Common	0.784712	100-200kb
chr17_58004915_chr17_57872447	Common	0.408525	100-200kb
chr12_50503424_chr12_50635920	Common	-4.88342	100-200kb
chr12_110467052_chr12_110599616	Common	-3.58057	100-200kb
chr7_107743061_chr7_107875709	Common	-2.49699	100-200kb
chr17_7883312_chr17_8016141	Common	-2.4091	100-200kb
chr2_85132665_chr2_85265408	Common	0.0926961	100-200kb
chr4_112230469_chr4_112097689	Common	-2.89029	100-200kb
chr8_28488686_chr8_28621630	Common	0.0187593	100-200kb
chr8_143607288_chr8_143740355	Common	-1.08245	100-200kb
chr14_61693064_chr14_61560113	Common	-3.63804	100-200kb
chr17_2039283_chr17_1906137	Common	-2.78507	100-200kb
chr5_36874833_chr5_36742455	Common	-2.93434	100-200kb
chr1_2413363_chr1_2546823	Common	0	100-200kb
chr9_114154939_chr9_114288029	Common	-2.57356	100-200kb
chr6_35449769_chr6_35316655	Common	-3.19825	100-200kb
chr14_69725205_chr14_69591979	Common	1.11764	100-200kb
chr2_38601592_chr2_38734848	Common	-1.72726	100-200kb
chr18_59137162_chr18_59270536	Common	-0.046378	100-200kb
chr13_46551220_chr13_46684507	Common	-1.31629	100-200kb
chr11_117815798_chr11_117949060	Common	-1.67218	100-200kb
chr11_119204336_chr11_119337799	Common	-2.09357	100-200kb
chr17_49413612_chr17_49547261	Common	1.40259	100-200kb
chr17_44688254_chr17_44554728	Common	-0.210071	100-200kb
chr7_77197896_chr7_77331291	Common	-1.88677	100-200kb
chr5_149428524_chr5_149562321	Common	-1.33825	100-200kb
chr1_110629973_chr1_110763639	Common	-2.05862	100-200kb
chr2_85415764_chr2_85549599	Common	-1.08225	100-200kb
chr17_49994019_chr17_49859888	Common	0.24949	100-200kb
chr19_2475656_chr19_2610256	Common	-2.83502	100-200kb
chr14_73885532_chr14_73750683	Common	-2.16236	100-200kb
chr8_6707136_chr8_6572313	Common	0.610515	100-200kb
chr10_100346022_chr10_100481041	Common	1.14047	100-200kb
chr12_54188188_chr12_54053198	Common	-0.511083	100-200kb
chr14_24429126_chr14_24294087	Common	-0.788544	100-200kb
chr2_36354061_chr2_36489101	Common	-4.90681	100-200kb
chr6_43999862_chr6_43864513	Common	-1.19964	100-200kb
chrX_153791898_chrX_153927355	Common	4.5459	100-200kb
chr6_31814460_chr6_31679157	Common	-3.13548	100-200kb
chr11_87035858_chr11_87171414	Common	0.511209	100-200kb
chr15_44727177_chr15_44591828	Common	-0.258363	100-200kb
chr11_102794336_chr11_102930270	Common	-1.64116	100-200kb
chr2_202032831_chr2_202168757	Common	-1.31423	100-200kb
chr12_52189451_chr12_52325099	Common	0.481924	100-200kb
chr6_85592376_chr6_85456485	Common	-0.491195	100-200kb
chr7_107743061_chr7_107878841	Common	-2.23339	100-200kb
chr6_33270422_chr6_33406593	Common	-0.201448	100-200kb
chr11_62726534_chr11_62862642	Common	-0.196856	100-200kb
chr5_141419649_chr5_141555927	Common	-0.689351	100-200kb
chr3_41961175_chr3_42097575	Common	-3.49654	100-200kb
chr14_58242132_chr14_58105849	Common	-2.22519	100-200kb
chr2_112053776_chr2_111917520	Common	6.13762	100-200kb
chr9_127783580_chr9_127919837	Common	-0.0112318	100-200kb
chr13_46551220_chr13_46687685	Common	-1.31629	100-200kb
chr6_155311862_chr6_155175174	Common	-0.408	100-200kb
chr19_40463863_chr19_40600578	Common	-2.36515	100-200kb
chr19_15419224_chr19_15555749	Common	0	100-200kb
chr19_11556761_chr19_11693352	Common	-0.470085	100-200kb
chr8_80228148_chr8_80091110	Common	0	100-200kb
chr21_44937939_chr21_45075057	Common	-4.7712	100-200kb
chr4_169755949_chr4_169618587	Common	1.66044	100-200kb
chr19_18190745_chr19_18328225	Common	-1.45183	100-200kb
chr12_25248765_chr12_25386208	Common	-3.34259	100-200kb
chr17_78979662_chr17_78842200	Common	-1.66294	100-200kb
chr8_27991230_chr8_27853597	Common	-4.26216	100-200kb
chr4_147728775_chr4_147866344	Common	-1.47886	100-200kb
chr5_121961599_chr5_122099201	Common	-2.71678	100-200kb
chr6_30739727_chr6_30877406	Common	-5.63286	100-200kb
chr13_51452201_chr13_51590003	Common	-2.2427	100-200kb
chr19_2475656_chr19_2613385	Common	-2.83502	100-200kb
chr20_3887842_chr20_4025561	Common	-0.415748	100-200kb
chr14_49963789_chr14_50101786	Common	-1.2652	100-200kb
chr19_10249973_chr19_10388179	Common	-2.22145	100-200kb
chr2_165469184_chr2_165607421	Common	-0.862559	100-200kb
chr3_124899184_chr3_124760986	Common	-4.0615	100-200kb
chr1_156617414_chr1_156479098	Common	-0.4806	100-200kb
chr15_65132309_chr15_65270770	Common	-0.453623	100-200kb
chr5_150698331_chr5_150559431	Common	-2.50327	100-200kb
chr1_20660469_chr1_20521707	Common	-0.419744	100-200kb
chr15_75646454_chr15_75507475	Common	-1.22062	100-200kb
chr17_59890854_chr17_59751918	Common	-1.63986	100-200kb
chr17_48890961_chr17_49030167	Common	-0.580722	100-200kb
chr5_141419649_chr5_141558935	Common	-1.05588	100-200kb
chr11_118788087_chr11_118927595	Common	-12.9243	100-200kb
chr1_45498057_chr1_45358838	Common	-3.13277	100-200kb
chr17_81392734_chr17_81253085	Common	-3.35815	100-200kb
chr15_74781372_chr15_74641500	Common	-4.23564	100-200kb
chr2_85558767_chr2_85418770	Common	-2.54374	100-200kb
chr9_129318234_chr9_129458366	Common	0	100-200kb
chr8_38266885_chr8_38406989	Common	-0.261682	100-200kb
chr8_144094103_chr8_143954044	Common	1.97868	100-200kb
chr19_44071098_chr19_44210970	Common	0.658647	100-200kb
chr10_17201039_chr10_17060960	Common	-1.07166	100-200kb
chr19_10717480_chr19_10857659	Common	-2.46716	100-200kb
chr12_49366067_chr12_49506333	Common	-0.56894	100-200kb
chr17_48814843_chr17_48674505	Common	1.35312	100-200kb
chr8_93738525_chr8_93878658	Common	-0.488774	100-200kb
chr12_53297797_chr12_53157428	Common	-0.24712	100-200kb
chr15_34099843_chr15_34240259	Common	1.32481	100-200kb
chr16_21158101_chr16_21298548	Common	-3.54751	100-200kb
chr17_75261138_chr17_75401442	Common	0.331354	100-200kb
chr19_13116002_chr19_12975424	Common	1.12622	100-200kb
chr9_129640690_chr9_129781184	Common	-3.3269	100-200kb
chr19_11432430_chr19_11291628	Common	-2.54372	100-200kb
chr22_32800294_chr22_32659350	Common	-1.4747	100-200kb
chr17_49413612_chr17_49554640	Common	-4.16435	100-200kb
chr22_28740735_chr22_28600018	Common	-1.24485	100-200kb
chr14_23467046_chr14_23325805	Common	0.280928	100-200kb
chr12_54031374_chr12_54172479	Common	-1.15619	100-200kb
chr16_67158789_chr16_67017661	Common	-0.41904	100-200kb
chr9_136482954_chr9_136624116	Common	-3.50634	100-200kb
chr11_59611622_chr11_59753670	Common	-0.0736357	100-200kb
chr1_35572801_chr1_35714157	Common	-5.39868	100-200kb
chr12_109572619_chr12_109431006	Common	-1.71291	100-200kb
chr6_83510388_chr6_83368769	Common	-0.383755	100-200kb
chr10_113851789_chr10_113710033	Common	1.18439	100-200kb
chr6_43999862_chr6_43857851	Common	0.962322	100-200kb
chr16_30427417_chr16_30569393	Common	-2.52222	100-200kb
chr3_184711303_chr3_184569044	Common	-0.97291	100-200kb
chr5_141419649_chr5_141561969	Common	-1.05588	100-200kb
chr1_204213573_chr1_204355791	Common	-1.76688	100-200kb
chr9_35114855_chr9_35257147	Common	-6.97864	100-200kb
chr2_85132665_chr2_85275071	Common	-4.51097	100-200kb
chr14_69725205_chr14_69582610	Common	-4.4471	100-200kb
chr2_74390039_chr2_74247364	Common	-0.238519	100-200kb
chr15_88618609_chr15_88475751	Common	-2.43718	100-200kb
chr14_75275269_chr14_75132524	Common	0.0538535	100-200kb
chr1_182588222_chr1_182445136	Common	-0.7928	100-200kb
chr1_186828470_chr1_186971805	Common	0	100-200kb
chr8_144094103_chr8_143950972	Common	1.85398	100-200kb
chr19_10717480_chr19_10860792	Common	2.01086	100-200kb
chr1_15615157_chr1_15758315	Common	-1.52707	100-200kb
chr12_103964923_chr12_104107942	Common	-1.96075	100-200kb
chr8_27614385_chr8_27757725	Common	-2.22747	100-200kb
chr2_223601218_chr2_223457879	Common	-3.78633	100-200kb
chr8_38994165_chr8_38850729	Common	1.49445	100-200kb
chr17_48814843_chr17_48671389	Common	-0.246309	100-200kb
chr10_110497002_chr10_110353544	Common	-2.64375	100-200kb
chr22_36286533_chr22_36143080	Common	0.0354179	100-200kb
chr1_186679241_chr1_186535461	Common	-0.647651	100-200kb
chr8_80228148_chr8_80084294	Common	-2.86888	100-200kb
chr7_85185493_chr7_85041820	Common	-2.18713	100-200kb
chr2_66431147_chr2_66575027	Common	-3.08227	100-200kb
chr2_162151399_chr2_162295237	Common	-3.21402	100-200kb
chr9_127733554_chr9_127589608	Common	-1.47758	100-200kb
chr1_10032489_chr1_9888503	Common	-1.76203	100-200kb
chr3_124728525_chr3_124584351	Common	-0.42778	100-200kb
chr4_173167528_chr4_173023433	Common	0.41514	100-200kb
chr9_128275297_chr9_128419542	Common	0.0211343	100-200kb
chr16_67158789_chr16_67014532	Common	-0.41904	100-200kb
chr9_136482954_chr9_136627303	Common	-3.50634	100-200kb
chr16_70523110_chr16_70378690	Common	-4.06515	100-200kb
chr17_50719134_chr17_50863634	Common	-1.56578	100-200kb
chr19_42218930_chr19_42074366	Common	-0.392644	100-200kb
chr11_78418076_chr11_78562692	Common	-1.3987	100-200kb
chr12_120468191_chr12_120323504	Common	-4.26372	100-200kb
chr6_35726337_chr6_35581682	Common	-0.286614	100-200kb
chr12_109572619_chr12_109427997	Common	-0.253067	100-200kb
chr12_85034093_chr12_84889267	Common	-3.31045	100-200kb
chr15_44727177_chr15_44582538	Common	-1.0731	100-200kb
chr6_43999862_chr6_43854846	Common	0.962322	100-200kb
chr20_53606661_chr20_53752044	Common	-1.92846	100-200kb
chr2_152334607_chr2_152189596	Common	-1.63037	100-200kb
chr3_150407609_chr3_150262643	Common	-0.939062	100-200kb
chr8_20229513_chr8_20374644	Common	1.00206	100-200kb
chr12_57450451_chr12_57305274	Common	-3.987	100-200kb
chr14_77025680_chr14_76880477	Common	-2.74402	100-200kb
chr1_214600370_chr1_214455133	Common	0.4525	100-200kb
chr1_204213573_chr1_204359004	Common	-3.74928	100-200kb
chr8_71843621_chr8_71989219	Common	0.95319	100-200kb
chr2_27133068_chr2_27278595	Common	-0.18445	100-200kb
chr1_28885523_chr1_29031031	Common	-3.99829	100-200kb
chr15_64354184_chr15_64208510	Common	-3.11196	100-200kb
chr17_57849555_chr17_57995229	Common	-2.38267	100-200kb
chr4_176193283_chr4_176338801	Common	0	100-200kb
chr12_111033019_chr12_111178894	Common	0.0908911	100-200kb
chr14_69725205_chr14_69579570	Common	-4.4471	100-200kb
chr17_59704605_chr17_59850365	Common	-0.434158	100-200kb
chr17_27454444_chr17_27600211	Common	-1.309	100-200kb
chr14_50114518_chr14_50260664	Common	-0.631844	100-200kb
chr17_59890854_chr17_60037005	Common	0.239721	100-200kb
chr7_120950107_chr7_120804006	Common	0.998443	100-200kb
chr19_9620605_chr19_9766654	Common	-1.37631	100-200kb
chr19_10717480_chr19_10863824	Common	2.94468	100-200kb
chr7_100704542_chr7_100850956	Common	-2.32479	100-200kb
chr15_88466056_chr15_88612547	Common	-4.23764	100-200kb
chr1_186828470_chr1_186682277	Common	-2.60797	100-200kb
chr6_49460576_chr6_49606808	Common	2.21566	100-200kb
chr9_95873301_chr9_95726669	Common	0	100-200kb
chr6_35449769_chr6_35303191	Common	-3.50603	100-200kb
chr12_49366067_chr12_49512494	Common	-5.96212	100-200kb
chr8_27614385_chr8_27760887	Common	-4.68448	100-200kb
chr9_130711059_chr9_130857988	Common	0.543506	100-200kb
chr12_7107232_chr12_6960360	Common	-5.56868	100-200kb
chr8_120442994_chr8_120590032	Common	-5.0326	100-200kb
chr9_129318234_chr9_129171319	Common	-4.40059	100-200kb
chr2_162151399_chr2_162298432	Common	-2.61463	100-200kb
chr1_161226700_chr1_161373881	Common	-1.07895	100-200kb
chr1_63772426_chr1_63919715	Common	-0.410737	100-200kb
chr14_54565213_chr14_54712520	Common	-0.860745	100-200kb
chr1_224328296_chr1_224180898	Common	1.98075	100-200kb
chr16_67158789_chr16_67011275	Common	-2.15289	100-200kb
chr9_136482954_chr9_136630452	Common	1.31471	100-200kb
chr15_34209525_chr15_34061985	Common	-6.26422	100-200kb
chr19_45177851_chr19_45325438	Common	0.0507312	100-200kb
chr15_66503088_chr15_66355255	Common	-1.11413	100-200kb
chr5_16936219_chr5_16788449	Common	-2.35058	100-200kb
chr15_57706178_chr15_57558343	Common	2.98773	100-200kb
chr6_136790462_chr6_136642597	Common	-7.17252	100-200kb
chr21_45287180_chr21_45139204	Common	-4.77015	100-200kb
chr19_14028879_chr19_13881015	Common	-4.12559	100-200kb
chr11_46592278_chr11_46444291	Common	0.466644	100-200kb
chr11_102346172_chr11_102494490	Common	1.57177	100-200kb
chr11_65570291_chr11_65422047	Common	-0.0605418	100-200kb
chr7_121396278_chr7_121544504	Common	-4.98197	100-200kb
chr1_95232136_chr1_95083894	Common	1.98102	100-200kb
chr1_214600370_chr1_214452045	Common	-0.574733	100-200kb
chr3_51993163_chr3_52141488	Common	0	100-200kb
chr3_184711303_chr3_184562757	Common	-2.63457	100-200kb
chr19_48645497_chr19_48794065	Common	-1.04024	100-200kb
chr1_204213573_chr1_204362008	Common	-3.74928	100-200kb
chr17_76558187_chr17_76706881	Common	0.285072	100-200kb
chr17_57849555_chr17_57998351	Common	-2.38267	100-200kb
chr8_20229513_chr8_20378097	Common	1.00206	100-200kb
chr17_58004915_chr17_57856198	Common	0.293678	100-200kb
chr4_122151981_chr4_122003030	Common	-1.11719	100-200kb
chr9_35812901_chr9_35663921	Common	-0.270419	100-200kb
chr2_181890499_chr2_181741361	Common	-2.72897	100-200kb
chr1_110629973_chr1_110779280	Common	-2.29433	100-200kb
chr2_176662527_chr2_176811875	Common	-5.77063	100-200kb
chr6_35341263_chr6_35490658	Common	-0.803157	100-200kb
chr2_130181818_chr2_130331217	Common	0.388459	100-200kb
chr19_40463863_chr19_40613376	Common	-2.01256	100-200kb
chr17_79799256_chr17_79948924	Common	1.23364	100-200kb
chr11_66268133_chr11_66118523	Common	0.924465	100-200kb
chr6_35297031_chr6_35446612	Common	-1.84563	100-200kb
chr20_13636171_chr20_13786004	Common	0.105959	100-200kb
chr7_102911591_chr7_103061292	Common	-1.25894	100-200kb
chr8_144103798_chr8_143954044	Common	-1.37301	100-200kb
chr10_102244687_chr10_102394613	Common	0.0108967	100-200kb
chr11_27361169_chr11_27211320	Common	-0.492605	100-200kb
chr9_130711059_chr9_130861035	Common	-7.2031	100-200kb
chr6_26214518_chr6_26064794	Common	-0.345662	100-200kb
chr1_65057199_chr1_65207140	Common	-2.06374	100-200kb
chr10_100007225_chr10_99857110	Common	-2.41756	100-200kb
chr17_75261138_chr17_75411309	Common	-0.49138	100-200kb
chr15_67251329_chr15_67101447	Common	-0.90153	100-200kb
chr8_120442994_chr8_120593146	Common	-5.0326	100-200kb
chr1_161223491_chr1_161373881	Common	-1.07895	100-200kb
chr19_43595640_chr19_43445239	Common	-0.0295711	100-200kb
chr17_18036352_chr17_17886331	Common	-3.29678	100-200kb
chr1_89993257_chr1_89842679	Common	-4.50988	100-200kb
chr3_158641824_chr3_158792513	Common	-2.48916	100-200kb
chr16_67168248_chr16_67017661	Common	1.05334	100-200kb
chr10_73413067_chr10_73262155	Common	-0.997951	100-200kb
chr6_42876888_chr6_42725811	Common	-2.56208	100-200kb
chr15_44727177_chr15_44576425	Common	-1.69104	100-200kb
chr22_40636072_chr22_40484849	Common	-1.20469	100-200kb
chr1_18901901_chr1_19053147	Common	-0.211773	100-200kb
chr4_75723571_chr4_75572374	Common	-1.00272	100-200kb
chr16_53054705_chr16_53205836	Common	-4.0169	100-200kb
chr10_113854828_chr10_113703909	Common	-3.41784	100-200kb
chr14_75063765_chr14_74912413	Common	-2.58184	100-200kb
chr11_65026487_chr11_64875221	Common	0.937644	100-200kb
chr5_127288990_chr5_127440384	Common	-8.91176	100-200kb
chr17_4730411_chr17_4881806	Common	-0.613764	100-200kb
[truncated: 12,537 more rows]
