# Supplementary material for: STAG2 loss in Ewing sarcoma alters enhancer-promoter contacts dependent and independent of EWS::FLI1
Source: EMBO Rep. 2024 Nov 1;25(12):5537–60. doi: 10.1038/s44319-024-00303-6 (PMC11624272; doi:10.1038/s44319-024-00303-6)
Supplement: Supplementary file 14 — Source data Fig. 7 [file 44319_2024_303_MOESM14_ESM.zip]

Archive with 8 entries (6 files):
- 7B/
- 7B/western acSMC3.tif
- 7B/western CTCF.tif
- 7B/western NIPBL RAD21.tif
- 7B/western STAG1 STAG2.tif
- 7B/western WAPL PDS5A.tif
- 7C/
- 7C/7C_quantification SMC1 IP.xlsx
