# Supplementary material for: STAG2 loss in Ewing sarcoma alters enhancer-promoter contacts dependent and independent of EWS::FLI1
Source: EMBO Rep. 2024 Nov 1;25(12):5537–60. doi: 10.1038/s44319-024-00303-6 (PMC11624272; doi:10.1038/s44319-024-00303-6)
Supplement: Supplementary file 14 — Source data Fig. 7 [file 44319_2024_303_MOESM14_ESM.zip › 7C/7C_quantification SMC1 IP.xlsx]

## Sheet: Sheet1
							MINUS BACKG	normalized to RAD21
			INPUT	RAD21		74980	10980
			P	RAD21		130858	66858	1
			WT	RAD21		136567	72567	1
			KO2	RAD21		116895	52895	1
			KO1	RAD21		122670	58670	1
			INPUT	NIPBL		71746	7746
			P	NIPBL		72359	8359	0.125026
			WT	NIPBL		73700	9700	0.13367
			KO2	NIPBL		145243	81243	1.53593
			KO1	NIPBL		133034	69034	1.17665
			INPUT	WAPL		74875	10875
			P	WAPL		95611	31611	0.472808
			WT	WAPL		96928	32928	0.45376
			KO2	WAPL		110536	46536	0.879781
			KO1	WAPL		108524	44524	0.758889
			INPUT	PDS5A		120804	56804
			P	PDS5A		105579	41579	0.6219
			WT	PDS5A		108704	44704	0.616038
			KO2	PDS5A		112155	48155	0.910389
			KO1	PDS5A		109789	45789	0.78045
			INPUT	CTCF		74191	10191
			P	CTCF		77745	13745	0.205585
			WT	CTCF		79834	15834	0.218198
			KO2	CTCF		136704	72704	1.3745
			KO1	ctcf		125100	61100	1.04142
			INPUT	acSMC3		97786	33786
			P	acSMC3		121761	57761	0.863936
			WT	acSMC3		132288	68288	0.941034
			KO2	acSMC3		109618	45618	0.862426
			KO1	acSMC3		115528	51528	0.878268
			INPUT	smc1		79234	15234
			P	smc1		132767	68767	1.02855
			WT	smc1		145640	81640	1.12503
			KO2	smc1		134225	70225	1.32763
			KO1	smc1		139121	75121	1.2804
			INPUT	STAG2		71373	7373
			P	STAG2		181786	117786	1.76173
			WT	STAG2		193417	129417	1.78341
			KO2	STAG2		64006	6	0.000113432
			KO1	STAG2		63671	-329	-0.00560764
			INPUT	STAG1		80597	16597
			P	STAG1		149020	85020	1.27165
			WT	STAG1		155911	91911	1.26657
			KO2	STAG1		191170	127170	2.4042
			KO1	STAG1		184439	120439	2.05282
